# Supplementary material for: Proteomics-based evaluation of the mechanism underlying vascular injury via DNA interstrand crosslinks, glutathione perturbation, mitogen-activated protein kinase, and Wnt and ErbB signaling pathways induced by crotonaldehyde
Source: Clin Proteomics. 2022 Aug 24;19:33. doi: 10.1186/s12014-022-09369-7 (PMC9400244; doi:10.1186/s12014-022-09369-7)
Supplement: Supplementary file 1 — Additional file 1: Table S1. Quantitative analysis of total proteins by TMT-based proteomics analysis. [file 12014_2022_9369_MOESM1_ESM.xlsx]

## Sheet: protein Identification 
					Additional file 1-Quantitative analysis of total protein by TMT-based proteomics analysis
Accession	Protein names	Gene names	Description	Score	Coverage	# Proteins	# Unique Peptides	# Peptides	# PSMs	CONT/ref	CRA/ref	# AAs	MW [kDa]	calc. pI	Biological Process	Cell Component	Molecular Function	KEGG Pathways	Ratio(CRA/CONT)
Q15149	Plectin (PCN) (PLTN) (Hemidesmosomal protein 1) (HD1) (Plectin-1)	PLEC PLEC1	Plectin OS=Homo sapiens GN=PLEC PE=1 SV=3 - [PLEC_HUMAN]	2758.07	35.06	20	194	196	416	0.954305	1.00254	4684	531.466	5.96045	GO:0016265,obsolete death|GO:0034330,cell junction organization|GO:0022607,cellular component assembly|GO:0043062,extracellular structure organization|GO:0006921,cellular component disassembly involved in execution phase of apoptosis|GO:0097194,execution phase of apoptosis|GO:0031581,hemidesmosome assembly|GO:0006915,apoptotic process|GO:0016043,cellular component organization|GO:0009987,cellular…	GO:0030016,myofibril|GO:0043229,intracellular organelle|GO:0043228,non-membrane-bounded organelle|GO:0005924,cell-substrate adherens junction|GO:0005925,focal adhesion|GO:0043227,membrane-bounded organelle|GO:0043226,organelle|GO:0030054,cell junction|GO:0030055,cell-substrate junction|GO:0005856,cytoskeleton|GO:0045111,intermediate filament cytoskeleton|GO:0042995,cell projection|GO:0031982,vesi…	GO:0005515,protein binding|GO:0008092,cytoskeletal protein binding|GO:0097159,organic cyclic compound binding|GO:0044822,poly(A) RNA binding|GO:0005198,structural molecule activity|GO:0003779,actin binding|GO:0008307,structural constituent of muscle|GO:0003723,RNA binding|GO:0003676,nucleic acid binding|GO:1901363,heterocyclic compound binding|GO:0030506,ankyrin binding|GO:0005488,binding|GO:0045…		1.05055
Q09666	Neuroblast differentiation-associated protein AHNAK (Desmoyokin)	AHNAK PM227	Neuroblast differentiation-associated protein AHNAK OS=Homo sapiens OX=9606 GN=AHNAK PE=1 SV=2 - [AHNK_HUMAN]	892.659	29.35	12	95	96	192	0.912231	0.909541	5890	628.699	6.15088	GO:0051252,regulation of RNA metabolic process|GO:0080090,regulation of primary metabolic process|GO:0019222,regulation of metabolic process|GO:0070271,protein complex biogenesis|GO:0043933,macromolecular complex subunit organization|GO:0051049,regulation of transport|GO:0070588,calcium ion transmembrane transport|GO:0031323,regulation of cellular metabolic process|GO:1903169,regulation of calciu…	GO:0000323,lytic vacuole|GO:0015629,actin cytoskeleton|GO:0044421,extracellular region part|GO:0030016,myofibril|GO:0043229,intracellular organelle|GO:0043228,non-membrane-bounded organelle|GO:0005924,cell-substrate adherens junction|GO:0031988,membrane-bounded vesicle|GO:0043227,membrane-bounded organelle|GO:0043226,organelle|GO:0030054,cell junction|GO:0030055,cell-substrate junction|GO:0005856…	GO:0005515,protein binding|GO:0044548,S100 protein binding|GO:0097159,organic cyclic compound binding|GO:0044822,poly(A) RNA binding|GO:0005198,structural molecule activity|GO:0003723,RNA binding|GO:0003676,nucleic acid binding|GO:1901363,heterocyclic compound binding|GO:0097493,structural molecule activity conferring elasticity|GO:0005488,binding|GO:0045296,cadherin binding|GO:0050839,cell adhes…		0.997051
P35579	Myosin-9 (Cellular myosin heavy chain, type A) (Myosin heavy chain 9) (Myosin heavy chain, non-muscle IIa) (Non-muscle myosin heavy chain A) (NMMHC-A) (Non-muscle myosin heavy chain IIa) (NMMHC II-a) (NMMHC-IIA)	MYH9	Myosin-9 OS=Homo sapiens OX=9606 GN=MYH9 PE=1 SV=4 - [MYH9_HUMAN]	1215.34	29.03	56	62	68	156	1.04326	1.06783	1960	226.392	5.60498	GO:0019222,regulation of metabolic process|GO:0048584,positive regulation of response to stimulus|GO:0048583,regulation of response to stimulus|GO:0098779,mitophagy in response to mitochondrial depolarization|GO:0072359,circulatory system development|GO:0072358,cardiovascular system development|GO:0007165,signal transduction|GO:0007166,cell surface receptor signaling pathway|GO:0007167,enzyme lin…	GO:0015629,actin cytoskeleton|GO:0048770,pigment granule|GO:0043229,intracellular organelle|GO:0043228,non-membrane-bounded organelle|GO:0044430,cytoskeletal part|GO:0031988,membrane-bounded vesicle|GO:0043227,membrane-bounded organelle|GO:0043226,organelle|GO:0005856,cytoskeleton|GO:0032982,myosin filament|GO:0070062,extracellular exosome|GO:0016023,cytoplasmic, membrane-bounded vesicle|GO:00314…	GO:0035639,purine ribonucleoside triphosphate binding|GO:0044877,macromolecular complex binding|GO:0005488,binding|GO:0000166,nucleotide binding|GO:1901363,heterocyclic compound binding|GO:0001883,purine nucleoside binding|GO:0001882,nucleoside binding|GO:0043168,anion binding|GO:0005198,structural molecule activity|GO:0003779,actin binding|GO:0043167,ion binding|GO:1901265,nucleoside phosphate b…	hsa04530,Tight junction|hsa04270,Vascular smooth muscle contraction	1.02355
A7BI36	p180/ribosome receptor	RRBP1	p180/ribosome receptor OS=Homo sapiens GN=RRBP1 PE=2 SV=2 - [A7BI36_HUMAN]	623.059	51.36	40	61	62	144	1.0929	1.13	1540	165.649	8.96826	GO:0008104,protein localization|GO:0030154,cell differentiation|GO:0044249,cellular biosynthetic process|GO:0034641,cellular nitrogen compound metabolic process|GO:0001503,ossification|GO:0034645,cellular macromolecule biosynthetic process|GO:1901576,organic substance biosynthetic process|GO:1901566,organonitrogen compound biosynthetic process|GO:0044699,single-organism process|GO:0044267,cellula…	GO:0005783,endoplasmic reticulum|GO:0005789,endoplasmic reticulum membrane|GO:0042175,nuclear outer membrane-endoplasmic reticulum membrane network|GO:0043229,intracellular organelle|GO:0043228,non-membrane-bounded organelle|GO:0031301,integral component of organelle membrane|GO:0031300,intrinsic component of organelle membrane|GO:0030529,intracellular ribonucleoprotein complex|GO:0043227,membran…	GO:0005488,binding|GO:0097159,organic cyclic compound binding|GO:0044822,poly(A) RNA binding|GO:0060089,molecular transducer activity|GO:0004872,receptor activity|GO:0003676,nucleic acid binding|GO:1901363,heterocyclic compound binding|GO:0003723,RNA binding|GO:0038023,signaling receptor activity|GO:0004871,signal transducer activity	hsa04141,Protein processing in endoplasmic reticulum	1.03394
Q5HY54	Deleted.		Filamin-A OS=Homo sapiens GN=FLNA PE=2 SV=1 - [Q5HY54_HUMAN]	1110.54	25.55	17	57	67	161	1.00481	0.985466	2607	276.378	6.04932					0.98075
Q14204	Cytoplasmic dynein 1 heavy chain 1 (Cytoplasmic dynein heavy chain 1) (Dynein heavy chain, cytosolic)	DYNC1H1 DHC1 DNCH1 DNCL DNECL DYHC KIAA0325	Cytoplasmic dynein 1 heavy chain 1 OS=Homo sapiens GN=DYNC1H1 PE=1 SV=5 - [DYHC1_HUMAN]	304.713	9.84	12	52	53	91	0.991996	1.03081	4646	532.072	6.40479	GO:0022607,cellular component assembly|GO:0044839,cell cycle G2/M phase transition|GO:0000086,G2/M transition of mitotic cell cycle|GO:0051653,spindle localization|GO:0034063,stress granule assembly|GO:1903047,mitotic cell cycle process|GO:0006928,movement of cell or subcellular component|GO:0044770,cell cycle phase transition|GO:0044772,mitotic cell cycle phase transition|GO:0022402,cell cycle p…	GO:0030175,filopodium|GO:0043229,intracellular organelle|GO:0043228,non-membrane-bounded organelle|GO:0030286,dynein complex|GO:0005815,microtubule organizing center|GO:0005874,microtubule|GO:0043226,organelle|GO:0005856,cytoskeleton|GO:0042995,cell projection|GO:0031982,vesicle|GO:0005813,centrosome|GO:0016020,membrane|GO:0044444,cytoplasmic part|GO:0031988,membrane-bounded vesicle|GO:0044430,cy…	GO:0016887,ATPase activity|GO:0035639,purine ribonucleoside triphosphate binding|GO:0005488,binding|GO:0003676,nucleic acid binding|GO:0043167,ion binding|GO:1901363,heterocyclic compound binding|GO:0001883,purine nucleoside binding|GO:0001882,nucleoside binding|GO:0043168,anion binding|GO:0045502,dynein binding|GO:0000166,nucleotide binding|GO:0051959,dynein light intermediate chain binding|GO:1…	hsa04962,Vasopressin-regulated water reabsorption|hsa04145,Phagosome|hsa05132,Salmonella infection	1.03913
P78527	DNA-dependent protein kinase catalytic subunit (DNA-PK catalytic subunit) (DNA-PKcs) (EC 2.7.11.1) (DNPK1) (p460)	PRKDC HYRC HYRC1	DNA-dependent protein kinase catalytic subunit OS=Homo sapiens GN=PRKDC PE=1 SV=3 - [PRKDC_HUMAN]	336.107	10.71	7	50	51	76	1.05183	1.0288	4128	468.788	7.12256	GO:0033157,regulation of intracellular protein transport|GO:0051169,nuclear transport|GO:0051049,regulation of transport|GO:0034605,cellular response to heat|GO:0008064,regulation of actin polymerization or depolymerization|GO:0044281,small molecule metabolic process|GO:0044282,small molecule catabolic process|GO:0043200,response to amino acid|GO:0051716,cellular response to stimulus|GO:0006302,d…				0.978101
J9R021	Eukaryotic translation initiation factor 3 subunit A (eIF3a) (Eukaryotic translation initiation factor 3 subunit 10) (eIF-3-theta)	eIF3a EIF3A EIF3S10	Eukaryotic translation initiation factor 3 subunit A OS=Homo sapiens GN=eIF3a PE=2 SV=1 - [J9R021_HUMAN]	91.3367	27.5	7	49	49	73	1.0947	1.03338	1382	166.381	6.78564	GO:0022607,cellular component assembly|GO:0080090,regulation of primary metabolic process|GO:0019222,regulation of metabolic process|GO:0043933,macromolecular complex subunit organization|GO:2000112,regulation of cellular macromolecule biosynthetic process|GO:0031323,regulation of cellular metabolic process|GO:1901564,organonitrogen compound metabolic process|GO:0044249,cellular biosynthetic proc…	GO:0031974,membrane-enclosed lumen|GO:0043229,intracellular organelle|GO:0043228,non-membrane-bounded organelle|GO:0043227,membrane-bounded organelle|GO:0043226,organelle|GO:0005737,cytoplasm|GO:0005852,eukaryotic translation initiation factor 3 complex|GO:0031981,nuclear lumen|GO:0005730,nucleolus|GO:0016282,eukaryotic 43S preinitiation complex|GO:0005634,nucleus|GO:0016020,membrane|GO:0070993,t…	GO:0005488,binding|GO:0005515,protein binding|GO:0097159,organic cyclic compound binding|GO:0044822,poly(A) RNA binding|GO:0008135,translation factor activity, RNA binding|GO:0005198,structural molecule activity|GO:0003723,RNA binding|GO:0003676,nucleic acid binding|GO:1901363,heterocyclic compound binding|GO:0003743,translation initiation factor activity|GO:0030971,receptor tyrosine kinase bindi…	hsa03013,RNA transport	0.943988
Q9Y490	Talin-1	TLN1 KIAA1027 TLN	Talin-1 OS=Homo sapiens GN=TLN1 PE=1 SV=3 - [TLN1_HUMAN]	550.139	14.33	14	40	40	75	0.966588	1.00653	2541	269.599	6.07471	GO:0008104,protein localization|GO:0007599,hemostasis|GO:0007409,axonogenesis|GO:0007596,blood coagulation|GO:0048468,cell development|GO:0003012,muscle system process|GO:0007165,signal transduction|GO:0030182,neuron differentiation|GO:0051651,maintenance of location in cell|GO:0071840,cellular component organization or biogenesis|GO:0051716,cellular response to stimulus|GO:0006986,response to un…	GO:0098590,plasma membrane region|GO:0043229,intracellular organelle|GO:0043228,non-membrane-bounded organelle|GO:0005924,cell-substrate adherens junction|GO:0005925,focal adhesion|GO:0043227,membrane-bounded organelle|GO:0043226,organelle|GO:0030054,cell junction|GO:0030055,cell-substrate junction|GO:0005856,cytoskeleton|GO:0098589,membrane region|GO:0042995,cell projection|GO:0031982,vesicle|GO…	GO:0005178,integrin binding|GO:0005200,structural constituent of cytoskeleton|GO:0005515,protein binding|GO:0008092,cytoskeletal protein binding|GO:0005158,insulin receptor binding|GO:0051015,actin filament binding|GO:0005198,structural molecule activity|GO:0003779,actin binding|GO:0017166,vinculin binding|GO:0044877,macromolecular complex binding|GO:0019904,protein domain specific binding|GO:003…	hsa04015,Rap1 signaling pathway|hsa04611,Platelet activation|hsa05166,HTLV-I infection|hsa04510,Focal adhesion	1.04132
O75369	Filamin-B (FLN-B) (ABP-278) (ABP-280 homolog) (Actin-binding-like protein) (Beta-filamin) (Filamin homolog 1) (Fh1) (Filamin-3) (Thyroid autoantigen) (Truncated actin-binding protein) (Truncated ABP)	FLNB FLN1L FLN3 TABP TAP	Filamin-B OS=Homo sapiens GN=FLNB PE=1 SV=2 - [FLNB_HUMAN]	512.686	16.91	6	39	47	85	0.942289	1.03679	2602	277.99	5.73193					1.10029
P02545	Prelamin-A/C [Cleaved into: Lamin-A/C (70 kDa lamin) (Renal carcinoma antigen NY-REN-32)]	LMNA LMN1	Prelamin-A/C OS=Homo sapiens GN=LMNA PE=1 SV=1 - [LMNA_HUMAN]	1093.74	48.8	10	36	37	122	0.914096	1.03131	664	74.0947	7.02002	GO:2001234,negative regulation of apoptotic signaling pathway|GO:2001236,regulation of extrinsic apoptotic signaling pathway|GO:2001237,negative regulation of extrinsic apoptotic signaling pathway|GO:0080090,regulation of primary metabolic process|GO:0019222,regulation of metabolic process|GO:2001233,regulation of apoptotic signaling pathway|GO:0048585,negative regulation of response to stimulus|…	GO:0016020,membrane|GO:0031974,membrane-enclosed lumen|GO:0031975,envelope|GO:0043229,intracellular organelle|GO:0043228,non-membrane-bounded organelle|GO:0005622,intracellular|GO:0043227,membrane-bounded organelle|GO:0043226,organelle|GO:0034399,nuclear periphery|GO:0045111,intermediate filament cytoskeleton|GO:0016604,nuclear body|GO:0031090,organelle membrane|GO:0031981,nuclear lumen|GO:000563…	GO:0005488,binding|GO:0005515,protein binding|GO:0005198,structural molecule activity|GO:0042802,identical protein binding	hsa05410,Hypertrophic cardiomyopathy (HCM)|hsa04210,Apoptosis|hsa05412,Arrhythmogenic right ventricular cardiomyopathy (ARVC)|hsa05414,Dilated cardiomyopathy	1.12822
Q14315	Filamin-C (FLN-C) (FLNc) (ABP-280-like protein) (ABP-L) (Actin-binding-like protein) (Filamin-2) (Gamma-filamin)	FLNC ABPL FLN2	Filamin-C OS=Homo sapiens GN=FLNC PE=1 SV=3 - [FLNC_HUMAN]	577.258	16.48	4	35	46	93	0.922838	0.972897	2725	290.841	5.97314	GO:0022607,cellular component assembly|GO:0034330,cell junction organization|GO:0048468,cell development|GO:0051146,striated muscle cell differentiation|GO:0061061,muscle structure development|GO:0071840,cellular component organization or biogenesis|GO:0048869,cellular developmental process|GO:0016043,cellular component organization|GO:0044699,single-organism process|GO:0032502,developmental proc…	GO:0030016,myofibril|GO:0030017,sarcomere|GO:0043229,intracellular organelle|GO:0043228,non-membrane-bounded organelle|GO:0005924,cell-substrate adherens junction|GO:0005925,focal adhesion|GO:0043226,organelle|GO:0030054,cell junction|GO:0030055,cell-substrate junction|GO:0005856,cytoskeleton|GO:0016020,membrane|GO:0031674,I band|GO:0030018,Z disc|GO:0005737,cytoplasm|GO:0042383,sarcolemma|GO:007…	GO:0008092,cytoskeletal protein binding|GO:0051015,actin filament binding|GO:0003779,actin binding|GO:0044877,macromolecular complex binding|GO:0005488,binding|GO:0005515,protein binding|GO:0032403,protein complex binding|GO:0030506,ankyrin binding|GO:0042802,identical protein binding	hsa05205,Proteoglycans in cancer|hsa05132,Salmonella infection|hsa04510,Focal adhesion|hsa04010,MAPK signaling pathway	1.05424
Q9NZM1	Myoferlin (Fer-1-like protein 3)	MYOF FER1L3 KIAA1207	Myoferlin OS=Homo sapiens GN=MYOF PE=1 SV=1 - [MYOF_HUMAN]	166.075	17.95	3	35	36	59	1.03148	1.03969	2061	234.561	6.17627	GO:0006906,vesicle fusion|GO:0061025,membrane fusion|GO:0061024,membrane organization|GO:0007009,plasma membrane organization|GO:0071840,cellular component organization or biogenesis|GO:0010256,endomembrane system organization|GO:0009611,response to wounding|GO:0016043,cellular component organization|GO:0044699,single-organism process|GO:0006810,transport|GO:0009987,cellular process|GO:0042060,wo…	GO:0016020,membrane|GO:0044421,extracellular region part|GO:0030139,endocytic vesicle|GO:0043229,intracellular organelle|GO:0071944,cell periphery|GO:0043227,membrane-bounded organelle|GO:0043226,organelle|GO:0031224,intrinsic component of membrane|GO:0005737,cytoplasm|GO:0042995,cell projection|GO:0070062,extracellular exosome|GO:0016023,cytoplasmic, membrane-bounded vesicle|GO:0031410,cytoplasm…	GO:0043168,anion binding|GO:0043169,cation binding|GO:0005543,phospholipid binding|GO:0005544,calcium-dependent phospholipid binding|GO:0008289,lipid binding|GO:0043167,ion binding|GO:0005509,calcium ion binding|GO:0005515,protein binding|GO:0046872,metal ion binding|GO:0005488,binding		1.00795
A0A024QZN4	Vinculin, isoform CRA_c	VCL hCG_2024635	Vinculin, isoform CRA_c OS=Homo sapiens OX=9606 GN=VCL PE=4 SV=1 - [A0A024QZN4_HUMAN]	454.031	28.42	5	34	34	63	0.966492	0.998206	1066	116.649	6.0874	GO:0048675,axon extension|GO:0008104,protein localization|GO:0007599,hemostasis|GO:0007409,axonogenesis|GO:0048589,developmental growth|GO:0048588,developmental cell growth|GO:0007596,blood coagulation|GO:0048468,cell development|GO:0007160,cell-matrix adhesion|GO:0003012,muscle system process|GO:0071840,cellular component organization or biogenesis|GO:0070727,cellular macromolecule localization|…	GO:0045121,membrane raft|GO:0015629,actin cytoskeleton|GO:0044421,extracellular region part|GO:0030016,myofibril|GO:0043229,intracellular organelle|GO:0043228,non-membrane-bounded organelle|GO:0044424,intracellular part|GO:0005924,cell-substrate adherens junction|GO:0005925,focal adhesion|GO:0043227,membrane-bounded organelle|GO:0043226,organelle|GO:0030054,cell junction|GO:0030055,cell-substrate…	GO:0001948,glycoprotein binding|GO:0019899,enzyme binding|GO:0008013,beta-catenin binding|GO:0044389,ubiquitin-like protein ligase binding|GO:0008092,cytoskeletal protein binding|GO:0097367,carbohydrate derivative binding|GO:0045294,alpha-catenin binding|GO:0045296,cadherin binding|GO:0005198,structural molecule activity|GO:0003779,actin binding|GO:0031625,ubiquitin protein ligase binding|GO:0002…	hsa05131,Shigellosis|hsa05100,Bacterial invasion of epithelial cells|hsa04670,Leukocyte transendothelial migration|hsa05146,Amoebiasis|hsa04510,Focal adhesion|hsa04520,Adherens junction|hsa04810,Regulation of actin cytoskeleton	1.03281
P19338	Nucleolin (Protein C23)	NCL	Nucleolin OS=Homo sapiens GN=NCL PE=1 SV=3 - [NUCL_HUMAN]	435.939	30.28	15	33	34	92	0.944405	0.984651	710	76.5684	4.70361	GO:0032640,tumor necrosis factor production|GO:0008104,protein localization|GO:0080090,regulation of primary metabolic process|GO:0019222,regulation of metabolic process|GO:0051047,positive regulation of secretion|GO:0051049,regulation of transport|GO:0072359,circulatory system development|GO:0072358,cardiovascular system development|GO:1901362,organic cyclic compound biosynthetic process|GO:0071…	GO:0035770,ribonucleoprotein granule|GO:0031974,membrane-enclosed lumen|GO:0043229,intracellular organelle|GO:0043228,non-membrane-bounded organelle|GO:0036464,cytoplasmic ribonucleoprotein granule|GO:0030529,intracellular ribonucleoprotein complex|GO:0043227,membrane-bounded organelle|GO:0043226,organelle|GO:0005737,cytoplasm|GO:0070062,extracellular exosome|GO:0031981,nuclear lumen|GO:0005730,n…	GO:0008022,protein C-terminus binding|GO:0042393,histone binding|GO:0042134,rRNA primary transcript binding|GO:0050840,extracellular matrix binding|GO:1990631,ErbB-4 class receptor binding|GO:0043169,cation binding|GO:0005488,binding|GO:0003676,nucleic acid binding|GO:0003677,DNA binding|GO:0000166,nucleotide binding|GO:1901363,heterocyclic compound binding|GO:1901265,nucleoside phosphate binding…	hsa05130,Pathogenic Escherichia coli infection	1.04261
A0A024R889	Spectrin, alpha, non-erythrocytic 1 (Alpha-fodrin), isoform CRA_g	SPTAN1 hCG_41038	Spectrin, alpha, non-erythrocytic 1 (Alpha-fodrin), isoform CRA_g OS=Homo sapiens OX=9606 GN=SPTAN1 PE=4 SV=1 - [A0A024R889_HUMAN]	176.777	11.79	14	33	33	44	0.947201	0.966145	2452	282.076	5.33838	GO:0043933,macromolecular complex subunit organization|GO:0034112,positive regulation of homotypic cell-cell adhesion|GO:0034110,regulation of homotypic cell-cell adhesion|GO:0048468,cell development|GO:0006778,porphyrin-containing compound metabolic process|GO:0006779,porphyrin-containing compound biosynthetic process|GO:0008064,regulation of actin polymerization or depolymerization|GO:0061024,m…	GO:0032437,cuticular plate|GO:0009898,cytoplasmic side of plasma membrane|GO:0043229,intracellular organelle|GO:0043228,non-membrane-bounded organelle|GO:0098552,side of membrane|GO:0005622,intracellular|GO:0031226,intrinsic component of plasma membrane|GO:0043226,organelle|GO:0031224,intrinsic component of membrane|GO:0015629,actin cytoskeleton|GO:0005856,cytoskeleton|GO:0016020,membrane|GO:0044…	GO:0043169,cation binding|GO:0005200,structural constituent of cytoskeleton|GO:0008092,cytoskeletal protein binding|GO:0046982,protein heterodimerization activity|GO:0051015,actin filament binding|GO:0005198,structural molecule activity|GO:0003779,actin binding|GO:0043167,ion binding|GO:0044877,macromolecular complex binding|GO:0005509,calcium ion binding|GO:0005515,protein binding|GO:0032403,pro…	hsa04210,Apoptosis	1.02
P08670	Vimentin	VIM	Vimentin OS=Homo sapiens GN=VIM PE=1 SV=4 - [VIME_HUMAN]	1801.09	58.37	93	30	35	217	0.86456	0.963555	466	53.6191	5.12256	GO:0043933,macromolecular complex subunit organization|GO:0019222,regulation of metabolic process|GO:0048468,cell development|GO:0003012,muscle system process|GO:0007165,signal transduction|GO:0007166,cell surface receptor signaling pathway|GO:0007167,enzyme linked receptor protein signaling pathway|GO:0031345,negative regulation of cell projection organization|GO:0031344,regulation of cell proje…	GO:0042579,microbody|GO:0043229,intracellular organelle|GO:0043228,non-membrane-bounded organelle|GO:0005924,cell-substrate adherens junction|GO:0005925,focal adhesion|GO:0043227,membrane-bounded organelle|GO:0043226,organelle|GO:0030054,cell junction|GO:0030055,cell-substrate junction|GO:0005856,cytoskeleton|GO:0045111,intermediate filament cytoskeleton|GO:0042995,cell projection|GO:0031982,vesi…	GO:0001948,glycoprotein binding|GO:0008022,protein C-terminus binding|GO:0005200,structural constituent of cytoskeleton|GO:0019215,intermediate filament binding|GO:0005515,protein binding|GO:0097367,carbohydrate derivative binding|GO:0097159,organic cyclic compound binding|GO:0005212,structural constituent of eye lens|GO:0005198,structural molecule activity|GO:0097110,scaffold protein binding|GO:…	hsa05206,MicroRNAs in cancer|hsa05169,Epstein-Barr virus infection	1.1145
P26038	Moesin (Membrane-organizing extension spike protein)	MSN	Moesin OS=Homo sapiens OX=9606 GN=MSN PE=1 SV=3 - [MOES_HUMAN]	610.462	43.33	5	29	39	117	1.00809	1.04967	577	67.7778	6.40479	GO:0032623,interleukin-2 production|GO:0007016,cytoskeletal anchoring at plasma membrane|GO:0044238,primary metabolic process|GO:0032388,positive regulation of intracellular transport|GO:0080090,regulation of primary metabolic process|GO:0019222,regulation of metabolic process|GO:0051047,positive regulation of secretion|GO:0051048,negative regulation of secretion|GO:0051049,regulation of transpor…	GO:0051286,cell tip|GO:0031974,membrane-enclosed lumen|GO:0044853,plasma membrane raft|GO:0030054,cell junction|GO:0030055,cell-substrate junction|GO:0031982,vesicle|GO:0031981,nuclear lumen|GO:0043209,myelin sheath|GO:0016020,membrane|GO:0031988,membrane-bounded vesicle|GO:0098589,membrane region|GO:0044297,cell body|GO:0042995,cell projection|GO:0043234,protein complex|GO:0043230,extracellular …	GO:0019899,enzyme binding|GO:0044877,macromolecular complex binding|GO:0034237,protein kinase A regulatory subunit binding|GO:0003676,nucleic acid binding|GO:1901363,heterocyclic compound binding|GO:0003779,actin binding|GO:0032403,protein complex binding|GO:0044822,poly(A) RNA binding|GO:0015631,tubulin binding|GO:0051018,protein kinase A binding|GO:0008017,microtubule binding|GO:0051015,actin f…	hsa04971,Gastric acid secretion|hsa05130,Pathogenic Escherichia coli infection|hsa05205,Proteoglycans in cancer|hsa05206,MicroRNAs in cancer|hsa04670,Leukocyte transendothelial migration|hsa04810,Regulation of actin cytoskeleton	1.04125
Q15075	Early endosome antigen 1 (Endosome-associated protein p162) (Zinc finger FYVE domain-containing protein 2)	EEA1 ZFYVE2	Early endosome antigen 1 OS=Homo sapiens OX=9606 GN=EEA1 PE=1 SV=2 - [EEA1_HUMAN]	265.639	16.16	3	27	27	43	0.905644	1.01679	1411	162.367	5.68115	GO:0006906,vesicle fusion|GO:0097480,establishment of synaptic vesicle localization|GO:0061025,membrane fusion|GO:0061024,membrane organization|GO:0036465,synaptic vesicle recycling|GO:0036466,synaptic vesicle recycling via endosome|GO:0051656,establishment of organelle localization|GO:0051650,establishment of vesicle localization|GO:0044699,single-organism process|GO:0048489,synaptic vesicle tra…	GO:0019897,extrinsic component of plasma membrane|GO:0005969,serine-pyruvate aminotransferase complex|GO:0044421,extracellular region part|GO:0019898,extrinsic component of membrane|GO:0043229,intracellular organelle|GO:0071944,cell periphery|GO:0043227,membrane-bounded organelle|GO:0043226,organelle|GO:0010008,endosome membrane|GO:0005737,cytoplasm|GO:0042995,cell projection|GO:0070062,extracell…	GO:0043168,anion binding|GO:0043169,cation binding|GO:0030742,GTP-dependent protein binding|GO:0005515,protein binding|GO:0046914,transition metal ion binding|GO:0035091,phosphatidylinositol binding|GO:0005543,phospholipid binding|GO:0005545,1-phosphatidylinositol binding|GO:0043167,ion binding|GO:0008270,zinc ion binding|GO:0008289,lipid binding|GO:0005516,calmodulin binding|GO:0005488,binding|G…	hsa04145,Phagosome|hsa04144,Endocytosis|hsa05152,Tuberculosis	1.12273
A0A0U1RQF0	Fatty acid synthase	FASN	Fatty acid synthase OS=Homo sapiens OX=9606 GN=FASN PE=1 SV=1 - [A0A0U1RQF0_HUMAN]	157.559	11.72	4	27	28	38	1.02489	1.03175	2509	273.026	6.46826	GO:0006739,NADP metabolic process|GO:0006732,coenzyme metabolic process|GO:0006733,oxidoreduction coenzyme metabolic process|GO:0034641,cellular nitrogen compound metabolic process|GO:0006807,nitrogen compound metabolic process|GO:0046496,nicotinamide nucleotide metabolic process|GO:0072524,pyridine-containing compound metabolic process|GO:0044699,single-organism process|GO:0006139,nucleobase-con…	GO:0043230,extracellular organelle|GO:0031982,vesicle|GO:0044421,extracellular region part|GO:0043227,membrane-bounded organelle|GO:0031988,membrane-bounded vesicle|GO:0005576,extracellular region|GO:1903561,extracellular vesicle|GO:0065010,extracellular membrane-bounded organelle|GO:0043226,organelle|GO:0070062,extracellular exosome|GO:0005737,cytoplasm|GO:0005829,cytosol|GO:0044464,cell part|GO…	GO:0008270,zinc ion binding|GO:0000166,nucleotide binding|GO:1901363,heterocyclic compound binding|GO:1901265,nucleoside phosphate binding|GO:0016491,oxidoreductase activity|GO:0043168,anion binding|GO:0043169,cation binding|GO:0050661,NADP binding|GO:0046914,transition metal ion binding|GO:0043167,ion binding|GO:0046872,metal ion binding|GO:0042802,identical protein binding|GO:0042803,protein ho…	hsa04115,p53 signaling pathway	1.00669
Q07065	Cytoskeleton-associated protein 4 (63-kDa cytoskeleton-linking membrane protein) (Climp-63) (p63)	CKAP4	Cytoskeleton-associated protein 4 OS=Homo sapiens GN=CKAP4 PE=1 SV=2 - [CKAP4_HUMAN]	378.929	41.2	22	26	29	62	1.06602	1.0408	602	65.9827	5.92236	GO:0006887,exocytosis|GO:0042119,neutrophil activation|GO:0001775,cell activation|GO:0043412,macromolecule modification|GO:0045321,leukocyte activation|GO:0032940,secretion by cell|GO:0006807,nitrogen compound metabolic process|GO:0044699,single-organism process|GO:0002283,neutrophil activation involved in immune response|GO:0002443,leukocyte mediated immunity|GO:0044260,cellular macromolecule me…	GO:0016020,membrane|GO:0005783,endoplasmic reticulum|GO:0005789,endoplasmic reticulum membrane|GO:0042175,nuclear outer membrane-endoplasmic reticulum membrane network|GO:0043229,intracellular organelle|GO:0043228,non-membrane-bounded organelle|GO:0043227,membrane-bounded organelle|GO:0043226,organelle|GO:0031224,intrinsic component of membrane|GO:0005856,cytoskeleton|GO:0031982,vesicle|GO:001602…	GO:0097159,organic cyclic compound binding|GO:0044822,poly(A) RNA binding|GO:0005488,binding|GO:0003676,nucleic acid binding|GO:1901363,heterocyclic compound binding|GO:0003723,RNA binding	hsa04141,Protein processing in endoplasmic reticulum	0.976344
E7EUU4	Eukaryotic translation initiation factor 4 gamma 1	EIF4G1	Eukaryotic translation initiation factor 4 gamma 1 OS=Homo sapiens GN=EIF4G1 PE=2 SV=1 - [E7EUU4_HUMAN]	177.933	13.4	30	26	26	42	0.994161	0.982994	1560	171.535	5.31299	GO:0019221,cytokine-mediated signaling pathway|GO:0019222,regulation of metabolic process|GO:0048468,cell development|GO:1901652,response to peptide|GO:0007610,behavior|GO:0007165,signal transduction|GO:0007166,cell surface receptor signaling pathway|GO:0007167,enzyme linked receptor protein signaling pathway|GO:0007169,transmembrane receptor protein tyrosine kinase signaling pathway|GO:1901360,o…	GO:0043234,protein complex|GO:0005737,cytoplasm|GO:0032991,macromolecular complex|GO:0016281,eukaryotic translation initiation factor 4F complex|GO:0016020,membrane|GO:0044464,cell part|GO:0005623,cell|GO:0005622,intracellular|GO:0044444,cytoplasmic part|GO:0044424,intracellular part|GO:0005829,cytosol|GO:0022626,cytosolic ribosome|GO:0015935,small ribosomal subunit|GO:0043229,intracellular organ…	GO:0005488,binding|GO:0005515,protein binding|GO:0097159,organic cyclic compound binding|GO:0044822,poly(A) RNA binding|GO:0008135,translation factor activity, RNA binding|GO:0003723,RNA binding|GO:0003676,nucleic acid binding|GO:0008190,eukaryotic initiation factor 4E binding|GO:0031369,translation initiation factor binding|GO:1901363,heterocyclic compound binding|GO:0003743,translation initiati…	hsa03013,RNA transport|hsa05416,Viral myocarditis	0.988768
B4DEP6	cDNA FLJ59206, highly similar to Eukaryotic translation initiation factor 4B		cDNA FLJ59206, highly similar to Eukaryotic translation initiation factor 4B OS=Homo sapiens PE=2 SV=1 - [B4DEP6_HUMAN]	541.828	38.16	12	25	25	61	0.949368	0.975736	587	66.0889	5.70654	GO:0080090,regulation of primary metabolic process|GO:0019222,regulation of metabolic process|GO:0007165,signal transduction|GO:0007166,cell surface receptor signaling pathway|GO:0007167,enzyme linked receptor protein signaling pathway|GO:0007169,transmembrane receptor protein tyrosine kinase signaling pathway|GO:1901360,organic cyclic compound metabolic process|GO:1901361,organic cyclic compound…	GO:0043234,protein complex|GO:0005737,cytoplasm|GO:0032991,macromolecular complex|GO:0016281,eukaryotic translation initiation factor 4F complex|GO:0044464,cell part|GO:0005623,cell|GO:0005622,intracellular|GO:0044444,cytoplasmic part|GO:0044424,intracellular part|GO:0005829,cytosol|GO:0005844,polysome|GO:1990904,ribonucleoprotein complex|GO:0030529,intracellular ribonucleoprotein complex	GO:0005488,binding|GO:0005515,protein binding|GO:0097159,organic cyclic compound binding|GO:0044822,poly(A) RNA binding|GO:0008135,translation factor activity, RNA binding|GO:0000166,nucleotide binding|GO:0036094,small molecule binding|GO:0003723,RNA binding|GO:0003676,nucleic acid binding|GO:1901363,heterocyclic compound binding|GO:1901265,nucleoside phosphate binding|GO:0003743,translation init…	hsa05205,Proteoglycans in cancer|hsa03013,RNA transport|hsa04150,mTOR signaling pathway|hsa04151,PI3K-Akt signaling pathway	1.02777
B4DH02	cDNA FLJ50510, highly similar to Heat shock 70 kDa protein 4		cDNA FLJ50510, highly similar to Heat shock 70 kDa protein 4 OS=Homo sapiens PE=2 SV=1 - [B4DH02_HUMAN]	207.529	28.33	18	25	27	51	0.972428	1.01184	840	94.3013	5.18604	GO:0022607,cellular component assembly|GO:0070271,protein complex biogenesis|GO:0043933,macromolecular complex subunit organization|GO:0051649,establishment of localization in cell|GO:0008104,protein localization|GO:0061024,membrane organization|GO:0007008,outer mitochondrial membrane organization|GO:0051641,cellular localization|GO:0034622,cellular macromolecular complex assembly|GO:0007005,mito…	GO:0005737,cytoplasm|GO:0005622,intracellular|GO:0043230,extracellular organelle|GO:0031982,vesicle|GO:0044421,extracellular region part|GO:0043227,membrane-bounded organelle|GO:0005829,cytosol|GO:0044464,cell part|GO:0005623,cell|GO:0031988,membrane-bounded vesicle|GO:0044444,cytoplasmic part|GO:0005576,extracellular region|GO:0044424,intracellular part|GO:1903561,extracellular vesicle|GO:006501…	GO:0035639,purine ribonucleoside triphosphate binding|GO:0005488,binding|GO:0043167,ion binding|GO:1901363,heterocyclic compound binding|GO:1901265,nucleoside phosphate binding|GO:0001882,nucleoside binding|GO:0043168,anion binding|GO:0000166,nucleotide binding|GO:0001883,purine nucleoside binding|GO:0032549,ribonucleoside binding|GO:0017076,purine nucleotide binding|GO:0005524,ATP binding|GO:003…	hsa04612,Antigen processing and presentation	1.04053
P13639	Elongation factor 2 (EF-2)	EEF2 EF2	Elongation factor 2 OS=Homo sapiens GN=EEF2 PE=1 SV=4 - [EF2_HUMAN]	503.238	27.62	7	24	26	78	0.974404	0.987316	858	95.277	6.82959	GO:0080090,regulation of primary metabolic process|GO:0019222,regulation of metabolic process|GO:0044710,single-organism metabolic process|GO:0044711,single-organism biosynthetic process|GO:0010604,positive regulation of macromolecule metabolic process|GO:0010608,posttranscriptional regulation of gene expression|GO:0043043,peptide biosynthetic process|GO:0002244,hematopoietic progenitor cell diff…	GO:0016234,inclusion body|GO:0016235,aggresome|GO:0043229,intracellular organelle|GO:0071944,cell periphery|GO:0030529,intracellular ribonucleoprotein complex|GO:0043227,membrane-bounded organelle|GO:0043226,organelle|GO:0005737,cytoplasm|GO:0031982,vesicle|GO:0005634,nucleus|GO:0016020,membrane|GO:0031988,membrane-bounded vesicle|GO:0005886,plasma membrane|GO:0032991,macromolecular complex|GO:19…	GO:0035639,purine ribonucleoside triphosphate binding|GO:0019899,enzyme binding|GO:0005488,binding|GO:0003676,nucleic acid binding|GO:0043167,ion binding|GO:1901363,heterocyclic compound binding|GO:0001883,purine nucleoside binding|GO:0001882,nucleoside binding|GO:0043168,anion binding|GO:0016462,pyrophosphatase activity|GO:0000166,nucleotide binding|GO:0032561,guanyl ribonucleotide binding|GO:19…	hsa04152,AMPK signaling pathway|hsa04921,Oxytocin signaling pathway	1.01325
Q5CAQ5	Epididymis secretory sperm binding protein (Tumor rejection antigen (Gp96) 1)	TRA1	Tumor rejection antigen (Gp96) 1 OS=Homo sapiens GN=TRA1 PE=2 SV=1 - [Q5CAQ5_HUMAN]	496.955	26.56	12	24	25	71	0.933304	0.972924	802	92.2823	4.85596	GO:0044238,primary metabolic process|GO:0019220,regulation of phosphate metabolic process|GO:0080090,regulation of primary metabolic process|GO:0019222,regulation of metabolic process|GO:0006470,protein dephosphorylation|GO:0048584,positive regulation of response to stimulus|GO:0048583,regulation of response to stimulus|GO:0031349,positive regulation of defense response|GO:0044257,cellular protei…	GO:0005783,endoplasmic reticulum|GO:0005924,cell-substrate adherens junction|GO:0044464,cell part|GO:0048770,pigment granule|GO:0005788,endoplasmic reticulum lumen|GO:0031012,extracellular matrix|GO:0030139,endocytic vesicle|GO:0042175,nuclear outer membrane-endoplasmic reticulum membrane network|GO:0043229,intracellular organelle|GO:0071944,cell periphery|GO:0060205,cytoplasmic membrane-bounded …	GO:0035639,purine ribonucleoside triphosphate binding|GO:0019899,enzyme binding|GO:0005488,binding|GO:0003676,nucleic acid binding|GO:0000166,nucleotide binding|GO:1901363,heterocyclic compound binding|GO:1901265,nucleoside phosphate binding|GO:0001882,nucleoside binding|GO:0043168,anion binding|GO:0043169,cation binding|GO:0051082,unfolded protein binding|GO:0043167,ion binding|GO:0005509,calciu…	hsa04621,NOD-like receptor signaling pathway|hsa05200,Pathways in cancer|hsa04141,Protein processing in endoplasmic reticulum|hsa04915,Estrogen signaling pathway|hsa04918,Thyroid hormone synthesis|hsa05215,Prostate cancer|hsa04151,PI3K-Akt signaling pathway	1.04245
A8K690	cDNA FLJ76863, highly similar to Homo sapiens stress-induced-phosphoprotein 1 (Hsp70/Hsp90-organizing protein) (STIP1), mRNA		cDNA FLJ76863, highly similar to Homo sapiens stress-induced-phosphoprotein 1 (Hsp70/Hsp90-organizing protein) (STIP1), mRNA OS=Homo sapiens OX=9606 PE=2 SV=1 - [A8K690_HUMAN]	211.959	32.78	5	24	24	49	0.864092	0.878476	543	62.6154	6.80029	GO:0006950,response to stress|GO:0050896,response to stimulus	GO:0043234,protein complex|GO:0005794,Golgi apparatus|GO:0032991,macromolecular complex|GO:0043231,intracellular membrane-bounded organelle|GO:0043209,myelin sheath|GO:0005634,nucleus|GO:0044464,cell part|GO:0044444,cytoplasmic part|GO:0005623,cell|GO:0005737,cytoplasm|GO:0043229,intracellular organelle|GO:0012505,endomembrane system|GO:0044424,intracellular part|GO:0005622,intracellular|GO:00432…	GO:0008022,protein C-terminus binding|GO:0005515,protein binding|GO:0030544,Hsp70 protein binding|GO:0031072,heat shock protein binding|GO:0044822,poly(A) RNA binding|GO:0051087,chaperone binding|GO:0003723,RNA binding|GO:0003676,nucleic acid binding|GO:0097159,organic cyclic compound binding|GO:1901363,heterocyclic compound binding|GO:0005488,binding|GO:0051879,Hsp90 protein binding	hsa05020,Prion diseases	1.01665
A4QPB0	IQ motif containing GTPase activating protein 1	IQGAP1	IQ motif containing GTPase activating protein 1 OS=Homo sapiens OX=9606 GN=IQGAP1 PE=1 SV=1 - [A4QPB0_HUMAN]	196.074	12.37	22	24	24	41	0.985303	1.01799	1657	189.162	6.48096	GO:0090087,regulation of peptide transport|GO:0008104,protein localization|GO:0019220,regulation of phosphate metabolic process|GO:0080090,regulation of primary metabolic process|GO:0019222,regulation of metabolic process|GO:0048588,developmental cell growth|GO:0060429,epithelium development|GO:0051049,regulation of transport|GO:0048468,cell development|GO:0007165,signal transduction|GO:0007166,c…	GO:0019897,extrinsic component of plasma membrane|GO:0035770,ribonucleoprotein granule|GO:0015629,actin cytoskeleton|GO:0044464,cell part|GO:0030427,site of polarized growth|GO:0030426,growth cone|GO:0031974,membrane-enclosed lumen|GO:0019898,extrinsic component of membrane|GO:0043229,intracellular organelle|GO:0043228,non-membrane-bounded organelle|GO:0036464,cytoplasmic ribonucleoprotein granul…	GO:0005488,binding|GO:0019207,kinase regulator activity|GO:0019209,kinase activator activity|GO:0017048,Rho GTPase binding|GO:0031267,small GTPase binding|GO:0051020,GTPase binding|GO:0044877,macromolecular complex binding|GO:0008047,enzyme activator activity|GO:0004857,enzyme inhibitor activity|GO:0098772,molecular function regulator|GO:0043168,anion binding|GO:0043169,cation binding|GO:0019900,…	hsa05205,Proteoglycans in cancer|hsa04520,Adherens junction|hsa04810,Regulation of actin cytoskeleton	1.03317
B7Z4V2	cDNA FLJ51907, highly similar to Stress-70 protein, mitochondrial		cDNA FLJ51907, highly similar to Stress-70 protein, mitochondrial OS=Homo sapiens PE=2 SV=1 - [B7Z4V2_HUMAN]	303.45	29.47	13	23	24	60	0.79861	0.856062	665	72.3561	5.93506	GO:0006887,exocytosis|GO:0019220,regulation of phosphate metabolic process|GO:0080090,regulation of primary metabolic process|GO:0019222,regulation of metabolic process|GO:0051049,regulation of transport|GO:0048585,negative regulation of response to stimulus|GO:0007596,blood coagulation|GO:0048583,regulation of response to stimulus|GO:0006468,protein phosphorylation|GO:0060322,head development|GO…	GO:0005783,endoplasmic reticulum|GO:0044421,extracellular region part|GO:0044464,cell part|GO:0048770,pigment granule|GO:0031974,membrane-enclosed lumen|GO:0005789,endoplasmic reticulum membrane|GO:0043226,organelle|GO:0042175,nuclear outer membrane-endoplasmic reticulum membrane network|GO:0043229,intracellular organelle|GO:0030176,integral component of endoplasmic reticulum membrane|GO:0031301,…	GO:0044389,ubiquitin-like protein ligase binding|GO:0035639,purine ribonucleoside triphosphate binding|GO:0019899,enzyme binding|GO:0044877,macromolecular complex binding|GO:0005488,binding|GO:0016887,ATPase activity|GO:0043167,ion binding|GO:1901363,heterocyclic compound binding|GO:0001883,purine nucleoside binding|GO:0001882,nucleoside binding|GO:0043168,anion binding|GO:0043169,cation binding|…	hsa04141,Protein processing in endoplasmic reticulum|hsa04918,Thyroid hormone synthesis|hsa04612,Antigen processing and presentation|hsa05020,Prion diseases|hsa03060,Protein export	1.07194
B2R5U1	Staphylococcal nuclease domain-containing protein (EC 3.1.31.1)		cDNA, FLJ92620, highly similar to Homo sapiens staphylococcal nuclease domain containing 1 (SND1),mRNA OS=Homo sapiens PE=2 SV=1 - [B2R5U1_HUMAN]	199.398	20.79	8	23	23	38	1.03455	1.0729	885	99.6093	6.96143	GO:0009892,negative regulation of metabolic process|GO:0080090,regulation of primary metabolic process|GO:0019222,regulation of metabolic process|GO:0031326,regulation of cellular biosynthetic process|GO:0030154,cell differentiation|GO:0031323,regulation of cellular metabolic process|GO:0090304,nucleic acid metabolic process|GO:0090305,nucleic acid phosphodiester bond hydrolysis|GO:0010629,negati…	GO:0048770,pigment granule|GO:0043229,intracellular organelle|GO:0030529,intracellular ribonucleoprotein complex|GO:0043227,membrane-bounded organelle|GO:0043226,organelle|GO:0005737,cytoplasm|GO:0070062,extracellular exosome|GO:0016023,cytoplasmic, membrane-bounded vesicle|GO:0031410,cytoplasmic vesicle|GO:0005634,nucleus|GO:0016020,membrane|GO:0097433,dense body|GO:0005739,mitochondrion|GO:0031…	GO:0016787,hydrolase activity|GO:0005515,protein binding|GO:0004518,nuclease activity|GO:0097159,organic cyclic compound binding|GO:0044822,poly(A) RNA binding|GO:0003712,transcription cofactor activity|GO:0016788,hydrolase activity, acting on ester bonds|GO:0000989,transcription factor activity, transcription factor binding|GO:0003824,catalytic activity|GO:0003723,RNA binding|GO:0003676,nucleic …	hsa05169,Epstein-Barr virus infection|hsa05203,Viral carcinogenesis	1.03707
Q00610	Clathrin heavy chain 1 (Clathrin heavy chain on chromosome 17) (CLH-17)	CLTC CLH17 CLTCL2 KIAA0034	Clathrin heavy chain 1 OS=Homo sapiens GN=CLTC PE=1 SV=5 - [CLH1_HUMAN]	379.425	11.94	8	22	22	58	1.01563	0.993568	1675	191.493	5.69385	GO:0002495,antigen processing and presentation of peptide antigen via MHC class II|GO:0008104,protein localization|GO:0080090,regulation of primary metabolic process|GO:0019222,regulation of metabolic process|GO:0061024,membrane organization|GO:0007009,plasma membrane organization|GO:0001503,ossification|GO:0006826,iron ion transport|GO:0071840,cellular component organization or biogenesis|GO:004…	GO:0030055,cell-substrate junction|GO:0044464,cell part|GO:0048770,pigment granule|GO:0030139,endocytic vesicle|GO:0031984,organelle subcompartment|GO:0043229,intracellular organelle|GO:0043228,non-membrane-bounded organelle|GO:0030117,membrane coat|GO:0005905,clathrin-coated pit|GO:0032991,macromolecular complex|GO:0012510,trans-Golgi network transport vesicle membrane|GO:0030130,clathrin coat o…	GO:0005515,protein binding|GO:0097159,organic cyclic compound binding|GO:0044822,poly(A) RNA binding|GO:0032051,clathrin light chain binding|GO:0019899,enzyme binding|GO:0005198,structural molecule activity|GO:0019901,protein kinase binding|GO:0019900,kinase binding|GO:0003725,double-stranded RNA binding|GO:0030276,clathrin binding|GO:0003723,RNA binding|GO:0003676,nucleic acid binding|GO:1901363…	hsa04961,Endocrine and other factor-regulated calcium reabsorption|hsa05100,Bacterial invasion of epithelial cells|hsa04721,Synaptic vesicle cycle|hsa04142,Lysosome|hsa04144,Endocytosis|hsa05016,Huntington's disease	0.978274
P23246	Splicing factor, proline- and glutamine-rich (100 kDa DNA-pairing protein) (hPOMp100) (DNA-binding p52/p100 complex, 100 kDa subunit) (Polypyrimidine tract-binding protein-associated-splicing factor) (PSF) (PTB-associated-splicing factor)	SFPQ PSF	Splicing factor, proline- and glutamine-rich OS=Homo sapiens GN=SFPQ PE=1 SV=2 - [SFPQ_HUMAN]	281.138	28.43	8	22	26	51	0.972906	1.00984	707	76.1016	9.43701	GO:2001235,positive regulation of apoptotic signaling pathway|GO:0080090,regulation of primary metabolic process|GO:0019222,regulation of metabolic process|GO:2001233,regulation of apoptotic signaling pathway|GO:0048584,positive regulation of response to stimulus|GO:0048583,regulation of response to stimulus|GO:0006476,protein deacetylation|GO:0007165,signal transduction|GO:1901576,organic substa…	GO:0031974,membrane-enclosed lumen|GO:0043229,intracellular organelle|GO:0043228,non-membrane-bounded organelle|GO:0000785,chromatin|GO:0043227,membrane-bounded organelle|GO:0043226,organelle|GO:0034399,nuclear periphery|GO:0016604,nuclear body|GO:0031981,nuclear lumen|GO:0005634,nucleus|GO:0005654,nucleoplasm|GO:0044798,nuclear transcription factor complex|GO:0044451,nucleoplasm part|GO:0016363,…	GO:0000980,RNA polymerase II distal enhancer sequence-specific DNA binding|GO:0001012,RNA polymerase II regulatory region DNA binding|GO:0019899,enzyme binding|GO:0001158,enhancer sequence-specific DNA binding|GO:0044877,macromolecular complex binding|GO:0005488,binding|GO:0003676,nucleic acid binding|GO:0003677,DNA binding|GO:1901363,heterocyclic compound binding|GO:1901265,nucleoside phosphate …		1.03796
A0A024R652	Methylenetetrahydrofolate dehydrogenase (NADP+ dependent) 1, methenyltetrahydrofolate cyclohydrolase, formyltetrahydrofolate synthetase, isoform CRA_a	MTHFD1 hCG_41677	Methylenetetrahydrofolate dehydrogenase (NADP+ dependent) 1, methenyltetrahydrofolate cyclohydrolase, formyltetrahydrofolate synthetase, isoform CRA_a OS=Homo sapiens OX=9606 GN=MTHFD1 PE=3 SV=1 - [A0A024R652_HUMAN]	191.56	20.53	5	22	22	32	0.958115	0.989111	935	101.467	7.18115	GO:0051188,cofactor biosynthetic process|GO:0001501,skeletal system development|GO:0072359,circulatory system development|GO:0009165,nucleotide biosynthetic process|GO:0044281,small molecule metabolic process|GO:0044283,small molecule biosynthetic process|GO:1901362,organic cyclic compound biosynthetic process|GO:1901360,organic cyclic compound metabolic process|GO:0044710,single-organism metabol…	GO:0043229,intracellular organelle|GO:0043227,membrane-bounded organelle|GO:0043226,organelle|GO:0005737,cytoplasm|GO:0031982,vesicle|GO:0016020,membrane|GO:0005739,mitochondrion|GO:0031988,membrane-bounded vesicle|GO:1903561,extracellular vesicle|GO:0070062,extracellular exosome|GO:0043230,extracellular organelle|GO:0043231,intracellular membrane-bounded organelle|GO:0005829,cytosol|GO:0044464,c…	GO:0016787,hydrolase activity|GO:0035639,purine ribonucleoside triphosphate binding|GO:0005488,binding|GO:0043167,ion binding|GO:1901363,heterocyclic compound binding|GO:0001883,purine nucleoside binding|GO:0001882,nucleoside binding|GO:0043168,anion binding|GO:0004329,formate-tetrahydrofolate ligase activity|GO:0016646,oxidoreductase activity, acting on the CH-NH group of donors, NAD or NADP as …	hsa01100,Metabolic pathways|hsa00670,One carbon pool by folate	1.03235
P42704	Leucine-rich PPR motif-containing protein, mitochondrial (130 kDa leucine-rich protein) (LRP 130) (GP130)	LRPPRC LRP130	Leucine-rich PPR motif-containing protein, mitochondrial OS=Homo sapiens GN=LRPPRC PE=1 SV=3 - [LPPRC_HUMAN]	149.603	13.56	5	22	22	33	0.960035	0.98395	1394	157.805	6.12549	GO:0080090,regulation of primary metabolic process|GO:0019222,regulation of metabolic process|GO:0051654,establishment of mitochondrion localization|GO:0051656,establishment of organelle localization|GO:1901362,organic cyclic compound biosynthetic process|GO:0007005,mitochondrion organization|GO:1901361,organic cyclic compound catabolic process|GO:0044710,single-organism metabolic process|GO:0044…	GO:0016020,membrane|GO:0044464,cell part|GO:0031974,membrane-enclosed lumen|GO:0031975,envelope|GO:0042175,nuclear outer membrane-endoplasmic reticulum membrane network|GO:0043229,intracellular organelle|GO:0043228,non-membrane-bounded organelle|GO:0000228,nuclear chromosome|GO:0042645,mitochondrial nucleoid|GO:0005874,microtubule|GO:0043226,organelle|GO:0005856,cytoskeleton|GO:0031090,organelle …	GO:0044389,ubiquitin-like protein ligase binding|GO:0019899,enzyme binding|GO:0048487,beta-tubulin binding|GO:0044877,macromolecular complex binding|GO:0005488,binding|GO:0003676,nucleic acid binding|GO:0003677,DNA binding|GO:1901363,heterocyclic compound binding|GO:0043566,structure-specific DNA binding|GO:0003779,actin binding|GO:0032403,protein complex binding|GO:0003697,single-stranded DNA bi…		1.02491
Q01082	Spectrin beta chain, non-erythrocytic 1 (Beta-II spectrin) (Fodrin beta chain) (Spectrin, non-erythroid beta chain 1)	SPTBN1 SPTB2	Spectrin beta chain, non-erythrocytic 1 OS=Homo sapiens GN=SPTBN1 PE=1 SV=2 - [SPTB2_HUMAN]	64.4848	8.38	22	22	22	28	1.05502	0.970236	2364	274.439	5.56689	GO:0032623,interleukin-2 production|GO:0051169,nuclear transport|GO:0044238,primary metabolic process|GO:0051046,regulation of secretion|GO:0051047,positive regulation of secretion|GO:0051049,regulation of transport|GO:0048468,cell development|GO:0008064,regulation of actin polymerization or depolymerization|GO:0061024,membrane organization|GO:0007009,plasma membrane organization|GO:0008104,prote…	GO:0098590,plasma membrane region|GO:0042995,cell projection|GO:0016020,membrane|GO:0032437,cuticular plate|GO:0044421,extracellular region part|GO:0031974,membrane-enclosed lumen|GO:0030424,axon|GO:0030016,myofibril|GO:0030017,sarcomere|GO:0043229,intracellular organelle|GO:0043228,non-membrane-bounded organelle|GO:0045202,synapse|GO:0005622,intracellular|GO:0043227,membrane-bounded organelle|GO…	GO:0043168,anion binding|GO:0005200,structural constituent of cytoskeleton|GO:0005515,protein binding|GO:0008092,cytoskeletal protein binding|GO:0097159,organic cyclic compound binding|GO:0044822,poly(A) RNA binding|GO:0005543,phospholipid binding|GO:0008289,lipid binding|GO:0019899,enzyme binding|GO:0005198,structural molecule activity|GO:0003779,actin binding|GO:0051020,GTPase binding|GO:000372…		0.91964
P07355	Annexin A2 (Annexin II) (Annexin-2) (Calpactin I heavy chain) (Calpactin-1 heavy chain) (Chromobindin-8) (Lipocortin II) (Placental anticoagulant protein IV) (PAP-IV) (Protein I) (p36)	ANXA2 ANX2 ANX2L4 CAL1H LPC2D	Annexin A2 OS=Homo sapiens GN=ANXA2 PE=1 SV=2 - [ANXA2_HUMAN]	550.258	48.38	27	21	21	94	0.973847	0.961278	339	38.5798	7.75244	GO:0051046,regulation of secretion|GO:0051048,negative regulation of secretion|GO:0051049,regulation of transport|GO:0006906,vesicle fusion|GO:0044281,small molecule metabolic process|GO:0051641,cellular localization|GO:0044283,small molecule biosynthetic process|GO:0051716,cellular response to stimulus|GO:0048589,developmental growth|GO:0030850,prostate gland development|GO:0030855,epithelial ce…	GO:0098590,plasma membrane region|GO:0000323,lytic vacuole|GO:0044421,extracellular region part|GO:0044444,cytoplasmic part|GO:0031975,envelope|GO:0043229,intracellular organelle|GO:0071944,cell periphery|GO:0005929,cilium|GO:0016323,basolateral plasma membrane|GO:0005924,cell-substrate adherens junction|GO:0005925,focal adhesion|GO:0043227,membrane-bounded organelle|GO:0043226,organelle|GO:00300…	GO:0033676,double-stranded DNA-dependent ATPase activity|GO:0048306,calcium-dependent protein binding|GO:0030674,protein binding, bridging|GO:0004859,phospholipase inhibitor activity|GO:0005488,binding|GO:0016887,ATPase activity|GO:0003677,DNA binding|GO:0004857,enzyme inhibitor activity|GO:0098772,molecular function regulator|GO:0097617,annealing activity|GO:1901363,heterocyclic compound binding…		0.987093
P55072	Transitional endoplasmic reticulum ATPase (TER ATPase) (EC 3.6.4.6) (15S Mg(2+)-ATPase p97 subunit) (Valosin-containing protein) (VCP)	VCP	Transitional endoplasmic reticulum ATPase OS=Homo sapiens GN=VCP PE=1 SV=4 - [TERA_HUMAN]	416.052	19.23	11	21	21	49	0.888897	0.973704	806	89.2657	5.26221	GO:0090085,regulation of protein deubiquitination|GO:0008104,protein localization|GO:0032436,positive regulation of proteasomal ubiquitin-dependent protein catabolic process|GO:0080090,regulation of primary metabolic process|GO:0032434,regulation of proteasomal ubiquitin-dependent protein catabolic process|GO:0034605,cellular response to heat|GO:0034214,protein hexamerization|GO:0016485,protein p…	GO:0016020,membrane|GO:0005783,endoplasmic reticulum|GO:0031974,membrane-enclosed lumen|GO:0005789,endoplasmic reticulum membrane|GO:0042175,nuclear outer membrane-endoplasmic reticulum membrane network|GO:0043229,intracellular organelle|GO:0043228,non-membrane-bounded organelle|GO:0032991,macromolecular complex|GO:0005622,intracellular|GO:0043227,membrane-bounded organelle|GO:0043226,organelle|G…	GO:0044389,ubiquitin-like protein ligase binding|GO:0016887,ATPase activity|GO:0035639,purine ribonucleoside triphosphate binding|GO:0019899,enzyme binding|GO:0044877,macromolecular complex binding|GO:0008047,enzyme activator activity|GO:0003676,nucleic acid binding|GO:0031593,polyubiquitin binding|GO:0098772,molecular function regulator|GO:1901363,heterocyclic compound binding|GO:0001883,purine …	hsa04141,Protein processing in endoplasmic reticulum|hsa05134,Legionellosis	1.09541
A0A087WY61	Nuclear mitotic apparatus protein 1	NUMA1	Nuclear mitotic apparatus protein 1 OS=Homo sapiens OX=9606 GN=NUMA1 PE=1 SV=1 - [A0A087WY61_HUMAN]	313.35	9.86	24	21	22	33	1.01309	1.00429	2099	236.019	5.92236	GO:0032502,developmental process|GO:0030323,respiratory tube development|GO:0030324,lung development|GO:0044839,cell cycle G2/M phase transition|GO:0000086,G2/M transition of mitotic cell cycle|GO:0030154,cell differentiation|GO:1903047,mitotic cell cycle process|GO:0044770,cell cycle phase transition|GO:0044772,mitotic cell cycle phase transition|GO:0007163,establishment or maintenance of cell p…	GO:0042995,cell projection|GO:0031974,membrane-enclosed lumen|GO:0043229,intracellular organelle|GO:0043228,non-membrane-bounded organelle|GO:0031988,membrane-bounded vesicle|GO:0005874,microtubule|GO:0043226,organelle|GO:0005876,spindle microtubule|GO:0034399,nuclear periphery|GO:0045177,apical part of cell|GO:0005819,spindle|GO:0070062,extracellular exosome|GO:0031981,nuclear lumen|GO:0043227,m…	GO:0015631,tubulin binding|GO:0008092,cytoskeletal protein binding|GO:0008017,microtubule binding|GO:0005198,structural molecule activity|GO:0044877,macromolecular complex binding|GO:0005488,binding|GO:0005515,protein binding|GO:0032403,protein complex binding|GO:0043168,anion binding|GO:0051010,microtubule plus-end binding|GO:0070840,dynein complex binding|GO:0035091,phosphatidylinositol binding…		0.991315
Q13428	Treacle protein (Treacher Collins syndrome protein)	TCOF1	Treacle protein OS=Homo sapiens GN=TCOF1 PE=1 SV=3 - [TCOF_HUMAN]	81.3184	13.64	7	21	21	33	1.01074	0.970299	1488	152.015	9.0415	GO:0032774,RNA biosynthetic process|GO:0090304,nucleic acid metabolic process|GO:0001501,skeletal system development|GO:0034641,cellular nitrogen compound metabolic process|GO:0006807,nitrogen compound metabolic process|GO:0034645,cellular macromolecule biosynthetic process|GO:0034660,ncRNA metabolic process|GO:1901362,organic cyclic compound biosynthetic process|GO:0007275,multicellular organism…	GO:0005737,cytoplasm|GO:0043231,intracellular membrane-bounded organelle|GO:0031981,nuclear lumen|GO:0043233,organelle lumen|GO:0005634,nucleus|GO:0005730,nucleolus|GO:0044464,cell part|GO:0043232,intracellular non-membrane-bounded organelle|GO:0031974,membrane-enclosed lumen|GO:0005622,intracellular|GO:0044446,intracellular organelle part|GO:0070013,intracellular organelle lumen|GO:0043229,intra…	GO:0003676,nucleic acid binding|GO:0005215,transporter activity|GO:0044822,poly(A) RNA binding|GO:0003723,RNA binding|GO:0005515,protein binding|GO:0097159,organic cyclic compound binding|GO:1901363,heterocyclic compound binding|GO:0005488,binding|GO:0070063,RNA polymerase binding|GO:0043175,RNA polymerase core enzyme binding|GO:0019899,enzyme binding|GO:0001042,RNA polymerase I core binding|GO:0…	hsa03008,Ribosome biogenesis in eukaryotes	0.959991
P04075	Fructose-bisphosphate aldolase A (EC 4.1.2.13) (Lung cancer antigen NY-LU-1) (Muscle-type aldolase)	ALDOA ALDA	Fructose-bisphosphate aldolase A OS=Homo sapiens GN=ALDOA PE=1 SV=2 - [ALDOA_HUMAN]	499.737	35.44	28	20	20	69	0.89934	0.954876	364	39.3953	8.08936	GO:0007599,hemostasis|GO:0060249,anatomical structure homeostasis|GO:0007596,blood coagulation|GO:0009167,purine ribonucleoside monophosphate metabolic process|GO:0061621,canonical glycolysis|GO:0061620,glycolytic process through glucose-6-phosphate|GO:0009163,nucleoside biosynthetic process|GO:0009161,ribonucleoside monophosphate metabolic process|GO:1901362,organic cyclic compound biosynthetic …	GO:0016020,membrane|GO:0015629,actin cytoskeleton|GO:0031974,membrane-enclosed lumen|GO:0030016,myofibril|GO:0030017,sarcomere|GO:0043229,intracellular organelle|GO:0043228,non-membrane-bounded organelle|GO:0060205,cytoplasmic membrane-bounded vesicle lumen|GO:0043227,membrane-bounded organelle|GO:0043226,organelle|GO:0005856,cytoskeleton|GO:0031430,M band|GO:0031983,vesicle lumen|GO:0070062,extr…	GO:0005488,binding|GO:0015631,tubulin binding|GO:0003676,nucleic acid binding|GO:0070061,fructose binding|GO:0008092,cytoskeletal protein binding|GO:0005515,protein binding|GO:0097159,organic cyclic compound binding|GO:0016829,lyase activity|GO:0016830,carbon-carbon lyase activity|GO:0030246,carbohydrate binding|GO:0016832,aldehyde-lyase activity|GO:1901363,heterocyclic compound binding|GO:000377…	hsa01200,Carbon metabolism|hsa01100,Metabolic pathways|hsa00030,Pentose phosphate pathway|hsa04066,HIF-1 signaling pathway|hsa00051,Fructose and mannose metabolism|hsa01230,Biosynthesis of amino acids|hsa00010,Glycolysis / Gluconeogenesis	1.06175
A8K8U1	cDNA FLJ77762, highly similar to Homo sapiens cullin-associated and neddylation-dissociated 1 (CAND1), mRNA		cDNA FLJ77762, highly similar to Homo sapiens cullin-associated and neddylation-dissociated 1 (CAND1), mRNA OS=Homo sapiens PE=2 SV=1 - [A8K8U1_HUMAN]	337.783	13.82	9	20	20	40	0.999279	0.990287	1230	136.231	5.8335	GO:0022607,cellular component assembly|GO:0032774,RNA biosynthetic process|GO:0080090,regulation of primary metabolic process|GO:0019222,regulation of metabolic process|GO:0009891,positive regulation of biosynthetic process|GO:0043933,macromolecular complex subunit organization|GO:0031326,regulation of cellular biosynthetic process|GO:0031325,positive regulation of cellular metabolic process|GO:0…	GO:0043231,intracellular membrane-bounded organelle|GO:0005634,nucleus|GO:0044464,cell part|GO:0005623,cell|GO:0005622,intracellular|GO:0043229,intracellular organelle|GO:0044424,intracellular part|GO:0043227,membrane-bounded organelle|GO:0043226,organelle	GO:0017025,TBP-class protein binding|GO:0008134,transcription factor binding|GO:0005488,binding|GO:0005515,protein binding		0.991002
C9J406	MICOS complex subunit MIC60 (Mitofilin)	IMMT	Mitochondrial inner membrane protein OS=Homo sapiens GN=IMMT PE=2 SV=1 - [C9J406_HUMAN]	153.95	25.49	13	20	20	31	0.964044	0.98107	659	73.209	6.07471	GO:0007017,microtubule-based process|GO:0009987,cellular process|GO:0007018,microtubule-based movement|GO:0006928,movement of cell or subcellular component|GO:0044763,single-organism cellular process|GO:0008152,metabolic process|GO:0044699,single-organism process	GO:0005856,cytoskeleton|GO:0043234,protein complex|GO:0015630,microtubule cytoskeleton|GO:0043228,non-membrane-bounded organelle|GO:0043232,intracellular non-membrane-bounded organelle|GO:0044464,cell part|GO:0005737,cytoplasm|GO:0005623,cell|GO:0043226,organelle|GO:0044446,intracellular organelle part|GO:0043229,intracellular organelle|GO:0044430,cytoskeletal part|GO:0032991,macromolecular compl…	GO:0035639,purine ribonucleoside triphosphate binding|GO:0044877,macromolecular complex binding|GO:0005488,binding|GO:0016887,ATPase activity|GO:0043167,ion binding|GO:1901363,heterocyclic compound binding|GO:0001883,purine nucleoside binding|GO:0001882,nucleoside binding|GO:0043168,anion binding|GO:0000166,nucleotide binding|GO:1901265,nucleoside phosphate binding|GO:0032549,ribonucleoside bindi…		1.01766
D6REM6	Matrin-3	MATR3	Matrin-3 OS=Homo sapiens GN=MATR3 PE=2 SV=1 - [D6REM6_HUMAN]	137.956	22.42	25	20	21	35	1.03551	0.933272	794	88.3045	5.75732	GO:0019222,regulation of metabolic process|GO:0060255,regulation of macromolecule metabolic process|GO:0010608,posttranscriptional regulation of gene expression|GO:0050789,regulation of biological process|GO:0071704,organic substance metabolic process|GO:0010467,gene expression|GO:0065007,biological regulation|GO:0008152,metabolic process|GO:0043170,macromolecule metabolic process|GO:0010468,regu…	GO:0005635,nuclear envelope|GO:0044464,cell part|GO:0031974,membrane-enclosed lumen|GO:0031975,envelope|GO:0043229,intracellular organelle|GO:0043227,membrane-bounded organelle|GO:0043226,organelle|GO:0034399,nuclear periphery|GO:0031090,organelle membrane|GO:0031981,nuclear lumen|GO:0005637,nuclear inner membrane|GO:0005634,nucleus|GO:0016020,membrane|GO:0005654,nucleoplasm|GO:0016363,nuclear ma…	GO:0005488,binding|GO:0043169,cation binding|GO:0046872,metal ion binding|GO:0005515,protein binding|GO:0046914,transition metal ion binding|GO:0097159,organic cyclic compound binding|GO:0044822,poly(A) RNA binding|GO:0000166,nucleotide binding|GO:0036094,small molecule binding|GO:0043167,ion binding|GO:0003723,RNA binding|GO:0003676,nucleic acid binding|GO:0005198,structural molecule activity|GO…		0.901271
Q9BU08	T-complex protein 1 subunit epsilon (TCP-1-epsilon) (CCT-epsilon) (Fragment)		Putative uncharacterized protein (Fragment) OS=Homo sapiens PE=2 SV=1 - [Q9BU08_HUMAN]	87.3367	29.5	17	20	20	30	0.919175	0.987523	539	59.4307	5.65576	GO:0006457,protein folding|GO:0006458,'de novo' protein folding|GO:0019953,sexual reproduction|GO:1901998,toxin transport|GO:0044699,single-organism process|GO:0044267,cellular protein metabolic process|GO:0000003,reproduction|GO:0044260,cellular macromolecule metabolic process|GO:0051084,'de novo' posttranslational protein folding|GO:0009615,response to virus|GO:0071704,organic substance metabol…	GO:0044445,cytosolic part|GO:0031974,membrane-enclosed lumen|GO:0043229,intracellular organelle|GO:0043228,non-membrane-bounded organelle|GO:0005815,microtubule organizing center|GO:0005874,microtubule|GO:0043226,organelle|GO:0005856,cytoskeleton|GO:0070062,extracellular exosome|GO:0031981,nuclear lumen|GO:0005730,nucleolus|GO:0043209,myelin sheath|GO:0005813,centrosome|GO:0005634,nucleus|GO:0044…	GO:0035639,purine ribonucleoside triphosphate binding|GO:0048487,beta-tubulin binding|GO:0005488,binding|GO:0043167,ion binding|GO:1901363,heterocyclic compound binding|GO:1901265,nucleoside phosphate binding|GO:0001882,nucleoside binding|GO:0043168,anion binding|GO:0051082,unfolded protein binding|GO:0000166,nucleotide binding|GO:0001883,purine nucleoside binding|GO:0032549,ribonucleoside bindin…		1.07436
P50990	T-complex protein 1 subunit theta (TCP-1-theta) (CCT-theta) (Chaperonin containing T-complex polypeptide 1 subunit 8) (Renal carcinoma antigen NY-REN-15)	CCT8 C21orf112 CCTQ KIAA0002	T-complex protein 1 subunit theta OS=Homo sapiens GN=CCT8 PE=1 SV=4 - [TCPQ_HUMAN]	480.058	31.2	5	19	19	53	0.921404	0.978779	548	59.5825	5.60498	GO:0022607,cellular component assembly|GO:0006457,protein folding|GO:0070271,protein complex biogenesis|GO:0043933,macromolecular complex subunit organization|GO:0006458,'de novo' protein folding|GO:0019953,sexual reproduction|GO:1901998,toxin transport|GO:0071840,cellular component organization or biogenesis|GO:0044267,cellular protein metabolic process|GO:0000003,reproduction|GO:0071822,protein…	GO:0016234,inclusion body|GO:0016235,aggresome|GO:0043229,intracellular organelle|GO:0043228,non-membrane-bounded organelle|GO:0005815,microtubule organizing center|GO:0005874,microtubule|GO:0043226,organelle|GO:0005856,cytoskeleton|GO:0045111,intermediate filament cytoskeleton|GO:0031982,vesicle|GO:0044445,cytosolic part|GO:0043227,membrane-bounded organelle|GO:0005832,chaperonin-containing T-co…	GO:0035639,purine ribonucleoside triphosphate binding|GO:0005488,binding|GO:0016887,ATPase activity|GO:0043167,ion binding|GO:1901363,heterocyclic compound binding|GO:1901265,nucleoside phosphate binding|GO:0001882,nucleoside binding|GO:0043168,anion binding|GO:0042623,ATPase activity, coupled|GO:0051082,unfolded protein binding|GO:0000166,nucleotide binding|GO:0001883,purine nucleoside binding|G…		1.06227
Q08211	ATP-dependent RNA helicase A (EC 3.6.4.13) (DEAH box protein 9) (DExH-box helicase 9) (Leukophysin) (LKP) (Nuclear DNA helicase II) (NDH II) (RNA helicase A)	DHX9 DDX9 LKP NDH2	ATP-dependent RNA helicase A OS=Homo sapiens GN=DHX9 PE=1 SV=4 - [DHX9_HUMAN]	285.896	14.25	5	19	20	41	1.03857	1.00908	1270	140.869	6.84424	GO:0080090,regulation of primary metabolic process|GO:0019222,regulation of metabolic process|GO:0060249,anatomical structure homeostasis|GO:0032846,positive regulation of homeostatic process|GO:0032844,regulation of homeostatic process|GO:0001503,ossification|GO:1901362,organic cyclic compound biosynthetic process|GO:0071840,cellular component organization or biogenesis|GO:0044710,single-organis…	GO:0000781,chromosome, telomeric region|GO:0043229,intracellular organelle|GO:0043228,non-membrane-bounded organelle|GO:0043227,membrane-bounded organelle|GO:0043226,organelle|GO:0005737,cytoplasm|GO:0031982,vesicle|GO:0005634,nucleus|GO:0031988,membrane-bounded vesicle|GO:0005694,chromosome|GO:1903561,extracellular vesicle|GO:0098687,chromosomal region|GO:0070062,extracellular exosome|GO:0043230…	GO:0003676,nucleic acid binding|GO:0008026,ATP-dependent helicase activity|GO:0035639,purine ribonucleoside triphosphate binding|GO:0019899,enzyme binding|GO:0005488,binding|GO:0016887,ATPase activity|GO:0003677,DNA binding|GO:0008186,RNA-dependent ATPase activity|GO:0043167,ion binding|GO:1901363,heterocyclic compound binding|GO:0001883,purine nucleoside binding|GO:0001882,nucleoside binding|GO:…	hsa03018,RNA degradation	0.971606
P27816	Microtubule-associated protein 4 (MAP-4)	MAP4	Microtubule-associated protein 4 OS=Homo sapiens GN=MAP4 PE=1 SV=3 - [MAP4_HUMAN]	249.841	16.41	16	19	19	39	1.14794	1.11294	1152	120.93	5.42725	GO:0030010,establishment of cell polarity|GO:0043933,macromolecular complex subunit organization|GO:0051653,spindle localization|GO:1903047,mitotic cell cycle process|GO:0006928,movement of cell or subcellular component|GO:0007163,establishment or maintenance of cell polarity|GO:0022402,cell cycle process|GO:0051301,cell division|GO:0051656,establishment of organelle localization|GO:0007049,cell …	GO:0043229,intracellular organelle|GO:0043228,non-membrane-bounded organelle|GO:0005874,microtubule|GO:0043226,organelle|GO:0005856,cytoskeleton|GO:0072686,mitotic spindle|GO:0031982,vesicle|GO:0043227,membrane-bounded organelle|GO:0016020,membrane|GO:0031988,membrane-bounded vesicle|GO:0044430,cytoskeletal part|GO:0005875,microtubule associated complex|GO:0005576,extracellular region|GO:0005737,…	GO:0015631,tubulin binding|GO:0005515,protein binding|GO:0008092,cytoskeletal protein binding|GO:0097159,organic cyclic compound binding|GO:0008017,microtubule binding|GO:1901363,heterocyclic compound binding|GO:0005198,structural molecule activity|GO:0044877,macromolecular complex binding|GO:0003723,RNA binding|GO:0003676,nucleic acid binding|GO:0032403,protein complex binding|GO:0044822,poly(A)…		0.969505
Q4W4Y1	Dopamine receptor interacting protein 4	DRIP4	Dopamine receptor interacting protein 4 OS=Homo sapiens GN=DRIP4 PE=2 SV=1 - [Q4W4Y1_HUMAN]	237.658	19.24	8	19	19	38	0.932036	0.964455	868	96.0192	6.52197	GO:0008104,protein localization|GO:0051046,regulation of secretion|GO:0051047,positive regulation of secretion|GO:0051049,regulation of transport|GO:0006900,membrane budding|GO:0061024,membrane organization|GO:0051656,establishment of organelle localization|GO:0071840,cellular component organization or biogenesis|GO:0090169,regulation of spindle assembly|GO:0070271,protein complex biogenesis|GO:0…	GO:0005783,endoplasmic reticulum|GO:0048770,pigment granule|GO:0043229,intracellular organelle|GO:0043228,non-membrane-bounded organelle|GO:0005924,cell-substrate adherens junction|GO:0005815,microtubule organizing center|GO:0043227,membrane-bounded organelle|GO:0043226,organelle|GO:0030054,cell junction|GO:0030055,cell-substrate junction|GO:0070971,endoplasmic reticulum exit site|GO:0012505,endo…	GO:0005488,binding|GO:0031871,proteinase activated receptor binding|GO:0048306,calcium-dependent protein binding|GO:0017124,SH3 domain binding|GO:0019904,protein domain specific binding|GO:0005515,protein binding|GO:0001664,G-protein coupled receptor binding|GO:0046983,protein dimerization activity|GO:0005102,receptor binding|GO:0042802,identical protein binding|GO:0042803,protein homodimerizatio…	hsa04144,Endocytosis	1.03478
A0A087X0X3	Heterogeneous nuclear ribonucleoprotein M	HNRNPM	Heterogeneous nuclear ribonucleoprotein M OS=Homo sapiens OX=9606 GN=HNRNPM PE=1 SV=1 - [A0A087X0X3_HUMAN]	209.007	32.47	15	19	28	54	0.983552	1.00022	730	77.5184	8.77783	GO:0090304,nucleic acid metabolic process|GO:0034641,cellular nitrogen compound metabolic process|GO:0006807,nitrogen compound metabolic process|GO:0044237,cellular metabolic process|GO:1901360,organic cyclic compound metabolic process|GO:0006139,nucleobase-containing compound metabolic process|GO:0000380,alternative mRNA splicing, via spliceosome|GO:0044260,cellular macromolecule metabolic proce…	GO:0044421,extracellular region part|GO:0031974,membrane-enclosed lumen|GO:0031012,extracellular matrix|GO:0043229,intracellular organelle|GO:0043228,non-membrane-bounded organelle|GO:0030529,intracellular ribonucleoprotein complex|GO:0043227,membrane-bounded organelle|GO:0043226,organelle|GO:0031224,intrinsic component of membrane|GO:0034399,nuclear periphery|GO:0016604,nuclear body|GO:0031982,v…	GO:0005488,binding|GO:0005515,protein binding|GO:0097159,organic cyclic compound binding|GO:0044822,poly(A) RNA binding|GO:0000166,nucleotide binding|GO:0036094,small molecule binding|GO:0003723,RNA binding|GO:0003676,nucleic acid binding|GO:1901363,heterocyclic compound binding|GO:1901265,nucleoside phosphate binding|GO:0019904,protein domain specific binding	hsa03040,Spliceosome	1.01695
Q86UP2	Kinectin (CG-1 antigen) (Kinesin receptor)	KTN1 CG1 KIAA0004	Kinectin OS=Homo sapiens GN=KTN1 PE=1 SV=1 - [KTN1_HUMAN]	93.1189	12.75	9	19	20	28	0.959339	0.966814	1357	156.179	5.64307	GO:0044700,single organism signaling|GO:0051716,cellular response to stimulus|GO:0007017,microtubule-based process|GO:0050896,response to stimulus|GO:0009987,cellular process|GO:0007018,microtubule-based movement|GO:0050794,regulation of cellular process|GO:0006928,movement of cell or subcellular component|GO:0044763,single-organism cellular process|GO:0065007,biological regulation|GO:0023052,sig…	GO:0005783,endoplasmic reticulum|GO:0005789,endoplasmic reticulum membrane|GO:0042175,nuclear outer membrane-endoplasmic reticulum membrane network|GO:0043229,intracellular organelle|GO:0071944,cell periphery|GO:0031226,intrinsic component of plasma membrane|GO:0043226,organelle|GO:0031224,intrinsic component of membrane|GO:0005737,cytoplasm|GO:0031090,organelle membrane|GO:0043227,membrane-bound…	GO:0019894,kinesin binding|GO:0005515,protein binding|GO:0008092,cytoskeletal protein binding|GO:0097159,organic cyclic compound binding|GO:0044822,poly(A) RNA binding|GO:0003723,RNA binding|GO:0003676,nucleic acid binding|GO:1901363,heterocyclic compound binding|GO:0005488,binding|GO:0045296,cadherin binding|GO:0050839,cell adhesion molecule binding		1.00779
H6VRF8	Keratin 1	KRT1	Keratin 1 OS=Homo sapiens GN=KRT1 PE=3 SV=1 - [H6VRF8_HUMAN]	793.9	26.24	8	18	21	62	1.87922	1.2614	644	66.013	8.11865	GO:0007599,hemostasis|GO:0060249,anatomical structure homeostasis|GO:0048585,negative regulation of response to stimulus|GO:0048584,positive regulation of response to stimulus|GO:0048583,regulation of response to stimulus|GO:0031348,negative regulation of defense response|GO:0072359,circulatory system development|GO:0072358,cardiovascular system development|GO:0061436,establishment of skin barrie…	GO:0045095,keratin filament|GO:0031012,extracellular matrix|GO:0043229,intracellular organelle|GO:0043228,non-membrane-bounded organelle|GO:0043227,membrane-bounded organelle|GO:0043226,organelle|GO:0005856,cytoskeleton|GO:0045111,intermediate filament cytoskeleton|GO:0070062,extracellular exosome|GO:0005615,extracellular space|GO:0005634,nucleus|GO:0016020,membrane|GO:0072562,blood microparticle…	GO:0030246,carbohydrate binding|GO:0005198,structural molecule activity|GO:0060089,molecular transducer activity|GO:0005488,binding|GO:0005515,protein binding|GO:0004872,receptor activity|GO:0030280,structural constituent of epidermis|GO:0046983,protein dimerization activity|GO:0046982,protein heterodimerization activity|GO:0038023,signaling receptor activity|GO:0004871,signal transducer activity		0.671235
P13667	Protein disulfide-isomerase A4 (EC 5.3.4.1) (Endoplasmic reticulum resident protein 70) (ER protein 70) (ERp70) (Endoplasmic reticulum resident protein 72) (ER protein 72) (ERp-72) (ERp72)	PDIA4 ERP70 ERP72	Protein disulfide-isomerase A4 OS=Homo sapiens OX=9606 GN=PDIA4 PE=1 SV=2 - [PDIA4_HUMAN]	317.112	29.61	9	18	18	46	0.920429	0.942704	645	72.887	5.07178	GO:0008104,protein localization|GO:0006457,protein folding|GO:0042592,homeostatic process|GO:0032940,secretion by cell|GO:0050789,regulation of biological process|GO:0044699,single-organism process|GO:0044267,cellular protein metabolic process|GO:0051716,cellular response to stimulus|GO:0044260,cellular macromolecule metabolic process|GO:0051179,localization|GO:0071704,organic substance metabolic…	GO:0005783,endoplasmic reticulum|GO:0005788,endoplasmic reticulum lumen|GO:0048770,pigment granule|GO:0031974,membrane-enclosed lumen|GO:0043229,intracellular organelle|GO:0043227,membrane-bounded organelle|GO:0043226,organelle|GO:0005737,cytoplasm|GO:0031982,vesicle|GO:0016023,cytoplasmic, membrane-bounded vesicle|GO:0031410,cytoplasmic vesicle|GO:0031988,membrane-bounded vesicle|GO:0044432,endo…	GO:0005488,binding|GO:0016853,isomerase activity|GO:0005515,protein binding|GO:0097159,organic cyclic compound binding|GO:0044822,poly(A) RNA binding|GO:0003824,catalytic activity|GO:0003756,protein disulfide isomerase activity|GO:0003676,nucleic acid binding|GO:0003723,RNA binding|GO:0016864,intramolecular oxidoreductase activity, transposing S-S bonds|GO:1901363,heterocyclic compound binding|GO…	hsa04141,Protein processing in endoplasmic reticulum|hsa05110,Vibrio cholerae infection|hsa04918,Thyroid hormone synthesis	1.0242
P05783	Keratin, type I cytoskeletal 18 (Cell proliferation-inducing gene 46 protein) (Cytokeratin-18) (CK-18) (Keratin-18) (K18)	KRT18 CYK18 PIG46	Keratin, type I cytoskeletal 18 OS=Homo sapiens GN=KRT18 PE=1 SV=2 - [K1C18_HUMAN]	290.944	31.4	16	18	19	56	0.946868	1.01327	430	48.0285	5.45264	GO:0008104,protein localization|GO:0019221,cytokine-mediated signaling pathway|GO:0061024,membrane organization|GO:0007009,plasma membrane organization|GO:0007165,signal transduction|GO:0007166,cell surface receptor signaling pathway|GO:0090002,establishment of protein localization to plasma membrane|GO:0071840,cellular component organization or biogenesis|GO:0051716,cellular response to stimulus…	GO:0045095,keratin filament|GO:0031974,membrane-enclosed lumen|GO:0043229,intracellular organelle|GO:0015630,microtubule cytoskeleton|GO:0005815,microtubule organizing center|GO:0043227,membrane-bounded organelle|GO:0043226,organelle|GO:0005856,cytoskeleton|GO:0045111,intermediate filament cytoskeleton|GO:0070062,extracellular exosome|GO:0031981,nuclear lumen|GO:0005730,nucleolus|GO:0005813,centr…	GO:0005515,protein binding|GO:0097159,organic cyclic compound binding|GO:0044822,poly(A) RNA binding|GO:0005198,structural molecule activity|GO:0097110,scaffold protein binding|GO:0003723,RNA binding|GO:0003676,nucleic acid binding|GO:1901363,heterocyclic compound binding|GO:0005488,binding|GO:0098631,protein binding involved in cell adhesion|GO:0098632,protein binding involved in cell-cell adhes…	hsa05130,Pathogenic Escherichia coli infection	1.07013
P22314	Ubiquitin-like modifier-activating enzyme 1 (EC 6.2.1.45) (Protein A1S9) (Ubiquitin-activating enzyme E1)	UBA1 A1S9T UBE1	Ubiquitin-like modifier-activating enzyme 1 OS=Homo sapiens GN=UBA1 PE=1 SV=3 - [UBA1_HUMAN]	280.55	14.93	11	18	18	40	0.980276	0.951333	1058	117.774	5.75732	GO:0044248,cellular catabolic process|GO:0043632,modification-dependent macromolecule catabolic process|GO:0044267,cellular protein metabolic process|GO:0051716,cellular response to stimulus|GO:0044265,cellular macromolecule catabolic process|GO:0044260,cellular macromolecule metabolic process|GO:0071704,organic substance metabolic process|GO:0070647,protein modification by small protein conjugat…	GO:0000323,lytic vacuole|GO:0005783,endoplasmic reticulum|GO:0044421,extracellular region part|GO:0044464,cell part|GO:0005789,endoplasmic reticulum membrane|GO:0042175,nuclear outer membrane-endoplasmic reticulum membrane network|GO:0043229,intracellular organelle|GO:0043228,non-membrane-bounded organelle|GO:0000785,chromatin|GO:0031988,membrane-bounded vesicle|GO:0043227,membrane-bounded organe…	GO:0035639,purine ribonucleoside triphosphate binding|GO:0004839,ubiquitin activating enzyme activity|GO:0005488,binding|GO:0003676,nucleic acid binding|GO:0043167,ion binding|GO:1901363,heterocyclic compound binding|GO:0001883,purine nucleoside binding|GO:0001882,nucleoside binding|GO:0019787,ubiquitin-like protein transferase activity|GO:0004842,ubiquitin-protein transferase activity|GO:0008641…	hsa05012,Parkinson's disease|hsa04120,Ubiquitin mediated proteolysis	0.970474
D3DRX6	Kinesin-like protein	KIF5B hCG_37538	Kinesin family member 5B, isoform CRA_a OS=Homo sapiens GN=KIF5B PE=3 SV=1 - [D3DRX6_HUMAN]	213.025	17.24	35	18	18	26	1.0053	1.01258	963	109.59	6.50732	GO:0008104,protein localization|GO:0051049,regulation of transport|GO:0048468,cell development|GO:0061024,membrane organization|GO:0007009,plasma membrane organization|GO:0090004,positive regulation of establishment of protein localization to plasma membrane|GO:0090003,regulation of establishment of protein localization to plasma membrane|GO:0090002,establishment of protein localization to plasma…	GO:0030139,endocytic vesicle|GO:0043229,intracellular organelle|GO:0043228,non-membrane-bounded organelle|GO:0005874,microtubule|GO:0005929,cilium|GO:0005871,kinesin complex|GO:0005815,microtubule organizing center|GO:0043227,membrane-bounded organelle|GO:0005875,microtubule associated complex|GO:0005856,cytoskeleton|GO:0031982,vesicle|GO:0016023,cytoplasmic, membrane-bounded vesicle|GO:0031410,c…	GO:0035639,purine ribonucleoside triphosphate binding|GO:0044877,macromolecular complex binding|GO:0005488,binding|GO:0016887,ATPase activity|GO:0043167,ion binding|GO:1901363,heterocyclic compound binding|GO:0001883,purine nucleoside binding|GO:0001882,nucleoside binding|GO:0043168,anion binding|GO:0000166,nucleotide binding|GO:1901265,nucleoside phosphate binding|GO:0032549,ribonucleoside bindi…	hsa04728,Dopaminergic synapse|hsa04144,Endocytosis	1.00725
P49588	Alanine--tRNA ligase, cytoplasmic (EC 6.1.1.7) (Alanyl-tRNA synthetase) (AlaRS) (Renal carcinoma antigen NY-REN-42)	AARS	Alanine--tRNA ligase, cytoplasmic OS=Homo sapiens OX=9606 GN=AARS PE=1 SV=2 - [SYAC_HUMAN]	180.945	14.88	4	18	18	31	0.95397	1.01114	968	106.743	5.52881	GO:0080090,regulation of primary metabolic process|GO:0019222,regulation of metabolic process|GO:0009451,RNA modification|GO:0043523,regulation of neuron apoptotic process|GO:0043524,negative regulation of neuron apoptotic process|GO:0007165,signal transduction|GO:0098773,skin epidermis development|GO:1901360,organic cyclic compound metabolic process|GO:0043200,response to amino acid|GO:0044710,s…	GO:0005737,cytoplasm|GO:0005622,intracellular|GO:0043230,extracellular organelle|GO:0031982,vesicle|GO:0044421,extracellular region part|GO:0043227,membrane-bounded organelle|GO:0005829,cytosol|GO:0016020,membrane|GO:0044464,cell part|GO:0005623,cell|GO:0031988,membrane-bounded vesicle|GO:0044444,cytoplasmic part|GO:0005576,extracellular region|GO:0044424,intracellular part|GO:1903561,extracellul…	GO:0002161,aminoacyl-tRNA editing activity|GO:0035639,purine ribonucleoside triphosphate binding|GO:0008270,zinc ion binding|GO:0003676,nucleic acid binding|GO:0043167,ion binding|GO:1901363,heterocyclic compound binding|GO:0001883,purine nucleoside binding|GO:0001882,nucleoside binding|GO:0043168,anion binding|GO:0043169,cation binding|GO:0004813,alanine-tRNA ligase activity|GO:0004812,aminoacyl…	hsa00970,Aminoacyl-tRNA biosynthesis	1.05993
Q8IVF2	Protein AHNAK2	AHNAK2 C14orf78 KIAA2019	Protein AHNAK2 OS=Homo sapiens GN=AHNAK2 PE=1 SV=2 - [AHNK2_HUMAN]	146.84	9.15	1	18	18	31	0.943078	0.945586	5795	616.242	5.36377					1.00266
Q14247	Src substrate cortactin (Amplaxin) (Oncogene EMS1)	CTTN EMS1	Src substrate cortactin OS=Homo sapiens GN=CTTN PE=1 SV=2 - [SRC8_HUMAN]	124.239	23.45	8	18	18	29	0.984228	1.00743	550	61.5485	5.40186	GO:2001234,negative regulation of apoptotic signaling pathway|GO:0048675,axon extension|GO:2001236,regulation of extrinsic apoptotic signaling pathway|GO:2001237,negative regulation of extrinsic apoptotic signaling pathway|GO:0045216,cell-cell junction organization|GO:0019222,regulation of metabolic process|GO:2001233,regulation of apoptotic signaling pathway|GO:0043954,cellular component mainten…	GO:0042995,cell projection|GO:0015629,actin cytoskeleton|GO:0044421,extracellular region part|GO:0030427,site of polarized growth|GO:0030426,growth cone|GO:0030425,dendrite|GO:0001726,ruffle|GO:0034703,cation channel complex|GO:0043229,intracellular organelle|GO:0043228,non-membrane-bounded organelle|GO:0034702,ion channel complex|GO:0045202,synapse|GO:0005887,integral component of plasma membran…	GO:0005522,profilin binding|GO:0005488,binding|GO:0005515,protein binding|GO:0045296,cadherin binding|GO:0050839,cell adhesion molecule binding	hsa04530,Tight junction|hsa05205,Proteoglycans in cancer|hsa05131,Shigellosis|hsa05130,Pathogenic Escherichia coli infection|hsa05100,Bacterial invasion of epithelial cells	1.02357
O76021	Ribosomal L1 domain-containing protein 1 (CATX-11) (Cellular senescence-inhibited gene protein) (Protein PBK1)	RSL1D1 CATX11 CSIG PBK1 L12	Ribosomal L1 domain-containing protein 1 OS=Homo sapiens GN=RSL1D1 PE=1 SV=3 - [RL1D1_HUMAN]	84.5489	25.1	8	18	18	36	1.12832	1.10946	490	54.9389	10.1255					0.983288
A0A087WTP3	Far upstream element-binding protein 2	KHSRP	Far upstream element-binding protein 2 OS=Homo sapiens OX=9606 GN=KHSRP PE=1 SV=1 - [A0A087WTP3_HUMAN]	334.117	25.18	12	17	21	46	0.939727	0.935586	711	72.9823	7.7085	GO:0015931,nucleobase-containing compound transport|GO:0051234,establishment of localization|GO:0080090,regulation of primary metabolic process|GO:0019222,regulation of metabolic process|GO:0031326,regulation of cellular biosynthetic process|GO:0031323,regulation of cellular metabolic process|GO:0090304,nucleic acid metabolic process|GO:0044249,cellular biosynthetic process|GO:0034641,cellular ni…	GO:0035770,ribonucleoprotein granule|GO:0031974,membrane-enclosed lumen|GO:0043229,intracellular organelle|GO:0043228,non-membrane-bounded organelle|GO:0036464,cytoplasmic ribonucleoprotein granule|GO:0043227,membrane-bounded organelle|GO:0043226,organelle|GO:0005737,cytoplasm|GO:0031981,nuclear lumen|GO:0005634,nucleus|GO:0016020,membrane|GO:0030529,intracellular ribonucleoprotein complex|GO:000…	GO:0005488,binding|GO:0097159,organic cyclic compound binding|GO:0044822,poly(A) RNA binding|GO:0003723,RNA binding|GO:0003676,nucleic acid binding|GO:0003677,DNA binding|GO:1901363,heterocyclic compound binding|GO:0003729,mRNA binding|GO:0005515,protein binding|GO:0017091,AU-rich element binding|GO:0035925,mRNA 3'-UTR AU-rich region binding|GO:0003730,mRNA 3'-UTR binding		0.995593
P20700	Lamin-B1	LMNB1 LMN2 LMNB	Lamin-B1 OS=Homo sapiens GN=LMNB1 PE=1 SV=2 - [LMNB1_HUMAN]	331.807	28.5	6	17	20	42	0.90862	1.00311	586	66.3676	5.16064	GO:0016265,obsolete death|GO:0009987,cellular process|GO:0006921,cellular component disassembly involved in execution phase of apoptosis|GO:0097194,execution phase of apoptosis|GO:0006915,apoptotic process|GO:0016043,cellular component organization|GO:0012501,programmed cell death|GO:0022411,cellular component disassembly|GO:0071840,cellular component organization or biogenesis|GO:0044763,single-…	GO:0016020,membrane|GO:0044464,cell part|GO:0031974,membrane-enclosed lumen|GO:0031975,envelope|GO:0043229,intracellular organelle|GO:0043228,non-membrane-bounded organelle|GO:0043227,membrane-bounded organelle|GO:0043226,organelle|GO:0034399,nuclear periphery|GO:0045111,intermediate filament cytoskeleton|GO:0031090,organelle membrane|GO:0005638,lamin filament|GO:0005637,nuclear inner membrane|GO…	GO:0019899,enzyme binding|GO:0005198,structural molecule activity|GO:0005488,binding|GO:0005515,protein binding|GO:0043274,phospholipase binding	hsa04210,Apoptosis	1.104
P07237	Protein disulfide-isomerase (PDI) (EC 5.3.4.1) (Cellular thyroid hormone-binding protein) (Prolyl 4-hydroxylase subunit beta) (p55)	P4HB ERBA2L PDI PDIA1 PO4DB	Protein disulfide-isomerase OS=Homo sapiens OX=9606 GN=P4HB PE=1 SV=3 - [PDIA1_HUMAN]	241.731	27.36	19	17	17	42	0.913341	0.969342	508	57.0807	4.86865	GO:2001233,regulation of apoptotic signaling pathway|GO:0048583,regulation of response to stimulus|GO:0007165,signal transduction|GO:0071840,cellular component organization or biogenesis|GO:0044710,single-organism metabolic process|GO:0009966,regulation of signal transduction|GO:0018193,peptidyl-amino acid modification|GO:0044419,interspecies interaction between organisms|GO:0019058,viral life cy…	GO:0009897,external side of plasma membrane|GO:0005783,endoplasmic reticulum|GO:0048770,pigment granule|GO:0031974,membrane-enclosed lumen|GO:1990204,oxidoreductase complex|GO:0043229,intracellular organelle|GO:0071944,cell periphery|GO:0098552,side of membrane|GO:0034663,endoplasmic reticulum chaperone complex|GO:0005925,focal adhesion|GO:0043227,membrane-bounded organelle|GO:0043226,organelle|G…	GO:0004175,endopeptidase activity|GO:0019899,enzyme binding|GO:0005488,binding|GO:0003676,nucleic acid binding|GO:0008233,peptidase activity|GO:0016864,intramolecular oxidoreductase activity, transposing S-S bonds|GO:1901363,heterocyclic compound binding|GO:0016860,intramolecular oxidoreductase activity|GO:0016706,oxidoreductase activity, acting on paired donors, with incorporation or reduction o…	hsa04141,Protein processing in endoplasmic reticulum	1.06131
B4DUQ1	cDNA FLJ54552, highly similar to Heterogeneous nuclear ribonucleoprotein K		cDNA FLJ54552, highly similar to Heterogeneous nuclear ribonucleoprotein K OS=Homo sapiens PE=2 SV=1 - [B4DUQ1_HUMAN]	227.699	33.49	9	17	17	50	0.934191	0.930817	439	48.4802	5.92236	GO:0080090,regulation of primary metabolic process|GO:0019222,regulation of metabolic process|GO:0051049,regulation of transport|GO:0007165,signal transduction|GO:0048260,positive regulation of receptor-mediated endocytosis|GO:1901362,organic cyclic compound biosynthetic process|GO:0071840,cellular component organization or biogenesis|GO:0051716,cellular response to stimulus|GO:0010604,positive r…	GO:0042995,cell projection|GO:0015629,actin cytoskeleton|GO:0005924,cell-substrate adherens junction|GO:0031974,membrane-enclosed lumen|GO:0043229,intracellular organelle|GO:0043228,non-membrane-bounded organelle|GO:0000785,chromatin|GO:0000228,nuclear chromosome|GO:0005925,focal adhesion|GO:0043227,membrane-bounded organelle|GO:0043226,organelle|GO:0030054,cell junction|GO:0030055,cell-substrate…	GO:0001012,RNA polymerase II regulatory region DNA binding|GO:0001159,core promoter proximal region DNA binding|GO:0001077,transcriptional activator activity, RNA polymerase II core promoter proximal region sequence-specific binding|GO:0005488,binding|GO:0003676,nucleic acid binding|GO:0003677,DNA binding|GO:1901363,heterocyclic compound binding|GO:0043565,sequence-specific DNA binding|GO:0043566…	hsa05206,MicroRNAs in cancer|hsa05168,Herpes simplex infection|hsa03040,Spliceosome|hsa05203,Viral carcinogenesis	0.996388
B4DL99	Dolichyl-diphosphooligosaccharide--protein glycosyltransferase subunit 1		Dolichyl-diphosphooligosaccharide--protein glycosyltransferase subunit 1 OS=Homo sapiens OX=9606 PE=2 SV=1 - [B4DL99_HUMAN]	227.1	24.61	8	17	17	29	1.00023	1.01263	581	65.7972	6.15088	GO:0008104,protein localization|GO:0044237,cellular metabolic process|GO:0006613,cotranslational protein targeting to membrane|GO:0006612,protein targeting to membrane|GO:0006614,SRP-dependent cotranslational protein targeting to membrane|GO:1901564,organonitrogen compound metabolic process|GO:0061024,membrane organization|GO:0034641,cellular nitrogen compound metabolic process|GO:0006807,nitroge…	GO:0005783,endoplasmic reticulum|GO:0048770,pigment granule|GO:0005789,endoplasmic reticulum membrane|GO:0042175,nuclear outer membrane-endoplasmic reticulum membrane network|GO:0043229,intracellular organelle|GO:0043227,membrane-bounded organelle|GO:0043226,organelle|GO:0031224,intrinsic component of membrane|GO:0005737,cytoplasm|GO:0031982,vesicle|GO:0016023,cytoplasmic, membrane-bounded vesicl…	GO:0003676,nucleic acid binding|GO:0005515,protein binding|GO:0097159,organic cyclic compound binding|GO:0044822,poly(A) RNA binding|GO:0003824,catalytic activity|GO:0016740,transferase activity|GO:0004576,oligosaccharyl transferase activity|GO:0003723,RNA binding|GO:0016757,transferase activity, transferring glycosyl groups|GO:0016758,transferase activity, transferring hexosyl groups|GO:0004579,…	hsa04141,Protein processing in endoplasmic reticulum|hsa00510,N-Glycan biosynthesis|hsa01100,Metabolic pathways	1.0124
A0A0A0MSQ0	Plastin-3	PLS3	Plastin-3 OS=Homo sapiens OX=9606 GN=PLS3 PE=1 SV=1 - [A0A0A0MSQ0_HUMAN]	197.737	26.74	19	17	17	40	0.93794	0.935601	617	69.2906	5.93506	GO:0033157,regulation of intracellular protein transport|GO:0008104,protein localization|GO:0051049,regulation of transport|GO:0032386,regulation of intracellular transport|GO:0007165,signal transduction|GO:0071840,cellular component organization or biogenesis|GO:0065003,macromolecular complex assembly|GO:0051716,cellular response to stimulus|GO:0070727,cellular macromolecule localization|GO:0002…	GO:0032432,actin filament bundle|GO:0098590,plasma membrane region|GO:0042995,cell projection|GO:0015629,actin cytoskeleton|GO:0030175,filopodium|GO:0043229,intracellular organelle|GO:0043228,non-membrane-bounded organelle|GO:0005924,cell-substrate adherens junction|GO:0005925,focal adhesion|GO:0043227,membrane-bounded organelle|GO:0043226,organelle|GO:0030054,cell junction|GO:0042641,actomyosin|…	GO:0043169,cation binding|GO:0019899,enzyme binding|GO:0008092,cytoskeletal protein binding|GO:0051015,actin filament binding|GO:0043167,ion binding|GO:0003779,actin binding|GO:0051020,GTPase binding|GO:0044877,macromolecular complex binding|GO:0005509,calcium ion binding|GO:0005515,protein binding|GO:0032403,protein complex binding|GO:0046872,metal ion binding|GO:0042802,identical protein bindin…		0.997506
Q6P2Q9	Pre-mRNA-processing-splicing factor 8 (220 kDa U5 snRNP-specific protein) (PRP8 homolog) (Splicing factor Prp8) (p220)	PRPF8 PRPC8	Pre-mRNA-processing-splicing factor 8 OS=Homo sapiens GN=PRPF8 PE=1 SV=2 - [PRP8_HUMAN]	178.238	6.12	11	17	17	30	1.03877	1.03498	2335	273.427	8.83643	GO:0022607,cellular component assembly|GO:0000244,spliceosomal tri-snRNP complex assembly|GO:0043933,macromolecular complex subunit organization|GO:0090304,nucleic acid metabolic process|GO:0034641,cellular nitrogen compound metabolic process|GO:0006807,nitrogen compound metabolic process|GO:0044237,cellular metabolic process|GO:0034622,cellular macromolecular complex assembly|GO:0071840,cellular…	GO:0031974,membrane-enclosed lumen|GO:0043229,intracellular organelle|GO:0043227,membrane-bounded organelle|GO:0043226,organelle|GO:0016607,nuclear speck|GO:0044446,intracellular organelle part|GO:0016604,nuclear body|GO:0031981,nuclear lumen|GO:0005634,nucleus|GO:0016020,membrane|GO:0030529,intracellular ribonucleoprotein complex|GO:0005654,nucleoplasm|GO:0044451,nucleoplasm part|GO:0071013,cata…	GO:0005488,binding|GO:0036002,pre-mRNA binding|GO:0000386,second spliceosomal transesterification activity|GO:0030619,U1 snRNA binding|GO:0005515,protein binding|GO:0097157,pre-mRNA intronic binding|GO:0030620,U2 snRNA binding|GO:0030623,U5 snRNA binding|GO:0031593,polyubiquitin binding|GO:0032182,ubiquitin-like protein binding|GO:1901363,heterocyclic compound binding|GO:0003824,catalytic activit…	hsa03040,Spliceosome	0.996354
P05023	Sodium/potassium-transporting ATPase subunit alpha-1 (Na(+)/K(+) ATPase alpha-1 subunit) (EC 7.2.2.13) (Sodium pump subunit alpha-1)	ATP1A1	Sodium/potassium-transporting ATPase subunit alpha-1 OS=Homo sapiens OX=9606 GN=ATP1A1 PE=1 SV=1 - [AT1A1_HUMAN]	176.637	16.13	38	17	17	28	0.948594	1.02062	1023	112.824	5.49072	GO:0080090,regulation of primary metabolic process|GO:0019222,regulation of metabolic process|GO:0051049,regulation of transport|GO:0055080,cation homeostasis|GO:0003012,muscle system process|GO:0003013,circulatory system process|GO:0055075,potassium ion homeostasis|GO:0045989,positive regulation of striated muscle contraction|GO:0001508,action potential|GO:0060081,membrane hyperpolarization|GO:1…	GO:0098590,plasma membrane region|GO:0044463,cell projection part|GO:0005783,endoplasmic reticulum|GO:0044421,extracellular region part|GO:0048770,pigment granule|GO:0014704,intercalated disc|GO:0005901,caveola|GO:0043229,intracellular organelle|GO:0071944,cell periphery|GO:0045202,synapse|GO:0090533,cation-transporting ATPase complex|GO:0042383,sarcolemma|GO:0044853,plasma membrane raft|GO:00432…	GO:0016791,phosphatase activity|GO:0035639,purine ribonucleoside triphosphate binding|GO:0031420,alkali metal ion binding|GO:0019899,enzyme binding|GO:0042578,phosphoric ester hydrolase activity|GO:0005488,binding|GO:0016887,ATPase activity|GO:0043548,phosphatidylinositol 3-kinase binding|GO:0019901,protein kinase binding|GO:0043167,ion binding|GO:1901363,heterocyclic compound binding|GO:0001883,…	hsa04970,Salivary secretion|hsa04971,Gastric acid secretion|hsa04961,Endocrine and other factor-regulated calcium reabsorption|hsa04960,Aldosterone-regulated sodium reabsorption|hsa04974,Protein digestion and absorption|hsa04976,Bile secretion|hsa04964,Proximal tubule bicarbonate reclamation|hsa04022,cGMP-PKG signaling pathway|hsa04972,Pancreatic secretion|hsa04024,cAMP signaling pathway|hsa04973…	1.07593
Q92878	DNA repair protein RAD50 (hRAD50) (EC 3.6.-.-)	RAD50	DNA repair protein RAD50 OS=Homo sapiens GN=RAD50 PE=1 SV=1 - [RAD50_HUMAN]	72.6576	10.52	10	17	17	22	0.983223	1.04167	1312	153.797	6.88818	GO:0019220,regulation of phosphate metabolic process|GO:0080090,regulation of primary metabolic process|GO:0019222,regulation of metabolic process|GO:0060249,anatomical structure homeostasis|GO:0071840,cellular component organization or biogenesis|GO:0007004,telomere maintenance via telomerase|GO:0051716,cellular response to stimulus|GO:0044711,single-organism biosynthetic process|GO:0000003,repr…	GO:0031974,membrane-enclosed lumen|GO:0000781,chromosome, telomeric region|GO:0043229,intracellular organelle|GO:0043228,non-membrane-bounded organelle|GO:0000784,nuclear chromosome, telomeric region|GO:0000228,nuclear chromosome|GO:0043227,membrane-bounded organelle|GO:0043226,organelle|GO:0031981,nuclear lumen|GO:0005634,nucleus|GO:0016020,membrane|GO:0005654,nucleoplasm|GO:0044454,nuclear chro…	GO:0003676,nucleic acid binding|GO:0008026,ATP-dependent helicase activity|GO:0035639,purine ribonucleoside triphosphate binding|GO:0030674,protein binding, bridging|GO:0005488,binding|GO:0016887,ATPase activity|GO:0003677,DNA binding|GO:0003678,DNA helicase activity|GO:0060090,binding, bridging|GO:0043167,ion binding|GO:1901363,heterocyclic compound binding|GO:0001883,purine nucleoside binding|G…	hsa03440,Homologous recombination|hsa03450,Non-homologous end-joining	1.05944
O43707	Alpha-actinin-4 (Non-muscle alpha-actinin 4)	ACTN4	Alpha-actinin-4 OS=Homo sapiens OX=9606 GN=ACTN4 PE=1 SV=2 - [ACTN4_HUMAN]	434.299	24.26	15	16	25	74	0.978101	0.994672	911	104.788	5.43994	GO:0044238,primary metabolic process|GO:0007599,hemostasis|GO:0080090,regulation of primary metabolic process|GO:0019222,regulation of metabolic process|GO:0034446,substrate adhesion-dependent cell spreading|GO:0051049,regulation of transport|GO:0006907,pinocytosis|GO:0048584,positive regulation of response to stimulus|GO:0048583,regulation of response to stimulus|GO:0007162,negative regulation o…	GO:0032432,actin filament bundle|GO:0015629,actin cytoskeleton|GO:0031974,membrane-enclosed lumen|GO:0030016,myofibril|GO:0030017,sarcomere|GO:0043229,intracellular organelle|GO:0043228,non-membrane-bounded organelle|GO:0060205,cytoplasmic membrane-bounded vesicle lumen|GO:0005924,cell-substrate adherens junction|GO:0005925,focal adhesion|GO:0043227,membrane-bounded organelle|GO:0043226,organelle…	GO:0001012,RNA polymerase II regulatory region DNA binding|GO:0031490,chromatin DNA binding|GO:0044877,macromolecular complex binding|GO:0005488,binding|GO:0003676,nucleic acid binding|GO:0003677,DNA binding|GO:0044325,ion channel binding|GO:1901363,heterocyclic compound binding|GO:0001882,nucleoside binding|GO:0043565,sequence-specific DNA binding|GO:0043566,structure-specific DNA binding|GO:000…	hsa05322,Systemic lupus erythematosus|hsa05203,Viral carcinogenesis|hsa04530,Tight junction|hsa04670,Leukocyte transendothelial migration|hsa05146,Amoebiasis|hsa04510,Focal adhesion|hsa04520,Adherens junction|hsa05412,Arrhythmogenic right ventricular cardiomyopathy (ARVC)|hsa04810,Regulation of actin cytoskeleton	1.01694
P05787	Keratin, type II cytoskeletal 8 (Cytokeratin-8) (CK-8) (Keratin-8) (K8) (Type-II keratin Kb8)	KRT8 CYK8	Keratin, type II cytoskeletal 8 OS=Homo sapiens GN=KRT8 PE=1 SV=7 - [K2C8_HUMAN]	297.225	36.44	30	16	22	63	0.974919	0.992467	483	53.6711	5.59229					1.018
X5D7K9	Major vault protein isoform C (Fragment)	MVP	Major vault protein isoform C (Fragment) OS=Homo sapiens OX=9606 GN=MVP PE=2 SV=1 - [X5D7K9_HUMAN]	272.338	17.17	19	16	16	32	0.971683	1.06091	827	91.903	5.41455	GO:0043549,regulation of kinase activity|GO:0019220,regulation of phosphate metabolic process|GO:0080090,regulation of primary metabolic process|GO:0019222,regulation of metabolic process|GO:0008104,protein localization|GO:0007165,signal transduction|GO:0007166,cell surface receptor signaling pathway|GO:0007167,enzyme linked receptor protein signaling pathway|GO:0007169,transmembrane receptor pro…	GO:0016020,membrane|GO:0044421,extracellular region part|GO:0031975,envelope|GO:0043229,intracellular organelle|GO:0043228,non-membrane-bounded organelle|GO:0030529,intracellular ribonucleoprotein complex|GO:0043227,membrane-bounded organelle|GO:0043226,organelle|GO:0031224,intrinsic component of membrane|GO:0005856,cytoskeleton|GO:0046930,pore complex|GO:0031982,vesicle|GO:0005634,nucleus|GO:000…	GO:0019899,enzyme binding|GO:0019901,protein kinase binding|GO:0019900,kinase binding|GO:0019903,protein phosphatase binding|GO:0019902,phosphatase binding|GO:0005488,binding|GO:0005515,protein binding|GO:0042802,identical protein binding		1.09183
B4DIT7	cDNA FLJ58187, highly similar to Protein-glutamine gamma-glutamyltransferase 2		cDNA FLJ58187, highly similar to Protein-glutamine gamma-glutamyltransferase 2(EC 2.3.2.13) OS=Homo sapiens OX=9606 PE=2 SV=1 - [B4DIT7_HUMAN]	240.543	25.74	21	16	16	36	0.922325	1.03812	606	68.6054	5.30029	GO:0006909,phagocytosis|GO:0007165,signal transduction|GO:0098771,inorganic ion homeostasis|GO:0051561,positive regulation of mitochondrial calcium ion concentration|GO:0051560,mitochondrial calcium ion homeostasis|GO:0051716,cellular response to stimulus|GO:0045785,positive regulation of cell adhesion|GO:0048513,animal organ development|GO:0048518,positive regulation of biological process|GO:005…	GO:0005783,endoplasmic reticulum|GO:0043229,intracellular organelle|GO:0071944,cell periphery|GO:0005924,cell-substrate adherens junction|GO:0005925,focal adhesion|GO:0043227,membrane-bounded organelle|GO:0043226,organelle|GO:0031224,intrinsic component of membrane|GO:0030055,cell-substrate junction|GO:0005737,cytoplasm|GO:0031982,vesicle|GO:0031226,intrinsic component of plasma membrane|GO:00160…	GO:0043169,cation binding|GO:0003810,protein-glutamine gamma-glutamyltransferase activity|GO:0043167,ion binding|GO:0003824,catalytic activity|GO:0016740,transferase activity|GO:0016746,transferase activity, transferring acyl groups|GO:0005488,binding|GO:0005515,protein binding|GO:0016755,transferase activity, transferring amino-acyl groups|GO:0046872,metal ion binding|GO:1901363,heterocyclic com…	hsa05016,Huntington's disease	1.12554
P78371	T-complex protein 1 subunit beta (TCP-1-beta) (CCT-beta)	CCT2 99D8.1 CCTB	T-complex protein 1 subunit beta OS=Homo sapiens GN=CCT2 PE=1 SV=4 - [TCPB_HUMAN]	219.349	26.92	5	16	16	29	0.959763	0.950155	535	57.4521	6.45557	GO:0022607,cellular component assembly|GO:0006457,protein folding|GO:0070271,protein complex biogenesis|GO:0043933,macromolecular complex subunit organization|GO:0006458,'de novo' protein folding|GO:0019953,sexual reproduction|GO:0034622,cellular macromolecular complex assembly|GO:1901998,toxin transport|GO:0044699,single-organism process|GO:0044267,cellular protein metabolic process|GO:0000003,r…	GO:0043229,intracellular organelle|GO:0043228,non-membrane-bounded organelle|GO:0005874,microtubule|GO:0043226,organelle|GO:0005856,cytoskeleton|GO:0031982,vesicle|GO:0044445,cytosolic part|GO:0043209,myelin sheath|GO:0043227,membrane-bounded organelle|GO:0005832,chaperonin-containing T-complex|GO:0031988,membrane-bounded vesicle|GO:0044430,cytoskeletal part|GO:0005576,extracellular region|GO:000…	GO:0044389,ubiquitin-like protein ligase binding|GO:0035639,purine ribonucleoside triphosphate binding|GO:0019899,enzyme binding|GO:0005488,binding|GO:0043167,ion binding|GO:1901363,heterocyclic compound binding|GO:1901265,nucleoside phosphate binding|GO:0001882,nucleoside binding|GO:0043168,anion binding|GO:0051082,unfolded protein binding|GO:0000166,nucleotide binding|GO:0001883,purine nucleosi…		0.989989
P68104	Elongation factor 1-alpha 1 (EF-1-alpha-1) (Elongation factor Tu) (EF-Tu) (Eukaryotic elongation factor 1 A-1) (eEF1A-1) (Leukocyte receptor cluster member 7)	EEF1A1 EEF1A EF1A LENG7	Elongation factor 1-alpha 1 OS=Homo sapiens GN=EEF1A1 PE=1 SV=1 - [EF1A1_HUMAN]	212.739	24.89	39	16	16	83	0.994868	1.02184	462	50.1091	9.01221	GO:0044238,primary metabolic process|GO:0080090,regulation of primary metabolic process|GO:0019222,regulation of metabolic process|GO:0031326,regulation of cellular biosynthetic process|GO:0031323,regulation of cellular metabolic process|GO:1901564,organonitrogen compound metabolic process|GO:0090304,nucleic acid metabolic process|GO:0044249,cellular biosynthetic process|GO:0034641,cellular nitro…	GO:0098590,plasma membrane region|GO:0015629,actin cytoskeleton|GO:0044421,extracellular region part|GO:0031974,membrane-enclosed lumen|GO:0043229,intracellular organelle|GO:0043228,non-membrane-bounded organelle|GO:0005576,extracellular region|GO:0005622,intracellular|GO:0043227,membrane-bounded organelle|GO:0043226,organelle|GO:0005856,cytoskeleton|GO:0001726,ruffle|GO:0042995,cell projection|G…	GO:0035639,purine ribonucleoside triphosphate binding|GO:0019899,enzyme binding|GO:0005488,binding|GO:0003676,nucleic acid binding|GO:0043167,ion binding|GO:1901363,heterocyclic compound binding|GO:0001883,purine nucleoside binding|GO:0001882,nucleoside binding|GO:0043168,anion binding|GO:0000049,tRNA binding|GO:0016462,pyrophosphatase activity|GO:0000166,nucleotide binding|GO:0032561,guanyl ribo…	hsa03013,RNA transport|hsa05134,Legionellosis	1.02711
O15231	Zinc finger protein 185 (LIM domain protein ZNF185) (P1-A)	ZNF185	Zinc finger protein 185 OS=Homo sapiens OX=9606 GN=ZNF185 PE=1 SV=3 - [ZN185_HUMAN]	176.263	20.17	9	16	16	29	0.877028	1.01815	689	73.4802	7.00537	GO:0030155,regulation of cell adhesion|GO:0023052,signaling|GO:0023051,regulation of signaling|GO:0050789,regulation of biological process|GO:0044267,cellular protein metabolic process|GO:0044260,cellular macromolecule metabolic process|GO:0071704,organic substance metabolic process|GO:0070647,protein modification by small protein conjugation or removal|GO:0032446,protein modification by small pr…	GO:0043229,intracellular organelle|GO:0005924,cell-substrate adherens junction|GO:0005925,focal adhesion|GO:0043227,membrane-bounded organelle|GO:0043226,organelle|GO:0030054,cell junction|GO:0030055,cell-substrate junction|GO:0005737,cytoplasm|GO:0005634,nucleus|GO:1902494,catalytic complex|GO:0070161,anchoring junction|GO:0005912,adherens junction|GO:1990234,transferase complex|GO:0043234,prote…	GO:0019787,ubiquitin-like protein transferase activity|GO:0043169,cation binding|GO:0046914,transition metal ion binding|GO:0043167,ion binding|GO:0003824,catalytic activity|GO:0016740,transferase activity|GO:0008270,zinc ion binding|GO:0046872,metal ion binding|GO:0004842,ubiquitin-protein transferase activity|GO:0005488,binding|GO:0003700,transcription factor activity, sequence-specific DNA bin…	hsa04520,Adherens junction	1.16091
B4DG62	cDNA FLJ56506, highly similar to Hexokinase-1		cDNA FLJ56506, highly similar to Hexokinase-1 (EC 2.7.1.1) OS=Homo sapiens OX=9606 PE=2 SV=1 - [B4DG62_HUMAN]	164.172	14.97	14	16	17	31	0.964679	0.985464	915	102.246	6.80029	GO:0019222,regulation of metabolic process|GO:0007595,lactation|GO:0051049,regulation of transport|GO:0009167,purine ribonucleoside monophosphate metabolic process|GO:0061621,canonical glycolysis|GO:0061620,glycolytic process through glucose-6-phosphate|GO:0044281,small molecule metabolic process|GO:0009161,ribonucleoside monophosphate metabolic process|GO:0007006,mitochondrial membrane organizat…	GO:0031975,envelope|GO:0043229,intracellular organelle|GO:0043227,membrane-bounded organelle|GO:0043226,organelle|GO:0005737,cytoplasm|GO:0031090,organelle membrane|GO:0098805,whole membrane|GO:0016020,membrane|GO:0005740,mitochondrial envelope|GO:0005739,mitochondrion|GO:0031968,organelle outer membrane|GO:0098588,bounding membrane of organelle|GO:0031967,organelle envelope|GO:0031966,mitochondr…	GO:0005488,binding|GO:0019200,carbohydrate kinase activity|GO:0035639,purine ribonucleoside triphosphate binding|GO:0008865,fructokinase activity|GO:0004396,hexokinase activity|GO:0030246,carbohydrate binding|GO:0019158,mannokinase activity|GO:0048029,monosaccharide binding|GO:0043167,ion binding|GO:1901363,heterocyclic compound binding|GO:0001883,purine nucleoside binding|GO:0001882,nucleoside b…	hsa00524,Butirosin and neomycin biosynthesis|hsa01100,Metabolic pathways|hsa04910,Insulin signaling pathway|hsa01200,Carbon metabolism|hsa04066,HIF-1 signaling pathway|hsa04973,Carbohydrate digestion and absorption|hsa05230,Central carbon metabolism in cancer|hsa00052,Galactose metabolism|hsa00051,Fructose and mannose metabolism|hsa00500,Starch and sucrose metabolism|hsa00010,Glycolysis / Glucone…	1.02155
A0A024RDQ0	Heat shock 105kDa/110kDa protein 1, isoform CRA_a	HSPH1 hCG_32198	Heat shock 105kDa/110kDa protein 1, isoform CRA_a OS=Homo sapiens OX=9606 GN=HSPH1 PE=3 SV=1 - [A0A024RDQ0_HUMAN]	142.176	23.34	12	16	19	34	0.907978	0.954096	814	92.0574	5.5542	GO:2001234,negative regulation of apoptotic signaling pathway|GO:1903037,regulation of leukocyte cell-cell adhesion|GO:0043549,regulation of kinase activity|GO:0019220,regulation of phosphate metabolic process|GO:0080090,regulation of primary metabolic process|GO:0019222,regulation of metabolic process|GO:2001233,regulation of apoptotic signaling pathway|GO:0048585,negative regulation of response…	GO:0031974,membrane-enclosed lumen|GO:0030139,endocytic vesicle|GO:0043229,intracellular organelle|GO:0043228,non-membrane-bounded organelle|GO:0060205,cytoplasmic membrane-bounded vesicle lumen|GO:0005622,intracellular|GO:0005874,microtubule|GO:0043226,organelle|GO:0005856,cytoskeleton|GO:0044433,cytoplasmic vesicle part|GO:0031983,vesicle lumen|GO:0031982,vesicle|GO:0031981,nuclear lumen|GO:001…	GO:0035639,purine ribonucleoside triphosphate binding|GO:0005488,binding|GO:0043167,ion binding|GO:1901363,heterocyclic compound binding|GO:1901265,nucleoside phosphate binding|GO:0001882,nucleoside binding|GO:0043168,anion binding|GO:0000166,nucleotide binding|GO:0001883,purine nucleoside binding|GO:0032549,ribonucleoside binding|GO:0017076,purine nucleotide binding|GO:0005524,ATP binding|GO:001…	hsa04141,Protein processing in endoplasmic reticulum	1.05079
B4DVQ5	Eukaryotic translation initiation factor 3 subunit C (eIF3c) (Eukaryotic translation initiation factor 3 subunit 8) (eIF3 p110)	EIF3C EIF3S8	Eukaryotic translation initiation factor 3 subunit C OS=Homo sapiens GN=EIF3C PE=2 SV=1 - [B4DVQ5_HUMAN]	123.111	15.26	14	16	16	27	0.973685	1.0789	898	103.58	5.52881	GO:0008202,steroid metabolic process|GO:0044248,cellular catabolic process|GO:0006805,xenobiotic metabolic process|GO:0034641,cellular nitrogen compound metabolic process|GO:0006807,nitrogen compound metabolic process|GO:0044281,small molecule metabolic process|GO:0070887,cellular response to chemical stimulus|GO:0044699,single-organism process|GO:0044710,single-organism metabolic process|GO:0009…	GO:0005783,endoplasmic reticulum|GO:0005789,endoplasmic reticulum membrane|GO:0042175,nuclear outer membrane-endoplasmic reticulum membrane network|GO:0043229,intracellular organelle|GO:0043227,membrane-bounded organelle|GO:0043226,organelle|GO:0005737,cytoplasm|GO:0044446,intracellular organelle part|GO:0031090,organelle membrane|GO:0016020,membrane|GO:0044432,endoplasmic reticulum part|GO:00985…	GO:0043169,cation binding|GO:0004497,monooxygenase activity|GO:0070330,aromatase activity|GO:0046914,transition metal ion binding|GO:0020037,heme binding|GO:0046906,tetrapyrrole binding|GO:0097159,organic cyclic compound binding|GO:0016705,oxidoreductase activity, acting on paired donors, with incorporation or reduction of molecular oxygen|GO:0016712,oxidoreductase activity, acting on paired dono…	hsa00980,Metabolism of xenobiotics by cytochrome P450|hsa00982,Drug metabolism - cytochrome P450|hsa05204,Chemical carcinogenesis|hsa01100,Metabolic pathways|hsa00140,Steroid hormone biosynthesis|hsa00830,Retinol metabolism	1.10806
Q14978	Nucleolar and coiled-body phosphoprotein 1 (140 kDa nucleolar phosphoprotein) (Nopp140) (Hepatitis C virus NS5A-transactivated protein 13) (HCV NS5A-transactivated protein 13) (Nucleolar 130 kDa protein) (Nucleolar phosphoprotein p130)	NOLC1 KIAA0035 NS5ATP13	Nucleolar and coiled-body phosphoprotein 1 OS=Homo sapiens GN=NOLC1 PE=1 SV=2 - [NOLC1_HUMAN]	95.935	20.46	9	16	16	30	0.96102	0.931132	699	73.5596	9.46631	GO:1903047,mitotic cell cycle process|GO:0090304,nucleic acid metabolic process|GO:0034641,cellular nitrogen compound metabolic process|GO:0006807,nitrogen compound metabolic process|GO:0022402,cell cycle process|GO:0034660,ncRNA metabolic process|GO:0007067,mitotic nuclear division|GO:0007000,nucleolus organization|GO:0071840,cellular component organization or biogenesis|GO:0006139,nucleobase-co…	GO:0031974,membrane-enclosed lumen|GO:0043229,intracellular organelle|GO:0043228,non-membrane-bounded organelle|GO:0043227,membrane-bounded organelle|GO:0043226,organelle|GO:0005737,cytoplasm|GO:0016604,nuclear body|GO:0031981,nuclear lumen|GO:0005730,nucleolus|GO:0005634,nucleus|GO:0005654,nucleoplasm|GO:0044451,nucleoplasm part|GO:0043231,intracellular membrane-bounded organelle|GO:0043232,intr…	GO:0035639,purine ribonucleoside triphosphate binding|GO:0005488,binding|GO:0003676,nucleic acid binding|GO:0000166,nucleotide binding|GO:1901363,heterocyclic compound binding|GO:1901265,nucleoside phosphate binding|GO:0001882,nucleoside binding|GO:0043168,anion binding|GO:0043167,ion binding|GO:0032561,guanyl ribonucleotide binding|GO:0001883,purine nucleoside binding|GO:0032549,ribonucleoside b…		0.9689
E9PKE3	Heat shock cognate 71 kDa protein	HSPA8	Heat shock cognate 71 kDa protein OS=Homo sapiens GN=HSPA8 PE=2 SV=1 - [E9PKE3_HUMAN]	665.903	38.6	26	15	28	127	0.847957	0.912501	627	68.7632	5.51611	GO:0009628,response to abiotic stimulus|GO:0080090,regulation of primary metabolic process|GO:0019222,regulation of metabolic process|GO:0050685,positive regulation of mRNA processing|GO:0050684,regulation of mRNA processing|GO:0034605,cellular response to heat|GO:0006836,neurotransmitter transport|GO:0048583,regulation of response to stimulus|GO:0051261,protein depolymerization|GO:0009167,purine…	GO:1990234,transferase complex|GO:0044421,extracellular region part|GO:0060198,clathrin-sculpted vesicle|GO:0048770,pigment granule|GO:0031974,membrane-enclosed lumen|GO:0043229,intracellular organelle|GO:0043228,non-membrane-bounded organelle|GO:0005924,cell-substrate adherens junction|GO:0005925,focal adhesion|GO:0030135,coated vesicle|GO:0043226,organelle|GO:0030054,cell junction|GO:0030136,cl…	GO:0044389,ubiquitin-like protein ligase binding|GO:0016887,ATPase activity|GO:0035639,purine ribonucleoside triphosphate binding|GO:0031072,heat shock protein binding|GO:0019899,enzyme binding|GO:0044877,macromolecular complex binding|GO:0005488,binding|GO:0003676,nucleic acid binding|GO:0001664,G-protein coupled receptor binding|GO:0043167,ion binding|GO:1901363,heterocyclic compound binding|GO…	hsa05134,Legionellosis|hsa03040,Spliceosome|hsa04612,Antigen processing and presentation|hsa04915,Estrogen signaling pathway|hsa04141,Protein processing in endoplasmic reticulum|hsa04144,Endocytosis|hsa04010,MAPK signaling pathway|hsa05164,Influenza A|hsa04213,Longevity regulating pathway - multiple species|hsa05145,Toxoplasmosis|hsa05162,Measles|hsa05169,Epstein-Barr virus infection	1.07612
P08238	Heat shock protein HSP 90-beta (HSP 90) (Heat shock 84 kDa) (HSP 84) (HSP84)	HSP90AB1 HSP90B HSPC2 HSPCB	Heat shock protein HSP 90-beta OS=Homo sapiens GN=HSP90AB1 PE=1 SV=4 - [HS90B_HUMAN]	651.07	31.49	15	15	29	112	1.02309	1.0135	724	83.2121	5.03369	GO:0033157,regulation of intracellular protein transport|GO:0051169,nuclear transport|GO:0008104,protein localization|GO:0019220,regulation of phosphate metabolic process|GO:0019221,cytokine-mediated signaling pathway|GO:0032434,regulation of proteasomal ubiquitin-dependent protein catabolic process|GO:0032435,negative regulation of proteasomal ubiquitin-dependent protein catabolic process|GO:005…	GO:0098590,plasma membrane region|GO:0044421,extracellular region part|GO:0048770,pigment granule|GO:0031974,membrane-enclosed lumen|GO:0043229,intracellular organelle|GO:0005903,brush border|GO:0005622,intracellular|GO:0043227,membrane-bounded organelle|GO:0043226,organelle|GO:0008180,COP9 signalosome|GO:0005737,cytoplasm|GO:0045177,apical part of cell|GO:0042995,cell projection|GO:0070062,extra…	GO:0005488,binding|GO:0032558,adenyl deoxyribonucleotide binding|GO:0035639,purine ribonucleoside triphosphate binding|GO:0019899,enzyme binding|GO:0044877,macromolecular complex binding|GO:0051082,unfolded protein binding|GO:0003676,nucleic acid binding|GO:0001884,pyrimidine nucleoside binding|GO:0044325,ion channel binding|GO:0098772,molecular function regulator|GO:1901363,heterocyclic compound…	hsa04612,Antigen processing and presentation|hsa04621,NOD-like receptor signaling pathway|hsa05200,Pathways in cancer|hsa04141,Protein processing in endoplasmic reticulum|hsa04914,Progesterone-mediated oocyte maturation|hsa04915,Estrogen signaling pathway|hsa05215,Prostate cancer|hsa04151,PI3K-Akt signaling pathway	0.990626
P35527	Keratin, type I cytoskeletal 9 (Cytokeratin-9) (CK-9) (Keratin-9) (K9)	KRT9	Keratin, type I cytoskeletal 9 OS=Homo sapiens GN=KRT9 PE=1 SV=3 - [K1C9_HUMAN]	413.061	25.2	4	15	16	35	1.54414	1.30531	623	62.0268	5.23682	GO:0043933,macromolecular complex subunit organization|GO:0019953,sexual reproduction|GO:0008544,epidermis development|GO:0007275,multicellular organism development|GO:0044699,single-organism process|GO:0000003,reproduction|GO:0071822,protein complex subunit organization|GO:0071840,cellular component organization or biogenesis|GO:0016043,cellular component organization|GO:0048513,animal organ dev…	GO:0043229,intracellular organelle|GO:0043228,non-membrane-bounded organelle|GO:0043227,membrane-bounded organelle|GO:0043226,organelle|GO:0005856,cytoskeleton|GO:0045111,intermediate filament cytoskeleton|GO:0031982,vesicle|GO:0005615,extracellular space|GO:0005634,nucleus|GO:0016020,membrane|GO:0031988,membrane-bounded vesicle|GO:0044430,cytoskeletal part|GO:0005882,intermediate filament|GO:003…	GO:0005200,structural constituent of cytoskeleton|GO:0005198,structural molecule activity		0.84533
J9JID7	Deleted.		Lamin B2, isoform CRA_a OS=Homo sapiens GN=LMNB2 PE=3 SV=1 - [J9JID7_HUMAN]	265.152	27.1	2	15	19	36	0.907056	0.992831	620	69.9057	5.59229					1.09456
P11021	Endoplasmic reticulum chaperone BiP (EC 3.6.4.10) (78 kDa glucose-regulated protein) (GRP-78) (Binding-immunoglobulin protein) (BiP) (Heat shock protein 70 family protein 5) (HSP70 family protein 5) (Heat shock protein family A member 5) (Immunoglobulin heavy chain-binding protein)	HSPA5 GRP78	78 kDa glucose-regulated protein OS=Homo sapiens GN=HSPA5 PE=1 SV=2 - [GRP78_HUMAN]	215.93	22.78	6	15	17	47	0.875868	0.933631	654	72.2884	5.16064					1.06595
P46063	ATP-dependent DNA helicase Q1 (EC 3.6.4.12) (DNA helicase, RecQ-like type 1) (RecQ1) (DNA-dependent ATPase Q1) (RecQ protein-like 1)	RECQL RECQ1 RECQL1	ATP-dependent DNA helicase Q1 OS=Homo sapiens GN=RECQL PE=1 SV=3 - [RECQ1_HUMAN]	199.982	17.26	9	15	15	37	0.993598	1.03492	649	73.41	7.88428	GO:0019538,protein metabolic process|GO:0042098,T cell proliferation|GO:0019220,regulation of phosphate metabolic process|GO:0034112,positive regulation of homotypic cell-cell adhesion|GO:0019222,regulation of metabolic process|GO:0034110,regulation of homotypic cell-cell adhesion|GO:0070232,regulation of T cell apoptotic process|GO:0070233,negative regulation of T cell apoptotic process|GO:00466…	GO:0031974,membrane-enclosed lumen|GO:0000781,chromosome, telomeric region|GO:0043229,intracellular organelle|GO:0043228,non-membrane-bounded organelle|GO:0000228,nuclear chromosome|GO:0043227,membrane-bounded organelle|GO:0043226,organelle|GO:0034399,nuclear periphery|GO:0016605,PML body|GO:0016604,nuclear body|GO:0031981,nuclear lumen|GO:0005730,nucleolus|GO:0005634,nucleus|GO:0000800,lateral e…	GO:0009378,four-way junction helicase activity|GO:0003676,nucleic acid binding|GO:0008026,ATP-dependent helicase activity|GO:0035639,purine ribonucleoside triphosphate binding|GO:0005488,binding|GO:0016887,ATPase activity|GO:0003677,DNA binding|GO:0003678,DNA helicase activity|GO:0043167,ion binding|GO:0097617,annealing activity|GO:1901363,heterocyclic compound binding|GO:0001883,purine nucleosid…	hsa03440,Homologous recombination|hsa03460,Fanconi anemia pathway	1.04159
P26641	Elongation factor 1-gamma (EF-1-gamma) (eEF-1B gamma)	EEF1G EF1G PRO1608	Elongation factor 1-gamma OS=Homo sapiens GN=EEF1G PE=1 SV=3 - [EF1G_HUMAN]	154.868	23.34	5	15	15	41	1.01604	1.01386	437	50.0871	6.66846	GO:0009607,response to biotic stimulus|GO:0044249,cellular biosynthetic process|GO:0034641,cellular nitrogen compound metabolic process|GO:0006807,nitrogen compound metabolic process|GO:0034645,cellular macromolecule biosynthetic process|GO:1901576,organic substance biosynthetic process|GO:0044267,cellular protein metabolic process|GO:0044260,cellular macromolecule metabolic process|GO:0009615,re…	GO:0005783,endoplasmic reticulum|GO:0043229,intracellular organelle|GO:0043227,membrane-bounded organelle|GO:0043226,organelle|GO:0005737,cytoplasm|GO:0031982,vesicle|GO:0005634,nucleus|GO:0016020,membrane|GO:0031988,membrane-bounded vesicle|GO:0012505,endomembrane system|GO:1903561,extracellular vesicle|GO:0070062,extracellular exosome|GO:0043230,extracellular organelle|GO:0043231,intracellular …	GO:0003676,nucleic acid binding|GO:0097159,organic cyclic compound binding|GO:0008135,translation factor activity, RNA binding|GO:0003723,RNA binding|GO:0005515,protein binding|GO:0003746,translation elongation factor activity|GO:1901363,heterocyclic compound binding|GO:0005488,binding|GO:0004364,glutathione transferase activity|GO:0003824,catalytic activity|GO:0045296,cadherin binding|GO:0016765…	hsa05134,Legionellosis	0.997856
H3BQZ7	HCG2044799 (HNRNPUL2-BSCL2 readthrough (NMD candidate))	HNRNPUL2-BSCL2 hCG_2044799	HCG2044799 OS=Homo sapiens GN=HNRNPUL2-BSCL2 PE=4 SV=1 - [H3BQZ7_HUMAN]	151.061	17.96	9	15	15	31	1.00519	0.982479	746	84.6392	4.93213					0.97741
P53621	Coatomer subunit alpha (Alpha-coat protein) (Alpha-COP) (HEP-COP) (HEPCOP) [Cleaved into: Xenin (Xenopsin-related peptide); Proxenin]	COPA	Coatomer subunit alpha OS=Homo sapiens GN=COPA PE=1 SV=2 - [COPA_HUMAN]	120.012	10.46	1	15	15	27	0.99921	1.06353	1224	138.258	7.66455	GO:0010975,regulation of neuron projection development|GO:0016358,dendrite development|GO:0001501,skeletal system development|GO:0044281,small molecule metabolic process|GO:0051656,establishment of organelle localization|GO:0044255,cellular lipid metabolic process|GO:0051653,spindle localization|GO:0051716,cellular response to stimulus|GO:0048589,developmental growth|GO:0000165,MAPK cascade|GO:00…	GO:0042995,cell projection|GO:0016020,membrane|GO:0030427,site of polarized growth|GO:0030426,growth cone|GO:0031975,envelope|GO:0043226,organelle|GO:0043229,intracellular organelle|GO:0043228,non-membrane-bounded organelle|GO:0005929,cilium|GO:0005871,kinesin complex|GO:0005815,microtubule organizing center|GO:0005874,microtubule|GO:0005875,microtubule associated complex|GO:0005876,spindle micro…	GO:0019899,enzyme binding|GO:0044877,macromolecular complex binding|GO:0005488,binding|GO:1901681,sulfur compound binding|GO:0045502,dynein binding|GO:0045505,dynein intermediate chain binding|GO:0043167,ion binding|GO:0032403,protein complex binding|GO:0042802,identical protein binding|GO:0042803,protein homodimerization activity|GO:0034452,dynactin binding|GO:0043168,anion binding|GO:0015631,tu…	hsa01100,Metabolic pathways|hsa00565,Ether lipid metabolism	1.06437
Q59ET3	Chaperonin containing TCP1, subunit 6A isoform a variant (Fragment)		Chaperonin containing TCP1, subunit 6A isoform a variant (Fragment) OS=Homo sapiens PE=2 SV=1 - [Q59ET3_HUMAN]	98.1589	22.31	8	15	16	25	0.886801	0.952517	529	57.7255	6.66846	GO:0006457,protein folding|GO:0006458,'de novo' protein folding|GO:0019953,sexual reproduction|GO:1901998,toxin transport|GO:0044699,single-organism process|GO:0044267,cellular protein metabolic process|GO:0000003,reproduction|GO:0044260,cellular macromolecule metabolic process|GO:0051084,'de novo' posttranslational protein folding|GO:0071704,organic substance metabolic process|GO:0008037,cell re…	GO:0043229,intracellular organelle|GO:0043228,non-membrane-bounded organelle|GO:0001669,acrosomal vesicle|GO:0043227,membrane-bounded organelle|GO:0043226,organelle|GO:0005856,cytoskeleton|GO:0070062,extracellular exosome|GO:0044445,cytosolic part|GO:0016023,cytoplasmic, membrane-bounded vesicle|GO:0005874,microtubule|GO:0097223,sperm part|GO:0005832,chaperonin-containing T-complex|GO:0031988,mem…	GO:0035639,purine ribonucleoside triphosphate binding|GO:0005488,binding|GO:0003676,nucleic acid binding|GO:0000166,nucleotide binding|GO:1901363,heterocyclic compound binding|GO:1901265,nucleoside phosphate binding|GO:0001882,nucleoside binding|GO:0043168,anion binding|GO:0051082,unfolded protein binding|GO:0043167,ion binding|GO:0001883,purine nucleoside binding|GO:0032549,ribonucleoside bindin…		1.0741
Q9NYF8	Bcl-2-associated transcription factor 1 (Btf) (BCLAF1 and THRAP3 family member 1)	BCLAF1 BTF KIAA0164	Bcl-2-associated transcription factor 1 OS=Homo sapiens GN=BCLAF1 PE=1 SV=2 - [BCLF1_HUMAN]	82.6914	13.7	22	15	15	21	1.14066	1.03018	920	106.059	9.979	GO:2001235,positive regulation of apoptotic signaling pathway|GO:0080090,regulation of primary metabolic process|GO:0019222,regulation of metabolic process|GO:2001233,regulation of apoptotic signaling pathway|GO:0048584,positive regulation of response to stimulus|GO:0048583,regulation of response to stimulus|GO:0007165,signal transduction|GO:1901362,organic cyclic compound biosynthetic process|GO…	GO:0031974,membrane-enclosed lumen|GO:0043229,intracellular organelle|GO:0043228,non-membrane-bounded organelle|GO:0043227,membrane-bounded organelle|GO:0043226,organelle|GO:0005737,cytoplasm|GO:0031981,nuclear lumen|GO:0005730,nucleolus|GO:0005634,nucleus|GO:0005654,nucleoplasm|GO:0043231,intracellular membrane-bounded organelle|GO:0043232,intracellular non-membrane-bounded organelle|GO:0043233,…	GO:0003676,nucleic acid binding|GO:0097159,organic cyclic compound binding|GO:0044822,poly(A) RNA binding|GO:0003723,RNA binding|GO:0005515,protein binding|GO:0003677,DNA binding|GO:1901363,heterocyclic compound binding|GO:0005488,binding		0.903143
D3DP78	Aspartyl-tRNA synthetase, isoform CRA_b	DARS hCG_25752	Aspartyl-tRNA synthetase, isoform CRA_b OS=Homo sapiens GN=DARS PE=2 SV=1 - [D3DP78_HUMAN]	78.0572	27.99	9	15	15	22	0.975673	0.986199	468	53.4303	6.53662	GO:0022607,cellular component assembly|GO:0070271,protein complex biogenesis|GO:0043933,macromolecular complex subunit organization|GO:0019752,carboxylic acid metabolic process|GO:0090304,nucleic acid metabolic process|GO:0044249,cellular biosynthetic process|GO:0034641,cellular nitrogen compound metabolic process|GO:0006807,nitrogen compound metabolic process|GO:0044281,small molecule metabolic …	GO:0005737,cytoplasm|GO:0005622,intracellular|GO:0043230,extracellular organelle|GO:0031982,vesicle|GO:0044421,extracellular region part|GO:0043227,membrane-bounded organelle|GO:0005829,cytosol|GO:0016020,membrane|GO:0044464,cell part|GO:0005623,cell|GO:0031988,membrane-bounded vesicle|GO:0044444,cytoplasmic part|GO:0005576,extracellular region|GO:0044424,intracellular part|GO:1903561,extracellul…	GO:0035639,purine ribonucleoside triphosphate binding|GO:0005488,binding|GO:0003676,nucleic acid binding|GO:0043167,ion binding|GO:1901363,heterocyclic compound binding|GO:0001883,purine nucleoside binding|GO:0001882,nucleoside binding|GO:0043168,anion binding|GO:0004812,aminoacyl-tRNA ligase activity|GO:0004815,aspartate-tRNA ligase activity|GO:0000166,nucleotide binding|GO:1901265,nucleoside ph…	hsa00970,Aminoacyl-tRNA biosynthesis	1.01079
P48637	Glutathione synthetase (GSH synthetase) (GSH-S) (EC 6.3.2.3) (Glutathione synthase)	GSS	Glutathione synthetase OS=Homo sapiens OX=9606 GN=GSS PE=1 SV=1 - [GSHB_HUMAN]	70.0484	23.21	4	15	15	23	0.954453	1.01017	474	52.3523	5.92236	GO:0033157,regulation of intracellular protein transport|GO:0051169,nuclear transport|GO:0051049,regulation of transport|GO:0002706,regulation of lymphocyte mediated immunity|GO:0002705,positive regulation of leukocyte mediated immunity|GO:0042035,regulation of cytokine biosynthetic process|GO:2000321,positive regulation of T-helper 17 cell differentiation|GO:0002709,regulation of T cell mediated…	GO:0043234,protein complex|GO:0005737,cytoplasm|GO:0032991,macromolecular complex|GO:0005615,extracellular space|GO:0016020,membrane|GO:0044464,cell part|GO:0005623,cell|GO:0005622,intracellular|GO:0070743,interleukin-23 complex|GO:0005576,extracellular region|GO:0044424,intracellular part|GO:0043514,interleukin-12 complex|GO:0044421,extracellular region part|GO:0005783,endoplasmic reticulum|GO:0…	GO:0005126,cytokine receptor binding|GO:0019972,interleukin-12 binding|GO:0005125,cytokine activity|GO:0038023,signaling receptor activity|GO:0019955,cytokine binding|GO:0005143,interleukin-12 receptor binding|GO:0060089,molecular transducer activity|GO:0005488,binding|GO:0004871,signal transducer activity|GO:0008083,growth factor activity|GO:0004896,cytokine receptor activity|GO:0042802,identica…	hsa05133,Pertussis|hsa05321,Inflammatory bowel disease (IBD)|hsa05134,Legionellosis|hsa05205,Proteoglycans in cancer|hsa05152,Tuberculosis|hsa04620,Toll-like receptor signaling pathway|hsa05330,Allograft rejection|hsa04622,RIG-I-like receptor signaling pathway|hsa04630,Jak-STAT signaling pathway|hsa05142,Chagas disease (American trypanosomiasis)|hsa05143,African trypanosomiasis|hsa05140,Leishmani…	1.05838
B2RDX5	cDNA, FLJ96812, highly similar to Homo sapiens threonyl-tRNA synthetase (TARS), mRNA		cDNA, FLJ96812, highly similar to Homo sapiens threonyl-tRNA synthetase (TARS), mRNA OS=Homo sapiens PE=2 SV=1 - [B2RDX5_HUMAN]	57.6313	15.75	17	15	15	24	1.0015	1.00485	711	82.0612	6.66846	GO:0006435,threonyl-tRNA aminoacylation|GO:0044238,primary metabolic process|GO:0019752,carboxylic acid metabolic process|GO:0090304,nucleic acid metabolic process|GO:0044249,cellular biosynthetic process|GO:0034641,cellular nitrogen compound metabolic process|GO:0006807,nitrogen compound metabolic process|GO:0044281,small molecule metabolic process|GO:0034645,cellular macromolecule biosynthetic …	GO:0015629,actin cytoskeleton|GO:0043229,intracellular organelle|GO:0043228,non-membrane-bounded organelle|GO:0043227,membrane-bounded organelle|GO:0043226,organelle|GO:0005856,cytoskeleton|GO:0031982,vesicle|GO:0031988,membrane-bounded vesicle|GO:0005737,cytoplasm|GO:1903561,extracellular vesicle|GO:0070062,extracellular exosome|GO:0043230,extracellular organelle|GO:0043232,intracellular non-mem…	GO:0035639,purine ribonucleoside triphosphate binding|GO:0005488,binding|GO:0000166,nucleotide binding|GO:1901363,heterocyclic compound binding|GO:1901265,nucleoside phosphate binding|GO:0001882,nucleoside binding|GO:0043168,anion binding|GO:0004812,aminoacyl-tRNA ligase activity|GO:0043167,ion binding|GO:0001883,purine nucleoside binding|GO:0032549,ribonucleoside binding|GO:0017076,purine nucleo…	hsa00970,Aminoacyl-tRNA biosynthesis	1.00335
P35998	26S proteasome regulatory subunit 7 (26S proteasome AAA-ATPase subunit RPT1) (Proteasome 26S subunit ATPase 2) (Protein MSS1)	PSMC2 MSS1	26S protease regulatory subunit 7 OS=Homo sapiens GN=PSMC2 PE=1 SV=3 - [PRS7_HUMAN]	294.936	31.18	5	14	14	26	0.881327	0.948813	433	48.6031	5.94775	GO:0080090,regulation of primary metabolic process|GO:0019222,regulation of metabolic process|GO:0002479,antigen processing and presentation of exogenous peptide antigen via MHC class I, TAP-dependent|GO:0048585,negative regulation of response to stimulus|GO:0048584,positive regulation of response to stimulus|GO:0048583,regulation of response to stimulus|GO:1901575,organic substance catabolic pro…	GO:0035770,ribonucleoprotein granule|GO:0022624,proteasome accessory complex|GO:0044464,cell part|GO:0031974,membrane-enclosed lumen|GO:0031595,nuclear proteasome complex|GO:0043229,intracellular organelle|GO:0043228,non-membrane-bounded organelle|GO:0036464,cytoplasmic ribonucleoprotein granule|GO:0043227,membrane-bounded organelle|GO:0043226,organelle|GO:0008540,proteasome regulatory particle, …	GO:0036402,proteasome-activating ATPase activity|GO:0035639,purine ribonucleoside triphosphate binding|GO:0017025,TBP-class protein binding|GO:0005488,binding|GO:0016887,ATPase activity|GO:0043167,ion binding|GO:1901363,heterocyclic compound binding|GO:1901265,nucleoside phosphate binding|GO:0001882,nucleoside binding|GO:0043168,anion binding|GO:0042623,ATPase activity, coupled|GO:0000166,nucleot…	hsa03050,Proteasome|hsa05169,Epstein-Barr virus infection	1.07657
P15144	Aminopeptidase N (AP-N) (hAPN) (EC 3.4.11.2) (Alanyl aminopeptidase) (Aminopeptidase M) (AP-M) (Microsomal aminopeptidase) (Myeloid plasma membrane glycoprotein CD13) (gp150) (CD antigen CD13)	ANPEP APN CD13 PEPN	Aminopeptidase N OS=Homo sapiens OX=9606 GN=ANPEP PE=1 SV=4 - [AMPN_HUMAN]	293.756	12.62	7	14	14	27	1.01639	1.01258	967	109.471	5.47803	GO:0046718,viral entry into host cell|GO:0052192,movement in environment of other organism involved in symbiotic interaction|GO:0080090,regulation of primary metabolic process|GO:0019222,regulation of metabolic process|GO:0051246,regulation of protein metabolic process|GO:0030154,cell differentiation|GO:0044403,symbiosis, encompassing mutualism through parasitism|GO:0060177,regulation of angioten…	GO:0009897,external side of plasma membrane|GO:0000323,lytic vacuole|GO:0044421,extracellular region part|GO:0043229,intracellular organelle|GO:0071944,cell periphery|GO:0098552,side of membrane|GO:0031988,membrane-bounded vesicle|GO:0043227,membrane-bounded organelle|GO:0043226,organelle|GO:0031224,intrinsic component of membrane|GO:0005737,cytoplasm|GO:0044446,intracellular organelle part|GO:00…	GO:0005488,binding|GO:0004177,aminopeptidase activity|GO:0042277,peptide binding|GO:0046914,transition metal ion binding|GO:0008238,exopeptidase activity|GO:0033218,amide binding|GO:0016787,hydrolase activity|GO:0001618,virus receptor activity|GO:0043169,cation binding|GO:0003824,catalytic activity|GO:0043167,ion binding|GO:0060089,molecular transducer activity|GO:0070011,peptidase activity, acti…	hsa04614,Renin-angiotensin system|hsa01100,Metabolic pathways|hsa00480,Glutathione metabolism|hsa04640,Hematopoietic cell lineage	0.996255
Q53HV2	T-complex protein 1 subunit eta (TCP-1-eta) (CCT-eta) (Fragment)		Chaperonin containing TCP1, subunit 7 (Eta) variant (Fragment) OS=Homo sapiens PE=2 SV=1 - [Q53HV2_HUMAN]	248.006	23.94	6	14	14	38	0.928329	0.979317	543	59.3029	7.6499	GO:0006457,protein folding|GO:0006458,'de novo' protein folding|GO:0019953,sexual reproduction|GO:1901998,toxin transport|GO:0044699,single-organism process|GO:0044267,cellular protein metabolic process|GO:0000003,reproduction|GO:0044260,cellular macromolecule metabolic process|GO:0051084,'de novo' posttranslational protein folding|GO:0071704,organic substance metabolic process|GO:0008037,cell re…	GO:0043229,intracellular organelle|GO:0043228,non-membrane-bounded organelle|GO:0005832,chaperonin-containing T-complex|GO:0005874,microtubule|GO:0043226,organelle|GO:0005856,cytoskeleton|GO:0031982,vesicle|GO:0044445,cytosolic part|GO:0043227,membrane-bounded organelle|GO:0005739,mitochondrion|GO:0031988,membrane-bounded vesicle|GO:0044430,cytoskeletal part|GO:0005576,extracellular region|GO:000…	GO:0035639,purine ribonucleoside triphosphate binding|GO:0005488,binding|GO:0043167,ion binding|GO:1901363,heterocyclic compound binding|GO:1901265,nucleoside phosphate binding|GO:0001882,nucleoside binding|GO:0043168,anion binding|GO:0051082,unfolded protein binding|GO:0000166,nucleotide binding|GO:0001883,purine nucleoside binding|GO:0032549,ribonucleoside binding|GO:0017076,purine nucleotide b…		1.05492
O00622	Protein CYR61 (CCN family member 1) (Cysteine-rich angiogenic inducer 61) (Insulin-like growth factor-binding protein 10) (IBP-10) (IGF-binding protein 10) (IGFBP-10) (Protein GIG1)	CYR61 CCN1 GIG1 IGFBP10	Protein CYR61 OS=Homo sapiens OX=9606 GN=CYR61 PE=1 SV=1 - [CYR61_HUMAN]	218.018	35.17	12	14	14	32	0.956533	1.05075	381	41.9983	8.20654	GO:0001501,skeletal system development|GO:0001502,cartilage condensation|GO:0001503,ossification|GO:0044281,small molecule metabolic process|GO:0043200,response to amino acid|GO:0051716,cellular response to stimulus|GO:0051496,positive regulation of stress fiber assembly|GO:0051495,positive regulation of cytoskeleton organization|GO:0000165,MAPK cascade|GO:0051492,regulation of stress fiber assem…	GO:0031012,extracellular matrix|GO:0043229,intracellular organelle|GO:0071944,cell periphery|GO:0043227,membrane-bounded organelle|GO:0043226,organelle|GO:0005737,cytoplasm|GO:0005615,extracellular space|GO:0016020,membrane|GO:0044421,extracellular region part|GO:0048471,perinuclear region of cytoplasm|GO:0005794,Golgi apparatus|GO:0005938,cell cortex|GO:0005886,plasma membrane|GO:0043231,intrace…	GO:0043168,anion binding|GO:0005178,integrin binding|GO:0008022,protein C-terminus binding|GO:0050839,cell adhesion molecule binding|GO:0008083,growth factor activity|GO:0097367,carbohydrate derivative binding|GO:0005102,receptor binding|GO:0019838,growth factor binding|GO:1901681,sulfur compound binding|GO:0005539,glycosaminoglycan binding|GO:0044877,macromolecular complex binding|GO:0005488,bin…	hsa04390,Hippo signaling pathway	1.0985
B3KX11	T-complex protein 1 subunit gamma		cDNA FLJ44436 fis, clone UTERU2019706, highly similar to T-complex protein 1 subunit gamma OS=Homo sapiens PE=2 SV=1 - [B3KX11_HUMAN]	216.841	22.61	12	14	14	26	1.00671	0.955851	522	57.909	6.93213	GO:0022607,cellular component assembly|GO:0006457,protein folding|GO:0070271,protein complex biogenesis|GO:0043933,macromolecular complex subunit organization|GO:0006458,'de novo' protein folding|GO:0019953,sexual reproduction|GO:1901998,toxin transport|GO:0071840,cellular component organization or biogenesis|GO:0044267,cellular protein metabolic process|GO:0000003,reproduction|GO:0071822,protein…	GO:0043229,intracellular organelle|GO:0043228,non-membrane-bounded organelle|GO:0005874,microtubule|GO:0043226,organelle|GO:0005856,cytoskeleton|GO:0031982,vesicle|GO:0044445,cytosolic part|GO:0043209,myelin sheath|GO:0043227,membrane-bounded organelle|GO:0016020,membrane|GO:0005832,chaperonin-containing T-complex|GO:0031988,membrane-bounded vesicle|GO:0044430,cytoskeletal part|GO:0005576,extrace…	GO:0035639,purine ribonucleoside triphosphate binding|GO:0005488,binding|GO:0003676,nucleic acid binding|GO:0000166,nucleotide binding|GO:1901363,heterocyclic compound binding|GO:1901265,nucleoside phosphate binding|GO:0001882,nucleoside binding|GO:0043168,anion binding|GO:0051082,unfolded protein binding|GO:0043167,ion binding|GO:0001883,purine nucleoside binding|GO:0032549,ribonucleoside bindin…		0.949477
P25705	ATP synthase subunit alpha, mitochondrial (ATP synthase F1 subunit alpha)	ATP5F1A ATP5A ATP5A1 ATP5AL2 ATPM	ATP synthase subunit alpha, mitochondrial OS=Homo sapiens GN=ATP5A1 PE=1 SV=1 - [ATPA_HUMAN]	216.336	21.88	9	14	14	32	0.949985	0.982322	553	59.7136	9.12939	GO:0050680,negative regulation of epithelial cell proliferation|GO:0009167,purine ribonucleoside monophosphate metabolic process|GO:0009165,nucleotide biosynthetic process|GO:0009163,nucleoside biosynthetic process|GO:0009161,ribonucleoside monophosphate metabolic process|GO:1901362,organic cyclic compound biosynthetic process|GO:0042451,purine nucleoside biosynthetic process|GO:0009168,purine ri…	GO:0098796,membrane protein complex|GO:0044464,cell part|GO:0031974,membrane-enclosed lumen|GO:0031975,envelope|GO:0043229,intracellular organelle|GO:0071944,cell periphery|GO:0031988,membrane-bounded vesicle|GO:0043227,membrane-bounded organelle|GO:0043226,organelle|GO:0008180,COP9 signalosome|GO:0045261,proton-transporting ATP synthase complex, catalytic core F(1)|GO:0033178,proton-transporting…	GO:0042287,MHC protein binding|GO:0003676,nucleic acid binding|GO:0035639,purine ribonucleoside triphosphate binding|GO:0036442,hydrogen-exporting ATPase activity|GO:0005488,binding|GO:0016887,ATPase activity|GO:0000166,nucleotide binding|GO:1901363,heterocyclic compound binding|GO:0032550,purine ribonucleoside binding|GO:0001882,nucleoside binding|GO:0043168,anion binding|GO:0042625,ATPase coupl…	hsa05016,Huntington's disease|hsa01100,Metabolic pathways|hsa05010,Alzheimer's disease|hsa05012,Parkinson's disease|hsa00190,Oxidative phosphorylation	1.03404
E7EX44	Caldesmon	CALD1	Caldesmon OS=Homo sapiens OX=9606 GN=CALD1 PE=1 SV=1 - [E7EX44_HUMAN]	208.721	21.36	17	14	14	26	1.01983	1.03796	557	64.1307	7.02002	GO:0032501,multicellular organismal process|GO:0006936,muscle contraction|GO:0044707,single-multicellular organism process|GO:0009987,cellular process|GO:0006928,movement of cell or subcellular component|GO:0003012,muscle system process|GO:0044763,single-organism cellular process|GO:0044699,single-organism process|GO:0003008,system process	GO:0015629,actin cytoskeleton|GO:0030016,myofibril|GO:0043229,intracellular organelle|GO:0043228,non-membrane-bounded organelle|GO:0005622,intracellular|GO:0043226,organelle|GO:0005856,cytoskeleton|GO:0016020,membrane|GO:0044430,cytoskeletal part|GO:0005737,cytoplasm|GO:0030478,actin cap|GO:0044424,intracellular part|GO:0005938,cell cortex|GO:0005886,plasma membrane|GO:0043232,intracellular non-m…	GO:0008092,cytoskeletal protein binding|GO:0017022,myosin binding|GO:0003779,actin binding|GO:0005516,calmodulin binding|GO:0005515,protein binding|GO:0005523,tropomyosin binding|GO:0005488,binding|GO:0045296,cadherin binding|GO:0050839,cell adhesion molecule binding	hsa04270,Vascular smooth muscle contraction	1.01777
P62701	40S ribosomal protein S4, X isoform (SCR10) (Single copy abundant mRNA protein) (Small ribosomal subunit protein eS4)	RPS4X CCG2 RPS4 SCAR	40S ribosomal protein S4, X isoform OS=Homo sapiens GN=RPS4X PE=1 SV=2 - [RS4X_HUMAN]	207.95	43.35	10	14	14	26	1.15463	0.995361	263	29.5791	10.1548	GO:0008104,protein localization|GO:0080090,regulation of primary metabolic process|GO:0019222,regulation of metabolic process|GO:0061024,membrane organization|GO:1901362,organic cyclic compound biosynthetic process|GO:0071840,cellular component organization or biogenesis|GO:1901361,organic cyclic compound catabolic process|GO:0010604,positive regulation of macromolecule metabolic process|GO:00707…	GO:0035770,ribonucleoprotein granule|GO:0022627,cytosolic small ribosomal subunit|GO:0043229,intracellular organelle|GO:0043228,non-membrane-bounded organelle|GO:0036464,cytoplasmic ribonucleoprotein granule|GO:0022626,cytosolic ribosome|GO:0005924,cell-substrate adherens junction|GO:0005925,focal adhesion|GO:0043227,membrane-bounded organelle|GO:0043226,organelle|GO:0030054,cell junction|GO:0015…	GO:0097159,organic cyclic compound binding|GO:0044822,poly(A) RNA binding|GO:0019843,rRNA binding|GO:0003735,structural constituent of ribosome|GO:0003723,RNA binding|GO:0003676,nucleic acid binding|GO:0005198,structural molecule activity|GO:1901363,heterocyclic compound binding|GO:0005488,binding|GO:0005515,protein binding	hsa03010,Ribosome	0.862057
B2R8R5	cDNA, FLJ94025, highly similar to Homo sapiens tripartite motif-containing 28 (TRIM28), mRNA		cDNA, FLJ94025, highly similar to Homo sapiens tripartite motif-containing 28 (TRIM28), mRNA OS=Homo sapiens PE=2 SV=1 - [B2R8R5_HUMAN]	158.277	15.93	5	14	14	32	0.889637	0.982699	835	88.5034	5.77002	GO:0033157,regulation of intracellular protein transport|GO:0051169,nuclear transport|GO:0008104,protein localization|GO:0032388,positive regulation of intracellular transport|GO:0080090,regulation of primary metabolic process|GO:0019222,regulation of metabolic process|GO:0051049,regulation of transport|GO:0032386,regulation of intracellular transport|GO:0048584,positive regulation of response to…	GO:0031974,membrane-enclosed lumen|GO:0090575,RNA polymerase II transcription factor complex|GO:0043228,non-membrane-bounded organelle|GO:0000785,chromatin|GO:0000228,nuclear chromosome|GO:0043227,membrane-bounded organelle|GO:0043226,organelle|GO:0005719,nuclear euchromatin|GO:0031981,nuclear lumen|GO:0005634,nucleus|GO:0005654,nucleoplasm|GO:0044454,nuclear chromosome part|GO:0044798,nuclear tr…	GO:0044389,ubiquitin-like protein ligase binding|GO:0019899,enzyme binding|GO:0008270,zinc ion binding|GO:0003676,nucleic acid binding|GO:0003677,DNA binding|GO:1901363,heterocyclic compound binding|GO:0019787,ubiquitin-like protein transferase activity|GO:0043565,sequence-specific DNA binding|GO:0046914,transition metal ion binding|GO:0004842,ubiquitin-protein transferase activity|GO:0003714,tra…		1.10461
D3DUZ3	Interferon, gamma-inducible protein 16, isoform CRA_a (Interferon, gamma-inducible protein 16, isoform CRA_b)	IFI16 hCG_1995098	Interferon, gamma-inducible protein 16, isoform CRA_a OS=Homo sapiens OX=9606 GN=IFI16 PE=4 SV=1 - [D3DUZ3_HUMAN]	143.96	16.64	13	14	15	25	1.04328	1.02937	733	82.3707	9.31982	GO:0009987,cellular process|GO:0044763,single-organism cellular process|GO:0044699,single-organism process|GO:0007049,cell cycle|GO:1902162,regulation of DNA damage response, signal transduction by p53 class mediator resulting in transcription of p21 class mediator|GO:1902164,positive regulation of DNA damage response, signal transduction by p53 class mediator resulting in transcription of p21 cl…	GO:0016607,nuclear speck|GO:0044446,intracellular organelle part|GO:0016604,nuclear body|GO:0043231,intracellular membrane-bounded organelle|GO:0031981,nuclear lumen|GO:0043233,organelle lumen|GO:0005634,nucleus|GO:0044464,cell part|GO:0031974,membrane-enclosed lumen|GO:0005622,intracellular|GO:0005654,nucleoplasm|GO:0070013,intracellular organelle lumen|GO:0043229,intracellular organelle|GO:0044…	GO:0031625,ubiquitin protein ligase binding|GO:0044389,ubiquitin-like protein ligase binding|GO:0019899,enzyme binding|GO:0005488,binding|GO:0005515,protein binding		0.986674
Q9Y678	Coatomer subunit gamma-1 (Gamma-1-coat protein) (Gamma-1-COP)	COPG1 COPG	Coatomer subunit gamma-1 OS=Homo sapiens OX=9606 GN=COPG1 PE=1 SV=1 - [COPG1_HUMAN]	135.323	14.76	4	14	15	24	0.985082	1.06121	874	97.6555	5.46533					1.07728
A8K6V3	cDNA FLJ78677, highly similar to Homo sapiens splicing factor 3b, subunit 3, 130kDa (SF3B3), mRNA		cDNA FLJ78677, highly similar to Homo sapiens splicing factor 3b, subunit 3, 130kDa (SF3B3), mRNA OS=Homo sapiens PE=2 SV=1 - [A8K6V3_HUMAN]	113.64	10.19	8	14	15	19	0.903839	1.00729	1217	135.493	5.21143	GO:0009894,regulation of catabolic process|GO:0009895,negative regulation of catabolic process|GO:0009892,negative regulation of metabolic process|GO:0080090,regulation of primary metabolic process|GO:0019222,regulation of metabolic process|GO:0070271,protein complex biogenesis|GO:0043933,macromolecular complex subunit organization|GO:0090304,nucleic acid metabolic process|GO:0042176,regulation o…	GO:0031974,membrane-enclosed lumen|GO:0043229,intracellular organelle|GO:0043227,membrane-bounded organelle|GO:0043226,organelle|GO:0031981,nuclear lumen|GO:0005634,nucleus|GO:0030529,intracellular ribonucleoprotein complex|GO:0005654,nucleoplasm|GO:0071013,catalytic step 2 spliceosome|GO:0032991,macromolecular complex|GO:0043231,intracellular membrane-bounded organelle|GO:0030532,small nuclear r…	GO:0003676,nucleic acid binding|GO:0097159,organic cyclic compound binding|GO:0005488,binding|GO:0005515,protein binding|GO:1901363,heterocyclic compound binding|GO:0003723,RNA binding|GO:0044877,macromolecular complex binding|GO:0032403,protein complex binding	hsa03040,Spliceosome	1.11446
B4DMH3	Coronin		Coronin OS=Homo sapiens PE=2 SV=1 - [B4DMH3_HUMAN]	113.098	26.77	17	14	14	24	0.967306	1.03968	437	49.3471	7.02002	GO:0043549,regulation of kinase activity|GO:0019220,regulation of phosphate metabolic process|GO:0080090,regulation of primary metabolic process|GO:0019222,regulation of metabolic process|GO:0034446,substrate adhesion-dependent cell spreading|GO:0048468,cell development|GO:0007160,cell-matrix adhesion|GO:0060491,regulation of cell projection assembly|GO:0008104,protein localization|GO:0007165,sig…	GO:0098590,plasma membrane region|GO:0015629,actin cytoskeleton|GO:0005901,caveola|GO:0043229,intracellular organelle|GO:0043228,non-membrane-bounded organelle|GO:0044853,plasma membrane raft|GO:0005925,focal adhesion|GO:0005924,cell-substrate adherens junction|GO:0030054,cell junction|GO:0030055,cell-substrate junction|GO:0005856,cytoskeleton|GO:0031982,vesicle|GO:0016600,flotillin complex|GO:00…	GO:0019899,enzyme binding|GO:0008092,cytoskeletal protein binding|GO:0051020,GTPase binding|GO:0051015,actin filament binding|GO:0017016,Ras GTPase binding|GO:0003779,actin binding|GO:0031267,small GTPase binding|GO:0048365,Rac GTPase binding|GO:0044877,macromolecular complex binding|GO:0017048,Rho GTPase binding|GO:0005515,protein binding|GO:0032403,protein complex binding|GO:0005488,binding		1.07482
A0A0D9SFB3	ATP-dependent RNA helicase DDX3X	DDX3X	ATP-dependent RNA helicase DDX3X OS=Homo sapiens OX=9606 GN=DDX3X PE=1 SV=1 - [A0A0D9SFB3_HUMAN]	110.699	22.19	22	14	15	30	1.03255	0.986142	640	70.7961	7.35693	GO:2001234,negative regulation of apoptotic signaling pathway|GO:0080090,regulation of primary metabolic process|GO:0019222,regulation of metabolic process|GO:2001233,regulation of apoptotic signaling pathway|GO:0048585,negative regulation of response to stimulus|GO:0019058,viral life cycle|GO:0048583,regulation of response to stimulus|GO:0001816,cytokine production|GO:0007165,signal transduction…	GO:0035770,ribonucleoprotein granule|GO:0022627,cytosolic small ribosomal subunit|GO:0044421,extracellular region part|GO:0031974,membrane-enclosed lumen|GO:0031975,envelope|GO:0043229,intracellular organelle|GO:0005840,ribosome|GO:0036464,cytoplasmic ribonucleoprotein granule|GO:0022626,cytosolic ribosome|GO:0043228,non-membrane-bounded organelle|GO:0030529,intracellular ribonucleoprotein comple…	GO:0003676,nucleic acid binding|GO:0008026,ATP-dependent helicase activity|GO:0008143,poly(A) binding|GO:0044877,macromolecular complex binding|GO:0005488,binding|GO:0016887,ATPase activity|GO:0003677,DNA binding|GO:0003678,DNA helicase activity|GO:0008186,RNA-dependent ATPase activity|GO:0031369,translation initiation factor binding|GO:0048027,mRNA 5'-UTR binding|GO:1901363,heterocyclic compound…	hsa05203,Viral carcinogenesis|hsa05161,Hepatitis B|hsa04622,RIG-I-like receptor signaling pathway	0.955054
B1AHC9	X-ray repair cross-complementing protein 6	XRCC6	X-ray repair cross-complementing protein 6 OS=Homo sapiens GN=XRCC6 PE=2 SV=1 - [B1AHC9_HUMAN]	77.2564	19.5	14	14	14	22	0.940397	0.958324	559	64.243	9.27588	GO:0080090,regulation of primary metabolic process|GO:0019222,regulation of metabolic process|GO:0060249,anatomical structure homeostasis|GO:1901362,organic cyclic compound biosynthetic process|GO:0071840,cellular component organization or biogenesis|GO:0044710,single-organism metabolic process|GO:0010605,negative regulation of macromolecule metabolic process|GO:0010604,positive regulation of mac…	GO:0031974,membrane-enclosed lumen|GO:0000781,chromosome, telomeric region|GO:0043229,intracellular organelle|GO:0000782,telomere cap complex|GO:0000784,nuclear chromosome, telomeric region|GO:0000228,nuclear chromosome|GO:0043227,membrane-bounded organelle|GO:0043226,organelle|GO:0043564,Ku70:Ku80 complex|GO:0031981,nuclear lumen|GO:0005634,nucleus|GO:0016020,membrane|GO:0005654,nucleoplasm|GO:0…	GO:0008022,protein C-terminus binding|GO:0003676,nucleic acid binding|GO:0008026,ATP-dependent helicase activity|GO:0035639,purine ribonucleoside triphosphate binding|GO:0005488,binding|GO:0016887,ATPase activity|GO:0003677,DNA binding|GO:0003678,DNA helicase activity|GO:0043167,ion binding|GO:1901363,heterocyclic compound binding|GO:0001883,purine nucleoside binding|GO:0001882,nucleoside binding…	hsa03450,Non-homologous end-joining	1.01906
Q9UPN3	Microtubule-actin cross-linking factor 1, isoforms 1/2/3/5 (620 kDa actin-binding protein) (ABP620) (Actin cross-linking family protein 7) (Macrophin-1) (Trabeculin-alpha)	MACF1 ABP620 ACF7 KIAA0465 KIAA1251	Microtubule-actin cross-linking factor 1, isoforms 1/2/3/5 OS=Homo sapiens GN=MACF1 PE=1 SV=4 - [MACF1_HUMAN]	64.4267	2.18	27	14	16	21	1.1174	1.03756	7388	837.787	5.38916	GO:0048675,axon extension|GO:0008104,protein localization|GO:0045216,cell-cell junction organization|GO:0048589,developmental growth|GO:0048588,developmental cell growth|GO:0001667,ameboidal-type cell migration|GO:0048584,positive regulation of response to stimulus|GO:0048583,regulation of response to stimulus|GO:0007160,cell-matrix adhesion|GO:0061024,membrane organization|GO:0030111,regulation …	GO:0098590,plasma membrane region|GO:0015629,actin cytoskeleton|GO:0043229,intracellular organelle|GO:0043228,non-membrane-bounded organelle|GO:0045202,synapse|GO:0005622,intracellular|GO:0043227,membrane-bounded organelle|GO:0043226,organelle|GO:0005856,cytoskeleton|GO:0001726,ruffle|GO:0005874,microtubule|GO:0098805,whole membrane|GO:0016020,membrane|GO:0097458,neuron part|GO:0044456,synapse pa…	GO:0016887,ATPase activity|GO:0044877,macromolecular complex binding|GO:0005488,binding|GO:0003676,nucleic acid binding|GO:1901363,heterocyclic compound binding|GO:0043169,cation binding|GO:0043167,ion binding|GO:0003779,actin binding|GO:0005509,calcium ion binding|GO:0032403,protein complex binding|GO:0046872,metal ion binding|GO:0044822,poly(A) RNA binding|GO:0016787,hydrolase activity|GO:00156…		0.928556
B3KXX5	Structural maintenance of chromosomes protein		Structural maintenance of chromosomes protein OS=Homo sapiens PE=2 SV=1 - [B3KXX5_HUMAN]	53.4	9.82	14	14	14	18	0.932463	0.994935	1263	144.366	7.04932	GO:0071103,DNA conformation change|GO:0051383,kinetochore organization|GO:0043933,macromolecular complex subunit organization|GO:1903047,mitotic cell cycle process|GO:1903046,meiotic cell cycle process|GO:0030261,chromosome condensation|GO:0022402,cell cycle process|GO:0016043,cellular component organization|GO:0007067,mitotic nuclear division|GO:0044699,single-organism process|GO:0007126,meiotic…	GO:0031974,membrane-enclosed lumen|GO:0044815,DNA packaging complex|GO:0043229,intracellular organelle|GO:0043228,non-membrane-bounded organelle|GO:0043227,membrane-bounded organelle|GO:0043226,organelle|GO:0005737,cytoplasm|GO:0031981,nuclear lumen|GO:0005634,nucleus|GO:0005654,nucleoplasm|GO:0005694,chromosome|GO:0000793,condensed chromosome|GO:0000796,condensin complex|GO:0043234,protein compl…	GO:0035639,purine ribonucleoside triphosphate binding|GO:0005488,binding|GO:0043167,ion binding|GO:1901363,heterocyclic compound binding|GO:1901265,nucleoside phosphate binding|GO:0001882,nucleoside binding|GO:0043168,anion binding|GO:0000166,nucleotide binding|GO:0001883,purine nucleoside binding|GO:0032549,ribonucleoside binding|GO:0017076,purine nucleotide binding|GO:0005524,ATP binding|GO:003…		1.067
P22626	Heterogeneous nuclear ribonucleoproteins A2/B1 (hnRNP A2/B1)	HNRNPA2B1 HNRPA2B1	Heterogeneous nuclear ribonucleoproteins A2/B1 OS=Homo sapiens GN=HNRNPA2B1 PE=1 SV=2 - [ROA2_HUMAN]	769.356	45.89	4	13	15	92	0.958014	1.05608	353	37.4067	8.95361	GO:0015931,nucleobase-containing compound transport|GO:0051169,nuclear transport|GO:0051168,nuclear export|GO:0090304,nucleic acid metabolic process|GO:0034641,cellular nitrogen compound metabolic process|GO:0006807,nitrogen compound metabolic process|GO:0044237,cellular metabolic process|GO:0051641,cellular localization|GO:0044419,interspecies interaction between organisms|GO:0051028,mRNA transp…	GO:0031974,membrane-enclosed lumen|GO:0043229,intracellular organelle|GO:0043228,non-membrane-bounded organelle|GO:0030529,intracellular ribonucleoprotein complex|GO:0043227,membrane-bounded organelle|GO:0043226,organelle|GO:0005856,cytoskeleton|GO:0045111,intermediate filament cytoskeleton|GO:0070062,extracellular exosome|GO:0031981,nuclear lumen|GO:0005634,nucleus|GO:0016020,membrane|GO:0031988…	GO:0043566,structure-specific DNA binding|GO:0005515,protein binding|GO:0097159,organic cyclic compound binding|GO:0044822,poly(A) RNA binding|GO:1901363,heterocyclic compound binding|GO:0000166,nucleotide binding|GO:0036094,small molecule binding|GO:0003727,single-stranded RNA binding|GO:0003723,RNA binding|GO:0003676,nucleic acid binding|GO:0003677,DNA binding|GO:0003697,single-stranded DNA bin…	hsa03040,Spliceosome	1.10236
P07900	Heat shock protein HSP 90-alpha (Heat shock 86 kDa) (HSP 86) (HSP86) (Lipopolysaccharide-associated protein 2) (LAP-2) (LPS-associated protein 2) (Renal carcinoma antigen NY-REN-38)	HSP90AA1 HSP90A HSPC1 HSPCA	Heat shock protein HSP 90-alpha OS=Homo sapiens GN=HSP90AA1 PE=1 SV=5 - [HS90A_HUMAN]	615.146	30.74	17	13	26	116	0.990387	0.98381	732	84.6067	5.021	GO:0008104,protein localization|GO:0006909,phagocytosis|GO:0019222,regulation of metabolic process|GO:0000086,G2/M transition of mitotic cell cycle|GO:0034605,cellular response to heat|GO:0048584,positive regulation of response to stimulus|GO:0048583,regulation of response to stimulus|GO:0009408,response to heat|GO:0061024,membrane organization|GO:0007008,outer mitochondrial membrane organization…	GO:0098590,plasma membrane region|GO:0044421,extracellular region part|GO:0048770,pigment granule|GO:0031974,membrane-enclosed lumen|GO:0030139,endocytic vesicle|GO:0043229,intracellular organelle|GO:0071944,cell periphery|GO:0060205,cytoplasmic membrane-bounded vesicle lumen|GO:0005622,intracellular|GO:0043227,membrane-bounded organelle|GO:0043226,organelle|GO:0005737,cytoplasm|GO:0044433,cytopl…	GO:0016887,ATPase activity|GO:0035639,purine ribonucleoside triphosphate binding|GO:0019899,enzyme binding|GO:0051020,GTPase binding|GO:0044877,macromolecular complex binding|GO:0005488,binding|GO:0003676,nucleic acid binding|GO:0098772,molecular function regulator|GO:1901363,heterocyclic compound binding|GO:0001883,purine nucleoside binding|GO:0001882,nucleoside binding|GO:0043168,anion binding|…	hsa04612,Antigen processing and presentation|hsa04621,NOD-like receptor signaling pathway|hsa05200,Pathways in cancer|hsa04141,Protein processing in endoplasmic reticulum|hsa04914,Progesterone-mediated oocyte maturation|hsa04915,Estrogen signaling pathway|hsa05215,Prostate cancer|hsa04151,PI3K-Akt signaling pathway	0.993359
P13645	Keratin, type I cytoskeletal 10 (Cytokeratin-10) (CK-10) (Keratin-10) (K10)	KRT10 KPP	Keratin, type I cytoskeletal 10 OS=Homo sapiens GN=KRT10 PE=1 SV=6 - [K1C10_HUMAN]	431.579	25.68	33	13	16	42	1.99409	1.09047	584	58.7917	5.21143	GO:0071248,cellular response to metal ion|GO:0030154,cell differentiation|GO:0071241,cellular response to inorganic substance|GO:0070887,cellular response to chemical stimulus|GO:0008544,epidermis development|GO:0007275,multicellular organism development|GO:0044699,single-organism process|GO:0051716,cellular response to stimulus|GO:0048869,cellular developmental process|GO:0048513,animal organ de…	GO:0045095,keratin filament|GO:0043229,intracellular organelle|GO:0043228,non-membrane-bounded organelle|GO:0043227,membrane-bounded organelle|GO:0043226,organelle|GO:0005856,cytoskeleton|GO:0045111,intermediate filament cytoskeleton|GO:0031982,vesicle|GO:0005615,extracellular space|GO:0005634,nucleus|GO:0016020,membrane|GO:0031988,membrane-bounded vesicle|GO:0044430,cytoskeletal part|GO:0005737,…	GO:0005198,structural molecule activity|GO:0030280,structural constituent of epidermis|GO:0046983,protein dimerization activity|GO:0046982,protein heterodimerization activity|GO:0005488,binding|GO:0005515,protein binding	hsa05150,Staphylococcus aureus infection	0.546852
A0A024RC87	Ribonuclease/angiogenin inhibitor 1, isoform CRA_a	RNH1 hCG_18617	Ribonuclease/angiogenin inhibitor 1, isoform CRA_a OS=Homo sapiens OX=9606 GN=RNH1 PE=4 SV=1 - [A0A024RC87_HUMAN]	405.388	28.73	11	13	13	30	0.847386	0.938206	456	49.3848	4.84326	GO:0048856,anatomical structure development|GO:0009892,negative regulation of metabolic process|GO:0008152,metabolic process|GO:0019222,regulation of metabolic process|GO:0022603,regulation of anatomical structure morphogenesis|GO:0090304,nucleic acid metabolic process|GO:0072359,circulatory system development|GO:0072358,cardiovascular system development|GO:0009057,macromolecule catabolic process…	GO:0043234,protein complex|GO:0005737,cytoplasm|GO:0005622,intracellular|GO:0043230,extracellular organelle|GO:0031982,vesicle|GO:0044421,extracellular region part|GO:0043227,membrane-bounded organelle|GO:0032311,angiogenin-PRI complex|GO:0044464,cell part|GO:0005623,cell|GO:0031988,membrane-bounded vesicle|GO:0005576,extracellular region|GO:0044424,intracellular part|GO:0032991,macromolecular co…	GO:0008428,ribonuclease inhibitor activity|GO:0030234,enzyme regulator activity|GO:0005488,binding|GO:0005515,protein binding|GO:0004857,enzyme inhibitor activity|GO:0098772,molecular function regulator		1.10718
P04083	Annexin A1 (Annexin I) (Annexin-1) (Calpactin II) (Calpactin-2) (Chromobindin-9) (Lipocortin I) (Phospholipase A2 inhibitory protein) (p35)	ANXA1 ANX1 LPC1	Annexin A1 OS=Homo sapiens OX=9606 GN=ANXA1 PE=1 SV=2 - [ANXA1_HUMAN]	300.074	34.68	5	13	13	30	0.928103	0.914468	346	38.69	7.02002					0.985309
P06748	Nucleophosmin (NPM) (Nucleolar phosphoprotein B23) (Nucleolar protein NO38) (Numatrin)	NPM1 NPM	Nucleophosmin OS=Homo sapiens GN=NPM1 PE=1 SV=2 - [NPM_HUMAN]	293.186	28.57	20	13	13	66	0.810406	0.910703	294	32.5548	4.77979	GO:0032774,RNA biosynthetic process|GO:0090304,nucleic acid metabolic process|GO:0044249,cellular biosynthetic process|GO:0034641,cellular nitrogen compound metabolic process|GO:0006807,nitrogen compound metabolic process|GO:1901360,organic cyclic compound metabolic process|GO:0034645,cellular macromolecule biosynthetic process|GO:0034660,ncRNA metabolic process|GO:1901362,organic cyclic compound…	GO:0043231,intracellular membrane-bounded organelle|GO:0031981,nuclear lumen|GO:0043233,organelle lumen|GO:0005634,nucleus|GO:0005730,nucleolus|GO:0044464,cell part|GO:0043232,intracellular non-membrane-bounded organelle|GO:0031974,membrane-enclosed lumen|GO:0005622,intracellular|GO:0044446,intracellular organelle part|GO:0070013,intracellular organelle lumen|GO:0043229,intracellular organelle|GO…	GO:0003676,nucleic acid binding|GO:0097159,organic cyclic compound binding|GO:0044822,poly(A) RNA binding|GO:0003723,RNA binding|GO:0005515,protein binding|GO:1901363,heterocyclic compound binding|GO:0005488,binding		1.12376
P36578	60S ribosomal protein L4 (60S ribosomal protein L1) (Large ribosomal subunit protein uL4)	RPL4 RPL1	60S ribosomal protein L4 OS=Homo sapiens OX=9606 GN=RPL4 PE=1 SV=5 - [RL4_HUMAN]	277.063	29.74	10	13	14	35	1.18805	1.07223	427	47.6674	11.063	GO:0008104,protein localization|GO:0061024,membrane organization|GO:1901362,organic cyclic compound biosynthetic process|GO:1901360,organic cyclic compound metabolic process|GO:1901361,organic cyclic compound catabolic process|GO:0070727,cellular macromolecule localization|GO:0043043,peptide biosynthetic process|GO:0044419,interspecies interaction between organisms|GO:0019058,viral life cycle|GO:…	GO:0015934,large ribosomal subunit|GO:0022625,cytosolic large ribosomal subunit|GO:0031974,membrane-enclosed lumen|GO:0043229,intracellular organelle|GO:0043228,non-membrane-bounded organelle|GO:0022626,cytosolic ribosome|GO:0005924,cell-substrate adherens junction|GO:0005925,focal adhesion|GO:0043227,membrane-bounded organelle|GO:0043226,organelle|GO:0030054,cell junction|GO:0030055,cell-substra…	GO:0005515,protein binding|GO:0097159,organic cyclic compound binding|GO:0044822,poly(A) RNA binding|GO:0005198,structural molecule activity|GO:0003735,structural constituent of ribosome|GO:0003723,RNA binding|GO:0003676,nucleic acid binding|GO:1901363,heterocyclic compound binding|GO:0005488,binding	hsa03010,Ribosome	0.902507
P23396	40S ribosomal protein S3 (EC 4.2.99.18) (Small ribosomal subunit protein uS3)	RPS3 OK/SW-cl.26	40S ribosomal protein S3 OS=Homo sapiens GN=RPS3 PE=1 SV=2 - [RS3_HUMAN]	260.896	51.85	17	13	13	36	0.909348	1.01332	243	26.6714	9.65674	GO:2001235,positive regulation of apoptotic signaling pathway|GO:0008104,protein localization|GO:0080090,regulation of primary metabolic process|GO:0019222,regulation of metabolic process|GO:2001233,regulation of apoptotic signaling pathway|GO:0048585,negative regulation of response to stimulus|GO:0048584,positive regulation of response to stimulus|GO:0048583,regulation of response to stimulus|GO…	GO:0098590,plasma membrane region|GO:0042995,cell projection|GO:0022626,cytosolic ribosome|GO:0022627,cytosolic small ribosomal subunit|GO:0044421,extracellular region part|GO:0044464,cell part|GO:0031974,membrane-enclosed lumen|GO:0031975,envelope|GO:0043229,intracellular organelle|GO:0005840,ribosome|GO:0005623,cell|GO:0005924,cell-substrate adherens junction|GO:0005925,focal adhesion|GO:004322…	GO:0016799,hydrolase activity, hydrolyzing N-glycosyl compounds|GO:0016798,hydrolase activity, acting on glycosyl bonds|GO:0019899,enzyme binding|GO:0005488,binding|GO:0003676,nucleic acid binding|GO:0003677,DNA binding|GO:1901363,heterocyclic compound binding|GO:0051540,metal cluster binding|GO:0016829,lyase activity|GO:0000702,oxidized base lesion DNA N-glycosylase activity|GO:0004520,endodeoxy…	hsa03010,Ribosome	1.11433
P49411	Elongation factor Tu, mitochondrial (EF-Tu) (P43)	TUFM	Elongation factor Tu, mitochondrial OS=Homo sapiens GN=TUFM PE=1 SV=2 - [EFTU_HUMAN]	248.424	22.79	1	13	13	33	0.92469	0.946845	452	49.5102	7.60596	GO:0044238,primary metabolic process|GO:0019220,regulation of phosphate metabolic process|GO:0080090,regulation of primary metabolic process|GO:0019222,regulation of metabolic process|GO:0033674,positive regulation of kinase activity|GO:0016310,phosphorylation|GO:0031325,positive regulation of cellular metabolic process|GO:0031323,regulation of cellular metabolic process|GO:0044249,cellular biosy…	GO:0043234,protein complex|GO:0005737,cytoplasm|GO:0032991,macromolecular complex|GO:0005853,eukaryotic translation elongation factor 1 complex|GO:0043209,myelin sheath|GO:0043025,neuronal cell body|GO:0005634,nucleus|GO:0044297,cell body|GO:0044444,cytoplasmic part|GO:0005623,cell|GO:0005622,intracellular|GO:0097458,neuron part|GO:0043229,intracellular organelle|GO:0036477,somatodendritic compar…	GO:0035639,purine ribonucleoside triphosphate binding|GO:0019899,enzyme binding|GO:0005488,binding|GO:0003676,nucleic acid binding|GO:0043167,ion binding|GO:1901363,heterocyclic compound binding|GO:0001883,purine nucleoside binding|GO:0001882,nucleoside binding|GO:0043168,anion binding|GO:0016462,pyrophosphatase activity|GO:0000166,nucleotide binding|GO:0032561,guanyl ribonucleotide binding|GO:19…	hsa03013,RNA transport|hsa05134,Legionellosis	1.02396
P55060	Exportin-2 (Exp2) (Cellular apoptosis susceptibility protein) (Chromosome segregation 1-like protein) (Importin-alpha re-exporter)	CSE1L CAS XPO2	Exportin-2 OS=Homo sapiens GN=CSE1L PE=1 SV=3 - [XPO2_HUMAN]	233.018	11.74	6	13	13	28	1.00649	1.02224	971	110.346	5.77002	GO:0051169,nuclear transport|GO:0051168,nuclear export|GO:0006611,protein export from nucleus|GO:0008104,protein localization|GO:0051641,cellular localization|GO:0008219,cell death|GO:0044699,single-organism process|GO:0070727,cellular macromolecule localization|GO:0006886,intracellular protein transport|GO:0006810,transport|GO:0071702,organic substance transport|GO:0033036,macromolecule localiza…	GO:0031974,membrane-enclosed lumen|GO:0043229,intracellular organelle|GO:0043227,membrane-bounded organelle|GO:0043226,organelle|GO:0005737,cytoplasm|GO:0070062,extracellular exosome|GO:0031981,nuclear lumen|GO:0005634,nucleus|GO:0016020,membrane|GO:0031988,membrane-bounded vesicle|GO:0005654,nucleoplasm|GO:1903561,extracellular vesicle|GO:0031982,vesicle|GO:0043230,extracellular organelle|GO:004…	GO:0008536,Ran GTPase binding|GO:0019899,enzyme binding|GO:0017016,Ras GTPase binding|GO:0031267,small GTPase binding|GO:0051020,GTPase binding|GO:0005488,binding|GO:0005515,protein binding|GO:0008565,protein transporter activity|GO:0022892,substrate-specific transporter activity|GO:0005049,nuclear export signal receptor activity|GO:0005215,transporter activity|GO:0015197,peptide transporter acti…		1.01564
P07814	Bifunctional glutamate/proline--tRNA ligase (Bifunctional aminoacyl-tRNA synthetase) (Cell proliferation-inducing gene 32 protein) (Glutamatyl-prolyl-tRNA synthetase) [Includes: Glutamate--tRNA ligase (EC 6.1.1.17) (Glutamyl-tRNA synthetase) (GluRS); Proline--tRNA ligase (EC 6.1.1.15) (Prolyl-tRNA synthetase)]	EPRS GLNS PARS QARS QPRS PIG32	Bifunctional glutamate/proline--tRNA ligase OS=Homo sapiens GN=EPRS PE=1 SV=5 - [SYEP_HUMAN]	212.753	7.34	7	13	14	18	1.00594	1.07796	1512	170.483	7.32764	GO:0044238,primary metabolic process|GO:0019752,carboxylic acid metabolic process|GO:0090304,nucleic acid metabolic process|GO:0044249,cellular biosynthetic process|GO:0034641,cellular nitrogen compound metabolic process|GO:0060322,head development|GO:0006807,nitrogen compound metabolic process|GO:0044281,small molecule metabolic process|GO:0034645,cellular macromolecule biosynthetic process|GO:0…	GO:0005737,cytoplasm|GO:0043231,intracellular membrane-bounded organelle|GO:0043233,organelle lumen|GO:0005829,cytosol|GO:0044464,cell part|GO:0044444,cytoplasmic part|GO:0031974,membrane-enclosed lumen|GO:0005622,intracellular|GO:0044446,intracellular organelle part|GO:0070013,intracellular organelle lumen|GO:0043229,intracellular organelle|GO:0005739,mitochondrion|GO:0044429,mitochondrial part|…	GO:0035639,purine ribonucleoside triphosphate binding|GO:0005488,binding|GO:0000166,nucleotide binding|GO:1901363,heterocyclic compound binding|GO:1901265,nucleoside phosphate binding|GO:0001882,nucleoside binding|GO:0043168,anion binding|GO:0004812,aminoacyl-tRNA ligase activity|GO:0004819,glutamine-tRNA ligase activity|GO:0043167,ion binding|GO:0001883,purine nucleoside binding|GO:0032549,ribon…	hsa01100,Metabolic pathways|hsa00970,Aminoacyl-tRNA biosynthesis	1.0716
Q16531	DNA damage-binding protein 1 (DDB p127 subunit) (DNA damage-binding protein a) (DDBa) (Damage-specific DNA-binding protein 1) (HBV X-associated protein 1) (XAP-1) (UV-damaged DNA-binding factor) (UV-damaged DNA-binding protein 1) (UV-DDB 1) (XPE-binding factor) (XPE-BF) (Xeroderma pigmentosum group E-complementing protein) (XPCe)	DDB1 XAP1	DNA damage-binding protein 1 OS=Homo sapiens GN=DDB1 PE=1 SV=1 - [DDB1_HUMAN]	191.82	10.7	10	13	13	24	0.992974	1.03205	1140	126.887	5.26221	GO:0009628,response to abiotic stimulus|GO:0010390,histone monoubiquitination|GO:0042769,DNA damage response, detection of DNA damage|GO:0007165,signal transduction|GO:0007166,cell surface receptor signaling pathway|GO:1901362,organic cyclic compound biosynthetic process|GO:0071840,cellular component organization or biogenesis|GO:0051716,cellular response to stimulus|GO:0044711,single-organism bi…	GO:0031974,membrane-enclosed lumen|GO:0043229,intracellular organelle|GO:0043227,membrane-bounded organelle|GO:0043226,organelle|GO:0005737,cytoplasm|GO:0070062,extracellular exosome|GO:0031981,nuclear lumen|GO:0005615,extracellular space|GO:0005634,nucleus|GO:0080008,Cul4-RING E3 ubiquitin ligase complex|GO:0031988,membrane-bounded vesicle|GO:0005654,nucleoplasm|GO:0032991,macromolecular complex…	GO:0003676,nucleic acid binding|GO:0097159,organic cyclic compound binding|GO:0003684,damaged DNA binding|GO:0005488,binding|GO:0005515,protein binding|GO:0003677,DNA binding|GO:1901363,heterocyclic compound binding|GO:0044877,macromolecular complex binding|GO:0032403,protein complex binding|GO:0030674,protein binding, bridging|GO:0071987,WD40-repeat domain binding|GO:0019904,protein domain speci…	hsa04120,Ubiquitin mediated proteolysis|hsa05161,Hepatitis B|hsa05203,Viral carcinogenesis|hsa03420,Nucleotide excision repair	1.03936
F5GX11	Proteasome endopeptidase complex (EC 3.4.25.1)	PSMA1	Proteasome endopeptidase complex OS=Homo sapiens OX=9606 GN=PSMA1 PE=1 SV=1 - [F5GX11_HUMAN]	191.743	44.54	14	13	13	28	0.959905	0.942589	238	26.4884	6.72705	GO:0080090,regulation of primary metabolic process|GO:0019222,regulation of metabolic process|GO:0048585,negative regulation of response to stimulus|GO:0048584,positive regulation of response to stimulus|GO:0048583,regulation of response to stimulus|GO:0031349,positive regulation of defense response|GO:0030111,regulation of Wnt signaling pathway|GO:0007165,signal transduction|GO:0007166,cell surf…	GO:0019773,proteasome core complex, alpha-subunit complex|GO:0031974,membrane-enclosed lumen|GO:0043229,intracellular organelle|GO:0043228,non-membrane-bounded organelle|GO:0005815,microtubule organizing center|GO:0043227,membrane-bounded organelle|GO:0043226,organelle|GO:0005856,cytoskeleton|GO:0070062,extracellular exosome|GO:0031981,nuclear lumen|GO:0005813,centrosome|GO:0005634,nucleus|GO:003…	GO:0016787,hydrolase activity|GO:0004175,endopeptidase activity|GO:0005515,protein binding|GO:0097159,organic cyclic compound binding|GO:0004298,threonine-type endopeptidase activity|GO:0003824,catalytic activity|GO:0070003,threonine-type peptidase activity|GO:0070011,peptidase activity, acting on L-amino acid peptides|GO:0003723,RNA binding|GO:0003676,nucleic acid binding|GO:0008233,peptidase ac…	hsa03050,Proteasome	0.98196
P13010	X-ray repair cross-complementing protein 5 (EC 3.6.4.-) (86 kDa subunit of Ku antigen) (ATP-dependent DNA helicase 2 subunit 2) (ATP-dependent DNA helicase II 80 kDa subunit) (CTC box-binding factor 85 kDa subunit) (CTC85) (CTCBF) (DNA repair protein XRCC5) (Ku80) (Ku86) (Lupus Ku autoantigen protein p86) (Nuclear factor IV) (Thyroid-lupus autoantigen) (TLAA) (X-ray repair complementing defective…	XRCC5 G22P2	X-ray repair cross-complementing protein 5 OS=Homo sapiens GN=XRCC5 PE=1 SV=3 - [XRCC5_HUMAN]	154.348	14.34	5	13	13	21	0.995258	0.975643	732	82.6523	5.80811	GO:0044238,primary metabolic process|GO:0080090,regulation of primary metabolic process|GO:0019222,regulation of metabolic process|GO:0060249,anatomical structure homeostasis|GO:0048468,cell development|GO:1901362,organic cyclic compound biosynthetic process|GO:0071840,cellular component organization or biogenesis|GO:0044710,single-organism metabolic process|GO:0048863,stem cell differentiation|G…	GO:0031974,membrane-enclosed lumen|GO:0000781,chromosome, telomeric region|GO:0043229,intracellular organelle|GO:0000782,telomere cap complex|GO:0000784,nuclear chromosome, telomeric region|GO:0000228,nuclear chromosome|GO:0043227,membrane-bounded organelle|GO:0043226,organelle|GO:0043564,Ku70:Ku80 complex|GO:0031981,nuclear lumen|GO:0005730,nucleolus|GO:0005634,nucleus|GO:0016020,membrane|GO:000…	GO:0008022,protein C-terminus binding|GO:0044389,ubiquitin-like protein ligase binding|GO:0003676,nucleic acid binding|GO:0008026,ATP-dependent helicase activity|GO:0035639,purine ribonucleoside triphosphate binding|GO:0019899,enzyme binding|GO:0005488,binding|GO:0016887,ATPase activity|GO:0003677,DNA binding|GO:0003678,DNA helicase activity|GO:0043167,ion binding|GO:1901363,heterocyclic compound…	hsa03450,Non-homologous end-joining	0.980291
Q13200	26S proteasome non-ATPase regulatory subunit 2 (26S proteasome regulatory subunit RPN1) (26S proteasome regulatory subunit S2) (26S proteasome subunit p97) (Protein 55.11) (Tumor necrosis factor type 1 receptor-associated protein 2)	PSMD2 TRAP2	26S proteasome non-ATPase regulatory subunit 2 OS=Homo sapiens GN=PSMD2 PE=1 SV=3 - [PSMD2_HUMAN]	153.58	14.1	9	13	13	28	0.931226	0.964154	908	100.136	5.19873	GO:0080090,regulation of primary metabolic process|GO:0019222,regulation of metabolic process|GO:0048585,negative regulation of response to stimulus|GO:0048584,positive regulation of response to stimulus|GO:0048583,regulation of response to stimulus|GO:0031349,positive regulation of defense response|GO:0030111,regulation of Wnt signaling pathway|GO:0007165,signal transduction|GO:0007166,cell surf…	GO:0022624,proteasome accessory complex|GO:0031974,membrane-enclosed lumen|GO:0043229,intracellular organelle|GO:0043227,membrane-bounded organelle|GO:0043226,organelle|GO:0005737,cytoplasm|GO:0005838,proteasome regulatory particle|GO:0070062,extracellular exosome|GO:0031981,nuclear lumen|GO:0005634,nucleus|GO:0016020,membrane|GO:0031988,membrane-bounded vesicle|GO:0005654,nucleoplasm|GO:0032991,…	GO:0030234,enzyme regulator activity|GO:0098772,molecular function regulator|GO:0005488,binding|GO:0005515,protein binding|GO:0016787,hydrolase activity|GO:0004175,endopeptidase activity|GO:0003824,catalytic activity|GO:0070011,peptidase activity, acting on L-amino acid peptides|GO:0008233,peptidase activity	hsa03050,Proteasome|hsa05169,Epstein-Barr virus infection	1.03536
B4DKT9	cDNA FLJ54052, highly similar to Alpha-1 catenin (Cadherin-associated protein)		cDNA FLJ54052, highly similar to Alpha-1 catenin (Cadherin-associated protein) OS=Homo sapiens PE=2 SV=1 - [B4DKT9_HUMAN]	146.769	15.07	25	13	13	22	1.00253	0.958759	783	86.5865	5.85889	GO:2001234,negative regulation of apoptotic signaling pathway|GO:2001235,positive regulation of apoptotic signaling pathway|GO:2001236,regulation of extrinsic apoptotic signaling pathway|GO:2001237,negative regulation of extrinsic apoptotic signaling pathway|GO:2001233,regulation of apoptotic signaling pathway|GO:0048585,negative regulation of response to stimulus|GO:0048584,positive regulation o…	GO:0019897,extrinsic component of plasma membrane|GO:0015629,actin cytoskeleton|GO:0019898,extrinsic component of membrane|GO:0014704,intercalated disc|GO:0043229,intracellular organelle|GO:0043228,non-membrane-bounded organelle|GO:0001669,acrosomal vesicle|GO:0005924,cell-substrate adherens junction|GO:0005925,focal adhesion|GO:0043227,membrane-bounded organelle|GO:0043226,organelle|GO:0030054,c…	GO:0008013,beta-catenin binding|GO:0017166,vinculin binding|GO:0045296,cadherin binding|GO:0005515,protein binding|GO:0008092,cytoskeletal protein binding|GO:0097159,organic cyclic compound binding|GO:0044822,poly(A) RNA binding|GO:0045295,gamma-catenin binding|GO:0051015,actin filament binding|GO:0005198,structural molecule activity|GO:0003779,actin binding|GO:0044877,macromolecular complex bind…	hsa05100,Bacterial invasion of epithelial cells|hsa05213,Endometrial cancer|hsa05200,Pathways in cancer|hsa04530,Tight junction|hsa04670,Leukocyte transendothelial migration|hsa04390,Hippo signaling pathway|hsa04520,Adherens junction|hsa05412,Arrhythmogenic right ventricular cardiomyopathy (ARVC)	0.956343
Q9NR30	Nucleolar RNA helicase 2 (EC 3.6.4.13) (DEAD box protein 21) (Gu-alpha) (Nucleolar RNA helicase Gu) (Nucleolar RNA helicase II) (RH II/Gu)	DDX21	Nucleolar RNA helicase 2 OS=Homo sapiens GN=DDX21 PE=1 SV=5 - [DDX21_HUMAN]	139.634	14.81	6	13	14	19	1.10059	1.0533	783	87.2904	9.27588	GO:0032774,RNA biosynthetic process|GO:0044699,single-organism process|GO:0030154,cell differentiation|GO:0090304,nucleic acid metabolic process|GO:0044249,cellular biosynthetic process|GO:0034641,cellular nitrogen compound metabolic process|GO:0001503,ossification|GO:0006807,nitrogen compound metabolic process|GO:0034645,cellular macromolecule biosynthetic process|GO:0042221,response to chemical…	GO:0031974,membrane-enclosed lumen|GO:0043229,intracellular organelle|GO:0043228,non-membrane-bounded organelle|GO:0043227,membrane-bounded organelle|GO:0043226,organelle|GO:0031981,nuclear lumen|GO:0005730,nucleolus|GO:0005634,nucleus|GO:0016020,membrane|GO:0005654,nucleoplasm|GO:0043231,intracellular membrane-bounded organelle|GO:0043232,intracellular non-membrane-bounded organelle|GO:0043233,o…	GO:0016887,ATPase activity|GO:0008026,ATP-dependent helicase activity|GO:0035639,purine ribonucleoside triphosphate binding|GO:0005488,binding|GO:0003676,nucleic acid binding|GO:0008186,RNA-dependent ATPase activity|GO:0019843,rRNA binding|GO:1901363,heterocyclic compound binding|GO:0001883,purine nucleoside binding|GO:0001882,nucleoside binding|GO:0043168,anion binding|GO:0042623,ATPase activity…		0.957032
P38159	RNA-binding motif protein, X chromosome (Glycoprotein p43) (Heterogeneous nuclear ribonucleoprotein G) (hnRNP G) [Cleaved into: RNA-binding motif protein, X chromosome, N-terminally processed]	RBMX HNRPG RBMXP1	RNA-binding motif protein, X chromosome OS=Homo sapiens OX=9606 GN=RBMX PE=1 SV=3 - [RBMX_HUMAN]	137.474	30.18	10	13	14	29	1.13663	1.11956	391	42.3063	10.0522	GO:0080090,regulation of primary metabolic process|GO:0019222,regulation of metabolic process|GO:0050685,positive regulation of mRNA processing|GO:0050684,regulation of mRNA processing|GO:0050686,negative regulation of mRNA processing|GO:0001503,ossification|GO:1901362,organic cyclic compound biosynthetic process|GO:0071840,cellular component organization or biogenesis|GO:0000245,spliceosomal com…	GO:0031974,membrane-enclosed lumen|GO:0043229,intracellular organelle|GO:0043228,non-membrane-bounded organelle|GO:0000785,chromatin|GO:0000228,nuclear chromosome|GO:0030529,intracellular ribonucleoprotein complex|GO:0043227,membrane-bounded organelle|GO:0043226,organelle|GO:0005719,nuclear euchromatin|GO:0070062,extracellular exosome|GO:0031981,nuclear lumen|GO:0005615,extracellular space|GO:000…	GO:0005488,binding|GO:0044212,transcription regulatory region DNA binding|GO:0003676,nucleic acid binding|GO:0005515,protein binding|GO:0097159,organic cyclic compound binding|GO:0044822,poly(A) RNA binding|GO:0003677,DNA binding|GO:0001067,regulatory region nucleic acid binding|GO:0000166,nucleotide binding|GO:0036094,small molecule binding|GO:0003727,single-stranded RNA binding|GO:0044877,macro…	hsa03040,Spliceosome	0.984977
Q59HE3	Calpastatin isoform a variant (Fragment)		Calpastatin isoform a variant (Fragment) OS=Homo sapiens OX=9606 PE=2 SV=1 - [Q59HE3_HUMAN]	132.762	17.22	41	13	13	20	0.674161	0.970254	784	84.177	5.35107	GO:0080090,regulation of primary metabolic process|GO:0019222,regulation of metabolic process|GO:0060322,head development|GO:0000768,syncytium formation by plasma membrane fusion|GO:0010605,negative regulation of macromolecule metabolic process|GO:0000003,reproduction|GO:0048869,cellular developmental process|GO:0043066,negative regulation of apoptotic process|GO:0044092,negative regulation of mo…	GO:0005737,cytoplasm|GO:0005829,cytosol|GO:0043231,intracellular membrane-bounded organelle|GO:0005634,nucleus|GO:0016020,membrane|GO:0044464,cell part|GO:0044444,cytoplasmic part|GO:0005623,cell|GO:0005622,intracellular|GO:0043229,intracellular organelle|GO:0044424,intracellular part|GO:0043227,membrane-bounded organelle|GO:0043226,organelle|GO:0005783,endoplasmic reticulum|GO:0012505,endomembra…	GO:0005488,binding|GO:0004866,endopeptidase inhibitor activity|GO:0005515,protein binding|GO:0097159,organic cyclic compound binding|GO:0061135,endopeptidase regulator activity|GO:0061134,peptidase regulator activity|GO:0044822,poly(A) RNA binding|GO:0019899,enzyme binding|GO:1901363,heterocyclic compound binding|GO:0002020,protease binding|GO:0010859,calcium-dependent cysteine-type endopeptidase…		1.4392
Q92499	ATP-dependent RNA helicase DDX1 (EC 3.6.4.13) (DEAD box protein 1) (DEAD box protein retinoblastoma) (DBP-RB)	DDX1	ATP-dependent RNA helicase DDX1 OS=Homo sapiens GN=DDX1 PE=1 SV=2 - [DDX1_HUMAN]	131.133	16.76	4	13	13	18	0.916901	0.982218	740	82.3798	7.2251	GO:0080090,regulation of primary metabolic process|GO:0019222,regulation of metabolic process|GO:1901362,organic cyclic compound biosynthetic process|GO:0071840,cellular component organization or biogenesis|GO:0000245,spliceosomal complex assembly|GO:0044710,single-organism metabolic process|GO:0006302,double-strand break repair|GO:0043207,response to external biotic stimulus|GO:0010608,posttrans…	GO:0072669,tRNA-splicing ligase complex|GO:0035770,ribonucleoprotein granule|GO:0031974,membrane-enclosed lumen|GO:0043229,intracellular organelle|GO:0043228,non-membrane-bounded organelle|GO:0036464,cytoplasmic ribonucleoprotein granule|GO:0043227,membrane-bounded organelle|GO:0043226,organelle|GO:0005737,cytoplasm|GO:0071920,cleavage body|GO:0016604,nuclear body|GO:0031981,nuclear lumen|GO:0005…	GO:0033677,DNA/RNA helicase activity|GO:0003676,nucleic acid binding|GO:0008026,ATP-dependent helicase activity|GO:0008143,poly(A) binding|GO:0044877,macromolecular complex binding|GO:0005488,binding|GO:0016887,ATPase activity|GO:0003677,DNA binding|GO:0008186,RNA-dependent ATPase activity|GO:0043167,ion binding|GO:1901363,heterocyclic compound binding|GO:0001883,purine nucleoside binding|GO:0001…		1.07124
P48444	Coatomer subunit delta (Archain) (Delta-coat protein) (Delta-COP)	ARCN1 COPD	Coatomer subunit delta OS=Homo sapiens GN=ARCN1 PE=1 SV=1 - [COPD_HUMAN]	118.529	25.83	5	13	13	20	0.979301	1.01656	511	57.1741	6.21436	GO:0008104,protein localization|GO:0061024,membrane organization|GO:0051641,cellular localization|GO:0071840,cellular component organization or biogenesis|GO:0070727,cellular macromolecule localization|GO:0006886,intracellular protein transport|GO:0016043,cellular component organization|GO:0046907,intracellular transport|GO:0044699,single-organism process|GO:0071702,organic substance transport|GO…	GO:0031974,membrane-enclosed lumen|GO:0043229,intracellular organelle|GO:0030117,membrane coat|GO:0005905,clathrin-coated pit|GO:0030131,clathrin adaptor complex|GO:0030119,AP-type membrane coat adaptor complex|GO:0030118,clathrin coat|GO:0043227,membrane-bounded organelle|GO:0043226,organelle|GO:0005737,cytoplasm|GO:0031985,Golgi cisterna|GO:0031984,organelle subcompartment|GO:0070062,extracellu…	GO:0005215,transporter activity|GO:0005488,binding|GO:0005515,protein binding|GO:0019904,protein domain specific binding	hsa04142,Lysosome	1.03805
P02786	Transferrin receptor protein 1 (TR) (TfR) (TfR1) (Trfr) (T9) (p90) (CD antigen CD71) [Cleaved into: Transferrin receptor protein 1, serum form (sTfR)]	TFRC	Transferrin receptor protein 1 OS=Homo sapiens GN=TFRC PE=1 SV=2 - [TFR1_HUMAN]	108.084	16.71	6	13	13	18	0.940271	1.05112	760	84.8179	6.60986	GO:0008104,protein localization|GO:0060249,anatomical structure homeostasis|GO:0032846,positive regulation of homeostatic process|GO:0032844,regulation of homeostatic process|GO:0055072,iron ion homeostasis|GO:0006826,iron ion transport|GO:0055076,transition metal ion homeostasis|GO:0098771,inorganic ion homeostasis|GO:0010042,response to manganese ion|GO:0055082,cellular chemical homeostasis|GO:…	GO:0009897,external side of plasma membrane|GO:0055038,recycling endosome membrane|GO:0044421,extracellular region part|GO:0055037,recycling endosome|GO:0098552,side of membrane|GO:0048770,pigment granule|GO:0043229,intracellular organelle|GO:0071944,cell periphery|GO:0005905,clathrin-coated pit|GO:1990712,HFE-transferrin receptor complex|GO:0043227,membrane-bounded organelle|GO:0043226,organelle…	GO:0038024,cargo receptor activity|GO:0031072,heat shock protein binding|GO:0060089,molecular transducer activity|GO:0004872,receptor activity|GO:0003676,nucleic acid binding|GO:1901363,heterocyclic compound binding|GO:0008565,protein transporter activity|GO:0022884,macromolecule transmembrane transporter activity|GO:0046915,transition metal ion transmembrane transporter activity|GO:0030544,Hsp70…	hsa04066,HIF-1 signaling pathway|hsa04145,Phagosome|hsa04144,Endocytosis|hsa04640,Hematopoietic cell lineage	1.11789
P54136	Arginine--tRNA ligase, cytoplasmic (EC 6.1.1.19) (Arginyl-tRNA synthetase) (ArgRS)	RARS	Arginine--tRNA ligase, cytoplasmic OS=Homo sapiens GN=RARS PE=1 SV=2 - [SYRC_HUMAN]	98.81	16.52	4	13	13	21	0.969904	0.992676	660	75.3309	6.68311	GO:0044238,primary metabolic process|GO:0019752,carboxylic acid metabolic process|GO:0090304,nucleic acid metabolic process|GO:0044249,cellular biosynthetic process|GO:0034641,cellular nitrogen compound metabolic process|GO:0006807,nitrogen compound metabolic process|GO:0044281,small molecule metabolic process|GO:0034645,cellular macromolecule biosynthetic process|GO:0034660,ncRNA metabolic proce…	GO:0017101,aminoacyl-tRNA synthetase multienzyme complex|GO:0031974,membrane-enclosed lumen|GO:0043229,intracellular organelle|GO:0043227,membrane-bounded organelle|GO:0043226,organelle|GO:0005737,cytoplasm|GO:0070062,extracellular exosome|GO:0031981,nuclear lumen|GO:0005634,nucleus|GO:0016020,membrane|GO:0005739,mitochondrion|GO:0031988,membrane-bounded vesicle|GO:0005654,nucleoplasm|GO:0032991,…	GO:0035639,purine ribonucleoside triphosphate binding|GO:0005488,binding|GO:0003676,nucleic acid binding|GO:0043167,ion binding|GO:0016597,amino acid binding|GO:1901363,heterocyclic compound binding|GO:1901265,nucleoside phosphate binding|GO:0001882,nucleoside binding|GO:0043168,anion binding|GO:0043169,cation binding|GO:0004812,aminoacyl-tRNA ligase activity|GO:0004814,arginine-tRNA ligase activ…	hsa00970,Aminoacyl-tRNA biosynthesis	1.02348
O75533	Splicing factor 3B subunit 1 (Pre-mRNA-splicing factor SF3b 155 kDa subunit) (SF3b155) (Spliceosome-associated protein 155) (SAP 155)	SF3B1 SAP155	Splicing factor 3B subunit 1 OS=Homo sapiens GN=SF3B1 PE=1 SV=3 - [SF3B1_HUMAN]	82.56	8.51	11	13	13	17	1.06575	1.04683	1304	145.738	7.09326	GO:0044238,primary metabolic process|GO:0090304,nucleic acid metabolic process|GO:0009790,embryo development|GO:0034641,cellular nitrogen compound metabolic process|GO:0009792,embryo development ending in birth or egg hatching|GO:0044237,cellular metabolic process|GO:0009653,anatomical structure morphogenesis|GO:0007275,multicellular organism development|GO:0044699,single-organism process|GO:0007…	GO:0031974,membrane-enclosed lumen|GO:0043229,intracellular organelle|GO:0043228,non-membrane-bounded organelle|GO:0000785,chromatin|GO:0043227,membrane-bounded organelle|GO:0043226,organelle|GO:0034399,nuclear periphery|GO:0016604,nuclear body|GO:0031981,nuclear lumen|GO:0005634,nucleus|GO:0030529,intracellular ribonucleoprotein complex|GO:0005654,nucleoplasm|GO:0044451,nucleoplasm part|GO:00163…	GO:0005515,protein binding|GO:0097159,organic cyclic compound binding|GO:0044822,poly(A) RNA binding|GO:0044877,macromolecular complex binding|GO:0003723,RNA binding|GO:0003676,nucleic acid binding|GO:0003682,chromatin binding|GO:1901363,heterocyclic compound binding|GO:0005488,binding|GO:0003729,mRNA binding	hsa03040,Spliceosome	0.982247
H7C5W9	Sarcoplasmic/endoplasmic reticulum calcium ATPase 2 (Fragment)	ATP2A2	Sarcoplasmic/endoplasmic reticulum calcium ATPase 2 (Fragment) OS=Homo sapiens GN=ATP2A2 PE=3 SV=1 - [H7C5W9_HUMAN]	76.67	13.4	8	13	13	23	0.986189	1.02373	933	102.523	5.59229	GO:0007599,hemostasis|GO:0051046,regulation of secretion|GO:0051049,regulation of transport|GO:0007596,blood coagulation|GO:0048583,regulation of response to stimulus|GO:0061024,membrane organization|GO:0007009,plasma membrane organization|GO:0003013,circulatory system process|GO:0007165,signal transduction|GO:0051641,cellular localization|GO:0001508,action potential|GO:1990036,calcium ion import…	GO:0019897,extrinsic component of plasma membrane|GO:0005783,endoplasmic reticulum|GO:0009898,cytoplasmic side of plasma membrane|GO:0005789,endoplasmic reticulum membrane|GO:0014704,intercalated disc|GO:0042175,nuclear outer membrane-endoplasmic reticulum membrane network|GO:0043229,intracellular organelle|GO:0071944,cell periphery|GO:0045202,synapse|GO:0098552,side of membrane|GO:0090533,cation…	GO:0008022,protein C-terminus binding|GO:0031775,lutropin-choriogonadotropic hormone receptor binding|GO:0035639,purine ribonucleoside triphosphate binding|GO:0043169,cation binding|GO:0019899,enzyme binding|GO:0005488,binding|GO:0016887,ATPase activity|GO:0001664,G-protein coupled receptor binding|GO:0000166,nucleotide binding|GO:1901363,heterocyclic compound binding|GO:0001883,purine nucleoside…	hsa04972,Pancreatic secretion|hsa04022,cGMP-PKG signaling pathway|hsa05010,Alzheimer's disease|hsa04020,Calcium signaling pathway|hsa04024,cAMP signaling pathway|hsa05414,Dilated cardiomyopathy|hsa05410,Hypertrophic cardiomyopathy (HCM)|hsa05412,Arrhythmogenic right ventricular cardiomyopathy (ARVC)|hsa04919,Thyroid hormone signaling pathway|hsa04260,Cardiac muscle contraction|hsa04261,Adrenergic…	1.03807
Q7L1Q6	Basic leucine zipper and W2 domain-containing protein 1 (Protein Orf)	BZW1 BZAP45 KIAA0005	Basic leucine zipper and W2 domain-containing protein 1 OS=Homo sapiens GN=BZW1 PE=1 SV=1 - [BZW1_HUMAN]	67.7164	27.68	11	13	14	17	0.998641	0.979777	419	48.0127	5.92236					0.98111
A9CQZ8	Tight junction protein ZO-1 (Fragment)	TJP1	Tight junction protein ZO-1 (Fragment) OS=Homo sapiens OX=9606 GN=TJP1 PE=2 SV=1 - [A9CQZ8_HUMAN]	61.2599	8.18	13	13	13	16	1.01977	1.00771	1761	196.696	6.60986	GO:0032502,developmental process|GO:0022607,cellular component assembly|GO:0045216,cell-cell junction organization|GO:0006921,cellular component disassembly involved in execution phase of apoptosis|GO:0097194,execution phase of apoptosis|GO:0060429,epithelium development|GO:0030154,cell differentiation|GO:0048468,cell development|GO:0009790,embryo development|GO:0009792,embryo development ending …	GO:0098590,plasma membrane region|GO:0014704,intercalated disc|GO:0043229,intracellular organelle|GO:0071944,cell periphery|GO:0070161,anchoring junction|GO:0043227,membrane-bounded organelle|GO:0005923,bicellular tight junction|GO:0030054,cell junction|GO:0005921,gap junction|GO:0005737,cytoplasm|GO:0045177,apical part of cell|GO:0005634,nucleus|GO:0016020,membrane|GO:0043226,organelle|GO:004442…	GO:0005488,binding|GO:0005516,calmodulin binding|GO:0005515,protein binding|GO:0019904,protein domain specific binding|GO:0045296,cadherin binding|GO:0050839,cell adhesion molecule binding	hsa05120,Epithelial cell signaling in Helicobacter pylori infection|hsa05132,Salmonella infection|hsa04540,Gap junction|hsa04530,Tight junction|hsa04520,Adherens junction|hsa05110,Vibrio cholerae infection	0.988173
A0A0C4DG98	THO complex subunit 2	THOC2	THO complex subunit 2 OS=Homo sapiens OX=9606 GN=THOC2 PE=1 SV=1 - [A0A0C4DG98_HUMAN]	58.3948	7.04	9	13	13	17	1.05119	1.07124	1478	169.475	8.67529	GO:0051049,regulation of transport|GO:0016358,dendrite development|GO:0001503,ossification|GO:0048262,determination of dorsal/ventral asymmetry|GO:0048263,determination of dorsal identity|GO:0051716,cellular response to stimulus|GO:0043207,response to external biotic stimulus|GO:0000165,MAPK cascade|GO:0018210,peptidyl-threonine modification|GO:0097300,programmed necrotic cell death|GO:0060548,ne…	GO:0031974,membrane-enclosed lumen|GO:0043229,intracellular organelle|GO:0043227,membrane-bounded organelle|GO:0043226,organelle|GO:0005737,cytoplasm|GO:0031981,nuclear lumen|GO:0005634,nucleus|GO:0005739,mitochondrion|GO:0005654,nucleoplasm|GO:0043231,intracellular membrane-bounded organelle|GO:0043233,organelle lumen|GO:0005829,cytosol|GO:0044464,cell part|GO:0005623,cell|GO:0005622,intracellul…	GO:0035639,purine ribonucleoside triphosphate binding|GO:0019899,enzyme binding|GO:0060089,molecular transducer activity|GO:0005488,binding|GO:0004871,signal transducer activity|GO:0098772,molecular function regulator|GO:1901363,heterocyclic compound binding|GO:0001883,purine nucleoside binding|GO:0001882,nucleoside binding|GO:0043168,anion binding|GO:0005057,signal transducer activity, downstrea…	hsa05133,Pertussis|hsa05132,Salmonella infection|hsa05131,Shigellosis|hsa04068,FoxO signaling pathway|hsa05212,Pancreatic cancer|hsa05210,Colorectal cancer|hsa04024,cAMP signaling pathway|hsa04141,Protein processing in endoplasmic reticulum|hsa04723,Retrograde endocannabinoid signaling|hsa04722,Neurotrophin signaling pathway|hsa05231,Choline metabolism in cancer|hsa04510,Focal adhesion|hsa04380,O…	1.01907
B4DRH6	cDNA FLJ54509, highly similar to Trifunctional enzyme subunit alpha, mitochondrial		cDNA FLJ54509, highly similar to Trifunctional enzyme subunit alpha, mitochondrial OS=Homo sapiens PE=2 SV=1 - [B4DRH6_HUMAN]	55.856	16.88	5	13	14	19	0.979839	0.981615	717	78.2653	8.92432	GO:0034440,lipid oxidation|GO:0006631,fatty acid metabolic process|GO:0006650,glycerophospholipid metabolic process|GO:0006635,fatty acid beta-oxidation|GO:0050896,response to stimulus|GO:0032048,cardiolipin metabolic process|GO:0019752,carboxylic acid metabolic process|GO:0044248,cellular catabolic process|GO:0009062,fatty acid catabolic process|GO:0044281,small molecule metabolic process|GO:004…	GO:0044464,cell part|GO:0031974,membrane-enclosed lumen|GO:0031975,envelope|GO:0043229,intracellular organelle|GO:0043228,non-membrane-bounded organelle|GO:0042645,mitochondrial nucleoid|GO:0043227,membrane-bounded organelle|GO:0043226,organelle|GO:0005737,cytoplasm|GO:0031090,organelle membrane|GO:0070013,intracellular organelle lumen|GO:0036125,fatty acid beta-oxidation multienzyme complex|GO:0…	GO:0051287,NAD binding|GO:0044877,macromolecular complex binding|GO:0005488,binding|GO:0003857,3-hydroxyacyl-CoA dehydrogenase activity|GO:1901363,heterocyclic compound binding|GO:1901265,nucleoside phosphate binding|GO:0016491,oxidoreductase activity|GO:1901681,sulfur compound binding|GO:0050662,coenzyme binding|GO:0016829,lyase activity|GO:0000062,fatty-acyl-CoA binding|GO:0000166,nucleotide bi…	hsa00310,Lysine degradation|hsa00062,Fatty acid elongation|hsa01100,Metabolic pathways|hsa00071,Fatty acid degradation|hsa01200,Carbon metabolism|hsa00280,Valine, leucine and isoleucine degradation|hsa01040,Biosynthesis of unsaturated fatty acids|hsa00640,Propanoate metabolism|hsa00380,Tryptophan metabolism|hsa01212,Fatty acid metabolism|hsa00650,Butanoate metabolism|hsa00410,beta-Alanine metabol…	1.00181
A0A087WUT6	Eukaryotic translation initiation factor 5B	EIF5B	Eukaryotic translation initiation factor 5B OS=Homo sapiens OX=9606 GN=EIF5B PE=1 SV=1 - [A0A087WUT6_HUMAN]	48.4	9.1	16	13	14	17	1.02982	1.0432	1220	138.597	5.57959	GO:0080090,regulation of primary metabolic process|GO:0019222,regulation of metabolic process|GO:2000112,regulation of cellular macromolecule biosynthetic process|GO:0031323,regulation of cellular metabolic process|GO:0044249,cellular biosynthetic process|GO:0034641,cellular nitrogen compound metabolic process|GO:0006807,nitrogen compound metabolic process|GO:0034645,cellular macromolecule biosyn…	GO:0005737,cytoplasm|GO:0043231,intracellular membrane-bounded organelle|GO:0005829,cytosol|GO:0044464,cell part|GO:0044444,cytoplasmic part|GO:0005623,cell|GO:0043226,organelle|GO:0043229,intracellular organelle|GO:0044424,intracellular part|GO:0005622,intracellular|GO:0043227,membrane-bounded organelle|GO:0005634,nucleus	GO:0035639,purine ribonucleoside triphosphate binding|GO:0005488,binding|GO:0003676,nucleic acid binding|GO:0043167,ion binding|GO:1901363,heterocyclic compound binding|GO:0001883,purine nucleoside binding|GO:0001882,nucleoside binding|GO:0043168,anion binding|GO:0016462,pyrophosphatase activity|GO:0000166,nucleotide binding|GO:0032561,guanyl ribonucleotide binding|GO:1901265,nucleoside phosphate…	hsa03013,RNA transport	1.01299
B4E335	cDNA FLJ52842, highly similar to Actin, cytoplasmic 1		cDNA FLJ52842, highly similar to Actin, cytoplasmic 1 OS=Homo sapiens PE=2 SV=1 - [B4E335_HUMAN]	1420.47	36.75	107	12	14	132	1.00459	1.00875	351	39.2005	5.59229	GO:0035150,regulation of tube size|GO:0048856,anatomical structure development|GO:0009893,positive regulation of metabolic process|GO:0019222,regulation of metabolic process|GO:0061005,cell differentiation involved in kidney development|GO:0030154,cell differentiation|GO:0048468,cell development|GO:1904238,pericyte cell differentiation|GO:0003018,vascular process in circulatory system|GO:0072359,…	GO:0015629,actin cytoskeleton|GO:0030175,filopodium|GO:0043229,intracellular organelle|GO:0043228,non-membrane-bounded organelle|GO:0043227,membrane-bounded organelle|GO:0043226,organelle|GO:0005856,cytoskeleton|GO:0042995,cell projection|GO:0031982,vesicle|GO:0005615,extracellular space|GO:0030485,smooth muscle contractile fiber|GO:0031988,membrane-bounded vesicle|GO:0005737,cytoplasm|GO:0030027…	GO:0035639,purine ribonucleoside triphosphate binding|GO:0019899,enzyme binding|GO:0005488,binding|GO:0043167,ion binding|GO:1901363,heterocyclic compound binding|GO:1901265,nucleoside phosphate binding|GO:0001882,nucleoside binding|GO:0043168,anion binding|GO:0000166,nucleotide binding|GO:0001883,purine nucleoside binding|GO:0032549,ribonucleoside binding|GO:0017076,purine nucleotide binding|GO:…	hsa04270,Vascular smooth muscle contraction	1.00414
P04406	Glyceraldehyde-3-phosphate dehydrogenase (GAPDH) (EC 1.2.1.12) (Peptidyl-cysteine S-nitrosylase GAPDH) (EC 2.6.99.-)	GAPDH GAPD CDABP0047 OK/SW-cl.12	Glyceraldehyde-3-phosphate dehydrogenase OS=Homo sapiens GN=GAPDH PE=1 SV=3 - [G3P_HUMAN]	441.615	30.75	10	12	12	88	0.975317	1.02474	335	36.0304	8.45557	GO:0080090,regulation of primary metabolic process|GO:0019222,regulation of metabolic process|GO:0009167,purine ribonucleoside monophosphate metabolic process|GO:0061621,canonical glycolysis|GO:0061620,glycolytic process through glucose-6-phosphate|GO:0044281,small molecule metabolic process|GO:0009161,ribonucleoside monophosphate metabolic process|GO:0071840,cellular component organization or bi…	GO:0005811,lipid particle|GO:0031975,envelope|GO:0043229,intracellular organelle|GO:0043228,non-membrane-bounded organelle|GO:0030529,intracellular ribonucleoprotein complex|GO:0043227,membrane-bounded organelle|GO:0043226,organelle|GO:0005856,cytoskeleton|GO:0016020,membrane|GO:0031982,vesicle|GO:0005634,nucleus|GO:0005635,nuclear envelope|GO:0031988,membrane-bounded vesicle|GO:0005576,extracell…	GO:0051287,NAD binding|GO:0016620,oxidoreductase activity, acting on the aldehyde or oxo group of donors, NAD or NADP as acceptor|GO:0044877,macromolecular complex binding|GO:0005488,binding|GO:1901363,heterocyclic compound binding|GO:1901265,nucleoside phosphate binding|GO:0016491,oxidoreductase activity|GO:0050662,coenzyme binding|GO:0004365,glyceraldehyde-3-phosphate dehydrogenase (NAD+) (phos…	hsa01100,Metabolic pathways|hsa01200,Carbon metabolism|hsa04066,HIF-1 signaling pathway|hsa01230,Biosynthesis of amino acids|hsa00010,Glycolysis / Gluconeogenesis|hsa05010,Alzheimer's disease	1.05067
A0A1U9X7W4	HSPA1A (HSPA1B)		HSPA1A OS=Homo sapiens OX=9606 PE=3 SV=1 - [A0A1U9X7W4_HUMAN]	351.077	24.18	25	12	17	62	0.766189	0.82409	641	69.995	5.65576	GO:0033157,regulation of intracellular protein transport|GO:0008104,protein localization|GO:0032388,positive regulation of intracellular transport|GO:0051049,regulation of transport|GO:0032386,regulation of intracellular transport|GO:0048583,regulation of response to stimulus|GO:0071840,cellular component organization or biogenesis|GO:0051716,cellular response to stimulus|GO:0006986,response to u…	GO:0031974,membrane-enclosed lumen|GO:0043229,intracellular organelle|GO:0072562,blood microparticle|GO:0043227,membrane-bounded organelle|GO:0043226,organelle|GO:0008180,COP9 signalosome|GO:0005737,cytoplasm|GO:0005615,extracellular space|GO:0031981,nuclear lumen|GO:0005634,nucleus|GO:0005739,mitochondrion|GO:0005654,nucleoplasm|GO:0005576,extracellular region|GO:0005759,mitochondrial matrix|GO:…	GO:0044389,ubiquitin-like protein ligase binding|GO:0035639,purine ribonucleoside triphosphate binding|GO:0019899,enzyme binding|GO:0005488,binding|GO:0043167,ion binding|GO:1901363,heterocyclic compound binding|GO:1901265,nucleoside phosphate binding|GO:0001882,nucleoside binding|GO:0043168,anion binding|GO:0051082,unfolded protein binding|GO:0000166,nucleotide binding|GO:0001883,purine nucleosi…	hsa05134,Legionellosis|hsa03040,Spliceosome|hsa04612,Antigen processing and presentation|hsa04915,Estrogen signaling pathway|hsa04141,Protein processing in endoplasmic reticulum|hsa04144,Endocytosis|hsa04010,MAPK signaling pathway|hsa05164,Influenza A|hsa04213,Longevity regulating pathway - multiple species|hsa05145,Toxoplasmosis|hsa05162,Measles|hsa05169,Epstein-Barr virus infection	1.07557
A0A024R9E2	Poly(A) binding protein, cytoplasmic 1, isoform CRA_c	PABPC1 hCG_15683	Poly(A) binding protein, cytoplasmic 1, isoform CRA_c OS=Homo sapiens OX=9606 GN=PABPC1 PE=4 SV=1 - [A0A024R9E2_HUMAN]	242.157	32.94	25	12	16	35	0.98822	1.06349	419	47.3048	8.92432	GO:0080090,regulation of primary metabolic process|GO:0019222,regulation of metabolic process|GO:0050685,positive regulation of mRNA processing|GO:0050684,regulation of mRNA processing|GO:1901576,organic substance biosynthetic process|GO:1901360,organic cyclic compound metabolic process|GO:1901361,organic cyclic compound catabolic process|GO:0010605,negative regulation of macromolecule metabolic …	GO:0035770,ribonucleoprotein granule|GO:0043229,intracellular organelle|GO:0043228,non-membrane-bounded organelle|GO:0036464,cytoplasmic ribonucleoprotein granule|GO:0005924,cell-substrate adherens junction|GO:0005925,focal adhesion|GO:0043227,membrane-bounded organelle|GO:0043226,organelle|GO:0030054,cell junction|GO:0030055,cell-substrate junction|GO:0005737,cytoplasm|GO:0031982,vesicle|GO:0005…	GO:0005488,binding|GO:0036094,small molecule binding|GO:0008022,protein C-terminus binding|GO:0090079,translation regulator activity, nucleic acid binding|GO:0005515,protein binding|GO:0008143,poly(A) binding|GO:0097159,organic cyclic compound binding|GO:0044822,poly(A) RNA binding|GO:1901363,heterocyclic compound binding|GO:0000166,nucleotide binding|GO:0008266,poly(U) RNA binding|GO:0003727,sin…	hsa03015,mRNA surveillance pathway|hsa03013,RNA transport|hsa03018,RNA degradation	1.07617
P06733	Alpha-enolase (EC 4.2.1.11) (2-phospho-D-glycerate hydro-lyase) (C-myc promoter-binding protein) (Enolase 1) (MBP-1) (MPB-1) (Non-neural enolase) (NNE) (Phosphopyruvate hydratase) (Plasminogen-binding protein)	ENO1 ENO1L1 MBPB1 MPB1	Alpha-enolase OS=Homo sapiens GN=ENO1 PE=1 SV=2 - [ENOA_HUMAN]	238.005	24.88	16	12	14	76	0.910787	0.913956	434	47.1393	7.38623	GO:0080090,regulation of primary metabolic process|GO:0019222,regulation of metabolic process|GO:0009167,purine ribonucleoside monophosphate metabolic process|GO:0061621,canonical glycolysis|GO:0061620,glycolytic process through glucose-6-phosphate|GO:0044281,small molecule metabolic process|GO:0009161,ribonucleoside monophosphate metabolic process|GO:1901362,organic cyclic compound biosynthetic …	GO:0031672,A band|GO:0030016,myofibril|GO:0030017,sarcomere|GO:0043229,intracellular organelle|GO:0043228,non-membrane-bounded organelle|GO:0043227,membrane-bounded organelle|GO:0043226,organelle|GO:0005737,cytoplasm|GO:0031430,M band|GO:0031982,vesicle|GO:0005615,extracellular space|GO:0005634,nucleus|GO:0016020,membrane|GO:0031988,membrane-bounded vesicle|GO:0005576,extracellular region|GO:0043…	GO:0000287,magnesium ion binding|GO:0019899,enzyme binding|GO:0051020,GTPase binding|GO:0005488,binding|GO:0003676,nucleic acid binding|GO:0003677,DNA binding|GO:1901363,heterocyclic compound binding|GO:0043169,cation binding|GO:0016829,lyase activity|GO:0003714,transcription corepressor activity|GO:0003712,transcription cofactor activity|GO:0043167,ion binding|GO:0000989,transcription factor act…	hsa01100,Metabolic pathways|hsa01200,Carbon metabolism|hsa04066,HIF-1 signaling pathway|hsa01230,Biosynthesis of amino acids|hsa00010,Glycolysis / Gluconeogenesis|hsa03018,RNA degradation	1.00348
B4E022	cDNA FLJ56274, highly similar to Transketolase		cDNA FLJ56274, highly similar to Transketolase (EC 2.2.1.1) OS=Homo sapiens OX=9606 PE=2 SV=1 - [B4E022_HUMAN]	210.587	17.53	11	12	12	36	1.01834	1.01984	576	62.8393	7.51807	GO:0019321,pentose metabolic process|GO:0019322,pentose biosynthetic process|GO:0006732,coenzyme metabolic process|GO:0046364,monosaccharide biosynthetic process|GO:0044723,single-organism carbohydrate metabolic process|GO:0034641,cellular nitrogen compound metabolic process|GO:0006098,pentose-phosphate shunt|GO:1901360,organic cyclic compound metabolic process|GO:0046496,nicotinamide nucleotide …	GO:0031974,membrane-enclosed lumen|GO:0042579,microbody|GO:0043229,intracellular organelle|GO:0043227,membrane-bounded organelle|GO:0043226,organelle|GO:0005737,cytoplasm|GO:0070062,extracellular exosome|GO:0031981,nuclear lumen|GO:0043209,myelin sheath|GO:0005634,nucleus|GO:0005777,peroxisome|GO:0031988,membrane-bounded vesicle|GO:0005654,nucleoplasm|GO:1903561,extracellular vesicle|GO:0031982,v…	GO:0004802,transketolase activity|GO:0043169,cation binding|GO:0005515,protein binding|GO:0043167,ion binding|GO:0003824,catalytic activity|GO:0016740,transferase activity|GO:0048037,cofactor binding|GO:0005488,binding|GO:0016744,transferase activity, transferring aldehyde or ketonic groups|GO:0046983,protein dimerization activity|GO:0046872,metal ion binding|GO:0042802,identical protein binding|…	hsa01230,Biosynthesis of amino acids|hsa00030,Pentose phosphate pathway|hsa01100,Metabolic pathways|hsa01200,Carbon metabolism	1.00147
Q9BXP5	Serrate RNA effector molecule homolog (Arsenite-resistance protein 2)	SRRT ARS2 ASR2	Serrate RNA effector molecule homolog OS=Homo sapiens GN=SRRT PE=1 SV=1 - [SRRT_HUMAN]	181.271	10.73	4	12	12	18	0.991903	0.906155	876	100.604	5.96045	GO:0051336,regulation of hydrolase activity|GO:0043547,positive regulation of GTPase activity|GO:0051345,positive regulation of hydrolase activity|GO:0065009,regulation of molecular function|GO:0050790,regulation of catalytic activity|GO:0008152,metabolic process|GO:0065007,biological regulation|GO:0044093,positive regulation of molecular function|GO:0048518,positive regulation of biological proc…	GO:0044464,cell part|GO:0012505,endomembrane system|GO:0005623,cell|GO:0005622,intracellular	GO:0030234,enzyme regulator activity|GO:0005096,GTPase activator activity|GO:0030695,GTPase regulator activity|GO:0008047,enzyme activator activity|GO:0098772,molecular function regulator|GO:0060589,nucleoside-triphosphatase regulator activity|GO:0031267,small GTPase binding|GO:0017137,Rab GTPase binding|GO:0019899,enzyme binding|GO:0017016,Ras GTPase binding|GO:0051020,GTPase binding|GO:0005515,…		0.913553
G3V4W0	Heterogeneous nuclear ribonucleoproteins C1/C2 (Fragment)	HNRNPC	Heterogeneous nuclear ribonucleoproteins C1/C2 (Fragment) OS=Homo sapiens GN=HNRNPC PE=2 SV=1 - [G3V4W0_HUMAN]	176.795	34.35	55	12	12	30	0.942617	0.986792	262	28.8985	8.39697	GO:0008152,metabolic process|GO:0019222,regulation of metabolic process|GO:0043933,macromolecular complex subunit organization|GO:0030154,cell differentiation|GO:0090304,nucleic acid metabolic process|GO:0034641,cellular nitrogen compound metabolic process|GO:0001503,ossification|GO:1901360,organic cyclic compound metabolic process|GO:0044237,cellular metabolic process|GO:0070935,3'-UTR-mediated …	GO:0031974,membrane-enclosed lumen|GO:0043229,intracellular organelle|GO:0043228,non-membrane-bounded organelle|GO:0000785,chromatin|GO:0000228,nuclear chromosome|GO:0030529,intracellular ribonucleoprotein complex|GO:0043227,membrane-bounded organelle|GO:0043226,organelle|GO:0005737,cytoplasm|GO:0070062,extracellular exosome|GO:0031981,nuclear lumen|GO:0005634,nucleus|GO:0016020,membrane|GO:00319…	GO:1990247,N6-methyladenosine-containing RNA binding|GO:0001012,RNA polymerase II regulatory region DNA binding|GO:0001159,core promoter proximal region DNA binding|GO:0001158,enhancer sequence-specific DNA binding|GO:0031491,nucleosome binding|GO:0031490,chromatin DNA binding|GO:0031492,nucleosomal DNA binding|GO:0044877,macromolecular complex binding|GO:0005488,binding|GO:0003676,nucleic acid b…	hsa03040,Spliceosome	1.04686
A0A024R9Y3	HECT, UBA and WWE domain containing 1, isoform CRA_a	HUWE1 hCG_2000770	HECT, UBA and WWE domain containing 1, isoform CRA_a OS=Homo sapiens OX=9606 GN=HUWE1 PE=4 SV=1 - [A0A024R9Y3_HUMAN]	156.158	2	8	12	12	15	1.08093	1.00179	4359	479.853	5.21143	GO:0033157,regulation of intracellular protein transport|GO:0008104,protein localization|GO:0032388,positive regulation of intracellular transport|GO:0051049,regulation of transport|GO:0032386,regulation of intracellular transport|GO:0070585,protein localization to mitochondrion|GO:0071840,cellular component organization or biogenesis|GO:0051716,cellular response to stimulus|GO:0070727,cellular m…	GO:0031974,membrane-enclosed lumen|GO:0043229,intracellular organelle|GO:0043227,membrane-bounded organelle|GO:0043226,organelle|GO:0005737,cytoplasm|GO:0070062,extracellular exosome|GO:0031981,nuclear lumen|GO:0005634,nucleus|GO:0016020,membrane|GO:0031988,membrane-bounded vesicle|GO:0005654,nucleoplasm|GO:1903561,extracellular vesicle|GO:0031982,vesicle|GO:0043230,extracellular organelle|GO:004…	GO:0019787,ubiquitin-like protein transferase activity|GO:0005515,protein binding|GO:0004842,ubiquitin-protein transferase activity|GO:0044822,poly(A) RNA binding|GO:0003824,catalytic activity|GO:0016740,transferase activity|GO:0003723,RNA binding|GO:0003676,nucleic acid binding|GO:0003677,DNA binding|GO:0097159,organic cyclic compound binding|GO:0016874,ligase activity|GO:1901363,heterocyclic co…	hsa04120,Ubiquitin mediated proteolysis	0.926784
Q9Y266	Nuclear migration protein nudC (Nuclear distribution protein C homolog)	NUDC	Nuclear migration protein nudC OS=Homo sapiens OX=9606 GN=NUDC PE=1 SV=1 - [NUDC_HUMAN]	149.8	29.61	11	12	13	26	0.853223	0.954949	331	38.2191	5.37646	GO:1903047,mitotic cell cycle process|GO:0023052,signaling|GO:0007165,signal transduction|GO:0035556,intracellular signal transduction|GO:0007067,mitotic nuclear division|GO:0007275,multicellular organism development|GO:0044699,single-organism process|GO:0051716,cellular response to stimulus|GO:0071840,cellular component organization or biogenesis|GO:0000280,nuclear division|GO:0016043,cellular c…	GO:0031974,membrane-enclosed lumen|GO:0043229,intracellular organelle|GO:0043228,non-membrane-bounded organelle|GO:0043227,membrane-bounded organelle|GO:0043226,organelle|GO:0005856,cytoskeleton|GO:0031981,nuclear lumen|GO:0005874,microtubule|GO:0005634,nucleus|GO:0005654,nucleoplasm|GO:0044430,cytoskeletal part|GO:0005737,cytoplasm|GO:0015630,microtubule cytoskeleton|GO:0043234,protein complex|G…	GO:0005488,binding|GO:0005515,protein binding|GO:0045296,cadherin binding|GO:0051082,unfolded protein binding|GO:0050839,cell adhesion molecule binding		1.11923
B4E1G2	Serine hydroxymethyltransferase (EC 2.1.2.1)		Serine hydroxymethyltransferase OS=Homo sapiens PE=2 SV=1 - [B4E1G2_HUMAN]	146.99	22.17	23	12	12	24	0.976253	0.923611	442	49.2304	9.29053	GO:0042127,regulation of cell proliferation|GO:0022607,cellular component assembly|GO:0051289,protein homotetramerization|GO:0043933,macromolecular complex subunit organization|GO:0006730,one-carbon metabolic process|GO:0019752,carboxylic acid metabolic process|GO:0044249,cellular biosynthetic process|GO:0034641,cellular nitrogen compound metabolic process|GO:0006807,nitrogen compound metabolic p…	GO:0044464,cell part|GO:0031970,organelle envelope lumen|GO:0031974,membrane-enclosed lumen|GO:0031975,envelope|GO:0043229,intracellular organelle|GO:0043228,non-membrane-bounded organelle|GO:0042645,mitochondrial nucleoid|GO:0043227,membrane-bounded organelle|GO:0043226,organelle|GO:0005856,cytoskeleton|GO:0070062,extracellular exosome|GO:0070013,intracellular organelle lumen|GO:0016020,membrane…	GO:0016830,carbon-carbon lyase activity|GO:0044877,macromolecular complex binding|GO:0030170,pyridoxal phosphate binding|GO:0016597,amino acid binding|GO:1901363,heterocyclic compound binding|GO:0043168,anion binding|GO:0016829,lyase activity|GO:0043167,ion binding|GO:0016742,hydroxymethyl-, formyl- and related transferase activity|GO:0016740,transferase activity|GO:0016741,transferase activity, …	hsa00670,One carbon pool by folate|hsa01100,Metabolic pathways|hsa00630,Glyoxylate and dicarboxylate metabolism|hsa01230,Biosynthesis of amino acids|hsa01200,Carbon metabolism|hsa00260,Glycine, serine and threonine metabolism	0.946078
E1NZA1	Peroxisome proliferator activated receptor interacting complex protein	PRIC295	Peroxisome proliferator activated receptor interacting complex protein OS=Homo sapiens GN=PRIC295 PE=2 SV=1 - [E1NZA1_HUMAN]	146.807	4.49	4	12	12	16	0.96768	1.06866	2671	292.558	7.43018	GO:0022607,cellular component assembly|GO:0070271,protein complex biogenesis|GO:0030030,cell projection organization|GO:0007018,microtubule-based movement|GO:0006928,movement of cell or subcellular component|GO:0000226,microtubule cytoskeleton organization|GO:0034622,cellular macromolecular complex assembly|GO:0003341,cilium movement|GO:0009653,anatomical structure morphogenesis|GO:0044699,single…	GO:0005737,cytoplasm|GO:0031514,motile cilium|GO:0044464,cell part|GO:0005623,cell|GO:0005622,intracellular|GO:0005929,cilium|GO:0044424,intracellular part|GO:0042995,cell projection|GO:0043226,organelle	GO:0045502,dynein binding|GO:0045505,dynein intermediate chain binding|GO:0005515,protein binding|GO:0005488,binding		1.10436
B4E266	cDNA FLJ58466, highly similar to Leucyl-tRNA synthetase, cytoplasmic		cDNA FLJ58466, highly similar to Leucyl-tRNA synthetase, cytoplasmic (EC 6.1.1.4) OS=Homo sapiens PE=2 SV=1 - [B4E266_HUMAN]	136.545	7.7	9	12	12	20	1.06575	1.06876	1130	129.105	7.78174	GO:1901566,organonitrogen compound biosynthetic process|GO:0006450,regulation of translational fidelity|GO:0006431,methionyl-tRNA aminoacylation|GO:0080090,regulation of primary metabolic process|GO:0019222,regulation of metabolic process|GO:0051246,regulation of protein metabolic process|GO:0031323,regulation of cellular metabolic process|GO:0019752,carboxylic acid metabolic process|GO:0090304,n…	GO:0005737,cytoplasm|GO:0043231,intracellular membrane-bounded organelle|GO:0005829,cytosol|GO:0044464,cell part|GO:0044444,cytoplasmic part|GO:0005623,cell|GO:0043226,organelle|GO:0043229,intracellular organelle|GO:0044424,intracellular part|GO:0005622,intracellular|GO:0043227,membrane-bounded organelle|GO:0005634,nucleus|GO:0017101,aminoacyl-tRNA synthetase multienzyme complex|GO:0000323,lytic …	GO:0035639,purine ribonucleoside triphosphate binding|GO:0005488,binding|GO:0002161,aminoacyl-tRNA editing activity|GO:0043167,ion binding|GO:1901363,heterocyclic compound binding|GO:0001883,purine nucleoside binding|GO:0001882,nucleoside binding|GO:0043168,anion binding|GO:0004812,aminoacyl-tRNA ligase activity|GO:0000166,nucleotide binding|GO:1901265,nucleoside phosphate binding|GO:0032549,ribo…	hsa00970,Aminoacyl-tRNA biosynthesis	1.00282
B5BUB5	Autoantigen La (Fragment)	SSB	Autoantigen La (Fragment) OS=Homo sapiens OX=9606 GN=SSB PE=2 SV=1 - [B5BUB5_HUMAN]	135.166	20.34	13	12	12	26	0.975642	1.03187	408	46.8382	7.12256	GO:0008334,histone mRNA metabolic process|GO:0009451,RNA modification|GO:0090304,nucleic acid metabolic process|GO:0034641,cellular nitrogen compound metabolic process|GO:0006807,nitrogen compound metabolic process|GO:0034660,ncRNA metabolic process|GO:1901360,organic cyclic compound metabolic process|GO:0034470,ncRNA processing|GO:0006139,nucleobase-containing compound metabolic process|GO:00442…	GO:0032991,macromolecular complex|GO:0043231,intracellular membrane-bounded organelle|GO:0005634,nucleus|GO:0044464,cell part|GO:0005623,cell|GO:0030529,intracellular ribonucleoprotein complex|GO:0043229,intracellular organelle|GO:0044424,intracellular part|GO:0005622,intracellular|GO:0043227,membrane-bounded organelle|GO:0043226,organelle|GO:0031974,membrane-enclosed lumen|GO:0000781,chromosome,…	GO:0005488,binding|GO:0000049,tRNA binding|GO:0005515,protein binding|GO:0097159,organic cyclic compound binding|GO:0044822,poly(A) RNA binding|GO:0000166,nucleotide binding|GO:0036094,small molecule binding|GO:0003723,RNA binding|GO:0003676,nucleic acid binding|GO:1901363,heterocyclic compound binding|GO:1901265,nucleoside phosphate binding|GO:0003729,mRNA binding|GO:0008266,poly(U) RNA binding|…	hsa05322,Systemic lupus erythematosus	1.05763
B3KRY5	cDNA FLJ35087 fis, clone PLACE6005546, highly similar to Polymerase I and transcript release factor		cDNA FLJ35087 fis, clone PLACE6005546, highly similar to Polymerase I and transcript release factor OS=Homo sapiens OX=9606 PE=2 SV=1 - [B3KRY5_HUMAN]	130.764	32.46	15	12	13	15	0.957334	0.970959	345	39.0216	6.50732	GO:0080090,regulation of primary metabolic process|GO:0019222,regulation of metabolic process|GO:0031326,regulation of cellular biosynthetic process|GO:0031323,regulation of cellular metabolic process|GO:0090304,nucleic acid metabolic process|GO:0044249,cellular biosynthetic process|GO:0034641,cellular nitrogen compound metabolic process|GO:0006807,nitrogen compound metabolic process|GO:0034645,c…	GO:0098590,plasma membrane region|GO:0005783,endoplasmic reticulum|GO:0031974,membrane-enclosed lumen|GO:0005901,caveola|GO:0043229,intracellular organelle|GO:0071944,cell periphery|GO:0044853,plasma membrane raft|GO:0043227,membrane-bounded organelle|GO:0043226,organelle|GO:0005737,cytoplasm|GO:0031981,nuclear lumen|GO:0005634,nucleus|GO:0016020,membrane|GO:0005739,mitochondrion|GO:0005654,nucle…	GO:0042134,rRNA primary transcript binding|GO:0005515,protein binding|GO:0097159,organic cyclic compound binding|GO:0044822,poly(A) RNA binding|GO:0019843,rRNA binding|GO:0003723,RNA binding|GO:0003676,nucleic acid binding|GO:1901363,heterocyclic compound binding|GO:0005488,binding|GO:0042802,identical protein binding		1.01423
O00410	Importin-5 (Imp5) (Importin subunit beta-3) (Karyopherin beta-3) (Ran-binding protein 5) (RanBP5)	IPO5 KPNB3 RANBP5	Importin-5 OS=Homo sapiens GN=IPO5 PE=1 SV=4 - [IPO5_HUMAN]	114.693	10.12	20	12	12	19	0.973532	1.01752	1097	123.55	4.94482	GO:0033157,regulation of intracellular protein transport|GO:0051169,nuclear transport|GO:0008104,protein localization|GO:0032388,positive regulation of intracellular transport|GO:0019222,regulation of metabolic process|GO:0051049,regulation of transport|GO:0032386,regulation of intracellular transport|GO:0043200,response to amino acid|GO:0051716,cellular response to stimulus|GO:0070727,cellular m…	GO:0098796,membrane protein complex|GO:0031974,membrane-enclosed lumen|GO:0031975,envelope|GO:0043229,intracellular organelle|GO:0043228,non-membrane-bounded organelle|GO:0043227,membrane-bounded organelle|GO:0043226,organelle|GO:0031224,intrinsic component of membrane|GO:0005737,cytoplasm|GO:0016020,membrane|GO:0046930,pore complex|GO:0031090,organelle membrane|GO:0031981,nuclear lumen|GO:000573…	GO:0019899,enzyme binding|GO:0031267,small GTPase binding|GO:0051020,GTPase binding|GO:0005488,binding|GO:0003676,nucleic acid binding|GO:0004857,enzyme inhibitor activity|GO:0098772,molecular function regulator|GO:1901363,heterocyclic compound binding|GO:0008565,protein transporter activity|GO:0044822,poly(A) RNA binding|GO:0005215,transporter activity|GO:0030234,enzyme regulator activity|GO:000…		1.04518
Q4ZG57	DNA helicase (EC 3.6.4.12) (Fragment)	MCM6	Putative uncharacterized protein MCM6 (Fragment) OS=Homo sapiens GN=MCM6 PE=2 SV=1 - [Q4ZG57_HUMAN]	88.1067	12.48	3	12	12	18	1.03401	1.06492	785	88.8903	5.60498	GO:0071103,DNA conformation change|GO:0000082,G1/S transition of mitotic cell cycle|GO:1903047,mitotic cell cycle process|GO:0044770,cell cycle phase transition|GO:0044249,cellular biosynthetic process|GO:0044772,mitotic cell cycle phase transition|GO:0006807,nitrogen compound metabolic process|GO:0022402,cell cycle process|GO:0034645,cellular macromolecule biosynthetic process|GO:1901576,organic…	GO:0043234,protein complex|GO:0044446,intracellular organelle part|GO:0042555,MCM complex|GO:0032991,macromolecular complex|GO:0043231,intracellular membrane-bounded organelle|GO:0031981,nuclear lumen|GO:0043233,organelle lumen|GO:0005634,nucleus|GO:0044464,cell part|GO:0031974,membrane-enclosed lumen|GO:0005622,intracellular|GO:0005654,nucleoplasm|GO:0070013,intracellular organelle lumen|GO:0043…	GO:0016887,ATPase activity|GO:0008026,ATP-dependent helicase activity|GO:0035639,purine ribonucleoside triphosphate binding|GO:0005488,binding|GO:0003676,nucleic acid binding|GO:0003677,DNA binding|GO:0003678,DNA helicase activity|GO:0043167,ion binding|GO:1901363,heterocyclic compound binding|GO:0001883,purine nucleoside binding|GO:0001882,nucleoside binding|GO:0043168,anion binding|GO:0043566,s…	hsa03030,DNA replication|hsa04110,Cell cycle	1.0299
P18124	60S ribosomal protein L7 (Large ribosomal subunit protein uL30)	RPL7	60S ribosomal protein L7 OS=Homo sapiens OX=9606 GN=RPL7 PE=1 SV=1 - [RL7_HUMAN]	83.712	41.13	9	12	13	22	1.00913	1.02377	248	29.2072	10.6528	GO:0008104,protein localization|GO:0061024,membrane organization|GO:1901362,organic cyclic compound biosynthetic process|GO:1901360,organic cyclic compound metabolic process|GO:1901361,organic cyclic compound catabolic process|GO:0070727,cellular macromolecule localization|GO:0043043,peptide biosynthetic process|GO:0044419,interspecies interaction between organisms|GO:0019058,viral life cycle|GO:…	GO:0015934,large ribosomal subunit|GO:0022625,cytosolic large ribosomal subunit|GO:0031974,membrane-enclosed lumen|GO:0043229,intracellular organelle|GO:0043228,non-membrane-bounded organelle|GO:0022626,cytosolic ribosome|GO:0005924,cell-substrate adherens junction|GO:0005925,focal adhesion|GO:0043227,membrane-bounded organelle|GO:0043226,organelle|GO:0030054,cell junction|GO:0030055,cell-substra…	GO:0005488,binding|GO:0005515,protein binding|GO:0097159,organic cyclic compound binding|GO:0044822,poly(A) RNA binding|GO:0005198,structural molecule activity|GO:0003735,structural constituent of ribosome|GO:0003723,RNA binding|GO:0003676,nucleic acid binding|GO:0003677,DNA binding|GO:0046983,protein dimerization activity|GO:0042803,protein homodimerization activity|GO:1901363,heterocyclic compo…	hsa03010,Ribosome	1.0145
B7Z2Z1	cDNA FLJ59523, highly similar to Scaffold attachment factor B		cDNA FLJ59523, highly similar to Scaffold attachment factor B OS=Homo sapiens PE=2 SV=1 - [B7Z2Z1_HUMAN]	82.1587	17.51	12	12	17	28	1.09334	1.03698	811	91.0304	7.23975	GO:0080090,regulation of primary metabolic process|GO:0019222,regulation of metabolic process|GO:2001141,regulation of RNA biosynthetic process|GO:0007165,signal transduction|GO:1901362,organic cyclic compound biosynthetic process|GO:1901360,organic cyclic compound metabolic process|GO:0042445,hormone metabolic process|GO:0051716,cellular response to stimulus|GO:0010604,positive regulation of mac…	GO:0044446,intracellular organelle part|GO:0043231,intracellular membrane-bounded organelle|GO:0031981,nuclear lumen|GO:0043233,organelle lumen|GO:0005634,nucleus|GO:0044464,cell part|GO:0031974,membrane-enclosed lumen|GO:0005622,intracellular|GO:0005654,nucleoplasm|GO:0070013,intracellular organelle lumen|GO:0043229,intracellular organelle|GO:0044428,nuclear part|GO:0005623,cell|GO:0044424,intra…	GO:0044212,transcription regulatory region DNA binding|GO:0043566,structure-specific DNA binding|GO:0003676,nucleic acid binding|GO:0005515,protein binding|GO:0097159,organic cyclic compound binding|GO:0044822,poly(A) RNA binding|GO:0003677,DNA binding|GO:0001067,regulatory region nucleic acid binding|GO:0000166,nucleotide binding|GO:0036094,small molecule binding|GO:0044877,macromolecular comple…		0.948456
P27824	Calnexin (IP90) (Major histocompatibility complex class I antigen-binding protein p88) (p90)	CANX	Calnexin OS=Homo sapiens GN=CANX PE=1 SV=2 - [CALX_HUMAN]	80.7457	14.53	11	12	12	17	0.919632	0.93373	592	67.5259	4.60205	GO:0008104,protein localization|GO:0006457,protein folding|GO:0051648,vesicle localization|GO:0002504,antigen processing and presentation of peptide or polysaccharide antigen via MHC class II|GO:0097480,establishment of synaptic vesicle localization|GO:0072583,clathrin-mediated endocytosis|GO:0002495,antigen processing and presentation of peptide antigen via MHC class II|GO:0044249,cellular biosy…	GO:0044463,cell projection part|GO:0005783,endoplasmic reticulum|GO:0098576,lumenal side of membrane|GO:0048770,pigment granule|GO:0043232,intracellular non-membrane-bounded organelle|GO:0031974,membrane-enclosed lumen|GO:0005789,endoplasmic reticulum membrane|GO:0043226,organelle|GO:0042175,nuclear outer membrane-endoplasmic reticulum membrane network|GO:0043229,intracellular organelle|GO:003017…	GO:0001948,glycoprotein binding|GO:0043169,cation binding|GO:0005515,protein binding|GO:0097367,carbohydrate derivative binding|GO:0097159,organic cyclic compound binding|GO:0044822,poly(A) RNA binding|GO:0030246,carbohydrate binding|GO:0051082,unfolded protein binding|GO:0043167,ion binding|GO:0035255,ionotropic glutamate receptor binding|GO:0034185,apolipoprotein binding|GO:0005509,calcium ion …	hsa04141,Protein processing in endoplasmic reticulum|hsa04918,Thyroid hormone synthesis|hsa04145,Phagosome|hsa05166,HTLV-I infection|hsa04612,Antigen processing and presentation	1.01533
Q9NVI7	ATPase family AAA domain-containing protein 3A	ATAD3A	ATPase family AAA domain-containing protein 3A OS=Homo sapiens GN=ATAD3A PE=1 SV=2 - [ATD3A_HUMAN]	73.08	15.93	9	12	12	16	1.06823	0.974408	634	71.3247	8.98291	GO:0016265,obsolete death|GO:0010941,regulation of cell death|GO:0016049,cell growth|GO:0040007,growth|GO:0009987,cellular process|GO:0060548,negative regulation of cell death|GO:0006915,apoptotic process|GO:0050794,regulation of cellular process|GO:0065007,biological regulation|GO:0012501,programmed cell death|GO:0043067,regulation of programmed cell death|GO:0043066,negative regulation of apopt…	GO:0044464,cell part|GO:0031974,membrane-enclosed lumen|GO:0031975,envelope|GO:0043229,intracellular organelle|GO:0043228,non-membrane-bounded organelle|GO:0042645,mitochondrial nucleoid|GO:0043227,membrane-bounded organelle|GO:0043226,organelle|GO:0031224,intrinsic component of membrane|GO:0005737,cytoplasm|GO:0031090,organelle membrane|GO:0070013,intracellular organelle lumen|GO:0016021,integra…	GO:0043168,anion binding|GO:0005488,binding|GO:0030554,adenyl nucleotide binding|GO:0035639,purine ribonucleoside triphosphate binding|GO:0097367,carbohydrate derivative binding|GO:1901363,heterocyclic compound binding|GO:1901265,nucleoside phosphate binding|GO:0000166,nucleotide binding|GO:0036094,small molecule binding|GO:0032553,ribonucleotide binding|GO:0032559,adenyl ribonucleotide binding|G…		0.912166
F5GWX5	Chromodomain-helicase-DNA-binding protein 4	CHD4	Chromodomain-helicase-DNA-binding protein 4 OS=Homo sapiens GN=CHD4 PE=2 SV=1 - [F5GWX5_HUMAN]	67.1618	6.88	15	12	13	15	1.05924	1.04985	1905	216.967	5.80811	GO:0080090,regulation of primary metabolic process|GO:0019222,regulation of metabolic process|GO:1901362,organic cyclic compound biosynthetic process|GO:0071840,cellular component organization or biogenesis|GO:0010605,negative regulation of macromolecule metabolic process|GO:0043044,ATP-dependent chromatin remodeling|GO:0048519,negative regulation of biological process|GO:0032392,DNA geometric ch…	GO:0031974,membrane-enclosed lumen|GO:0043229,intracellular organelle|GO:0043228,non-membrane-bounded organelle|GO:0000785,chromatin|GO:0000228,nuclear chromosome|GO:0043227,membrane-bounded organelle|GO:0043226,organelle|GO:0005856,cytoskeleton|GO:0070603,SWI/SNF superfamily-type complex|GO:0031981,nuclear lumen|GO:0005813,centrosome|GO:0005634,nucleus|GO:0016020,membrane|GO:0005815,microtubule …	GO:0003676,nucleic acid binding|GO:0008026,ATP-dependent helicase activity|GO:0035639,purine ribonucleoside triphosphate binding|GO:0001103,RNA polymerase II repressing transcription factor binding|GO:0001012,RNA polymerase II regulatory region DNA binding|GO:0043169,cation binding|GO:0001159,core promoter proximal region DNA binding|GO:0001158,enhancer sequence-specific DNA binding|GO:0031491,nu…	hsa05203,Viral carcinogenesis	0.991142
A8K897	Nuclear pore complex protein Nup93		cDNA FLJ78686, highly similar to Homo sapiens nucleoporin 93kDa (NUP93), mRNA OS=Homo sapiens PE=2 SV=1 - [A8K897_HUMAN]	52.6408	14.53	11	12	12	15	0.962669	1.01183	819	93.3236	5.77002	GO:0044238,primary metabolic process|GO:0080090,regulation of primary metabolic process|GO:0019222,regulation of metabolic process|GO:0015721,bile acid and bile salt transport|GO:0045764,positive regulation of cellular amino acid metabolic process|GO:0006820,anion transport|GO:0007165,signal transduction|GO:0044283,small molecule biosynthetic process|GO:1901362,organic cyclic compound biosyntheti…	GO:0031974,membrane-enclosed lumen|GO:0043229,intracellular organelle|GO:0043228,non-membrane-bounded organelle|GO:0000785,chromatin|GO:0000228,nuclear chromosome|GO:0043227,membrane-bounded organelle|GO:0043226,organelle|GO:0005719,nuclear euchromatin|GO:0031981,nuclear lumen|GO:0005634,nucleus|GO:0005654,nucleoplasm|GO:0044454,nuclear chromosome part|GO:0005694,chromosome|GO:0000790,nuclear chr…	GO:0005488,binding|GO:0038023,signaling receptor activity|GO:0004871,signal transducer activity|GO:0003713,transcription coactivator activity|GO:0001012,RNA polymerase II regulatory region DNA binding|GO:0001158,enhancer sequence-specific DNA binding|GO:0060089,molecular transducer activity|GO:0001076,transcription factor activity, RNA polymerase II transcription factor binding|GO:0001077,transcr…	hsa04976,Bile secretion	1.05106
P12270	Nucleoprotein TPR (Megator) (NPC-associated intranuclear protein) (Translocated promoter region protein)	TPR	Nucleoprotein TPR OS=Homo sapiens GN=TPR PE=1 SV=3 - [TPR_HUMAN]	50.7737	4.91	5	12	13	14	0.984161	0.911118	2363	267.131	5.021	GO:0033157,regulation of intracellular protein transport|GO:0051169,nuclear transport|GO:0051168,nuclear export|GO:0051049,regulation of transport|GO:0034605,cellular response to heat|GO:0051985,negative regulation of chromosome segregation|GO:0044281,small molecule metabolic process|GO:0051716,cellular response to stimulus|GO:0090169,regulation of spindle assembly|GO:0031453,positive regulation …	GO:0016021,integral component of membrane|GO:0031974,membrane-enclosed lumen|GO:0019898,extrinsic component of membrane|GO:0043229,intracellular organelle|GO:0043228,non-membrane-bounded organelle|GO:0042405,nuclear inclusion body|GO:0030286,dynein complex|GO:0005622,intracellular|GO:0043227,membrane-bounded organelle|GO:0005875,microtubule associated complex|GO:0031224,intrinsic component of mem…	GO:0031072,heat shock protein binding|GO:0051019,mitogen-activated protein kinase binding|GO:0019899,enzyme binding|GO:0044877,macromolecular complex binding|GO:0005488,binding|GO:0003676,nucleic acid binding|GO:0005487,nucleocytoplasmic transporter activity|GO:1901363,heterocyclic compound binding|GO:0070840,dynein complex binding|GO:0032403,protein complex binding|GO:0042802,identical protein b…	hsa05216,Thyroid cancer|hsa03013,RNA transport|hsa05200,Pathways in cancer	0.925782
P46087	Probable 28S rRNA (cytosine(4447)-C(5))-methyltransferase (EC 2.1.1.-) (Nucleolar protein 1) (Nucleolar protein 2 homolog) (Proliferating-cell nucleolar antigen p120) (Proliferation-associated nucleolar protein p120)	NOP2 NOL1 NSUN1	Putative ribosomal RNA methyltransferase NOP2 OS=Homo sapiens GN=NOP2 PE=1 SV=2 - [NOP2_HUMAN]	47.7433	13.67	2	12	12	20	1.14499	1.03588	812	89.2471	9.23193	GO:0042127,regulation of cell proliferation|GO:0044699,single-organism process|GO:0090304,nucleic acid metabolic process|GO:0034641,cellular nitrogen compound metabolic process|GO:0006807,nitrogen compound metabolic process|GO:0034660,ncRNA metabolic process|GO:0050789,regulation of biological process|GO:0071840,cellular component organization or biogenesis|GO:0006139,nucleobase-containing compou…	GO:0043231,intracellular membrane-bounded organelle|GO:0031981,nuclear lumen|GO:0043233,organelle lumen|GO:0005634,nucleus|GO:0005730,nucleolus|GO:0044464,cell part|GO:0043232,intracellular non-membrane-bounded organelle|GO:0031974,membrane-enclosed lumen|GO:0005622,intracellular|GO:0044446,intracellular organelle part|GO:0070013,intracellular organelle lumen|GO:0043229,intracellular organelle|GO…	GO:0005515,protein binding|GO:0008757,S-adenosylmethionine-dependent methyltransferase activity|GO:0044822,poly(A) RNA binding|GO:0003824,catalytic activity|GO:0016740,transferase activity|GO:0016741,transferase activity, transferring one-carbon groups|GO:0003723,RNA binding|GO:0003676,nucleic acid binding|GO:0097159,organic cyclic compound binding|GO:0008168,methyltransferase activity|GO:1901363…		0.90471
Q02952	A-kinase anchor protein 12 (AKAP-12) (A-kinase anchor protein 250 kDa) (AKAP 250) (Gravin) (Myasthenia gravis autoantigen)	AKAP12 AKAP250	A-kinase anchor protein 12 OS=Homo sapiens OX=9606 GN=AKAP12 PE=1 SV=4 - [AKA12_HUMAN]	41.8467	6.62	2	12	12	18	0.903382	0.957891	1782	191.367	4.41162	GO:0008104,protein localization|GO:0019220,regulation of phosphate metabolic process|GO:0080090,regulation of primary metabolic process|GO:0019222,regulation of metabolic process|GO:0048584,positive regulation of response to stimulus|GO:0048583,regulation of response to stimulus|GO:0009165,nucleotide biosynthetic process|GO:0007165,signal transduction|GO:0051234,establishment of localization|GO:1…	GO:0043229,intracellular organelle|GO:0071944,cell periphery|GO:0005924,cell-substrate adherens junction|GO:0005925,focal adhesion|GO:0043226,organelle|GO:0030054,cell junction|GO:0030055,cell-substrate junction|GO:0005856,cytoskeleton|GO:0016020,membrane|GO:0005737,cytoplasm|GO:0070161,anchoring junction|GO:0005938,cell cortex|GO:0005886,plasma membrane|GO:0043232,intracellular non-membrane-boun…	GO:0051018,protein kinase A binding|GO:0019899,enzyme binding|GO:0005488,binding|GO:0005515,protein binding|GO:0008179,adenylate cyclase binding		1.06034
O75643	U5 small nuclear ribonucleoprotein 200 kDa helicase (EC 3.6.4.13) (Activating signal cointegrator 1 complex subunit 3-like 1) (BRR2 homolog) (U5 snRNP-specific 200 kDa protein) (U5-200KD)	SNRNP200 ASCC3L1 HELIC2 KIAA0788	U5 small nuclear ribonucleoprotein 200 kDa helicase OS=Homo sapiens GN=SNRNP200 PE=1 SV=2 - [U520_HUMAN]	27.56	4.73	12	12	12	14	1.05844	1.03562	2136	244.353	6.06201	GO:0022607,cellular component assembly|GO:0000245,spliceosomal complex assembly|GO:0043933,macromolecular complex subunit organization|GO:0030154,cell differentiation|GO:0090304,nucleic acid metabolic process|GO:0034641,cellular nitrogen compound metabolic process|GO:0001503,ossification|GO:0006807,nitrogen compound metabolic process|GO:0044237,cellular metabolic process|GO:0034622,cellular macro…	GO:0031974,membrane-enclosed lumen|GO:0043229,intracellular organelle|GO:0043227,membrane-bounded organelle|GO:0043226,organelle|GO:0044446,intracellular organelle part|GO:0031981,nuclear lumen|GO:0005634,nucleus|GO:0016020,membrane|GO:0030529,intracellular ribonucleoprotein complex|GO:0005654,nucleoplasm|GO:0071013,catalytic step 2 spliceosome|GO:0032991,macromolecular complex|GO:0043231,intrace…	GO:0016887,ATPase activity|GO:0008026,ATP-dependent helicase activity|GO:0035639,purine ribonucleoside triphosphate binding|GO:0005488,binding|GO:0003676,nucleic acid binding|GO:0008186,RNA-dependent ATPase activity|GO:0043167,ion binding|GO:1901363,heterocyclic compound binding|GO:0001883,purine nucleoside binding|GO:0001882,nucleoside binding|GO:0043168,anion binding|GO:0042623,ATPase activity,…	hsa03040,Spliceosome	0.978438
P37802	Transgelin-2 (Epididymis tissue protein Li 7e) (SM22-alpha homolog)	TAGLN2 KIAA0120 CDABP0035	Transgelin-2 OS=Homo sapiens GN=TAGLN2 PE=1 SV=3 - [TAGL2_HUMAN]	330.808	52.26	5	11	11	33	0.800414	0.93277	199	22.3772	8.25049	GO:0032502,developmental process|GO:0060429,epithelium development|GO:0048869,cellular developmental process|GO:0030154,cell differentiation|GO:0009888,tissue development|GO:0044767,single-organism developmental process|GO:0044763,single-organism cellular process|GO:0030855,epithelial cell differentiation|GO:0009987,cellular process|GO:0044699,single-organism process|GO:0048856,anatomical structu…	GO:0043230,extracellular organelle|GO:0031982,vesicle|GO:0044421,extracellular region part|GO:0043227,membrane-bounded organelle|GO:0031988,membrane-bounded vesicle|GO:0005576,extracellular region|GO:1903561,extracellular vesicle|GO:0065010,extracellular membrane-bounded organelle|GO:0043226,organelle|GO:0070062,extracellular exosome|GO:0005737,cytoplasm|GO:0005829,cytosol|GO:0044464,cell part|GO…	GO:0008092,cytoskeletal protein binding|GO:0051015,actin filament binding|GO:0003779,actin binding|GO:0044877,macromolecular complex binding|GO:0005488,binding|GO:0005515,protein binding|GO:0032403,protein complex binding|GO:0050839,cell adhesion molecule binding|GO:0045296,cadherin binding		1.16536
A8K6Y1	cDNA FLJ75526, highly similar to Homo sapiens proliferation-associated 2G4, 38kDa (PA2G4), mRNA (Fragment)		cDNA FLJ75526, highly similar to Homo sapiens proliferation-associated 2G4, 38kDa (PA2G4), mRNA (Fragment) OS=Homo sapiens PE=2 SV=1 - [A8K6Y1_HUMAN]	302.947	26.98	8	11	11	25	0.950395	1.03128	367	40.8857	6.40479	GO:0080090,regulation of primary metabolic process|GO:0019222,regulation of metabolic process|GO:1901362,organic cyclic compound biosynthetic process|GO:0071840,cellular component organization or biogenesis|GO:0010605,negative regulation of macromolecule metabolic process|GO:0010608,posttranscriptional regulation of gene expression|GO:0043043,peptide biosynthetic process|GO:0010467,gene expressio…	GO:0031974,membrane-enclosed lumen|GO:0043229,intracellular organelle|GO:0043228,non-membrane-bounded organelle|GO:0030529,intracellular ribonucleoprotein complex|GO:0043227,membrane-bounded organelle|GO:0043226,organelle|GO:0005737,cytoplasm|GO:0070062,extracellular exosome|GO:0031981,nuclear lumen|GO:0005730,nucleolus|GO:0005634,nucleus|GO:0016020,membrane|GO:0031988,membrane-bounded vesicle|GO…	GO:0031625,ubiquitin protein ligase binding|GO:0044389,ubiquitin-like protein ligase binding|GO:0005515,protein binding|GO:0003700,transcription factor activity, sequence-specific DNA binding|GO:0097159,organic cyclic compound binding|GO:0044822,poly(A) RNA binding|GO:0001071,nucleic acid binding transcription factor activity|GO:0019899,enzyme binding|GO:0003723,RNA binding|GO:0003676,nucleic aci…		1.08511
P35908	Keratin, type II cytoskeletal 2 epidermal (Cytokeratin-2e) (CK-2e) (Epithelial keratin-2e) (Keratin-2 epidermis) (Keratin-2e) (K2e) (Type-II keratin Kb2)	KRT2 KRT2A KRT2E	Keratin, type II cytoskeletal 2 epidermal OS=Homo sapiens GN=KRT2 PE=1 SV=2 - [K22E_HUMAN]	229.295	30.2	12	11	17	32	1.74224	1.07814	639	65.3932	8.00146	GO:0050688,regulation of defense response to virus|GO:0019222,regulation of metabolic process|GO:0048584,positive regulation of response to stimulus|GO:0048583,regulation of response to stimulus|GO:0098779,mitophagy in response to mitochondrial depolarization|GO:0031347,regulation of defense response|GO:0007005,mitochondrion organization|GO:0044712,single-organism catabolic process|GO:0044710,sin…	GO:0045095,keratin filament|GO:0043229,intracellular organelle|GO:0043228,non-membrane-bounded organelle|GO:0043227,membrane-bounded organelle|GO:0043226,organelle|GO:0005856,cytoskeleton|GO:0045111,intermediate filament cytoskeleton|GO:0031982,vesicle|GO:0005634,nucleus|GO:0016020,membrane|GO:0031988,membrane-bounded vesicle|GO:0044430,cytoskeletal part|GO:0005882,intermediate filament|GO:003299…	GO:0005200,structural constituent of cytoskeleton|GO:0005488,binding|GO:0005515,protein binding|GO:0005198,structural molecule activity		0.618825
B7Z4F6	cDNA FLJ54912, highly similar to 60 kDa heat shock protein, mitochondrial		cDNA FLJ54912, highly similar to 60 kDa heat shock protein, mitochondrial OS=Homo sapiens PE=2 SV=1 - [B7Z4F6_HUMAN]	206.063	15.45	18	11	11	32	0.855369	0.916709	550	58.5342	6.02393	GO:0043933,macromolecular complex subunit organization|GO:0009593,detection of chemical stimulus|GO:0080090,regulation of primary metabolic process|GO:0019222,regulation of metabolic process|GO:0034110,regulation of homotypic cell-cell adhesion|GO:0002312,B cell activation involved in immune response|GO:0048584,positive regulation of response to stimulus|GO:0048583,regulation of response to stimu…	GO:0032806,carboxy-terminal domain protein kinase complex|GO:0098796,membrane protein complex|GO:0005783,endoplasmic reticulum|GO:0044421,extracellular region part|GO:0044464,cell part|GO:0000307,cyclin-dependent protein kinase holoenzyme complex|GO:1990234,transferase complex|GO:0031974,membrane-enclosed lumen|GO:0031975,envelope|GO:0043229,intracellular organelle|GO:0071944,cell periphery|GO:00…	GO:0017046,peptide hormone binding|GO:0044389,ubiquitin-like protein ligase binding|GO:0016887,ATPase activity|GO:0035639,purine ribonucleoside triphosphate binding|GO:0019899,enzyme binding|GO:0044877,macromolecular complex binding|GO:0005488,binding|GO:0003676,nucleic acid binding|GO:0003677,DNA binding|GO:0043167,ion binding|GO:1901363,heterocyclic compound binding|GO:0001883,purine nucleoside…	hsa04940,Type I diabetes mellitus|hsa05152,Tuberculosis|hsa03018,RNA degradation|hsa05134,Legionellosis	1.07171
B2R6J2	cDNA, FLJ92973, highly similar to Homo sapiens villin 2 (ezrin) (VIL2), mRNA		cDNA, FLJ92973, highly similar to Homo sapiens villin 2 (ezrin) (VIL2), mRNA OS=Homo sapiens OX=9606 PE=2 SV=1 - [B2R6J2_HUMAN]	180.099	27.13	19	11	21	52	0.965016	1.04101	586	69.3577	6.26514					1.07875
P16949	Stathmin (Leukemia-associated phosphoprotein p18) (Metablastin) (Oncoprotein 18) (Op18) (Phosphoprotein p19) (pp19) (Prosolin) (Protein Pr22) (pp17)	STMN1 C1orf215 LAP18 OP18	Stathmin OS=Homo sapiens OX=9606 GN=STMN1 PE=1 SV=3 - [STMN1_HUMAN]	171.632	51.68	14	11	11	24	0.832394	0.938435	149	17.292	5.97314	GO:0031110,regulation of microtubule polymerization or depolymerization|GO:0031111,negative regulation of microtubule polymerization or depolymerization|GO:0031113,regulation of microtubule polymerization|GO:0031115,negative regulation of microtubule polymerization|GO:0048468,cell development|GO:0060322,head development|GO:0007165,signal transduction|GO:0071840,cellular component organization or …	GO:0043229,intracellular organelle|GO:0043228,non-membrane-bounded organelle|GO:0005874,microtubule|GO:0043226,organelle|GO:0005856,cytoskeleton|GO:1903561,extracellular vesicle|GO:0031982,vesicle|GO:0043227,membrane-bounded organelle|GO:0016020,membrane|GO:0031988,membrane-bounded vesicle|GO:0097458,neuron part|GO:0044430,cytoskeletal part|GO:0043005,neuron projection|GO:0005737,cytoplasm|GO:001…	GO:0015631,tubulin binding|GO:0004871,signal transducer activity|GO:0008092,cytoskeletal protein binding|GO:0060089,molecular transducer activity|GO:0005488,binding|GO:0005515,protein binding	hsa05206,MicroRNAs in cancer|hsa04010,MAPK signaling pathway	1.12739
P51572	B-cell receptor-associated protein 31 (BCR-associated protein 31) (Bap31) (6C6-AG tumor-associated antigen) (Protein CDM) (p28)	BCAP31 BAP31 DXS1357E	B-cell receptor-associated protein 31 OS=Homo sapiens OX=9606 GN=BCAP31 PE=1 SV=3 - [BAP31_HUMAN]	165.89	32.52	8	11	11	20	1.08008	1.03438	246	27.974	8.44092	GO:2001235,positive regulation of apoptotic signaling pathway|GO:0006888,ER to Golgi vesicle-mediated transport|GO:0032436,positive regulation of proteasomal ubiquitin-dependent protein catabolic process|GO:0080090,regulation of primary metabolic process|GO:0032434,regulation of proteasomal ubiquitin-dependent protein catabolic process|GO:2001233,regulation of apoptotic signaling pathway|GO:00510…	GO:0005784,Sec61 translocon complex|GO:0016020,membrane|GO:0005783,endoplasmic reticulum|GO:0098576,lumenal side of membrane|GO:0033116,endoplasmic reticulum-Golgi intermediate compartment membrane|GO:0005789,endoplasmic reticulum membrane|GO:0043226,organelle|GO:0042175,nuclear outer membrane-endoplasmic reticulum membrane network|GO:0043229,intracellular organelle|GO:0030176,integral component …	GO:0042288,MHC class I protein binding|GO:0042287,MHC protein binding|GO:0044877,macromolecular complex binding|GO:0005488,binding|GO:0005515,protein binding|GO:0032403,protein complex binding|GO:0005102,receptor binding	hsa04141,Protein processing in endoplasmic reticulum	0.957685
P08758	Annexin A5 (Anchorin CII) (Annexin V) (Annexin-5) (Calphobindin I) (CBP-I) (Endonexin II) (Lipocortin V) (Placental anticoagulant protein 4) (PP4) (Placental anticoagulant protein I) (PAP-I) (Thromboplastin inhibitor) (Vascular anticoagulant-alpha) (VAC-alpha)	ANXA5 ANX5 ENX2 PP4	Annexin A5 OS=Homo sapiens OX=9606 GN=ANXA5 PE=1 SV=2 - [ANXA5_HUMAN]	146.346	27.19	6	11	12	35	0.909185	0.946505	320	35.9144	5.04639	GO:0007599,hemostasis|GO:0050688,regulation of defense response to virus|GO:0019222,regulation of metabolic process|GO:0048585,negative regulation of response to stimulus|GO:0048584,positive regulation of response to stimulus|GO:0048583,regulation of response to stimulus|GO:0098779,mitophagy in response to mitochondrial depolarization|GO:0007165,signal transduction|GO:0031347,regulation of defens…	GO:0009897,external side of plasma membrane|GO:0072563,endothelial microparticle|GO:0030016,myofibril|GO:0030017,sarcomere|GO:0043229,intracellular organelle|GO:0043228,non-membrane-bounded organelle|GO:0098552,side of membrane|GO:0005924,cell-substrate adherens junction|GO:0005925,focal adhesion|GO:0043227,membrane-bounded organelle|GO:0043226,organelle|GO:0030018,Z disc|GO:0030055,cell-substrat…	GO:0017046,peptide hormone binding|GO:0030971,receptor tyrosine kinase binding|GO:0019899,enzyme binding|GO:0004859,phospholipase inhibitor activity|GO:0005488,binding|GO:0004857,enzyme inhibitor activity|GO:0055102,lipase inhibitor activity|GO:0043168,anion binding|GO:0043169,cation binding|GO:0098772,molecular function regulator|GO:0042277,peptide binding|GO:0005543,phospholipid binding|GO:0005…		1.04105
P37837	Transaldolase (EC 2.2.1.2)	TALDO1 TAL TALDO TALDOR	Transaldolase OS=Homo sapiens OX=9606 GN=TALDO1 PE=1 SV=2 - [TALDO_HUMAN]	143.869	27.6	6	11	11	27	0.910404	1.00172	337	37.5165	6.81494	GO:0019321,pentose metabolic process|GO:0006739,NADP metabolic process|GO:0006732,coenzyme metabolic process|GO:0046364,monosaccharide biosynthetic process|GO:0044723,single-organism carbohydrate metabolic process|GO:0034641,cellular nitrogen compound metabolic process|GO:0006098,pentose-phosphate shunt|GO:0046496,nicotinamide nucleotide metabolic process|GO:0006091,generation of precursor metabo…	GO:0043231,intracellular membrane-bounded organelle|GO:0005737,cytoplasm|GO:0005829,cytosol|GO:0005622,intracellular|GO:0043230,extracellular organelle|GO:0031982,vesicle|GO:0044421,extracellular region part|GO:0043227,membrane-bounded organelle|GO:0005634,nucleus|GO:0044464,cell part|GO:0044444,cytoplasmic part|GO:0005623,cell|GO:0031988,membrane-bounded vesicle|GO:0043229,intracellular organell…	GO:0004801,sedoheptulose-7-phosphate:D-glyceraldehyde-3-phosphate glyceronetransferase activity|GO:0030246,carbohydrate binding|GO:0003824,catalytic activity|GO:0016740,transferase activity|GO:0048029,monosaccharide binding|GO:0016744,transferase activity, transferring aldehyde or ketonic groups|GO:0005488,binding|GO:0005515,protein binding|GO:0036094,small molecule binding	hsa01230,Biosynthesis of amino acids|hsa00030,Pentose phosphate pathway|hsa01100,Metabolic pathways|hsa01200,Carbon metabolism	1.1003
P17844	Probable ATP-dependent RNA helicase DDX5 (EC 3.6.4.13) (DEAD box protein 5) (RNA helicase p68)	DDX5 G17P1 HELR HLR1	Probable ATP-dependent RNA helicase DDX5 OS=Homo sapiens GN=DDX5 PE=1 SV=1 - [DDX5_HUMAN]	139.028	21.17	17	11	15	25	1.04722	1.00724	614	69.1047	8.92432	GO:0019222,regulation of metabolic process|GO:0090304,nucleic acid metabolic process|GO:0034641,cellular nitrogen compound metabolic process|GO:0006807,nitrogen compound metabolic process|GO:0044237,cellular metabolic process|GO:0043170,macromolecule metabolic process|GO:0050789,regulation of biological process|GO:1901360,organic cyclic compound metabolic process|GO:0006139,nucleobase-containing …	GO:0031974,membrane-enclosed lumen|GO:0043229,intracellular organelle|GO:0043227,membrane-bounded organelle|GO:0043226,organelle|GO:0016607,nuclear speck|GO:0016604,nuclear body|GO:0031981,nuclear lumen|GO:0005634,nucleus|GO:0005654,nucleoplasm|GO:0044451,nucleoplasm part|GO:0043231,intracellular membrane-bounded organelle|GO:0043233,organelle lumen|GO:0044464,cell part|GO:0005623,cell|GO:0005622…	GO:0016887,ATPase activity|GO:0008026,ATP-dependent helicase activity|GO:0035639,purine ribonucleoside triphosphate binding|GO:0005488,binding|GO:0003676,nucleic acid binding|GO:0008186,RNA-dependent ATPase activity|GO:0043167,ion binding|GO:1901363,heterocyclic compound binding|GO:0001883,purine nucleoside binding|GO:0001882,nucleoside binding|GO:0043168,anion binding|GO:0042623,ATPase activity,…	hsa03040,Spliceosome	0.961827
B3KTA3	Fascin		Fascin OS=Homo sapiens OX=9606 PE=2 SV=1 - [B3KTA3_HUMAN]	137.269	22.46	6	11	11	32	0.989787	1.07401	472	52.244	7.6499	GO:0022607,cellular component assembly|GO:0061572,actin filament bundle organization|GO:0043933,macromolecular complex subunit organization|GO:0030036,actin cytoskeleton organization|GO:0006928,movement of cell or subcellular component|GO:0051674,localization of cell|GO:0071840,cellular component organization or biogenesis|GO:0071822,protein complex subunit organization|GO:0016043,cellular compon…	GO:0032432,actin filament bundle|GO:0015629,actin cytoskeleton|GO:0030175,filopodium|GO:0043229,intracellular organelle|GO:0043228,non-membrane-bounded organelle|GO:0005622,intracellular|GO:0043227,membrane-bounded organelle|GO:0043226,organelle|GO:0030054,cell junction|GO:0042641,actomyosin|GO:0005856,cytoskeleton|GO:0001725,stress fiber|GO:0042995,cell projection|GO:0031982,vesicle|GO:0043209,m…	GO:0005488,binding|GO:0030674,protein binding, bridging|GO:0005515,protein binding|GO:0008092,cytoskeletal protein binding|GO:0097159,organic cyclic compound binding|GO:0044822,poly(A) RNA binding|GO:0051015,actin filament binding|GO:0008144,drug binding|GO:0003779,actin binding|GO:0044877,macromolecular complex binding|GO:0003723,RNA binding|GO:0003676,nucleic acid binding|GO:0032403,protein com…	hsa05206,MicroRNAs in cancer	1.08509
P52209	6-phosphogluconate dehydrogenase, decarboxylating (EC 1.1.1.44)	PGD PGDH	6-phosphogluconate dehydrogenase, decarboxylating OS=Homo sapiens OX=9606 GN=PGD PE=1 SV=3 - [6PGD_HUMAN]	128.208	21.95	22	11	11	20	0.907688	1.0072	483	53.106	7.2251	GO:0019321,pentose metabolic process|GO:0019322,pentose biosynthetic process|GO:0006732,coenzyme metabolic process|GO:0046364,monosaccharide biosynthetic process|GO:0019752,carboxylic acid metabolic process|GO:0044723,single-organism carbohydrate metabolic process|GO:0034641,cellular nitrogen compound metabolic process|GO:0006098,pentose-phosphate shunt|GO:0046496,nicotinamide nucleotide metaboli…	GO:0043231,intracellular membrane-bounded organelle|GO:0005737,cytoplasm|GO:0005829,cytosol|GO:0005622,intracellular|GO:0043230,extracellular organelle|GO:0031982,vesicle|GO:0044421,extracellular region part|GO:0043227,membrane-bounded organelle|GO:0005634,nucleus|GO:0044464,cell part|GO:0044444,cytoplasmic part|GO:0005623,cell|GO:0031988,membrane-bounded vesicle|GO:0043229,intracellular organell…	GO:0005488,binding|GO:0050662,coenzyme binding|GO:0050661,NADP binding|GO:0016614,oxidoreductase activity, acting on CH-OH group of donors|GO:0016616,oxidoreductase activity, acting on the CH-OH group of donors, NAD or NADP as acceptor|GO:0097159,organic cyclic compound binding|GO:0000166,nucleotide binding|GO:0036094,small molecule binding|GO:0003824,catalytic activity|GO:0048037,cofactor bindin…	hsa00030,Pentose phosphate pathway|hsa01100,Metabolic pathways|hsa00480,Glutathione metabolism|hsa01200,Carbon metabolism	1.10963
P22102	Trifunctional purine biosynthetic protein adenosine-3 [Includes: Phosphoribosylamine--glycine ligase (EC 6.3.4.13) (Glycinamide ribonucleotide synthetase) (GARS) (Phosphoribosylglycinamide synthetase); Phosphoribosylformylglycinamidine cyclo-ligase (EC 6.3.3.1) (AIR synthase) (AIRS) (Phosphoribosyl-aminoimidazole synthetase); Phosphoribosylglycinamide formyltransferase (EC 2.1.2.2) (5'-phosphorib…	GART PGFT PRGS	Trifunctional purine biosynthetic protein adenosine-3 OS=Homo sapiens GN=GART PE=1 SV=1 - [PUR2_HUMAN]	123.903	9.5	14	11	11	26	0.938881	0.962207	1010	107.699	6.69775	GO:0009167,purine ribonucleoside monophosphate metabolic process|GO:0009165,nucleotide biosynthetic process|GO:0044281,small molecule metabolic process|GO:0009161,ribonucleoside monophosphate metabolic process|GO:1901362,organic cyclic compound biosynthetic process|GO:0009168,purine ribonucleoside monophosphate biosynthetic process|GO:0044710,single-organism metabolic process|GO:0044711,single-or…	GO:0005737,cytoplasm|GO:0005622,intracellular|GO:0043230,extracellular organelle|GO:0031982,vesicle|GO:0044421,extracellular region part|GO:0043227,membrane-bounded organelle|GO:0005829,cytosol|GO:0044464,cell part|GO:0005623,cell|GO:0031988,membrane-bounded vesicle|GO:0044444,cytoplasmic part|GO:0005576,extracellular region|GO:0044424,intracellular part|GO:1903561,extracellular vesicle|GO:006501…	GO:0035639,purine ribonucleoside triphosphate binding|GO:0016882,cyclo-ligase activity|GO:0005488,binding|GO:0008168,methyltransferase activity|GO:0043167,ion binding|GO:1901363,heterocyclic compound binding|GO:0001883,purine nucleoside binding|GO:0001882,nucleoside binding|GO:0043168,anion binding|GO:0043169,cation binding|GO:0016740,transferase activity|GO:0000166,nucleotide binding|GO:0016742,…	hsa01100,Metabolic pathways|hsa00670,One carbon pool by folate|hsa00230,Purine metabolism	1.02484
P80723	Brain acid soluble protein 1 (22 kDa neuronal tissue-enriched acidic protein) (Neuronal axonal membrane protein NAP-22)	BASP1 NAP22	Brain acid soluble protein 1 OS=Homo sapiens OX=9606 GN=BASP1 PE=1 SV=2 - [BASP1_HUMAN]	120.343	58.59	2	11	11	23	1.0596	0.863824	227	22.68	4.62744	GO:0080090,regulation of primary metabolic process|GO:0019222,regulation of metabolic process|GO:0048468,cell development|GO:0072359,circulatory system development|GO:0072358,cardiovascular system development|GO:0035265,organ growth|GO:0032989,cellular component morphogenesis|GO:1901362,organic cyclic compound biosynthetic process|GO:0071840,cellular component organization or biogenesis|GO:000751…	GO:0042995,cell projection|GO:0030427,site of polarized growth|GO:0030426,growth cone|GO:0031974,membrane-enclosed lumen|GO:0043229,intracellular organelle|GO:0043228,non-membrane-bounded organelle|GO:0005622,intracellular|GO:0043227,membrane-bounded organelle|GO:0043226,organelle|GO:0030054,cell junction|GO:0008180,COP9 signalosome|GO:0016607,nuclear speck|GO:0016604,nuclear body|GO:0070062,extr…	GO:0044212,transcription regulatory region DNA binding|GO:0003714,transcription corepressor activity|GO:0005515,protein binding|GO:0097159,organic cyclic compound binding|GO:0000975,regulatory region DNA binding|GO:0001067,regulatory region nucleic acid binding|GO:0003712,transcription cofactor activity|GO:0000989,transcription factor activity, transcription factor binding|GO:0019904,protein doma…		0.815236
H0Y2V6	Centrosomal protein of 170 kDa (Fragment)	CEP170	Centrosomal protein of 170 kDa (Fragment) OS=Homo sapiens OX=9606 GN=CEP170 PE=1 SV=1 - [H0Y2V6_HUMAN]	116.74	7	17	11	11	17	0.970783	0.973366	1558	171.979	7.35693		GO:0016020,membrane|GO:0031975,envelope|GO:0043229,intracellular organelle|GO:0043228,non-membrane-bounded organelle|GO:0005874,microtubule|GO:0043227,membrane-bounded organelle|GO:0043226,organelle|GO:0005856,cytoskeleton|GO:0005819,spindle|GO:0031090,organelle membrane|GO:0005813,centrosome|GO:0005634,nucleus|GO:0005635,nuclear envelope|GO:0005814,centriole|GO:0005815,microtubule organizing cen…	GO:0005488,binding|GO:0005515,protein binding		1.00266
Q13435	Splicing factor 3B subunit 2 (Pre-mRNA-splicing factor SF3b 145 kDa subunit) (SF3b145) (Spliceosome-associated protein 145) (SAP 145)	SF3B2 SAP145	Splicing factor 3B subunit 2 OS=Homo sapiens GN=SF3B2 PE=1 SV=2 - [SF3B2_HUMAN]	115.538	11.06	8	11	11	21	1.0197	1.01319	895	100.165	5.66846	GO:0090304,nucleic acid metabolic process|GO:0034641,cellular nitrogen compound metabolic process|GO:0006807,nitrogen compound metabolic process|GO:0044237,cellular metabolic process|GO:1901360,organic cyclic compound metabolic process|GO:0006139,nucleobase-containing compound metabolic process|GO:0044260,cellular macromolecule metabolic process|GO:0044419,interspecies interaction between organis…	GO:0031974,membrane-enclosed lumen|GO:0043229,intracellular organelle|GO:0043227,membrane-bounded organelle|GO:0043226,organelle|GO:0031981,nuclear lumen|GO:0005634,nucleus|GO:0030529,intracellular ribonucleoprotein complex|GO:0005654,nucleoplasm|GO:0071013,catalytic step 2 spliceosome|GO:0032991,macromolecular complex|GO:0043231,intracellular membrane-bounded organelle|GO:0043233,organelle lumen…	GO:0003676,nucleic acid binding|GO:0097159,organic cyclic compound binding|GO:0044822,poly(A) RNA binding|GO:0003723,RNA binding|GO:0005515,protein binding|GO:1901363,heterocyclic compound binding|GO:0005488,binding	hsa03040,Spliceosome	0.993616
P62424	60S ribosomal protein L7a (Large ribosomal subunit protein eL8) (PLA-X polypeptide) (Surfeit locus protein 3)	RPL7A SURF-3 SURF3	60S ribosomal protein L7a OS=Homo sapiens GN=RPL7A PE=1 SV=2 - [RL7A_HUMAN]	114.835	25.94	8	11	11	19	1.25407	1.09668	266	29.977	10.6089	GO:0090304,nucleic acid metabolic process|GO:0034641,cellular nitrogen compound metabolic process|GO:0006807,nitrogen compound metabolic process|GO:0000398,mRNA splicing, via spliceosome|GO:1901360,organic cyclic compound metabolic process|GO:0006139,nucleobase-containing compound metabolic process|GO:0044260,cellular macromolecule metabolic process|GO:0042254,ribosome biogenesis|GO:0071704,organ…	GO:0031974,membrane-enclosed lumen|GO:0043229,intracellular organelle|GO:0043228,non-membrane-bounded organelle|GO:0043227,membrane-bounded organelle|GO:0043226,organelle|GO:0005732,small nucleolar ribonucleoprotein complex|GO:0031981,nuclear lumen|GO:0005730,nucleolus|GO:0005634,nucleus|GO:0030529,intracellular ribonucleoprotein complex|GO:0005654,nucleoplasm|GO:0044452,nucleolar part|GO:0032991…	GO:0005515,protein binding|GO:0030621,U4 snRNA binding|GO:0097159,organic cyclic compound binding|GO:0044822,poly(A) RNA binding|GO:1901363,heterocyclic compound binding|GO:0017069,snRNA binding|GO:0003723,RNA binding|GO:0003676,nucleic acid binding|GO:0034512,box C/D snoRNA binding|GO:0030515,snoRNA binding|GO:0034511,U3 snoRNA binding|GO:0005488,binding|GO:0030622,U4atac snRNA binding|GO:001989…	hsa03008,Ribosome biogenesis in eukaryotes|hsa03040,Spliceosome	0.8745
A8K8D9	Glucose-6-phosphate 1-dehydrogenase (EC 1.1.1.49)		Glucose-6-phosphate 1-dehydrogenase OS=Homo sapiens OX=9606 PE=2 SV=1 - [A8K8D9_HUMAN]	111.257	16.12	22	11	11	21	1.00583	0.994152	515	59.277	6.72705	GO:0080090,regulation of primary metabolic process|GO:0019222,regulation of metabolic process|GO:0048468,cell development|GO:0048469,cell maturation|GO:0043523,regulation of neuron apoptotic process|GO:0044281,small molecule metabolic process|GO:0044283,small molecule biosynthetic process|GO:1901362,organic cyclic compound biosynthetic process|GO:1901360,organic cyclic compound metabolic process|…	GO:0009898,cytoplasmic side of plasma membrane|GO:0043229,intracellular organelle|GO:0043228,non-membrane-bounded organelle|GO:0098552,side of membrane|GO:0005815,microtubule organizing center|GO:0043227,membrane-bounded organelle|GO:0043226,organelle|GO:0005856,cytoskeleton|GO:0031982,vesicle|GO:0005813,centrosome|GO:0005634,nucleus|GO:0016020,membrane|GO:0031988,membrane-bounded vesicle|GO:0044…	GO:0030246,carbohydrate binding|GO:0005488,binding|GO:1901363,heterocyclic compound binding|GO:1901265,nucleoside phosphate binding|GO:0016491,oxidoreductase activity|GO:0050662,coenzyme binding|GO:0050661,NADP binding|GO:0004345,glucose-6-phosphate dehydrogenase activity|GO:0000166,nucleotide binding|GO:0042802,identical protein binding|GO:0042803,protein homodimerization activity|GO:0036094,sma…	hsa00030,Pentose phosphate pathway|hsa01100,Metabolic pathways|hsa00480,Glutathione metabolism|hsa05230,Central carbon metabolism in cancer|hsa01200,Carbon metabolism	0.988389
P54577	Tyrosine--tRNA ligase, cytoplasmic (EC 6.1.1.1) (Tyrosyl-tRNA synthetase) (TyrRS) [Cleaved into: Tyrosine--tRNA ligase, cytoplasmic, N-terminally processed]	YARS	Tyrosine--tRNA ligase, cytoplasmic OS=Homo sapiens GN=YARS PE=1 SV=4 - [SYYC_HUMAN]	102.771	17.23	4	11	11	17	0.955914	0.950092	528	59.1061	7.04932	GO:0006437,tyrosyl-tRNA aminoacylation|GO:0044238,primary metabolic process|GO:0019752,carboxylic acid metabolic process|GO:1901564,organonitrogen compound metabolic process|GO:0090304,nucleic acid metabolic process|GO:0044249,cellular biosynthetic process|GO:0034641,cellular nitrogen compound metabolic process|GO:0006807,nitrogen compound metabolic process|GO:0023052,signaling|GO:0007165,signal …	GO:0005737,cytoplasm|GO:0043231,intracellular membrane-bounded organelle|GO:0044421,extracellular region part|GO:0005829,cytosol|GO:0044464,cell part|GO:0044444,cytoplasmic part|GO:0005623,cell|GO:0043226,organelle|GO:0043229,intracellular organelle|GO:0005576,extracellular region|GO:0044424,intracellular part|GO:0005622,intracellular|GO:0043227,membrane-bounded organelle|GO:0005634,nucleus|GO:00…	GO:0005126,cytokine receptor binding|GO:0004871,signal transducer activity|GO:0035639,purine ribonucleoside triphosphate binding|GO:0060089,molecular transducer activity|GO:0005488,binding|GO:0003676,nucleic acid binding|GO:0001664,G-protein coupled receptor binding|GO:0004831,tyrosine-tRNA ligase activity|GO:0043167,ion binding|GO:1901363,heterocyclic compound binding|GO:0001883,purine nucleosid…	hsa00970,Aminoacyl-tRNA biosynthesis	0.99391
A0A024R7U6	DNA helicase (EC 3.6.4.12)	MCM4 hCG_19799	DNA helicase OS=Homo sapiens OX=9606 GN=MCM4 PE=3 SV=1 - [A0A024R7U6_HUMAN]	98.4764	9.73	13	11	11	18	1.00047	1.03451	863	96.5156	6.7417	GO:0071103,DNA conformation change|GO:0000082,G1/S transition of mitotic cell cycle|GO:1903047,mitotic cell cycle process|GO:0044770,cell cycle phase transition|GO:0044249,cellular biosynthetic process|GO:0044772,mitotic cell cycle phase transition|GO:0006807,nitrogen compound metabolic process|GO:0022402,cell cycle process|GO:0034645,cellular macromolecule biosynthetic process|GO:1901576,organic…	GO:0031974,membrane-enclosed lumen|GO:0043229,intracellular organelle|GO:0043227,membrane-bounded organelle|GO:0043226,organelle|GO:0042555,MCM complex|GO:0031981,nuclear lumen|GO:0005634,nucleus|GO:0016020,membrane|GO:0005654,nucleoplasm|GO:0043234,protein complex|GO:0032991,macromolecular complex|GO:0043231,intracellular membrane-bounded organelle|GO:0043233,organelle lumen|GO:0044464,cell part…	GO:0016887,ATPase activity|GO:0008026,ATP-dependent helicase activity|GO:0035639,purine ribonucleoside triphosphate binding|GO:0005488,binding|GO:0003676,nucleic acid binding|GO:0003677,DNA binding|GO:0003678,DNA helicase activity|GO:0043167,ion binding|GO:1901363,heterocyclic compound binding|GO:0001883,purine nucleoside binding|GO:0001882,nucleoside binding|GO:0043168,anion binding|GO:0043566,s…	hsa03030,DNA replication|hsa04110,Cell cycle	1.03403
P62191	26S proteasome regulatory subunit 4 (P26s4) (26S proteasome AAA-ATPase subunit RPT2) (Proteasome 26S subunit ATPase 1)	PSMC1	26S protease regulatory subunit 4 OS=Homo sapiens GN=PSMC1 PE=1 SV=1 - [PRS4_HUMAN]	98.2411	23.64	2	11	11	21	0.96821	0.903535	440	49.1537	6.21436	GO:0080090,regulation of primary metabolic process|GO:0019222,regulation of metabolic process|GO:0002479,antigen processing and presentation of exogenous peptide antigen via MHC class I, TAP-dependent|GO:0048585,negative regulation of response to stimulus|GO:0048584,positive regulation of response to stimulus|GO:0048583,regulation of response to stimulus|GO:1901575,organic substance catabolic pro…	GO:0022624,proteasome accessory complex|GO:0031974,membrane-enclosed lumen|GO:0031595,nuclear proteasome complex|GO:0043229,intracellular organelle|GO:0031597,cytosolic proteasome complex|GO:0043227,membrane-bounded organelle|GO:0043226,organelle|GO:0030054,cell junction|GO:0008540,proteasome regulatory particle, base subcomplex|GO:0005737,cytoplasm|GO:0005838,proteasome regulatory particle|GO:00…	GO:0036402,proteasome-activating ATPase activity|GO:0035639,purine ribonucleoside triphosphate binding|GO:0017025,TBP-class protein binding|GO:0005488,binding|GO:0016887,ATPase activity|GO:0043167,ion binding|GO:1901363,heterocyclic compound binding|GO:0001883,purine nucleoside binding|GO:0001882,nucleoside binding|GO:0043168,anion binding|GO:0042623,ATPase activity, coupled|GO:0000166,nucleotide…	hsa03050,Proteasome|hsa05169,Epstein-Barr virus infection|hsa05203,Viral carcinogenesis	0.933202
B3KTM6	Ribosomal protein L5, isoform CRA_b (cDNA FLJ38496 fis, clone FELIV1000137, highly similar to 60S RIBOSOMAL PROTEIN L5)	RPL5 hCG_2028912	Ribosomal protein L5, isoform CRA_b OS=Homo sapiens OX=9606 GN=RPL5 PE=2 SV=1 - [B3KTM6_HUMAN]	91.5362	33.2	6	11	11	24	1.14769	1.0431	247	28.0262	9.12939	GO:0008104,protein localization|GO:0061024,membrane organization|GO:1901362,organic cyclic compound biosynthetic process|GO:0071840,cellular component organization or biogenesis|GO:1901361,organic cyclic compound catabolic process|GO:0070727,cellular macromolecule localization|GO:0043043,peptide biosynthetic process|GO:0044419,interspecies interaction between organisms|GO:0019058,viral life cycle…	GO:0015934,large ribosomal subunit|GO:0022625,cytosolic large ribosomal subunit|GO:0031974,membrane-enclosed lumen|GO:0043229,intracellular organelle|GO:0043228,non-membrane-bounded organelle|GO:0022626,cytosolic ribosome|GO:0005924,cell-substrate adherens junction|GO:0005925,focal adhesion|GO:0043227,membrane-bounded organelle|GO:0043226,organelle|GO:0030054,cell junction|GO:0030055,cell-substra…	GO:0008097,5S rRNA binding|GO:0005515,protein binding|GO:0097159,organic cyclic compound binding|GO:0044822,poly(A) RNA binding|GO:0019843,rRNA binding|GO:0003735,structural constituent of ribosome|GO:0003723,RNA binding|GO:0003676,nucleic acid binding|GO:0005198,structural molecule activity|GO:1901363,heterocyclic compound binding|GO:0005488,binding|GO:0044389,ubiquitin-like protein ligase bindi…	hsa03010,Ribosome	0.90887
A0A140VKC0	Testis tissue sperm-binding protein Li 37a		Testis tissue sperm-binding protein Li 37a OS=Homo sapiens OX=9606 PE=2 SV=1 - [A0A140VKC0_HUMAN]	82.0933	17.43	4	11	11	20	1.03265	1.02005	505	56.992	6.37939	GO:0046349,amino sugar biosynthetic process|GO:0044723,single-organism carbohydrate metabolic process|GO:0034641,cellular nitrogen compound metabolic process|GO:0009165,nucleotide biosynthetic process|GO:0006807,nitrogen compound metabolic process|GO:0044281,small molecule metabolic process|GO:0034645,cellular macromolecule biosynthetic process|GO:1901576,organic substance biosynthetic process|GO…	GO:0031974,membrane-enclosed lumen|GO:0043229,intracellular organelle|GO:0071944,cell periphery|GO:0043227,membrane-bounded organelle|GO:0043226,organelle|GO:0005737,cytoplasm|GO:0031981,nuclear lumen|GO:0005634,nucleus|GO:0016020,membrane|GO:0005654,nucleoplasm|GO:0005886,plasma membrane|GO:0043231,intracellular membrane-bounded organelle|GO:0043233,organelle lumen|GO:0005829,cytosol|GO:0044464,…	GO:0016779,nucleotidyltransferase activity|GO:0016772,transferase activity, transferring phosphorus-containing groups|GO:0030246,carbohydrate binding|GO:0003824,catalytic activity|GO:0016740,transferase activity|GO:0003977,UDP-N-acetylglucosamine diphosphorylase activity|GO:0005488,binding|GO:0005515,protein binding|GO:0042802,identical protein binding|GO:0070569,uridylyltransferase activity	hsa01100,Metabolic pathways|hsa00520,Amino sugar and nucleotide sugar metabolism	0.9878
Q99623	Prohibitin-2 (B-cell receptor-associated protein BAP37) (D-prohibitin) (Repressor of estrogen receptor activity)	PHB2 BAP REA	Prohibitin-2 OS=Homo sapiens GN=PHB2 PE=1 SV=2 - [PHB2_HUMAN]	75.6211	31.1	11	11	11	21	1.05519	0.996659	299	33.2759	9.83252	GO:0051169,nuclear transport|GO:0008104,protein localization|GO:0019220,regulation of phosphate metabolic process|GO:0080090,regulation of primary metabolic process|GO:0019222,regulation of metabolic process|GO:0060429,epithelium development|GO:0031536,positive regulation of exit from mitosis|GO:0048585,negative regulation of response to stimulus|GO:0030518,intracellular steroid hormone receptor …	GO:0044421,extracellular region part|GO:0044464,cell part|GO:0031974,membrane-enclosed lumen|GO:0031975,envelope|GO:0043229,intracellular organelle|GO:0071944,cell periphery|GO:0005622,intracellular|GO:0043227,membrane-bounded organelle|GO:0043226,organelle|GO:0034399,nuclear periphery|GO:0070062,extracellular exosome|GO:0031981,nuclear lumen|GO:0005743,mitochondrial inner membrane|GO:0005634,nuc…	GO:0008022,protein C-terminus binding|GO:0035258,steroid hormone receptor binding|GO:0047485,protein N-terminus binding|GO:0030331,estrogen receptor binding|GO:0033218,amide binding|GO:0035257,nuclear hormone receptor binding|GO:0005488,binding|GO:0005515,protein binding|GO:0051427,hormone receptor binding|GO:0005102,receptor binding		0.944533
P29590	Protein PML (Promyelocytic leukemia protein) (RING finger protein 71) (Tripartite motif-containing protein 19)	PML MYL PP8675 RNF71 TRIM19	Protein PML OS=Homo sapiens OX=9606 GN=PML PE=1 SV=3 - [PML_HUMAN]	61.0671	11.56	15	11	11	17	1.02012	0.964613	882	97.4889	6.21436	GO:0051169,nuclear transport|GO:0051046,regulation of secretion|GO:0051048,negative regulation of secretion|GO:0051049,regulation of transport|GO:0032922,circadian regulation of gene expression|GO:0071353,cellular response to interleukin-4|GO:0016043,cellular component organization|GO:0060402,calcium ion transport into cytosol|GO:0051651,maintenance of location in cell|GO:0051716,cellular respons…	GO:0016020,membrane|GO:0005783,endoplasmic reticulum|GO:0031974,membrane-enclosed lumen|GO:0005789,endoplasmic reticulum membrane|GO:0042175,nuclear outer membrane-endoplasmic reticulum membrane network|GO:0043229,intracellular organelle|GO:0043228,non-membrane-bounded organelle|GO:0042406,extrinsic component of endoplasmic reticulum membrane|GO:0043227,membrane-bounded organelle|GO:0043226,organ…	GO:0044389,ubiquitin-like protein ligase binding|GO:0019899,enzyme binding|GO:0005488,binding|GO:0003676,nucleic acid binding|GO:0003677,DNA binding|GO:1901363,heterocyclic compound binding|GO:0043169,cation binding|GO:0046914,transition metal ion binding|GO:0003713,transcription coactivator activity|GO:0003712,transcription cofactor activity|GO:0043167,ion binding|GO:0000989,transcription factor…	hsa05200,Pathways in cancer|hsa05202,Transcriptional misregulation in cancer|hsa05168,Herpes simplex infection|hsa04144,Endocytosis|hsa05221,Acute myeloid leukemia|hsa04120,Ubiquitin mediated proteolysis|hsa05164,Influenza A	0.945585
B9EG90	DNA topoisomerase I (EC 5.99.1.2) (DNA topoisomerase 1)	TOP1	Topoisomerase (DNA) I OS=Homo sapiens GN=TOP1 PE=2 SV=1 - [B9EG90_HUMAN]	55.53	11.11	14	11	11	22	1.03742	1.04054	765	90.6429	9.30518	GO:0071103,DNA conformation change|GO:0032502,developmental process|GO:0032922,circadian regulation of gene expression|GO:0019222,regulation of metabolic process|GO:0071704,organic substance metabolic process|GO:0043933,macromolecular complex subunit organization|GO:0016310,phosphorylation|GO:0090304,nucleic acid metabolic process|GO:0009790,embryo development|GO:0034641,cellular nitrogen compoun…	GO:0097458,neuron part|GO:0035770,ribonucleoprotein granule|GO:0044464,cell part|GO:0031974,membrane-enclosed lumen|GO:0043229,intracellular organelle|GO:0043228,non-membrane-bounded organelle|GO:0036464,cytoplasmic ribonucleoprotein granule|GO:0000228,nuclear chromosome|GO:0043227,membrane-bounded organelle|GO:0043226,organelle|GO:0005737,cytoplasm|GO:0043204,perikaryon|GO:0031981,nuclear lumen|…	GO:0003676,nucleic acid binding|GO:0061505,DNA topoisomerase II activity|GO:0003917,DNA topoisomerase type I activity|GO:0003916,DNA topoisomerase activity|GO:0044877,macromolecular complex binding|GO:0005488,binding|GO:0016887,ATPase activity|GO:0003677,DNA binding|GO:0003918,DNA topoisomerase type II (ATP-hydrolyzing) activity|GO:0043565,sequence-specific DNA binding|GO:0042623,ATPase activity,…		1.003
A0A024RAM4	Microtubule-associated protein 1B, isoform CRA_b	MAP1B hCG_37848	Microtubule-associated protein 1B, isoform CRA_b OS=Homo sapiens OX=9606 GN=MAP1B PE=4 SV=1 - [A0A024RAM4_HUMAN]	54.7167	4.38	17	11	12	14	1.02235	1.0972	2468	270.454	4.80518	GO:0048675,axon extension|GO:0048589,developmental growth|GO:0048588,developmental cell growth|GO:0051049,regulation of transport|GO:0032386,regulation of intracellular transport|GO:0032387,negative regulation of intracellular transport|GO:0048468,cell development|GO:0016358,dendrite development|GO:0007163,establishment or maintenance of cell polarity|GO:0051654,establishment of mitochondrion loc…	GO:0030425,dendrite|GO:0043229,intracellular organelle|GO:0043228,non-membrane-bounded organelle|GO:0045202,synapse|GO:0005929,cilium|GO:0005874,microtubule|GO:0043226,organelle|GO:0030054,cell junction|GO:0005856,cytoskeleton|GO:0072372,primary cilium|GO:0016020,membrane|GO:0044309,neuron spine|GO:0031513,nonmotile primary cilium|GO:0097458,neuron part|GO:0044456,synapse part|GO:0005875,microtub…	GO:0015631,tubulin binding|GO:0008092,cytoskeletal protein binding|GO:0008017,microtubule binding|GO:0005198,structural molecule activity|GO:0044877,macromolecular complex binding|GO:0005488,binding|GO:0005515,protein binding|GO:0032403,protein complex binding		1.07321
W4VSQ9	Cdc42-interacting protein 4 (Thyroid hormone receptor interactor 10, isoform CRA_a)	TRIP10 hCG_23056	Cdc42-interacting protein 4 OS=Homo sapiens GN=TRIP10 PE=4 SV=1 - [W4VSQ9_HUMAN]	54.23	16.53	6	11	11	13	0.970607	1.03587	593	67.689	6.15088	GO:0051234,establishment of localization|GO:0048583,regulation of response to stimulus|GO:0030036,actin cytoskeleton organization|GO:0006897,endocytosis|GO:0023052,signaling|GO:0007165,signal transduction|GO:0023051,regulation of signaling|GO:0035556,intracellular signal transduction|GO:0010646,regulation of cell communication|GO:0050789,regulation of biological process|GO:0044699,single-organism…	GO:0000323,lytic vacuole|GO:0031974,membrane-enclosed lumen|GO:0043229,intracellular organelle|GO:0043228,non-membrane-bounded organelle|GO:0005622,intracellular|GO:0043227,membrane-bounded organelle|GO:0043226,organelle|GO:0005856,cytoskeleton|GO:0005764,lysosome|GO:0042995,cell projection|GO:0070062,extracellular exosome|GO:0031981,nuclear lumen|GO:0005773,vacuole|GO:0005634,nucleus|GO:0016020,…	GO:0005488,binding|GO:0008289,lipid binding|GO:0042802,identical protein binding|GO:0005515,protein binding|GO:0030234,enzyme regulator activity|GO:0005096,GTPase activator activity|GO:0030695,GTPase regulator activity|GO:0008047,enzyme activator activity|GO:0098772,molecular function regulator|GO:0060589,nucleoside-triphosphatase regulator activity	hsa04910,Insulin signaling pathway	1.06724
Q9NWH9	SAFB-like transcription modulator (Modulator of estrogen-induced transcription)	SLTM MET	SAFB-like transcription modulator OS=Homo sapiens GN=SLTM PE=1 SV=2 - [SLTM_HUMAN]	53.9	8.99	8	11	11	19	1.09024	1.08228	1034	117.079	7.86963	GO:0080090,regulation of primary metabolic process|GO:0019222,regulation of metabolic process|GO:0031326,regulation of cellular biosynthetic process|GO:0031323,regulation of cellular metabolic process|GO:0090304,nucleic acid metabolic process|GO:0044249,cellular biosynthetic process|GO:0034641,cellular nitrogen compound metabolic process|GO:0006807,nitrogen compound metabolic process|GO:0034645,c…	GO:0044446,intracellular organelle part|GO:0043231,intracellular membrane-bounded organelle|GO:0031981,nuclear lumen|GO:0043233,organelle lumen|GO:0005634,nucleus|GO:0044464,cell part|GO:0031974,membrane-enclosed lumen|GO:0005622,intracellular|GO:0005654,nucleoplasm|GO:0070013,intracellular organelle lumen|GO:0043229,intracellular organelle|GO:0044428,nuclear part|GO:0005623,cell|GO:0044424,intra…	GO:0097159,organic cyclic compound binding|GO:0044822,poly(A) RNA binding|GO:0000166,nucleotide binding|GO:0036094,small molecule binding|GO:0003723,RNA binding|GO:0003676,nucleic acid binding|GO:1901363,heterocyclic compound binding|GO:1901265,nucleoside phosphate binding|GO:0005488,binding|GO:0043565,sequence-specific DNA binding|GO:0003677,DNA binding|GO:0003690,double-stranded DNA binding		0.992693
Q15459	Splicing factor 3A subunit 1 (SF3a120) (Spliceosome-associated protein 114) (SAP 114)	SF3A1 SAP114	Splicing factor 3A subunit 1 OS=Homo sapiens GN=SF3A1 PE=1 SV=1 - [SF3A1_HUMAN]	53.4171	12.48	9	11	11	17	0.908146	0.979802	793	88.8305	5.22412	GO:0022607,cellular component assembly|GO:0000245,spliceosomal complex assembly|GO:0043933,macromolecular complex subunit organization|GO:0090304,nucleic acid metabolic process|GO:0034641,cellular nitrogen compound metabolic process|GO:0006807,nitrogen compound metabolic process|GO:0044237,cellular metabolic process|GO:0034622,cellular macromolecular complex assembly|GO:0071840,cellular component…	GO:0031974,membrane-enclosed lumen|GO:0043229,intracellular organelle|GO:0043227,membrane-bounded organelle|GO:0043226,organelle|GO:0044446,intracellular organelle part|GO:0031981,nuclear lumen|GO:0005634,nucleus|GO:0030529,intracellular ribonucleoprotein complex|GO:0005654,nucleoplasm|GO:0071010,prespliceosome|GO:0071013,catalytic step 2 spliceosome|GO:0071004,U2-type prespliceosome|GO:0032991,m…	GO:0003676,nucleic acid binding|GO:0097159,organic cyclic compound binding|GO:0044822,poly(A) RNA binding|GO:0003723,RNA binding|GO:0005515,protein binding|GO:1901363,heterocyclic compound binding|GO:0005488,binding	hsa03040,Spliceosome	1.0789
Q14008	Cytoskeleton-associated protein 5 (Colonic and hepatic tumor overexpressed gene protein) (Ch-TOG)	CKAP5 KIAA0097	Cytoskeleton-associated protein 5 OS=Homo sapiens GN=CKAP5 PE=1 SV=3 - [CKAP5_HUMAN]	48.0182	5.86	7	11	11	17	1.07204	1.04821	2032	225.352	7.79639	GO:0015931,nucleobase-containing compound transport|GO:0044839,cell cycle G2/M phase transition|GO:0000086,G2/M transition of mitotic cell cycle|GO:1903047,mitotic cell cycle process|GO:0044770,cell cycle phase transition|GO:0044772,mitotic cell cycle phase transition|GO:0007163,establishment or maintenance of cell polarity|GO:0023052,signaling|GO:0007165,signal transduction|GO:0051236,establishm…	GO:0035371,microtubule plus-end|GO:0043229,intracellular organelle|GO:0043228,non-membrane-bounded organelle|GO:0005623,cell|GO:0000922,spindle pole|GO:0005874,microtubule|GO:0043226,organelle|GO:0005856,cytoskeleton|GO:0005819,spindle|GO:1990752,microtubule end|GO:0005813,centrosome|GO:0016020,membrane|GO:0005815,microtubule organizing center|GO:0044430,cytoskeletal part|GO:0044450,microtubule o…	GO:0005488,binding|GO:0005515,protein binding|GO:0015631,tubulin binding|GO:0008092,cytoskeletal protein binding|GO:0008017,microtubule binding|GO:0051010,microtubule plus-end binding|GO:0045296,cadherin binding|GO:0050839,cell adhesion molecule binding		0.977775
P18031	Tyrosine-protein phosphatase non-receptor type 1 (EC 3.1.3.48) (Protein-tyrosine phosphatase 1B) (PTP-1B)	PTPN1 PTP1B	Tyrosine-protein phosphatase non-receptor type 1 OS=Homo sapiens GN=PTPN1 PE=1 SV=1 - [PTN1_HUMAN]	47.2968	23.22	2	11	11	19	1.0906	1.00138	435	49.9348	6.26514	GO:2001234,negative regulation of apoptotic signaling pathway|GO:0033157,regulation of intracellular protein transport|GO:0043549,regulation of kinase activity|GO:0019220,regulation of phosphate metabolic process|GO:0019221,cytokine-mediated signaling pathway|GO:0019222,regulation of metabolic process|GO:2001233,regulation of apoptotic signaling pathway|GO:0051049,regulation of transport|GO:00485…	GO:0005783,endoplasmic reticulum|GO:0005789,endoplasmic reticulum membrane|GO:0098554,cytoplasmic side of endoplasmic reticulum membrane|GO:0043229,intracellular organelle|GO:0071944,cell periphery|GO:0098552,side of membrane|GO:0043227,membrane-bounded organelle|GO:0043226,organelle|GO:0005737,cytoplasm|GO:0031982,vesicle|GO:0031410,cytoplasmic vesicle|GO:0016020,membrane|GO:0044432,endoplasmic …	GO:0016791,phosphatase activity|GO:0019899,enzyme binding|GO:0042578,phosphoric ester hydrolase activity|GO:0044877,macromolecular complex binding|GO:0008270,zinc ion binding|GO:0003676,nucleic acid binding|GO:1901363,heterocyclic compound binding|GO:0043169,cation binding|GO:0046914,transition metal ion binding|GO:0030971,receptor tyrosine kinase binding|GO:0043167,ion binding|GO:0032403,protein…	hsa04910,Insulin signaling pathway|hsa04520,Adherens junction|hsa04931,Insulin resistance	0.91819
A0A024DAK3	RNA-specific adenosine deaminase		RNA-specific adenosine deaminase OS=Homo sapiens OX=9606 PE=2 SV=1 - [A0A024DAK3_HUMAN]	37.9744	8.32	6	11	11	20	1.0961	0.963489	1226	135.913	8.55811	GO:0051169,nuclear transport|GO:0043549,regulation of kinase activity|GO:0019220,regulation of phosphate metabolic process|GO:0019221,cytokine-mediated signaling pathway|GO:0019222,regulation of metabolic process|GO:0048585,negative regulation of response to stimulus|GO:0019058,viral life cycle|GO:0048583,regulation of response to stimulus|GO:0009451,RNA modification|GO:0031348,negative regulatio…	GO:0031974,membrane-enclosed lumen|GO:0043229,intracellular organelle|GO:0043228,non-membrane-bounded organelle|GO:0043227,membrane-bounded organelle|GO:0043226,organelle|GO:0005737,cytoplasm|GO:0031981,nuclear lumen|GO:0005730,nucleolus|GO:0005634,nucleus|GO:0016020,membrane|GO:0030529,intracellular ribonucleoprotein complex|GO:0005654,nucleoplasm|GO:0044530,supraspliceosomal complex|GO:0032991,…	GO:0016787,hydrolase activity|GO:0005515,protein binding|GO:0043169,cation binding|GO:0097159,organic cyclic compound binding|GO:0004000,adenosine deaminase activity|GO:0043167,ion binding|GO:0044822,poly(A) RNA binding|GO:0016814,hydrolase activity, acting on carbon-nitrogen (but not peptide) bonds, in cyclic amidines|GO:1901363,heterocyclic compound binding|GO:0003726,double-stranded RNA adenos…	hsa05164,Influenza A|hsa05162,Measles|hsa04623,Cytosolic DNA-sensing pathway	0.879017
O60869	Endothelial differentiation-related factor 1 (EDF-1) (Multiprotein-bridging factor 1) (MBF1)	EDF1	Endothelial differentiation-related factor 1 OS=Homo sapiens OX=9606 GN=EDF1 PE=1 SV=1 - [EDF1_HUMAN]	29.22	39.19	1	11	11	16	1.01912	1.08712	148	16.3589	9.94971	GO:0008104,protein localization|GO:0015833,peptide transport|GO:0048002,antigen processing and presentation of peptide antigen|GO:0044699,single-organism process|GO:0002474,antigen processing and presentation of peptide antigen via MHC class I|GO:0042886,amide transport|GO:0055085,transmembrane transport|GO:0071705,nitrogen compound transport|GO:0071702,organic substance transport|GO:0033036,macr…	GO:0000323,lytic vacuole|GO:0005783,endoplasmic reticulum|GO:0005789,endoplasmic reticulum membrane|GO:0043226,organelle|GO:0042175,nuclear outer membrane-endoplasmic reticulum membrane network|GO:0043229,intracellular organelle|GO:0030176,integral component of endoplasmic reticulum membrane|GO:0031301,integral component of organelle membrane|GO:0031300,intrinsic component of organelle membrane|G…	GO:0015421,oligopeptide-transporting ATPase activity|GO:0035639,purine ribonucleoside triphosphate binding|GO:0015440,peptide-transporting ATPase activity|GO:0032553,ribonucleotide binding|GO:0005488,binding|GO:0016887,ATPase activity|GO:0043167,ion binding|GO:1901363,heterocyclic compound binding|GO:0001883,purine nucleoside binding|GO:0001882,nucleoside binding|GO:0043168,anion binding|GO:00426…	hsa02010,ABC transporters|hsa04142,Lysosome	1.06673
B4DJI1	cDNA FLJ52549, highly similar to L-lactate dehydrogenase A chain		L-lactate dehydrogenase OS=Homo sapiens PE=2 SV=1 - [B4DJI1_HUMAN]	461.286	35.41	21	10	14	84	1.01112	0.987032	305	33.5717	8.45557	GO:0009167,purine ribonucleoside monophosphate metabolic process|GO:0009165,nucleotide biosynthetic process|GO:0009163,nucleoside biosynthetic process|GO:0009161,ribonucleoside monophosphate metabolic process|GO:1901362,organic cyclic compound biosynthetic process|GO:0042451,purine nucleoside biosynthetic process|GO:0009168,purine ribonucleoside monophosphate biosynthetic process|GO:0044710,singl…	GO:0043229,intracellular organelle|GO:0005929,cilium|GO:0043227,membrane-bounded organelle|GO:0043226,organelle|GO:0005737,cytoplasm|GO:1903561,extracellular vesicle|GO:0031982,vesicle|GO:0031514,motile cilium|GO:0005634,nucleus|GO:0031988,membrane-bounded vesicle|GO:0042995,cell projection|GO:0070062,extracellular exosome|GO:0043230,extracellular organelle|GO:0043231,intracellular membrane-bound…	GO:0016614,oxidoreductase activity, acting on CH-OH group of donors|GO:0016616,oxidoreductase activity, acting on the CH-OH group of donors, NAD or NADP as acceptor|GO:0003824,catalytic activity|GO:0004457,lactate dehydrogenase activity|GO:0004459,L-lactate dehydrogenase activity|GO:0016491,oxidoreductase activity	hsa00270,Cysteine and methionine metabolism|hsa00620,Pyruvate metabolism|hsa01100,Metabolic pathways|hsa00640,Propanoate metabolism|hsa00010,Glycolysis / Gluconeogenesis|hsa04922,Glucagon signaling pathway	0.976178
P17987	T-complex protein 1 subunit alpha (TCP-1-alpha) (CCT-alpha)	TCP1 CCT1 CCTA	T-complex protein 1 subunit alpha OS=Homo sapiens GN=TCP1 PE=1 SV=1 - [TCPA_HUMAN]	247.577	16.91	12	10	10	28	0.92749	1.00222	556	60.3056	6.11279	GO:0008037,cell recognition|GO:0006925,inflammatory cell apoptotic process|GO:0022607,cellular component assembly|GO:0006457,protein folding|GO:0070271,protein complex biogenesis|GO:0043933,macromolecular complex subunit organization|GO:0006458,'de novo' protein folding|GO:0019953,sexual reproduction|GO:0043170,macromolecule metabolic process|GO:0044766,multi-organism transport|GO:0008104,protein…	GO:0000242,pericentriolar material|GO:0031974,membrane-enclosed lumen|GO:0097223,sperm part|GO:0043229,intracellular organelle|GO:0043228,non-membrane-bounded organelle|GO:0001669,acrosomal vesicle|GO:0000228,nuclear chromosome|GO:0005815,microtubule organizing center|GO:0005874,microtubule|GO:0043226,organelle|GO:0005856,cytoskeleton|GO:0070062,extracellular exosome|GO:0031981,nuclear lumen|GO:0…	GO:0044389,ubiquitin-like protein ligase binding|GO:0035639,purine ribonucleoside triphosphate binding|GO:0019899,enzyme binding|GO:0005488,binding|GO:0003676,nucleic acid binding|GO:0000166,nucleotide binding|GO:1901363,heterocyclic compound binding|GO:1901265,nucleoside phosphate binding|GO:0001882,nucleoside binding|GO:0043168,anion binding|GO:0051082,unfolded protein binding|GO:0043167,ion bi…		1.08057
P12814	Alpha-actinin-1 (Alpha-actinin cytoskeletal isoform) (F-actin cross-linking protein) (Non-muscle alpha-actinin-1)	ACTN1	Alpha-actinin-1 OS=Homo sapiens OX=9606 GN=ACTN1 PE=1 SV=2 - [ACTN1_HUMAN]	246.082	20.74	32	10	18	59	1.00504	0.983011	892	102.993	5.41455	GO:0007599,hemostasis|GO:0080090,regulation of primary metabolic process|GO:0019222,regulation of metabolic process|GO:0007596,blood coagulation|GO:0048468,cell development|GO:0030220,platelet formation|GO:0007160,cell-matrix adhesion|GO:1901362,organic cyclic compound biosynthetic process|GO:0071840,cellular component organization or biogenesis|GO:0032774,RNA biosynthetic process|GO:0048869,cell…	GO:0032432,actin filament bundle|GO:0015629,actin cytoskeleton|GO:0005886,plasma membrane|GO:0031974,membrane-enclosed lumen|GO:0030016,myofibril|GO:0030017,sarcomere|GO:0043229,intracellular organelle|GO:0043228,non-membrane-bounded organelle|GO:0060205,cytoplasmic membrane-bounded vesicle lumen|GO:0044424,intracellular part|GO:0005924,cell-substrate adherens junction|GO:0005925,focal adhesion|G…	GO:0017166,vinculin binding|GO:0044877,macromolecular complex binding|GO:0005488,binding|GO:0003676,nucleic acid binding|GO:0044325,ion channel binding|GO:1901363,heterocyclic compound binding|GO:0043169,cation binding|GO:0003713,transcription coactivator activity|GO:0003712,transcription cofactor activity|GO:0043167,ion binding|GO:0003779,actin binding|GO:0005509,calcium ion binding|GO:0000989,t…	hsa05322,Systemic lupus erythematosus|hsa05203,Viral carcinogenesis|hsa04530,Tight junction|hsa04670,Leukocyte transendothelial migration|hsa05146,Amoebiasis|hsa04510,Focal adhesion|hsa04520,Adherens junction|hsa05412,Arrhythmogenic right ventricular cardiomyopathy (ARVC)|hsa04810,Regulation of actin cytoskeleton	0.978079
P46781	40S ribosomal protein S9 (Small ribosomal subunit protein uS4)	RPS9	40S ribosomal protein S9 OS=Homo sapiens GN=RPS9 PE=1 SV=3 - [RS9_HUMAN]	231.629	46.39	7	10	10	28	1.00778	1.0135	194	22.5776	10.6528	GO:0034250,positive regulation of cellular amide metabolic process|GO:1901566,organonitrogen compound biosynthetic process|GO:0006450,regulation of translational fidelity|GO:0080090,regulation of primary metabolic process|GO:0019222,regulation of metabolic process|GO:0009891,positive regulation of biosynthetic process|GO:0051246,regulation of protein metabolic process|GO:0031325,positive regulati…	GO:0032040,small-subunit processome|GO:0015935,small ribosomal subunit|GO:0030686,90S preribosome|GO:0031974,membrane-enclosed lumen|GO:0030684,preribosome|GO:0043229,intracellular organelle|GO:0043228,non-membrane-bounded organelle|GO:0043227,membrane-bounded organelle|GO:0043226,organelle|GO:0005737,cytoplasm|GO:0031981,nuclear lumen|GO:0005730,nucleolus|GO:0005634,nucleus|GO:0030529,intracellu…	GO:0005515,protein binding|GO:0097159,organic cyclic compound binding|GO:0044822,poly(A) RNA binding|GO:0019843,rRNA binding|GO:0003735,structural constituent of ribosome|GO:0003723,RNA binding|GO:0003676,nucleic acid binding|GO:0030515,snoRNA binding|GO:0005198,structural molecule activity|GO:1901363,heterocyclic compound binding|GO:0005488,binding	hsa03008,Ribosome biogenesis in eukaryotes	1.00567
B3KNN7	cDNA FLJ30049 fis, clone ADRGL1000033, highly similar to 26S proteasome non-ATPase regulatory subunit 3		cDNA FLJ30049 fis, clone ADRGL1000033, highly similar to 26S proteasome non-ATPase regulatory subunit 3 OS=Homo sapiens PE=2 SV=1 - [B3KNN7_HUMAN]	167.222	20.08	10	10	10	15	0.939822	0.996155	498	57.1966	8.45557	GO:0080090,regulation of primary metabolic process|GO:0019222,regulation of metabolic process|GO:0048585,negative regulation of response to stimulus|GO:0048584,positive regulation of response to stimulus|GO:0048583,regulation of response to stimulus|GO:0031349,positive regulation of defense response|GO:0030111,regulation of Wnt signaling pathway|GO:0007165,signal transduction|GO:0007166,cell surf…	GO:0022624,proteasome accessory complex|GO:0031974,membrane-enclosed lumen|GO:0043229,intracellular organelle|GO:0043227,membrane-bounded organelle|GO:0043226,organelle|GO:0008541,proteasome regulatory particle, lid subcomplex|GO:0005737,cytoplasm|GO:0005838,proteasome regulatory particle|GO:0070062,extracellular exosome|GO:0031981,nuclear lumen|GO:0005634,nucleus|GO:0016020,membrane|GO:0031988,m…	GO:0030234,enzyme regulator activity|GO:0098772,molecular function regulator|GO:0005488,binding|GO:0005515,protein binding	hsa03050,Proteasome|hsa05169,Epstein-Barr virus infection	1.05994
P62753	40S ribosomal protein S6 (Phosphoprotein NP33) (Small ribosomal subunit protein eS6)	RPS6 OK/SW-cl.2	40S ribosomal protein S6 OS=Homo sapiens GN=RPS6 PE=1 SV=1 - [RS6_HUMAN]	167.16	30.92	6	10	10	24	1.17767	1.0485	249	28.663	10.8433	GO:0044238,primary metabolic process|GO:0051234,establishment of localization|GO:0070231,T cell apoptotic process|GO:0048468,cell development|GO:0007292,female gamete generation|GO:0061024,membrane organization|GO:0008104,protein localization|GO:0007165,signal transduction|GO:0007166,cell surface receptor signaling pathway|GO:0007167,enzyme linked receptor protein signaling pathway|GO:0007169,tra…	GO:0035770,ribonucleoprotein granule|GO:0022627,cytosolic small ribosomal subunit|GO:0031974,membrane-enclosed lumen|GO:0043229,intracellular organelle|GO:0043228,non-membrane-bounded organelle|GO:0036464,cytoplasmic ribonucleoprotein granule|GO:0022626,cytosolic ribosome|GO:0043227,membrane-bounded organelle|GO:0043226,organelle|GO:0015935,small ribosomal subunit|GO:0005737,cytoplasm|GO:0031981,…	GO:0019901,protein kinase binding|GO:0005515,protein binding|GO:0097159,organic cyclic compound binding|GO:0044822,poly(A) RNA binding|GO:0019899,enzyme binding|GO:0005198,structural molecule activity|GO:0003735,structural constituent of ribosome|GO:0019900,kinase binding|GO:0003723,RNA binding|GO:0003676,nucleic acid binding|GO:1901363,heterocyclic compound binding|GO:0005488,binding	hsa05205,Proteoglycans in cancer|hsa04910,Insulin signaling pathway|hsa03010,Ribosome|hsa04066,HIF-1 signaling pathway|hsa04150,mTOR signaling pathway|hsa04151,PI3K-Akt signaling pathway	0.890313
K7EQ48	Glucose-6-phosphate isomerase (EC 5.3.1.9) (Fragment)	GPI	Glucose-6-phosphate isomerase OS=Homo sapiens OX=9606 GN=GPI PE=1 SV=2 - [K7EQ48_HUMAN]	154.886	15.19	18	10	10	24	0.942499	0.961558	474	53.3682	8.67529	GO:0007599,hemostasis|GO:0080090,regulation of primary metabolic process|GO:0019222,regulation of metabolic process|GO:0007610,behavior|GO:0007611,learning or memory|GO:0009167,purine ribonucleoside monophosphate metabolic process|GO:0061621,canonical glycolysis|GO:0043523,regulation of neuron apoptotic process|GO:0043524,negative regulation of neuron apoptotic process|GO:0044281,small molecule m…	GO:0031974,membrane-enclosed lumen|GO:0043229,intracellular organelle|GO:0071944,cell periphery|GO:0043227,membrane-bounded organelle|GO:0043226,organelle|GO:0005737,cytoplasm|GO:0042995,cell projection|GO:0070062,extracellular exosome|GO:0031981,nuclear lumen|GO:0005615,extracellular space|GO:0005634,nucleus|GO:0016020,membrane|GO:0031988,membrane-bounded vesicle|GO:0005654,nucleoplasm|GO:009745…	GO:0005488,binding|GO:0031625,ubiquitin protein ligase binding|GO:0044389,ubiquitin-like protein ligase binding|GO:0016853,isomerase activity|GO:0008083,growth factor activity|GO:0004347,glucose-6-phosphate isomerase activity|GO:0030246,carbohydrate binding|GO:0019899,enzyme binding|GO:0003824,catalytic activity|GO:0005125,cytokine activity|GO:0048029,monosaccharide binding|GO:0005515,protein bin…	hsa01200,Carbon metabolism|hsa01100,Metabolic pathways|hsa00030,Pentose phosphate pathway|hsa00500,Starch and sucrose metabolism|hsa00010,Glycolysis / Gluconeogenesis|hsa00520,Amino sugar and nucleotide sugar metabolism	1.02022
Q53GN4	WD repeat domain 1, isoform CRA_a (WD repeat-containing protein 1 isoform 1 variant) (Fragment)	WDR1 hCG_19377	WD repeat domain 1, isoform CRA_a (Fragment) OS=Homo sapiens OX=9606 GN=WDR1 PE=2 SV=1 - [Q53GN4_HUMAN]	153.067	14.52	9	10	10	24	1.0015	1.01276	606	66.1379	6.65381	GO:0007599,hemostasis|GO:0051049,regulation of transport|GO:0007596,blood coagulation|GO:0048468,cell development|GO:0008064,regulation of actin polymerization or depolymerization|GO:0034765,regulation of ion transmembrane transport|GO:0034762,regulation of transmembrane transport|GO:0048869,cellular developmental process|GO:0051495,positive regulation of cytoskeleton organization|GO:0051493,regu…	GO:0042995,cell projection|GO:0015629,actin cytoskeleton|GO:0043229,intracellular organelle|GO:0043228,non-membrane-bounded organelle|GO:0043227,membrane-bounded organelle|GO:0043226,organelle|GO:0030054,cell junction|GO:0005856,cytoskeleton|GO:0002102,podosome|GO:0031982,vesicle|GO:0043209,myelin sheath|GO:0031988,membrane-bounded vesicle|GO:0044430,cytoskeletal part|GO:0005737,cytoplasm|GO:0005…	GO:0003779,actin binding|GO:0005488,binding|GO:0005515,protein binding|GO:0008092,cytoskeletal protein binding|GO:0051015,actin filament binding|GO:0044877,macromolecular complex binding|GO:0032403,protein complex binding		1.01124
B4DV79	Eukaryotic translation initiation factor 3 subunit B (eIF3b) (Eukaryotic translation initiation factor 3 subunit 9) (eIF-3-eta)	EIF3B EIF3S9	Eukaryotic translation initiation factor 3 subunit B OS=Homo sapiens GN=EIF3B PE=2 SV=1 - [B4DV79_HUMAN]	137.844	12.87	9	10	10	17	0.894019	1.01183	738	85.0814	5.26221	GO:0022607,cellular component assembly|GO:0080090,regulation of primary metabolic process|GO:0019222,regulation of metabolic process|GO:0043933,macromolecular complex subunit organization|GO:2000112,regulation of cellular macromolecule biosynthetic process|GO:0031323,regulation of cellular metabolic process|GO:0044249,cellular biosynthetic process|GO:0034641,cellular nitrogen compound metabolic p…	GO:0044421,extracellular region part|GO:0031974,membrane-enclosed lumen|GO:0043229,intracellular organelle|GO:0030529,intracellular ribonucleoprotein complex|GO:0043227,membrane-bounded organelle|GO:0043226,organelle|GO:0005737,cytoplasm|GO:0005852,eukaryotic translation initiation factor 3 complex|GO:0070062,extracellular exosome|GO:0031981,nuclear lumen|GO:0016282,eukaryotic 43S preinitiation c…	GO:0005488,binding|GO:0036094,small molecule binding|GO:0005515,protein binding|GO:0097159,organic cyclic compound binding|GO:0008135,translation factor activity, RNA binding|GO:0005198,structural molecule activity|GO:0032947,protein complex scaffold activity|GO:0003723,RNA binding|GO:0003676,nucleic acid binding|GO:0031369,translation initiation factor binding|GO:0000166,nucleotide binding|GO:19…	hsa03013,RNA transport	1.13177
P49915	GMP synthase [glutamine-hydrolyzing] (EC 6.3.5.2) (GMP synthetase) (Glutamine amidotransferase)	GMPS	GMP synthase [glutamine-hydrolyzing] OS=Homo sapiens GN=GMPS PE=1 SV=1 - [GUAA_HUMAN]	131.452	14	3	10	10	21	0.970744	1.00268	693	76.667	6.87354	GO:0044238,primary metabolic process|GO:0045909,positive regulation of vasodilation|GO:0003013,circulatory system process|GO:0044281,small molecule metabolic process|GO:0044283,small molecule biosynthetic process|GO:0003018,vascular process in circulatory system|GO:0014074,response to purine-containing compound|GO:0090066,regulation of anatomical structure size|GO:1901362,organic cyclic compound …	GO:0044464,cell part|GO:0031974,membrane-enclosed lumen|GO:0031975,envelope|GO:0043229,intracellular organelle|GO:0043228,non-membrane-bounded organelle|GO:0042645,mitochondrial nucleoid|GO:0043227,membrane-bounded organelle|GO:0043226,organelle|GO:0005737,cytoplasm|GO:0031090,organelle membrane|GO:0031981,nuclear lumen|GO:0005730,nucleolus|GO:0005634,nucleus|GO:0016020,membrane|GO:0044444,cytopl…	GO:0004175,endopeptidase activity|GO:0035639,purine ribonucleoside triphosphate binding|GO:0044877,macromolecular complex binding|GO:0016884,carbon-nitrogen ligase activity, with glutamine as amido-N-donor|GO:0008233,peptidase activity|GO:0043167,ion binding|GO:0016597,amino acid binding|GO:1901363,heterocyclic compound binding|GO:0001883,purine nucleoside binding|GO:0001882,nucleoside binding|GO…	hsa01200,Carbon metabolism|hsa01100,Metabolic pathways|hsa00250,Alanine, aspartate and glutamate metabolism|hsa00220,Arginine biosynthesis|hsa00910,Nitrogen metabolism|hsa01230,Biosynthesis of amino acids	1.03289
H0Y2Y8	Zyxin (Fragment)	ZYX	Zyxin (Fragment) OS=Homo sapiens OX=9606 GN=ZYX PE=1 SV=1 - [H0Y2Y8_HUMAN]	126.499	21.3	10	10	10	19	0.97305	0.938778	540	57.6063	6.87354	GO:0042221,response to chemical|GO:0022607,cellular component assembly|GO:0061572,actin filament bundle organization|GO:0032101,regulation of response to external stimulus|GO:0043933,macromolecular complex subunit organization|GO:0050896,response to stimulus|GO:0048583,regulation of response to stimulus|GO:0030036,actin cytoskeleton organization|GO:0009611,response to wounding|GO:0007160,cell-mat…	GO:0032432,actin filament bundle|GO:0015629,actin cytoskeleton|GO:0043229,intracellular organelle|GO:0043228,non-membrane-bounded organelle|GO:0005887,integral component of plasma membrane|GO:0005924,cell-substrate adherens junction|GO:0005925,focal adhesion|GO:0043227,membrane-bounded organelle|GO:0043226,organelle|GO:0030054,cell junction|GO:0030055,cell-substrate junction|GO:0005856,cytoskelet…	GO:0005488,binding|GO:0043169,cation binding|GO:0005515,protein binding|GO:0046914,transition metal ion binding|GO:0097159,organic cyclic compound binding|GO:0044822,poly(A) RNA binding|GO:0043167,ion binding|GO:0008270,zinc ion binding|GO:0003676,nucleic acid binding|GO:0046872,metal ion binding|GO:1901363,heterocyclic compound binding|GO:0003723,RNA binding	hsa04510,Focal adhesion	0.964779
P46783	40S ribosomal protein S10 (Small ribosomal subunit protein eS10)	RPS10	40S ribosomal protein S10 OS=Homo sapiens GN=RPS10 PE=1 SV=1 - [RS10_HUMAN]	124.627	44.24	7	10	11	35	1.20834	1.02964	165	18.8859	10.1548	GO:0008104,protein localization|GO:0061024,membrane organization|GO:1901362,organic cyclic compound biosynthetic process|GO:1901360,organic cyclic compound metabolic process|GO:1901361,organic cyclic compound catabolic process|GO:0070727,cellular macromolecule localization|GO:0043043,peptide biosynthetic process|GO:0044419,interspecies interaction between organisms|GO:0019058,viral life cycle|GO:…	GO:0022626,cytosolic ribosome|GO:0022627,cytosolic small ribosomal subunit|GO:0031974,membrane-enclosed lumen|GO:0043229,intracellular organelle|GO:0043228,non-membrane-bounded organelle|GO:0005924,cell-substrate adherens junction|GO:0005925,focal adhesion|GO:0043227,membrane-bounded organelle|GO:0043226,organelle|GO:0030054,cell junction|GO:0015935,small ribosomal subunit|GO:0005737,cytoplasm|GO…	GO:0005515,protein binding|GO:0097159,organic cyclic compound binding|GO:0044822,poly(A) RNA binding|GO:0005198,structural molecule activity|GO:0003735,structural constituent of ribosome|GO:0003723,RNA binding|GO:0003676,nucleic acid binding|GO:1901363,heterocyclic compound binding|GO:0005488,binding	hsa03010,Ribosome	0.852112
A0A024QZB7	Ataxin 2-like, isoform CRA_b	ATXN2L hCG_1747190	Ataxin 2-like, isoform CRA_b OS=Homo sapiens OX=9606 GN=ATXN2L PE=4 SV=1 - [A0A024QZB7_HUMAN]	122.249	12.17	10	10	10	15	0.902127	1.00546	953	101.255	7.81104	GO:0022607,cellular component assembly|GO:0033043,regulation of organelle organization|GO:0043933,macromolecular complex subunit organization|GO:0034063,stress granule assembly|GO:0051128,regulation of cellular component organization|GO:0034622,cellular macromolecular complex assembly|GO:0050789,regulation of biological process|GO:0071840,cellular component organization or biogenesis|GO:0010603,r…	GO:0035770,ribonucleoprotein granule|GO:0031974,membrane-enclosed lumen|GO:0043229,intracellular organelle|GO:0043228,non-membrane-bounded organelle|GO:0036464,cytoplasmic ribonucleoprotein granule|GO:0043227,membrane-bounded organelle|GO:0043226,organelle|GO:0016607,nuclear speck|GO:0016604,nuclear body|GO:0031981,nuclear lumen|GO:0005634,nucleus|GO:0016020,membrane|GO:0030529,intracellular ribo…	GO:0003676,nucleic acid binding|GO:0097159,organic cyclic compound binding|GO:0044822,poly(A) RNA binding|GO:0003723,RNA binding|GO:0005515,protein binding|GO:1901363,heterocyclic compound binding|GO:0005488,binding|GO:0045296,cadherin binding|GO:0050839,cell adhesion molecule binding		1.11454
B4DDZ4	Annexin		Annexin OS=Homo sapiens OX=9606 PE=2 SV=1 - [B4DDZ4_HUMAN]	118.84	35.12	9	10	11	19	0.870769	0.972695	299	33.5928	5.85889	GO:0008104,protein localization|GO:0080090,regulation of primary metabolic process|GO:0019222,regulation of metabolic process|GO:0051048,negative regulation of secretion|GO:0051049,regulation of transport|GO:0007165,signal transduction|GO:1901362,organic cyclic compound biosynthetic process|GO:1901360,organic cyclic compound metabolic process|GO:0051716,cellular response to stimulus|GO:0010605,ne…	GO:0005635,nuclear envelope|GO:0031975,envelope|GO:0043229,intracellular organelle|GO:0071944,cell periphery|GO:0043227,membrane-bounded organelle|GO:0043226,organelle|GO:0005737,cytoplasm|GO:0070062,extracellular exosome|GO:0005634,nucleus|GO:0016020,membrane|GO:0031988,membrane-bounded vesicle|GO:0048471,perinuclear region of cytoplasm|GO:0009986,cell surface|GO:0031965,nuclear membrane|GO:0031…	GO:0043168,anion binding|GO:0043169,cation binding|GO:0055102,lipase inhibitor activity|GO:0048306,calcium-dependent protein binding|GO:0030234,enzyme regulator activity|GO:0005543,phospholipid binding|GO:0005544,calcium-dependent phospholipid binding|GO:0008289,lipid binding|GO:0051059,NF-kappaB binding|GO:0043167,ion binding|GO:0046872,metal ion binding|GO:0004859,phospholipase inhibitor activi…		1.11705
B0AZQ4	Structural maintenance of chromosomes protein		cDNA, FLJ79494, highly similar to Structural maintenance of chromosome 3 OS=Homo sapiens PE=2 SV=1 - [B0AZQ4_HUMAN]	118.142	8.3	3	10	10	12	1.021	1.02068	1217	141.442	7.18115	GO:0080090,regulation of primary metabolic process|GO:0019222,regulation of metabolic process|GO:0048468,cell development|GO:0007165,signal transduction|GO:0071840,cellular component organization or biogenesis|GO:0044710,single-organism metabolic process|GO:0044711,single-organism biosynthetic process|GO:0048864,stem cell development|GO:0000003,reproduction|GO:0048869,cellular developmental proce…	GO:0034991,nuclear meiotic cohesin complex|GO:0044421,extracellular region part|GO:0031974,membrane-enclosed lumen|GO:0031012,extracellular matrix|GO:0043226,organelle|GO:0043229,intracellular organelle|GO:0043228,non-membrane-bounded organelle|GO:0000785,chromatin|GO:0000228,nuclear chromosome|GO:0005622,intracellular|GO:0043227,membrane-bounded organelle|GO:0008278,cohesin complex|GO:0034399,nu…	GO:0035639,purine ribonucleoside triphosphate binding|GO:0044877,macromolecular complex binding|GO:0005488,binding|GO:0043167,ion binding|GO:1901363,heterocyclic compound binding|GO:0001883,purine nucleoside binding|GO:0001882,nucleoside binding|GO:0043168,anion binding|GO:0045502,dynein binding|GO:0000166,nucleotide binding|GO:1901265,nucleoside phosphate binding|GO:0032549,ribonucleoside bindin…	hsa04110,Cell cycle|hsa04114,Oocyte meiosis	0.999683
A0A1S5UZ19	Protein transport protein Sec31A	SEC31A	Protein transport protein Sec31A OS=Homo sapiens OX=9606 GN=SEC31A PE=2 SV=1 - [A0A1S5UZ19_HUMAN]	118.1	8.33	18	10	10	19	0.968302	0.978464	1080	118.877	7.38623	GO:0008104,protein localization|GO:0006901,vesicle coating|GO:0006900,membrane budding|GO:0006903,vesicle targeting|GO:0061024,membrane organization|GO:0007165,signal transduction|GO:0051656,establishment of organelle localization|GO:0051650,establishment of vesicle localization|GO:0071840,cellular component organization or biogenesis|GO:0044710,single-organism metabolic process|GO:0006986,respon…	GO:0005783,endoplasmic reticulum|GO:0005789,endoplasmic reticulum membrane|GO:0043226,organelle|GO:0042175,nuclear outer membrane-endoplasmic reticulum membrane network|GO:0043229,intracellular organelle|GO:0030117,membrane coat|GO:0030133,transport vesicle|GO:0005622,intracellular|GO:0030135,coated vesicle|GO:0030134,ER to Golgi transport vesicle|GO:0070971,endoplasmic reticulum exit site|GO:003…	GO:0005488,binding|GO:0005515,protein binding|GO:0048306,calcium-dependent protein binding	hsa04141,Protein processing in endoplasmic reticulum	1.01049
P51991	Heterogeneous nuclear ribonucleoprotein A3 (hnRNP A3)	HNRNPA3 HNRPA3	Heterogeneous nuclear ribonucleoprotein A3 OS=Homo sapiens GN=HNRNPA3 PE=1 SV=2 - [ROA3_HUMAN]	104.128	30.16	8	10	12	31	1.02583	1.05207	378	39.5706	9.01221					1.02558
Q5QPL9	RNA-binding protein Raly (Fragment)	RALY	RNA-binding protein Raly (Fragment) OS=Homo sapiens GN=RALY PE=2 SV=1 - [Q5QPL9_HUMAN]	96.0999	33.33	8	10	10	19	1.01387	1.00251	237	24.6503	10.4917	GO:0090304,nucleic acid metabolic process|GO:0034641,cellular nitrogen compound metabolic process|GO:0006807,nitrogen compound metabolic process|GO:0044237,cellular metabolic process|GO:1901360,organic cyclic compound metabolic process|GO:0006139,nucleobase-containing compound metabolic process|GO:0044260,cellular macromolecule metabolic process|GO:0071704,organic substance metabolic process|GO:0…	GO:0005622,intracellular|GO:0032991,macromolecular complex|GO:0043231,intracellular membrane-bounded organelle|GO:0071013,catalytic step 2 spliceosome|GO:0044464,cell part|GO:0005623,cell|GO:0043226,organelle|GO:0044446,intracellular organelle part|GO:0043229,intracellular organelle|GO:0044428,nuclear part|GO:0044422,organelle part|GO:0044424,intracellular part|GO:0030529,intracellular ribonucleo…	GO:0005515,protein binding|GO:0097159,organic cyclic compound binding|GO:0044822,poly(A) RNA binding|GO:0000166,nucleotide binding|GO:0036094,small molecule binding|GO:0003723,RNA binding|GO:0003676,nucleic acid binding|GO:1901363,heterocyclic compound binding|GO:1901265,nucleoside phosphate binding|GO:0005488,binding|GO:0000989,transcription factor activity, transcription factor binding|GO:00037…		0.988801
A0A024R5A3	Calpain 1, (Mu/I) large subunit, isoform CRA_b	CAPN1 hCG_23396	Calpain 1, (Mu/I) large subunit, isoform CRA_b OS=Homo sapiens OX=9606 GN=CAPN1 PE=3 SV=1 - [A0A024R5A3_HUMAN]	95.7843	13.1	16	10	12	21	0.974473	1.01452	710	81.416	5.74463	GO:0042127,regulation of cell proliferation|GO:0032801,receptor catabolic process|GO:0048771,tissue remodeling|GO:0044248,cellular catabolic process|GO:0009057,macromolecule catabolic process|GO:0009653,anatomical structure morphogenesis|GO:0007275,multicellular organism development|GO:0044699,single-organism process|GO:1901575,organic substance catabolic process|GO:0044260,cellular macromolecule…	GO:0000323,lytic vacuole|GO:0043229,intracellular organelle|GO:0071944,cell periphery|GO:0005924,cell-substrate adherens junction|GO:0005925,focal adhesion|GO:0043227,membrane-bounded organelle|GO:0043226,organelle|GO:0030054,cell junction|GO:0030055,cell-substrate junction|GO:0005737,cytoplasm|GO:0031982,vesicle|GO:0005773,vacuole|GO:0016020,membrane|GO:0005739,mitochondrion|GO:0031988,membrane-…	GO:0005488,binding|GO:0016787,hydrolase activity|GO:0004175,endopeptidase activity|GO:0043169,cation binding|GO:0043167,ion binding|GO:0070011,peptidase activity, acting on L-amino acid peptides|GO:0003824,catalytic activity|GO:0004197,cysteine-type endopeptidase activity|GO:0005509,calcium ion binding|GO:0005515,protein binding|GO:0008233,peptidase activity|GO:0046872,metal ion binding|GO:000419…	hsa04141,Protein processing in endoplasmic reticulum|hsa04210,Apoptosis|hsa05010,Alzheimer's disease	1.0411
P31153	S-adenosylmethionine synthase isoform type-2 (AdoMet synthase 2) (EC 2.5.1.6) (Methionine adenosyltransferase 2) (MAT 2) (Methionine adenosyltransferase II) (MAT-II)	MAT2A AMS2 MATA2	S-adenosylmethionine synthase isoform type-2 OS=Homo sapiens GN=MAT2A PE=1 SV=1 - [METK2_HUMAN]	94.5067	21.77	9	10	10	17	0.921442	0.95525	395	43.6333	6.48096	GO:0006732,coenzyme metabolic process|GO:0006730,one-carbon metabolic process|GO:0006805,xenobiotic metabolic process|GO:0034641,cellular nitrogen compound metabolic process|GO:0006807,nitrogen compound metabolic process|GO:0009108,coenzyme biosynthetic process|GO:0009163,nucleoside biosynthetic process|GO:0070887,cellular response to chemical stimulus|GO:0042221,response to chemical|GO:1901137,c…	GO:0043234,protein complex|GO:0005737,cytoplasm|GO:0032991,macromolecular complex|GO:1902494,catalytic complex|GO:0005829,cytosol|GO:0044464,cell part|GO:0005623,cell|GO:0005622,intracellular|GO:0044444,cytoplasmic part|GO:0048269,methionine adenosyltransferase complex|GO:1990234,transferase complex|GO:0044424,intracellular part	GO:0035639,purine ribonucleoside triphosphate binding|GO:0005488,binding|GO:0000166,nucleotide binding|GO:1901363,heterocyclic compound binding|GO:1901265,nucleoside phosphate binding|GO:0001882,nucleoside binding|GO:0043168,anion binding|GO:0043169,cation binding|GO:0043167,ion binding|GO:0016765,transferase activity, transferring alkyl or aryl (other than methyl) groups|GO:0016740,transferase a…	hsa01230,Biosynthesis of amino acids|hsa01100,Metabolic pathways|hsa00270,Cysteine and methionine metabolism	1.03669
B4DZ87	cDNA FLJ57240, highly similar to Mitochondrial proteins import receptor		cDNA FLJ57240, highly similar to Mitochondrial proteins import receptor OS=Homo sapiens OX=9606 PE=2 SV=1 - [B4DZ87_HUMAN]	93.8736	16.97	4	10	10	13	0.964924	1.02463	501	56.8945	5.90967	GO:0008104,protein localization|GO:0051649,establishment of localization in cell|GO:0051641,cellular localization|GO:0044699,single-organism process|GO:0044267,cellular protein metabolic process|GO:0071806,protein transmembrane transport|GO:0044260,cellular macromolecule metabolic process|GO:0070727,cellular macromolecule localization|GO:0071840,cellular component organization or biogenesis|GO:00…	GO:0044421,extracellular region part|GO:0031975,envelope|GO:0043229,intracellular organelle|GO:0043227,membrane-bounded organelle|GO:0043226,organelle|GO:0031224,intrinsic component of membrane|GO:0005737,cytoplasm|GO:0005742,mitochondrial outer membrane translocase complex|GO:0031982,vesicle|GO:0016021,integral component of membrane|GO:0016020,membrane|GO:0044444,cytoplasmic part|GO:0005739,mito…	GO:0008565,protein transporter activity|GO:0022891,substrate-specific transmembrane transporter activity|GO:0022892,substrate-specific transporter activity|GO:0022884,macromolecule transmembrane transporter activity|GO:0005215,transporter activity|GO:0008320,protein transmembrane transporter activity|GO:0022857,transmembrane transporter activity|GO:0005488,binding|GO:0005515,protein binding|GO:00…		1.06188
Q92538	Golgi-specific brefeldin A-resistance guanine nucleotide exchange factor 1 (BFA-resistant GEF 1)	GBF1 KIAA0248	Golgi-specific brefeldin A-resistance guanine nucleotide exchange factor 1 OS=Homo sapiens GN=GBF1 PE=1 SV=2 - [GBF1_HUMAN]	92.1971	5.27	5	10	11	18	1.02893	1.06846	1859	206.315	5.73193	GO:0008104,protein localization|GO:0019222,regulation of metabolic process|GO:0048583,regulation of response to stimulus|GO:0006900,membrane budding|GO:0006903,vesicle targeting|GO:0061024,membrane organization|GO:0007163,establishment or maintenance of cell polarity|GO:0007165,signal transduction|GO:0060326,cell chemotaxis|GO:0051656,establishment of organelle localization|GO:0051650,establishme…	GO:0016020,membrane|GO:0005783,endoplasmic reticulum|GO:0031974,membrane-enclosed lumen|GO:0042579,microbody|GO:0043229,intracellular organelle|GO:0043228,non-membrane-bounded organelle|GO:0005622,intracellular|GO:0043227,membrane-bounded organelle|GO:0043226,organelle|GO:0005737,cytoplasm|GO:0031984,organelle subcompartment|GO:0031090,organelle membrane|GO:0005811,lipid particle|GO:0005777,perox…	GO:0043168,anion binding|GO:0080025,phosphatidylinositol-3,5-bisphosphate binding|GO:0035091,phosphatidylinositol binding|GO:0005543,phospholipid binding|GO:0005085,guanyl-nucleotide exchange factor activity|GO:0008289,lipid binding|GO:0005547,phosphatidylinositol-3,4,5-trisphosphate binding|GO:1902936,phosphatidylinositol bisphosphate binding|GO:0043167,ion binding|GO:0005488,binding|GO:0005515,…	hsa04144,Endocytosis	1.03842
B7Z2X4	cDNA FLJ53327, highly similar to Gelsolin		cDNA FLJ53327, highly similar to Gelsolin OS=Homo sapiens OX=9606 PE=2 SV=1 - [B7Z2X4_HUMAN]	89.56	12.77	13	10	10	16	0.979647	1.04388	705	77.7411	5.69385	GO:0006909,phagocytosis|GO:0008064,regulation of actin polymerization or depolymerization|GO:0044858,plasma membrane raft polarization|GO:0044855,plasma membrane raft distribution|GO:0044856,plasma membrane raft localization|GO:0043200,response to amino acid|GO:0051716,cellular response to stimulus|GO:0048589,developmental growth|GO:0051495,positive regulation of cytoskeleton organization|GO:0051…	GO:0042995,cell projection|GO:0015629,actin cytoskeleton|GO:0043229,intracellular organelle|GO:0043228,non-membrane-bounded organelle|GO:0005924,cell-substrate adherens junction|GO:0005925,focal adhesion|GO:0043227,membrane-bounded organelle|GO:0043226,organelle|GO:0030054,cell junction|GO:0030055,cell-substrate junction|GO:0005856,cytoskeleton|GO:0001726,ruffle|GO:0002102,podosome|GO:0031982,ves…	GO:0005488,binding|GO:0043169,cation binding|GO:0005515,protein binding|GO:0008092,cytoskeletal protein binding|GO:0017022,myosin binding|GO:0043167,ion binding|GO:0003779,actin binding|GO:0005509,calcium ion binding|GO:0045159,myosin II binding|GO:0046872,metal ion binding|GO:0019904,protein domain specific binding|GO:0051015,actin filament binding|GO:0044877,macromolecular complex binding|GO:00…	hsa05203,Viral carcinogenesis|hsa04666,Fc gamma R-mediated phagocytosis|hsa04810,Regulation of actin cytoskeleton	1.06556
P11216	Glycogen phosphorylase, brain form (EC 2.4.1.1)	PYGB	Glycogen phosphorylase, brain form OS=Homo sapiens OX=9606 GN=PYGB PE=1 SV=5 - [PYGB_HUMAN]	86.3673	14.12	11	10	14	20	0.970119	1.05357	843	96.6345	6.85889	GO:0044248,cellular catabolic process|GO:0044281,small molecule metabolic process|GO:0006091,generation of precursor metabolites and energy|GO:0044699,single-organism process|GO:0044247,cellular polysaccharide catabolic process|GO:0044712,single-organism catabolic process|GO:0044710,single-organism metabolic process|GO:0044262,cellular carbohydrate metabolic process|GO:0044260,cellular macromolec…	GO:0005737,cytoplasm|GO:0042995,cell projection|GO:0043230,extracellular organelle|GO:0031982,vesicle|GO:0097458,neuron part|GO:0044421,extracellular region part|GO:0043227,membrane-bounded organelle|GO:0016020,membrane|GO:0044464,cell part|GO:0005623,cell|GO:0031988,membrane-bounded vesicle|GO:0044424,intracellular part|GO:0005576,extracellular region|GO:0043005,neuron projection|GO:0030424,axon…	GO:0043168,anion binding|GO:0005515,protein binding|GO:0005488,binding|GO:0043167,ion binding|GO:0097159,organic cyclic compound binding|GO:0004645,phosphorylase activity|GO:0030246,carbohydrate binding|GO:0008144,drug binding|GO:0003824,catalytic activity|GO:0016740,transferase activity|GO:0048037,cofactor binding|GO:0030170,pyridoxal phosphate binding|GO:0016757,transferase activity, transferri…	hsa01100,Metabolic pathways|hsa04910,Insulin signaling pathway|hsa00500,Starch and sucrose metabolism|hsa04931,Insulin resistance|hsa04922,Glucagon signaling pathway	1.08602
B2R5W3	Poly [ADP-ribose] polymerase (PARP) (EC 2.4.2.-)		cDNA, FLJ92658, highly similar to Homo sapiens poly (ADP-ribose) polymerase family, member 1 (PARP1), mRNA OS=Homo sapiens PE=2 SV=1 - [B2R5W3_HUMAN]	80.7721	8.58	6	10	10	14	1.04423	1.04914	1014	113.014	8.88037	GO:0033157,regulation of intracellular protein transport|GO:0051169,nuclear transport|GO:0044238,primary metabolic process|GO:0032388,positive regulation of intracellular transport|GO:0080090,regulation of primary metabolic process|GO:0019222,regulation of metabolic process|GO:0060249,anatomical structure homeostasis|GO:0006471,protein ADP-ribosylation|GO:0051049,regulation of transport|GO:003238…	GO:0016020,membrane|GO:0031974,membrane-enclosed lumen|GO:0031975,envelope|GO:0043229,intracellular organelle|GO:0043228,non-membrane-bounded organelle|GO:0043227,membrane-bounded organelle|GO:0043226,organelle|GO:0005737,cytoplasm|GO:0031981,nuclear lumen|GO:0005730,nucleolus|GO:0005634,nucleus|GO:0005635,nuclear envelope|GO:0005739,mitochondrion|GO:0005654,nucleoplasm|GO:0031967,organelle envel…	GO:0019901,protein kinase binding|GO:0051287,NAD binding|GO:0019899,enzyme binding|GO:0044877,macromolecular complex binding|GO:0008270,zinc ion binding|GO:0003676,nucleic acid binding|GO:0003677,DNA binding|GO:0003950,NAD+ ADP-ribosyltransferase activity|GO:0000166,nucleotide binding|GO:1901363,heterocyclic compound binding|GO:1901265,nucleoside phosphate binding|GO:0043169,cation binding|GO:004…	hsa04210,Apoptosis|hsa03410,Base excision repair|hsa04064,NF-kappa B signaling pathway	1.0047
I3L1L3	Myb-binding protein 1A (Fragment)	MYBBP1A	Myb-binding protein 1A (Fragment) OS=Homo sapiens GN=MYBBP1A PE=4 SV=1 - [I3L1L3_HUMAN]	75.79	9.11	5	10	10	14	1.03796	1.04939	1252	140.154	9.26123	GO:0032922,circadian regulation of gene expression|GO:0080090,regulation of primary metabolic process|GO:0019222,regulation of metabolic process|GO:0051169,nuclear transport|GO:0001503,ossification|GO:0007165,signal transduction|GO:1901362,organic cyclic compound biosynthetic process|GO:1901360,organic cyclic compound metabolic process|GO:0043065,positive regulation of apoptotic process|GO:004471…	GO:0031974,membrane-enclosed lumen|GO:0031074,nucleocytoplasmic transport complex|GO:0043229,intracellular organelle|GO:0043228,non-membrane-bounded organelle|GO:0043227,membrane-bounded organelle|GO:0043226,organelle|GO:0005737,cytoplasm|GO:0031981,nuclear lumen|GO:0005730,nucleolus|GO:0005634,nucleus|GO:0016020,membrane|GO:0042564,NLS-dependent protein nuclear import complex|GO:0043234,protein …	GO:0034061,DNA polymerase activity|GO:0005488,binding|GO:0003676,nucleic acid binding|GO:0003677,DNA binding|GO:1901363,heterocyclic compound binding|GO:0043565,sequence-specific DNA binding|GO:0003714,transcription corepressor activity|GO:0003712,transcription cofactor activity|GO:0003887,DNA-directed DNA polymerase activity|GO:0016740,transferase activity|GO:0000989,transcription factor activit…		1.01101
A0A090N8G0	Glycyl-tRNA synthetase	GARS tcag7.674	Glycyl-tRNA synthetase OS=Homo sapiens OX=9606 GN=GARS PE=4 SV=1 - [A0A090N8G0_HUMAN]	75.1067	11.24	3	10	10	17	0.904426	0.961911	685	77.4813	6.23975	GO:0044238,primary metabolic process|GO:0019752,carboxylic acid metabolic process|GO:0090304,nucleic acid metabolic process|GO:0034654,nucleobase-containing compound biosynthetic process|GO:0034641,cellular nitrogen compound metabolic process|GO:0009165,nucleotide biosynthetic process|GO:0006807,nitrogen compound metabolic process|GO:0044281,small molecule metabolic process|GO:0034645,cellular ma…	GO:0031974,membrane-enclosed lumen|GO:0030424,axon|GO:0043229,intracellular organelle|GO:0043227,membrane-bounded organelle|GO:0043226,organelle|GO:0005737,cytoplasm|GO:0042995,cell projection|GO:0070062,extracellular exosome|GO:0031981,nuclear lumen|GO:0016023,cytoplasmic, membrane-bounded vesicle|GO:0031410,cytoplasmic vesicle|GO:0005634,nucleus|GO:0005739,mitochondrion|GO:0031988,membrane-boun…	GO:0035639,purine ribonucleoside triphosphate binding|GO:0005488,binding|GO:0000166,nucleotide binding|GO:1901363,heterocyclic compound binding|GO:1901265,nucleoside phosphate binding|GO:0001882,nucleoside binding|GO:0043168,anion binding|GO:0004812,aminoacyl-tRNA ligase activity|GO:0043167,ion binding|GO:0001883,purine nucleoside binding|GO:0032549,ribonucleoside binding|GO:0017076,purine nucleo…	hsa00970,Aminoacyl-tRNA biosynthesis	1.06356
A0A0A0MTN9	NADPH:adrenodoxin oxidoreductase, mitochondrial (EC 1.18.1.6)	FDXR	NADPH:adrenodoxin oxidoreductase, mitochondrial OS=Homo sapiens OX=9606 GN=FDXR PE=1 SV=1 - [A0A0A0MTN9_HUMAN]	68.3311	23.23	12	10	10	20	0.970827	0.968336	439	47.9981	6.7417	GO:0080090,regulation of primary metabolic process|GO:0019222,regulation of metabolic process|GO:0048468,cell development|GO:0048469,cell maturation|GO:1901362,organic cyclic compound biosynthetic process|GO:1901360,organic cyclic compound metabolic process|GO:0010605,negative regulation of macromolecule metabolic process|GO:0010604,positive regulation of macromolecule metabolic process|GO:004886…	GO:0043231,intracellular membrane-bounded organelle|GO:0005634,nucleus|GO:0044464,cell part|GO:0005623,cell|GO:0005622,intracellular|GO:0043229,intracellular organelle|GO:0044424,intracellular part|GO:0043227,membrane-bounded organelle|GO:0043226,organelle|GO:0016607,nuclear speck|GO:0044446,intracellular organelle part|GO:0016604,nuclear body|GO:0031981,nuclear lumen|GO:0043233,organelle lumen|G…	GO:0043565,sequence-specific DNA binding|GO:0043566,structure-specific DNA binding|GO:0000989,transcription factor activity, transcription factor binding|GO:0003700,transcription factor activity, sequence-specific DNA binding|GO:0097159,organic cyclic compound binding|GO:0003714,transcription corepressor activity|GO:0003712,transcription cofactor activity|GO:0005488,binding|GO:0003676,nucleic aci…	hsa05202,Transcriptional misregulation in cancer	0.997434
P53618	Coatomer subunit beta (Beta-coat protein) (Beta-COP)	COPB1 COPB MSTP026	Coatomer subunit beta OS=Homo sapiens GN=COPB1 PE=1 SV=3 - [COPB_HUMAN]	59.86	9.34	4	10	10	19	1.03843	1.06814	953	107.074	6.04932	GO:0048069,eye pigmentation|GO:0008104,protein localization|GO:0034112,positive regulation of homotypic cell-cell adhesion|GO:0046638,positive regulation of alpha-beta T cell differentiation|GO:0046637,regulation of alpha-beta T cell differentiation|GO:0046635,positive regulation of alpha-beta T cell activation|GO:0046634,regulation of alpha-beta T cell activation|GO:0046632,alpha-beta T cell dif…	GO:0098796,membrane protein complex|GO:0000323,lytic vacuole|GO:0031974,membrane-enclosed lumen|GO:0030424,axon|GO:0043229,intracellular organelle|GO:0030117,membrane coat|GO:0045202,synapse|GO:0005622,intracellular|GO:0043227,membrane-bounded organelle|GO:0043226,organelle|GO:0010008,endosome membrane|GO:0005737,cytoplasm|GO:0005764,lysosome|GO:0044306,neuron projection terminus|GO:0031090,organ…	GO:0005215,transporter activity	hsa04142,Lysosome	1.02862
A0A024R4E5	High density lipoprotein binding protein (Vigilin), isoform CRA_a (Vigilin)	HDLBP hCG_33048	High density lipoprotein binding protein (Vigilin), isoform CRA_a OS=Homo sapiens OX=9606 GN=HDLBP PE=1 SV=1 - [A0A024R4E5_HUMAN]	59.65	7.57	28	10	10	14	0.981672	1.11469	1268	141.352	6.87354	GO:0008202,steroid metabolic process|GO:0006869,lipid transport|GO:0044281,small molecule metabolic process|GO:0044699,single-organism process|GO:0044710,single-organism metabolic process|GO:0071704,organic substance metabolic process|GO:1901360,organic cyclic compound metabolic process|GO:0071702,organic substance transport|GO:0033036,macromolecule localization|GO:0016125,sterol metabolic proces…	GO:0034358,plasma lipoprotein particle|GO:0043229,intracellular organelle|GO:0071944,cell periphery|GO:1990777,lipoprotein particle|GO:0043227,membrane-bounded organelle|GO:0043226,organelle|GO:0005737,cytoplasm|GO:0005615,extracellular space|GO:0005634,nucleus|GO:0016020,membrane|GO:0034364,high-density lipoprotein particle|GO:0005886,plasma membrane|GO:0032994,protein-lipid complex|GO:0032991,m…	GO:0003676,nucleic acid binding|GO:0097159,organic cyclic compound binding|GO:0044822,poly(A) RNA binding|GO:0008289,lipid binding|GO:0003723,RNA binding|GO:0005515,protein binding|GO:1901363,heterocyclic compound binding|GO:0005488,binding|GO:0045296,cadherin binding|GO:0050839,cell adhesion molecule binding		1.1355
Q15046	Lysine--tRNA ligase (EC 2.7.7.-) (EC 6.1.1.6) (Lysyl-tRNA synthetase) (LysRS)	KARS KIAA0070	Lysine--tRNA ligase OS=Homo sapiens OX=9606 GN=KARS PE=1 SV=3 - [SYK_HUMAN]	52.14	12.56	8	10	10	14	0.965152	0.951302	597	68.0046	6.354	GO:0044238,primary metabolic process|GO:0006430,lysyl-tRNA aminoacylation|GO:0019752,carboxylic acid metabolic process|GO:0090304,nucleic acid metabolic process|GO:0034654,nucleobase-containing compound biosynthetic process|GO:0034641,cellular nitrogen compound metabolic process|GO:0009165,nucleotide biosynthetic process|GO:0006807,nitrogen compound metabolic process|GO:0044281,small molecule met…	GO:0017101,aminoacyl-tRNA synthetase multienzyme complex|GO:0031974,membrane-enclosed lumen|GO:0043229,intracellular organelle|GO:0043228,non-membrane-bounded organelle|GO:0043227,membrane-bounded organelle|GO:0043226,organelle|GO:0005856,cytoskeleton|GO:0005634,nucleus|GO:0016020,membrane|GO:0005739,mitochondrion|GO:0005576,extracellular region|GO:0005759,mitochondrial matrix|GO:0005737,cytoplas…	GO:0035639,purine ribonucleoside triphosphate binding|GO:0005488,binding|GO:0003676,nucleic acid binding|GO:0043167,ion binding|GO:0016597,amino acid binding|GO:1901363,heterocyclic compound binding|GO:1901265,nucleoside phosphate binding|GO:0001882,nucleoside binding|GO:0043168,anion binding|GO:0043169,cation binding|GO:0004812,aminoacyl-tRNA ligase activity|GO:0000166,nucleotide binding|GO:0001…	hsa00970,Aminoacyl-tRNA biosynthesis	0.98565
Q9Y5B9	FACT complex subunit SPT16 (Chromatin-specific transcription elongation factor 140 kDa subunit) (FACT 140 kDa subunit) (FACTp140) (Facilitates chromatin transcription complex subunit SPT16) (hSPT16)	SUPT16H FACT140 FACTP140	FACT complex subunit SPT16 OS=Homo sapiens GN=SUPT16H PE=1 SV=1 - [SP16H_HUMAN]	48.6547	7.45	3	10	11	11	0.975954	0.999922	1047	119.838	5.65576	GO:0007599,hemostasis|GO:0080090,regulation of primary metabolic process|GO:0019222,regulation of metabolic process|GO:2000242,negative regulation of reproductive process|GO:2000243,positive regulation of reproductive process|GO:2000241,regulation of reproductive process|GO:0008585,female gonad development|GO:0008584,male gonad development|GO:0072359,circulatory system development|GO:0072358,card…	GO:0005737,cytoplasm|GO:0044446,intracellular organelle part|GO:0043231,intracellular membrane-bounded organelle|GO:0031981,nuclear lumen|GO:0043233,organelle lumen|GO:0005634,nucleus|GO:0044464,cell part|GO:0031974,membrane-enclosed lumen|GO:0005622,intracellular|GO:0005654,nucleoplasm|GO:0070013,intracellular organelle lumen|GO:0043229,intracellular organelle|GO:0044428,nuclear part|GO:0005623,…	GO:0001076,transcription factor activity, RNA polymerase II transcription factor binding|GO:0008270,zinc ion binding|GO:0003676,nucleic acid binding|GO:0003677,DNA binding|GO:0001078,transcriptional repressor activity, RNA polymerase II core promoter proximal region sequence-specific binding|GO:1901363,heterocyclic compound binding|GO:0043169,cation binding|GO:0001190,transcriptional activator ac…	hsa05206,MicroRNAs in cancer	1.02456
A8K781	cDNA FLJ75299, highly similar to Xenopus laevis proteasome (prosome, macropain) 26S subunit, ATPase 3, mRNA		cDNA FLJ75299, highly similar to Xenopus laevis proteasome (prosome, macropain) 26S subunit, ATPase 3, mRNA OS=Homo sapiens PE=2 SV=1 - [A8K781_HUMAN]	42.2965	19.15	9	10	10	13	0.901248	0.857496	423	47.2925	5.22412	GO:0043933,macromolecular complex subunit organization|GO:0080090,regulation of primary metabolic process|GO:0019222,regulation of metabolic process|GO:0002479,antigen processing and presentation of exogenous peptide antigen via MHC class I, TAP-dependent|GO:0048585,negative regulation of response to stimulus|GO:0048584,positive regulation of response to stimulus|GO:0048583,regulation of response…	GO:0035770,ribonucleoprotein granule|GO:0022624,proteasome accessory complex|GO:0044464,cell part|GO:0031974,membrane-enclosed lumen|GO:0031595,nuclear proteasome complex|GO:0043229,intracellular organelle|GO:0043228,non-membrane-bounded organelle|GO:0036464,cytoplasmic ribonucleoprotein granule|GO:0043227,membrane-bounded organelle|GO:0043226,organelle|GO:0008540,proteasome regulatory particle, …	GO:0036402,proteasome-activating ATPase activity|GO:0035639,purine ribonucleoside triphosphate binding|GO:0017025,TBP-class protein binding|GO:0005488,binding|GO:0016887,ATPase activity|GO:0043167,ion binding|GO:1901363,heterocyclic compound binding|GO:1901265,nucleoside phosphate binding|GO:0001882,nucleoside binding|GO:0043168,anion binding|GO:0042623,ATPase activity, coupled|GO:0003714,transcr…	hsa03050,Proteasome|hsa05169,Epstein-Barr virus infection	0.951454
O14980	Exportin-1 (Exp1) (Chromosome region maintenance 1 protein homolog)	XPO1 CRM1	Exportin-1 OS=Homo sapiens GN=XPO1 PE=1 SV=1 - [XPO1_HUMAN]	37.9504	7.56	13	10	10	14	0.890815	0.959957	1071	123.306	6.06201	GO:0033157,regulation of intracellular protein transport|GO:0051169,nuclear transport|GO:0051168,nuclear export|GO:0080090,regulation of primary metabolic process|GO:0019222,regulation of metabolic process|GO:0051049,regulation of transport|GO:0048585,negative regulation of response to stimulus|GO:0048583,regulation of response to stimulus|GO:0008104,protein localization|GO:0007165,signal transdu…	GO:0016020,membrane|GO:0031974,membrane-enclosed lumen|GO:0031975,envelope|GO:0042175,nuclear outer membrane-endoplasmic reticulum membrane network|GO:0043229,intracellular organelle|GO:0043228,non-membrane-bounded organelle|GO:0043227,membrane-bounded organelle|GO:0043226,organelle|GO:0005737,cytoplasm|GO:0016604,nuclear body|GO:0031090,organelle membrane|GO:0031981,nuclear lumen|GO:0005730,nucl…	GO:0008565,protein transporter activity|GO:0022892,substrate-specific transporter activity|GO:0005515,protein binding|GO:0005215,transporter activity|GO:0008536,Ran GTPase binding|GO:0019899,enzyme binding|GO:0017016,Ras GTPase binding|GO:0031267,small GTPase binding|GO:0051020,GTPase binding|GO:0003723,RNA binding|GO:0003676,nucleic acid binding|GO:0097159,organic cyclic compound binding|GO:0005…	hsa05164,Influenza A|hsa03008,Ribosome biogenesis in eukaryotes|hsa05166,HTLV-I infection|hsa03013,RNA transport|hsa05169,Epstein-Barr virus infection	1.07762
A0A024R0J9	Heterogeneous nuclear ribonucleoprotein U-like 1, isoform CRA_a	HNRPUL1 hCG_2039741	Heterogeneous nuclear ribonucleoprotein U-like 1, isoform CRA_a OS=Homo sapiens OX=9606 GN=HNRPUL1 PE=4 SV=1 - [A0A024R0J9_HUMAN]	33.2459	12.3	15	10	10	14	1.03961	0.979359	756	84.741	8.77783					0.942041
A8K3R2	Ribosome biogenesis protein BOP1 (Block of proliferation 1 protein)	BOP1	Ribosome biogenesis protein BOP1 OS=Homo sapiens OX=9606 GN=BOP1 PE=2 SV=1 - [A8K3R2_HUMAN]	28.34	9.65	8	10	10	13	1.10379	0.997963	746	83.5182	6.12549					0.904125
P07195	L-lactate dehydrogenase B chain (LDH-B) (EC 1.1.1.27) (LDH heart subunit) (LDH-H) (Renal carcinoma antigen NY-REN-46)	LDHB	L-lactate dehydrogenase B chain OS=Homo sapiens GN=LDHB PE=1 SV=2 - [LDHB_HUMAN]	305.691	27.84	9	9	12	42	1.01955	0.952042	334	36.6151	6.04932	GO:0019674,NAD metabolic process|GO:0006732,coenzyme metabolic process|GO:0006733,oxidoreduction coenzyme metabolic process|GO:0019752,carboxylic acid metabolic process|GO:1901615,organic hydroxy compound metabolic process|GO:0034641,cellular nitrogen compound metabolic process|GO:0006807,nitrogen compound metabolic process|GO:0046496,nicotinamide nucleotide metabolic process|GO:0006090,pyruvate …	GO:0043229,intracellular organelle|GO:0043227,membrane-bounded organelle|GO:0043226,organelle|GO:0005737,cytoplasm|GO:0031982,vesicle|GO:0043209,myelin sheath|GO:0098805,whole membrane|GO:0016020,membrane|GO:0005739,mitochondrion|GO:0031988,membrane-bounded vesicle|GO:0098589,membrane region|GO:1903561,extracellular vesicle|GO:0070062,extracellular exosome|GO:0043230,extracellular organelle|GO:00…	GO:0005488,binding|GO:0050662,coenzyme binding|GO:0016614,oxidoreductase activity, acting on CH-OH group of donors|GO:0005515,protein binding|GO:0016616,oxidoreductase activity, acting on the CH-OH group of donors, NAD or NADP as acceptor|GO:0019900,kinase binding|GO:0051287,NAD binding|GO:0019899,enzyme binding|GO:0000166,nucleotide binding|GO:0036094,small molecule binding|GO:0003824,catalytic …	hsa00270,Cysteine and methionine metabolism|hsa00620,Pyruvate metabolism|hsa01100,Metabolic pathways|hsa00640,Propanoate metabolism|hsa00010,Glycolysis / Gluconeogenesis|hsa04922,Glucagon signaling pathway	0.933791
P39019	40S ribosomal protein S19 (Small ribosomal subunit protein eS19)	RPS19	40S ribosomal protein S19 OS=Homo sapiens GN=RPS19 PE=1 SV=2 - [RS19_HUMAN]	293.473	42.07	8	9	9	27	1.31304	0.989281	145	16.0505	10.3159	GO:0044238,primary metabolic process|GO:0051234,establishment of localization|GO:0019222,regulation of metabolic process|GO:0048585,negative regulation of response to stimulus|GO:0048584,positive regulation of response to stimulus|GO:0048583,regulation of response to stimulus|GO:0031349,positive regulation of defense response|GO:0031348,negative regulation of defense response|GO:0008104,protein l…	GO:0022626,cytosolic ribosome|GO:0022627,cytosolic small ribosomal subunit|GO:0031974,membrane-enclosed lumen|GO:0043229,intracellular organelle|GO:0043228,non-membrane-bounded organelle|GO:0005924,cell-substrate adherens junction|GO:0005925,focal adhesion|GO:0043227,membrane-bounded organelle|GO:0043226,organelle|GO:0030054,cell junction|GO:0015935,small ribosomal subunit|GO:0005737,cytoplasm|GO…	GO:0005488,binding|GO:0019901,protein kinase binding|GO:0019899,enzyme binding|GO:0005515,protein binding|GO:0097159,organic cyclic compound binding|GO:0044822,poly(A) RNA binding|GO:0019838,growth factor binding|GO:0017134,fibroblast growth factor binding|GO:0005198,structural molecule activity|GO:0003735,structural constituent of ribosome|GO:0019900,kinase binding|GO:0003723,RNA binding|GO:0003…	hsa03010,Ribosome	0.753427
B2RDE8	cDNA, FLJ96580, highly similar to Homo sapiens hepatoma-derived growth factor (high-mobility group protein 1-like) (HDGF), mRNA		cDNA, FLJ96580, highly similar to Homo sapiens hepatoma-derived growth factor (high-mobility group protein 1-like) (HDGF), mRNA OS=Homo sapiens PE=2 SV=1 - [B2RDE8_HUMAN]	221.998	44.58	7	9	10	25	0.969938	0.980312	240	26.7888	4.66553	GO:0080090,regulation of primary metabolic process|GO:0019222,regulation of metabolic process|GO:0007165,signal transduction|GO:1901362,organic cyclic compound biosynthetic process|GO:1901360,organic cyclic compound metabolic process|GO:0051716,cellular response to stimulus|GO:0006986,response to unfolded protein|GO:0010605,negative regulation of macromolecule metabolic process|GO:0071310,cellula…	GO:0031974,membrane-enclosed lumen|GO:0043229,intracellular organelle|GO:0043227,membrane-bounded organelle|GO:0043226,organelle|GO:0005737,cytoplasm|GO:0005615,extracellular space|GO:0031981,nuclear lumen|GO:0005634,nucleus|GO:0005654,nucleoplasm|GO:0017053,transcriptional repressor complex|GO:0043234,protein complex|GO:0032991,macromolecular complex|GO:0043231,intracellular membrane-bounded org…	GO:0001076,transcription factor activity, RNA polymerase II transcription factor binding|GO:0005488,binding|GO:0003676,nucleic acid binding|GO:0003677,DNA binding|GO:0043167,ion binding|GO:1901363,heterocyclic compound binding|GO:1901265,nucleoside phosphate binding|GO:1901681,sulfur compound binding|GO:0001191,transcriptional repressor activity, RNA polymerase II transcription factor binding|GO:…		1.0107
P00558	Phosphoglycerate kinase 1 (EC 2.7.2.3) (Cell migration-inducing gene 10 protein) (Primer recognition protein 2) (PRP 2)	PGK1 PGKA MIG10 OK/SW-cl.110	Phosphoglycerate kinase 1 OS=Homo sapiens OX=9606 GN=PGK1 PE=1 SV=3 - [PGK1_HUMAN]	212.555	21.82	5	9	12	41	0.913951	0.997458	417	44.5861	8.104	GO:0019222,regulation of metabolic process|GO:0048584,positive regulation of response to stimulus|GO:0048583,regulation of response to stimulus|GO:0098779,mitophagy in response to mitochondrial depolarization|GO:0009167,purine ribonucleoside monophosphate metabolic process|GO:0044281,small molecule metabolic process|GO:0009161,ribonucleoside monophosphate metabolic process|GO:0007005,mitochondrio…	GO:0043229,intracellular organelle|GO:0005929,cilium|GO:0043227,membrane-bounded organelle|GO:0043226,organelle|GO:0005737,cytoplasm|GO:1903561,extracellular vesicle|GO:0031982,vesicle|GO:0005634,nucleus|GO:0031988,membrane-bounded vesicle|GO:0035686,sperm fibrous sheath|GO:0042995,cell projection|GO:0070062,extracellular exosome|GO:0043230,extracellular organelle|GO:0043231,intracellular membran…	GO:0035639,purine ribonucleoside triphosphate binding|GO:0005488,binding|GO:0000166,nucleotide binding|GO:1901363,heterocyclic compound binding|GO:1901265,nucleoside phosphate binding|GO:0001882,nucleoside binding|GO:0043168,anion binding|GO:0043167,ion binding|GO:0016740,transferase activity|GO:0001883,purine nucleoside binding|GO:0032549,ribonucleoside binding|GO:0017076,purine nucleotide bindi…	hsa01230,Biosynthesis of amino acids|hsa01200,Carbon metabolism|hsa01100,Metabolic pathways|hsa00010,Glycolysis / Gluconeogenesis	1.09137
A0A0S2Z4G4	Tropomyosin 3 isoform 1 (Fragment)	TPM3	Tropomyosin 3 isoform 1 (Fragment) OS=Homo sapiens OX=9606 GN=TPM3 PE=2 SV=1 - [A0A0S2Z4G4_HUMAN]	202.157	55.65	17	9	19	48	0.825648	0.911549	248	29.0147	4.77979	GO:0006928,movement of cell or subcellular component|GO:0003012,muscle system process|GO:0060322,head development|GO:0007275,multicellular organism development|GO:0044699,single-organism process|GO:0007417,central nervous system development|GO:0030029,actin filament-based process|GO:0033275,actin-myosin filament sliding|GO:0048513,animal organ development|GO:0032502,developmental process|GO:00325…	GO:0032432,actin filament bundle|GO:0015629,actin cytoskeleton|GO:0030016,myofibril|GO:0030017,sarcomere|GO:0043229,intracellular organelle|GO:0043228,non-membrane-bounded organelle|GO:0043227,membrane-bounded organelle|GO:0043226,organelle|GO:0042641,actomyosin|GO:0005856,cytoskeleton|GO:0001725,stress fiber|GO:0042995,cell projection|GO:0031982,vesicle|GO:0031988,membrane-bounded vesicle|GO:004…	GO:0003779,actin binding|GO:0005488,binding|GO:0005515,protein binding|GO:0008092,cytoskeletal protein binding|GO:0051015,actin filament binding|GO:0005198,structural molecule activity|GO:0008307,structural constituent of muscle|GO:0044877,macromolecular complex binding|GO:0032403,protein complex binding	hsa04260,Cardiac muscle contraction|hsa05216,Thyroid cancer|hsa05200,Pathways in cancer|hsa05410,Hypertrophic cardiomyopathy (HCM)|hsa05414,Dilated cardiomyopathy|hsa04261,Adrenergic signaling in cardiomyocytes	1.10404
Q9Y230	RuvB-like 2 (EC 3.6.4.12) (48 kDa TATA box-binding protein-interacting protein) (48 kDa TBP-interacting protein) (51 kDa erythrocyte cytosolic protein) (ECP-51) (INO80 complex subunit J) (Repressing pontin 52) (Reptin 52) (TIP49b) (TIP60-associated protein 54-beta) (TAP54-beta)	RUVBL2 INO80J TIP48 TIP49B CGI-46	RuvB-like 2 OS=Homo sapiens GN=RUVBL2 PE=1 SV=3 - [RUVB2_HUMAN]	192.585	19.65	8	9	9	16	0.920745	0.979923	463	51.1246	5.64307					1.06427
B4E1R7	cDNA FLJ58224, highly similar to Calpain-2 catalytic subunit		cDNA FLJ58224, highly similar to Calpain-2 catalytic subunit (EC 3.4.22.53) OS=Homo sapiens OX=9606 PE=2 SV=1 - [B4E1R7_HUMAN]	191.569	13.77	9	9	11	26	0.99269	1.00121	523	60.4691	5.07178	GO:0071495,cellular response to endogenous stimulus|GO:0010033,response to organic substance|GO:1901699,cellular response to nitrogen compound|GO:0033043,regulation of organelle organization|GO:0050896,response to stimulus|GO:0030154,cell differentiation|GO:0051128,regulation of cellular component organization|GO:0044248,cellular catabolic process|GO:0061061,muscle structure development|GO:000979…	GO:0000323,lytic vacuole|GO:0015629,actin cytoskeleton|GO:0044421,extracellular region part|GO:0030425,dendrite|GO:0043229,intracellular organelle|GO:0043228,non-membrane-bounded organelle|GO:0000785,chromatin|GO:0005924,cell-substrate adherens junction|GO:0005925,focal adhesion|GO:0043227,membrane-bounded organelle|GO:0043226,organelle|GO:0030054,cell junction|GO:0005783,endoplasmic reticulum|GO…	GO:0005488,binding|GO:0016787,hydrolase activity|GO:0004175,endopeptidase activity|GO:0043169,cation binding|GO:0046983,protein dimerization activity|GO:0046982,protein heterodimerization activity|GO:0043167,ion binding|GO:0070011,peptidase activity, acting on L-amino acid peptides|GO:0003824,catalytic activity|GO:0004197,cysteine-type endopeptidase activity|GO:0005509,calcium ion binding|GO:0005…	hsa04141,Protein processing in endoplasmic reticulum|hsa04210,Apoptosis|hsa05010,Alzheimer's disease|hsa04510,Focal adhesion	1.00859
A8K3C3	T-complex protein 1 subunit delta		T-complex protein 1 subunit delta OS=Homo sapiens PE=2 SV=1 - [A8K3C3_HUMAN]	185.777	16.88	5	9	10	21	0.989402	0.993285	539	57.9158	7.82568	GO:0006457,protein folding|GO:0006458,'de novo' protein folding|GO:0019953,sexual reproduction|GO:1901998,toxin transport|GO:0044699,single-organism process|GO:0044267,cellular protein metabolic process|GO:0000003,reproduction|GO:0044260,cellular macromolecule metabolic process|GO:0051084,'de novo' posttranslational protein folding|GO:0071704,organic substance metabolic process|GO:0008037,cell re…	GO:0048770,pigment granule|GO:0031974,membrane-enclosed lumen|GO:0043229,intracellular organelle|GO:0043228,non-membrane-bounded organelle|GO:0005815,microtubule organizing center|GO:0005874,microtubule|GO:0043226,organelle|GO:0005856,cytoskeleton|GO:0070062,extracellular exosome|GO:0031981,nuclear lumen|GO:0044445,cytosolic part|GO:0016023,cytoplasmic, membrane-bounded vesicle|GO:0031410,cytopla…	GO:0035639,purine ribonucleoside triphosphate binding|GO:0005488,binding|GO:0003676,nucleic acid binding|GO:0000166,nucleotide binding|GO:1901363,heterocyclic compound binding|GO:1901265,nucleoside phosphate binding|GO:0001882,nucleoside binding|GO:0043168,anion binding|GO:0051082,unfolded protein binding|GO:0043167,ion binding|GO:0001883,purine nucleoside binding|GO:0032549,ribonucleoside bindin…		1.00392
B3KPS3	Tubulin alpha chain		cDNA FLJ32131 fis, clone PEBLM2000267, highly similar to Tubulin alpha-ubiquitous chain OS=Homo sapiens PE=2 SV=1 - [B3KPS3_HUMAN]	174.329	19.95	39	9	9	36	0.929698	0.929024	416	46.2118	5.12256	GO:0022607,cellular component assembly|GO:0006457,protein folding|GO:0070271,protein complex biogenesis|GO:0043933,macromolecular complex subunit organization|GO:0006458,'de novo' protein folding|GO:0000226,microtubule cytoskeleton organization|GO:0070887,cellular response to chemical stimulus|GO:0034622,cellular macromolecular complex assembly|GO:0044699,single-organism process|GO:0044267,cellul…	GO:0043229,intracellular organelle|GO:0043228,non-membrane-bounded organelle|GO:0005874,microtubule|GO:0043226,organelle|GO:0005856,cytoskeleton|GO:0031982,vesicle|GO:0043209,myelin sheath|GO:0043227,membrane-bounded organelle|GO:0031988,membrane-bounded vesicle|GO:0044430,cytoskeletal part|GO:0005737,cytoplasm|GO:0015630,microtubule cytoskeleton|GO:0005881,cytoplasmic microtubule|GO:0032991,macr…	GO:0005200,structural constituent of cytoskeleton|GO:0044389,ubiquitin-like protein ligase binding|GO:0035639,purine ribonucleoside triphosphate binding|GO:0019899,enzyme binding|GO:0005488,binding|GO:0003676,nucleic acid binding|GO:0000166,nucleotide binding|GO:1901363,heterocyclic compound binding|GO:0001883,purine nucleoside binding|GO:0001882,nucleoside binding|GO:0043168,anion binding|GO:001…	hsa04210,Apoptosis|hsa05130,Pathogenic Escherichia coli infection|hsa04145,Phagosome|hsa04540,Gap junction	0.999276
B7Z2S5	cDNA FLJ56075, highly similar to Thioredoxin reductase 1, cytoplasmic		cDNA FLJ56075, highly similar to Thioredoxin reductase 1, cytoplasmic (EC 1.8.1.9) OS=Homo sapiens OX=9606 PE=2 SV=1 - [B7Z2S5_HUMAN]	170.777	15.54	14	9	9	26	0.924722	0.999955	547	59.9838	6.68311	GO:0019725,cellular homeostasis|GO:0051716,cellular response to stimulus|GO:0032774,RNA biosynthetic process|GO:0007498,mesoderm development|GO:0000302,response to reactive oxygen species|GO:0042592,homeostatic process|GO:0009790,embryo development|GO:0034641,cellular nitrogen compound metabolic process|GO:0006807,nitrogen compound metabolic process|GO:0023052,signaling|GO:0007165,signal transduc…	GO:0031974,membrane-enclosed lumen|GO:0043229,intracellular organelle|GO:0043228,non-membrane-bounded organelle|GO:0043227,membrane-bounded organelle|GO:0043226,organelle|GO:0005737,cytoplasm|GO:0070062,extracellular exosome|GO:0031981,nuclear lumen|GO:0005730,nucleolus|GO:0005634,nucleus|GO:0005739,mitochondrion|GO:0031988,membrane-bounded vesicle|GO:0005654,nucleoplasm|GO:1903561,extracellular …	GO:0005488,binding|GO:0000166,nucleotide binding|GO:1901363,heterocyclic compound binding|GO:1901265,nucleoside phosphate binding|GO:0016491,oxidoreductase activity|GO:0043168,anion binding|GO:0050662,coenzyme binding|GO:0050660,flavin adenine dinucleotide binding|GO:0043167,ion binding|GO:0016667,oxidoreductase activity, acting on a sulfur group of donors|GO:0016668,oxidoreductase activity, acti…	hsa00450,Selenocompound metabolism|hsa00240,Pyrimidine metabolism	1.08136
A8K4W0	40S ribosomal protein S3a	RPS3A	40S ribosomal protein S3a OS=Homo sapiens GN=RPS3A PE=2 SV=1 - [A8K4W0_HUMAN]	170.218	28.03	16	9	9	34	1.05978	1.01465	264	29.9358	9.72998	GO:0008104,protein localization|GO:0061024,membrane organization|GO:1901362,organic cyclic compound biosynthetic process|GO:0071840,cellular component organization or biogenesis|GO:1901361,organic cyclic compound catabolic process|GO:0070727,cellular macromolecule localization|GO:0048869,cellular developmental process|GO:0043043,peptide biosynthetic process|GO:0010467,gene expression|GO:0044419,i…	GO:0022626,cytosolic ribosome|GO:0022627,cytosolic small ribosomal subunit|GO:0031974,membrane-enclosed lumen|GO:0043229,intracellular organelle|GO:0043228,non-membrane-bounded organelle|GO:0005924,cell-substrate adherens junction|GO:0005925,focal adhesion|GO:0043227,membrane-bounded organelle|GO:0043226,organelle|GO:0030054,cell junction|GO:0015935,small ribosomal subunit|GO:0005737,cytoplasm|GO…	GO:0005515,protein binding|GO:0097159,organic cyclic compound binding|GO:0044822,poly(A) RNA binding|GO:0005198,structural molecule activity|GO:0003735,structural constituent of ribosome|GO:0003723,RNA binding|GO:0003676,nucleic acid binding|GO:1901363,heterocyclic compound binding|GO:0005488,binding|GO:0048027,mRNA 5'-UTR binding|GO:0003729,mRNA binding	hsa03010,Ribosome	0.957414
Q8NB89	cDNA FLJ34068 fis, clone FCBBF3001918, highly similar to SERINE/THREONINE PROTEIN PHOSPHATASE 2A, 65 kDa REGULATORY SUBUNIT A, ALPHA ISOFORM		cDNA FLJ34068 fis, clone FCBBF3001918, highly similar to SERINE/THREONINE PROTEIN PHOSPHATASE 2A, 65 kDa REGULATORY SUBUNIT A, ALPHA ISOFORM OS=Homo sapiens PE=2 SV=1 - [Q8NB89_HUMAN]	165.635	16.9	10	9	10	19	0.948724	0.958208	509	56.7661	5.69385	GO:2001235,positive regulation of apoptotic signaling pathway|GO:2001236,regulation of extrinsic apoptotic signaling pathway|GO:0051348,negative regulation of transferase activity|GO:0019220,regulation of phosphate metabolic process|GO:0080090,regulation of primary metabolic process|GO:0019222,regulation of metabolic process|GO:2001233,regulation of apoptotic signaling pathway|GO:0000086,G2/M tra…	GO:0044421,extracellular region part|GO:1903293,phosphatase complex|GO:0043229,intracellular organelle|GO:0043228,non-membrane-bounded organelle|GO:0043227,membrane-bounded organelle|GO:0043226,organelle|GO:0005856,cytoskeleton|GO:0031982,vesicle|GO:0005634,nucleus|GO:0016020,membrane|GO:0005739,mitochondrion|GO:0031988,membrane-bounded vesicle|GO:0000159,protein phosphatase type 2A complex|GO:00…	GO:0016787,hydrolase activity|GO:0046982,protein heterodimerization activity|GO:0016791,phosphatase activity|GO:0005515,protein binding|GO:0019888,protein phosphatase regulator activity|GO:0019208,phosphatase regulator activity|GO:0004722,protein serine/threonine phosphatase activity|GO:0004721,phosphoprotein phosphatase activity|GO:0042578,phosphoric ester hydrolase activity|GO:0003824,catalytic…	hsa04350,TGF-beta signaling pathway|hsa04530,Tight junction|hsa05160,Hepatitis C|hsa05142,Chagas disease (American trypanosomiasis)|hsa04114,Oocyte meiosis|hsa04071,Sphingolipid signaling pathway|hsa03015,mRNA surveillance pathway|hsa04390,Hippo signaling pathway|hsa04728,Dopaminergic synapse|hsa04152,AMPK signaling pathway|hsa04261,Adrenergic signaling in cardiomyocytes|hsa04730,Long-term depres…	1.01
Q07955	Serine/arginine-rich splicing factor 1 (Alternative-splicing factor 1) (ASF-1) (Splicing factor, arginine/serine-rich 1) (pre-mRNA-splicing factor SF2, P33 subunit)	SRSF1 ASF SF2 SF2P33 SFRS1 OK/SW-cl.3	Serine/arginine-rich splicing factor 1 OS=Homo sapiens OX=9606 GN=SRSF1 PE=1 SV=2 - [SRSF1_HUMAN]	161.362	31.05	10	9	9	18	0.993496	0.941291	248	27.7278	10.3599	GO:0051169,nuclear transport|GO:0051168,nuclear export|GO:0080090,regulation of primary metabolic process|GO:0019222,regulation of metabolic process|GO:0050684,regulation of mRNA processing|GO:0003012,muscle system process|GO:0003013,circulatory system process|GO:0003015,heart process|GO:1901362,organic cyclic compound biosynthetic process|GO:0071840,cellular component organization or biogenesis|…	GO:0035145,exon-exon junction complex|GO:0031974,membrane-enclosed lumen|GO:0043229,intracellular organelle|GO:0030529,intracellular ribonucleoprotein complex|GO:0043227,membrane-bounded organelle|GO:0043226,organelle|GO:0016607,nuclear speck|GO:0016604,nuclear body|GO:0070062,extracellular exosome|GO:0031981,nuclear lumen|GO:0005634,nucleus|GO:0031988,membrane-bounded vesicle|GO:0005654,nucleopl…	GO:0005488,binding|GO:0005515,protein binding|GO:0097159,organic cyclic compound binding|GO:0044822,poly(A) RNA binding|GO:0019904,protein domain specific binding|GO:0000166,nucleotide binding|GO:0036094,small molecule binding|GO:0003723,RNA binding|GO:0003676,nucleic acid binding|GO:0050733,RS domain binding|GO:1901363,heterocyclic compound binding|GO:1901265,nucleoside phosphate binding|GO:0003…	hsa05168,Herpes simplex infection|hsa03040,Spliceosome	0.947453
A8K486	Peptidyl-prolyl cis-trans isomerase (PPIase) (EC 5.2.1.8)		Peptidyl-prolyl cis-trans isomerase OS=Homo sapiens PE=2 SV=1 - [A8K486_HUMAN]	151.361	54.55	18	9	11	53	0.93578	1.03024	165	18.0018	6.90283	GO:0008104,protein localization|GO:0007599,hemostasis|GO:0051046,regulation of secretion|GO:0051047,positive regulation of secretion|GO:0051049,regulation of transport|GO:0007596,blood coagulation|GO:0071840,cellular component organization or biogenesis|GO:0009611,response to wounding|GO:0018193,peptidyl-amino acid modification|GO:0044419,interspecies interaction between organisms|GO:0019058,vira…	GO:0043229,intracellular organelle|GO:0005924,cell-substrate adherens junction|GO:0005925,focal adhesion|GO:0043227,membrane-bounded organelle|GO:0043226,organelle|GO:0030054,cell junction|GO:0030055,cell-substrate junction|GO:0005737,cytoplasm|GO:0031982,vesicle|GO:0005615,extracellular space|GO:0005634,nucleus|GO:0016020,membrane|GO:0031988,membrane-bounded vesicle|GO:0070161,anchoring junction…	GO:0042277,peptide binding|GO:0016853,isomerase activity|GO:0005515,protein binding|GO:0033218,amide binding|GO:0044822,poly(A) RNA binding|GO:0051082,unfolded protein binding|GO:0016859,cis-trans isomerase activity|GO:0046790,virion binding|GO:0003824,catalytic activity|GO:0003723,RNA binding|GO:0003755,peptidyl-prolyl cis-trans isomerase activity|GO:0097159,organic cyclic compound binding|GO:19…		1.10095
A0A1W2PRL9	Transcription elongation factor A protein 1	TCEA1	Transcription elongation factor A protein 1 OS=Homo sapiens OX=9606 GN=TCEA1 PE=1 SV=1 - [A0A1W2PRL9_HUMAN]	143.965	32.86	12	9	9	16	0.906847	0.847904	280	31.6097	8.52881	GO:0080090,regulation of primary metabolic process|GO:0019222,regulation of metabolic process|GO:1901362,organic cyclic compound biosynthetic process|GO:1901360,organic cyclic compound metabolic process|GO:0044710,single-organism metabolic process|GO:0010604,positive regulation of macromolecule metabolic process|GO:0071704,organic substance metabolic process|GO:0048869,cellular developmental proc…	GO:0044446,intracellular organelle part|GO:0043231,intracellular membrane-bounded organelle|GO:0031981,nuclear lumen|GO:0043233,organelle lumen|GO:0005634,nucleus|GO:0005730,nucleolus|GO:0044464,cell part|GO:0043232,intracellular non-membrane-bounded organelle|GO:0031974,membrane-enclosed lumen|GO:0005622,intracellular|GO:0005654,nucleoplasm|GO:0070013,intracellular organelle lumen|GO:0043229,int…	GO:0043169,cation binding|GO:0005515,protein binding|GO:0046914,transition metal ion binding|GO:0097159,organic cyclic compound binding|GO:0043167,ion binding|GO:0008270,zinc ion binding|GO:0003676,nucleic acid binding|GO:0003677,DNA binding|GO:0046872,metal ion binding|GO:1901363,heterocyclic compound binding|GO:0005488,binding		0.935002
A0A140VK07	Testicular secretory protein Li 7		Testicular secretory protein Li 7 OS=Homo sapiens OX=9606 PE=2 SV=1 - [A0A140VK07_HUMAN]	138.906	15.94	6	9	9	17	1.00524	1.01365	684	73.8649	6.354					1.00837
B2RDY9	Adenylyl cyclase-associated protein		Adenylyl cyclase-associated protein OS=Homo sapiens OX=9606 PE=2 SV=1 - [B2RDY9_HUMAN]	135.48	18.32	18	9	9	22	0.946993	1.04381	475	51.5826	8.22119	GO:0019220,regulation of phosphate metabolic process|GO:0080090,regulation of primary metabolic process|GO:0019222,regulation of metabolic process|GO:0007596,blood coagulation|GO:0048468,cell development|GO:0009165,nucleotide biosynthetic process|GO:0007165,signal transduction|GO:0007599,hemostasis|GO:1901362,organic cyclic compound biosynthetic process|GO:0045981,positive regulation of nucleotid…	GO:0015629,actin cytoskeleton|GO:0043229,intracellular organelle|GO:0043228,non-membrane-bounded organelle|GO:0005924,cell-substrate adherens junction|GO:0005925,focal adhesion|GO:0043227,membrane-bounded organelle|GO:0043226,organelle|GO:0030054,cell junction|GO:0030055,cell-substrate junction|GO:0005856,cytoskeleton|GO:0031982,vesicle|GO:0016020,membrane|GO:0031988,membrane-bounded vesicle|GO:0…	GO:0003779,actin binding|GO:0005488,binding|GO:0005515,protein binding|GO:0008092,cytoskeletal protein binding|GO:0019899,enzyme binding|GO:0008179,adenylate cyclase binding		1.10223
Q14847	LIM and SH3 domain protein 1 (LASP-1) (Metastatic lymph node gene 50 protein) (MLN 50)	LASP1 MLN50	LIM and SH3 domain protein 1 OS=Homo sapiens OX=9606 GN=LASP1 PE=1 SV=2 - [LASP1_HUMAN]	131.958	30.65	9	9	9	22	1.05798	1.12501	261	29.6982	7.04932	GO:0048584,positive regulation of response to stimulus|GO:0048583,regulation of response to stimulus|GO:0023056,positive regulation of signaling|GO:0023052,signaling|GO:0007165,signal transduction|GO:0023051,regulation of signaling|GO:0010647,positive regulation of cell communication|GO:0010646,regulation of cell communication|GO:0050789,regulation of biological process|GO:0044699,single-organism…	GO:0015629,actin cytoskeleton|GO:0043229,intracellular organelle|GO:0043228,non-membrane-bounded organelle|GO:0005924,cell-substrate adherens junction|GO:0005925,focal adhesion|GO:0043227,membrane-bounded organelle|GO:0043226,organelle|GO:0030054,cell junction|GO:0030055,cell-substrate junction|GO:0005856,cytoskeleton|GO:0031982,vesicle|GO:0031988,membrane-bounded vesicle|GO:0044430,cytoskeletal …	GO:0008270,zinc ion binding|GO:0005070,SH3/SH2 adaptor activity|GO:0043169,cation binding|GO:0046914,transition metal ion binding|GO:0043167,ion binding|GO:0003779,actin binding|GO:0032403,protein complex binding|GO:0046872,metal ion binding|GO:0005215,transporter activity|GO:0051015,actin filament binding|GO:0060090,binding, bridging|GO:0022891,substrate-specific transmembrane transporter activi…		1.06335
O60664	Perilipin-3 (47 kDa mannose 6-phosphate receptor-binding protein) (47 kDa MPR-binding protein) (Cargo selection protein TIP47) (Mannose-6-phosphate receptor-binding protein 1) (Placental protein 17) (PP17)	PLIN3 M6PRBP1 TIP47	Perilipin-3 OS=Homo sapiens OX=9606 GN=PLIN3 PE=1 SV=3 - [PLIN3_HUMAN]	131.063	18.66	5	9	9	16	0.835821	0.913183	434	47.0459	5.43994	GO:0006869,lipid transport|GO:0006820,anion transport|GO:0044281,small molecule metabolic process|GO:0019915,lipid storage|GO:0015718,monocarboxylic acid transport|GO:0051235,maintenance of location|GO:0044699,single-organism process|GO:0015908,fatty acid transport|GO:0044710,single-organism metabolic process|GO:0010033,response to organic substance|GO:0071704,organic substance metabolic process|…	GO:0005811,lipid particle|GO:0005783,endoplasmic reticulum|GO:0043229,intracellular organelle|GO:0071944,cell periphery|GO:0043227,membrane-bounded organelle|GO:0043226,organelle|GO:0005737,cytoplasm|GO:0005634,nucleus|GO:0016020,membrane|GO:0005576,extracellular region|GO:0012505,endomembrane system|GO:0005886,plasma membrane|GO:0043231,intracellular membrane-bounded organelle|GO:0043232,intrace…		hsa03320,PPAR signaling pathway	1.09256
P00441	Superoxide dismutase [Cu-Zn] (EC 1.15.1.1) (Superoxide dismutase 1) (hSod1)	SOD1	Superoxide dismutase [Cu-Zn] OS=Homo sapiens OX=9606 GN=SOD1 PE=1 SV=2 - [SODC_HUMAN]	130.385	46.1	8	9	9	25	0.767013	0.928452	154	15.9259	6.12549	GO:0051716,cellular response to stimulus|GO:0009893,positive regulation of metabolic process|GO:0019222,regulation of metabolic process|GO:0000305,response to oxygen radical|GO:0006810,transport|GO:0035434,copper ion transmembrane transport|GO:0000303,response to superoxide|GO:0000302,response to reactive oxygen species|GO:0006801,superoxide metabolic process|GO:0070887,cellular response to chemi…	GO:0005737,cytoplasm|GO:0043231,intracellular membrane-bounded organelle|GO:0005829,cytosol|GO:0044464,cell part|GO:0044444,cytoplasmic part|GO:0005623,cell|GO:0043226,organelle|GO:0043229,intracellular organelle|GO:0044424,intracellular part|GO:0005622,intracellular|GO:0043227,membrane-bounded organelle|GO:0005634,nucleus|GO:0044421,extracellular region part|GO:0005576,extracellular region|GO:00…	GO:0005488,binding|GO:0046872,metal ion binding|GO:0008270,zinc ion binding|GO:0016491,oxidoreductase activity|GO:0016721,oxidoreductase activity, acting on superoxide radicals as acceptor|GO:0046914,transition metal ion binding|GO:0046915,transition metal ion transmembrane transporter activity|GO:0043167,ion binding|GO:0016667,oxidoreductase activity, acting on a sulfur group of donors|GO:000537…	hsa05014,Amyotrophic lateral sclerosis (ALS)	1.21048
B4DN87	cDNA FLJ52569, highly similar to Collagen-binding protein 2		cDNA FLJ52569, highly similar to Collagen-binding protein 2 OS=Homo sapiens OX=9606 PE=2 SV=1 - [B4DN87_HUMAN]	128.964	18.89	16	9	9	19	1.01294	0.955521	397	44.1761	8.95361	GO:0009892,negative regulation of metabolic process|GO:0080090,regulation of primary metabolic process|GO:0019222,regulation of metabolic process|GO:0031324,negative regulation of cellular metabolic process|GO:0031323,regulation of cellular metabolic process|GO:0043086,negative regulation of catalytic activity|GO:0044267,cellular protein metabolic process|GO:0051248,negative regulation of protein…	GO:0005737,cytoplasm|GO:0005622,intracellular|GO:0043230,extracellular organelle|GO:0031982,vesicle|GO:0044421,extracellular region part|GO:0043227,membrane-bounded organelle|GO:0016020,membrane|GO:0044464,cell part|GO:0005623,cell|GO:0031988,membrane-bounded vesicle|GO:0005576,extracellular region|GO:0005615,extracellular space|GO:0044424,intracellular part|GO:1903561,extracellular vesicle|GO:00…	GO:0004866,endopeptidase inhibitor activity|GO:0061135,endopeptidase regulator activity|GO:0061134,peptidase regulator activity|GO:0030414,peptidase inhibitor activity|GO:0004867,serine-type endopeptidase inhibitor activity|GO:0004857,enzyme inhibitor activity|GO:0098772,molecular function regulator|GO:0030234,enzyme regulator activity	hsa05146,Amoebiasis	0.943319
Q53SY7	Uncharacterized protein CAD (Fragment)	CAD	Putative uncharacterized protein CAD (Fragment) OS=Homo sapiens GN=CAD PE=2 SV=1 - [Q53SY7_HUMAN]	124.667	4.09	11	9	9	17	1.04301	1.02488	2151	235.029	6.59521					0.982623
A0A087WZK9	Eukaryotic translation initiation factor 3 subunit H (eIF3h) (Eukaryotic translation initiation factor 3 subunit 3) (eIF-3 gamma) (eIF3 p40 subunit)	EIF3H EIF3S3	Eukaryotic translation initiation factor 3 subunit H OS=Homo sapiens OX=9606 GN=EIF3H PE=1 SV=1 - [A0A087WZK9_HUMAN]	121.341	20.92	13	9	9	17	0.911347	1.00968	349	39.5648	6.39209	GO:0022607,cellular component assembly|GO:0080090,regulation of primary metabolic process|GO:0019222,regulation of metabolic process|GO:0043933,macromolecular complex subunit organization|GO:2000112,regulation of cellular macromolecule biosynthetic process|GO:0031323,regulation of cellular metabolic process|GO:0044249,cellular biosynthetic process|GO:0034641,cellular nitrogen compound metabolic p…	GO:0044421,extracellular region part|GO:0033290,eukaryotic 48S preinitiation complex|GO:0030529,intracellular ribonucleoprotein complex|GO:0043227,membrane-bounded organelle|GO:0043226,organelle|GO:0005737,cytoplasm|GO:0005852,eukaryotic translation initiation factor 3 complex|GO:0031982,vesicle|GO:0016282,eukaryotic 43S preinitiation complex|GO:0016020,membrane|GO:0070993,translation preinitiati…	GO:0005488,binding|GO:0005515,protein binding|GO:0097159,organic cyclic compound binding|GO:0044822,poly(A) RNA binding|GO:0008135,translation factor activity, RNA binding|GO:0003723,RNA binding|GO:0003676,nucleic acid binding|GO:1901363,heterocyclic compound binding|GO:0003743,translation initiation factor activity	hsa03013,RNA transport|hsa05162,Measles	1.1079
P12236	ADP/ATP translocase 3 (ADP,ATP carrier protein 3) (ADP,ATP carrier protein, isoform T2) (ANT 2) (Adenine nucleotide translocator 3) (ANT 3) (Solute carrier family 25 member 6) [Cleaved into: ADP/ATP translocase 3, N-terminally processed]	SLC25A6 ANT3 CDABP0051	ADP/ATP translocase 3 OS=Homo sapiens GN=SLC25A6 PE=1 SV=4 - [ADT3_HUMAN]	118.723	23.83	12	9	9	29	1.0567	1.04981	298	32.8452	9.74463	GO:0090087,regulation of peptide transport|GO:0008104,protein localization|GO:0052553,modulation by symbiont of host immune response|GO:0052552,modulation by organism of immune response of other organism involved in symbiotic interaction|GO:0051046,regulation of secretion|GO:0051049,regulation of transport|GO:0048584,positive regulation of response to stimulus|GO:0048583,regulation of response to…	GO:0044464,cell part|GO:0031975,envelope|GO:0043229,intracellular organelle|GO:0043227,membrane-bounded organelle|GO:0043226,organelle|GO:0031224,intrinsic component of membrane|GO:0005737,cytoplasm|GO:0031090,organelle membrane|GO:0005743,mitochondrial inner membrane|GO:0016021,integral component of membrane|GO:0016020,membrane|GO:0044444,cytoplasmic part|GO:0005739,mitochondrion|GO:0098800,inne…	GO:0005346,purine ribonucleotide transmembrane transporter activity|GO:0005347,ATP transmembrane transporter activity|GO:0015932,nucleobase-containing compound transmembrane transporter activity|GO:0015605,organophosphate ester transmembrane transporter activity|GO:0005488,binding|GO:0015291,secondary active transmembrane transporter activity|GO:0015215,nucleotide transmembrane transporter activi…	hsa04022,cGMP-PKG signaling pathway|hsa04020,Calcium signaling pathway|hsa05164,Influenza A|hsa05166,HTLV-I infection|hsa05016,Huntington's disease|hsa05012,Parkinson's disease	0.99348
B2RD14	Ubiquitin carboxyl-terminal hydrolase (EC 3.4.19.12)		Ubiquitin carboxyl-terminal hydrolase OS=Homo sapiens OX=9606 PE=2 SV=1 - [B2RD14_HUMAN]	110.832	28.7	15	9	9	24	0.786022	0.908811	223	24.8245	5.47803	GO:0043549,regulation of kinase activity|GO:0019220,regulation of phosphate metabolic process|GO:0080090,regulation of primary metabolic process|GO:0019222,regulation of metabolic process|GO:0048585,negative regulation of response to stimulus|GO:0051603,proteolysis involved in cellular protein catabolic process|GO:0048583,regulation of response to stimulus|GO:0007610,behavior|GO:0007165,signal tr…	GO:0005783,endoplasmic reticulum|GO:0031974,membrane-enclosed lumen|GO:0005789,endoplasmic reticulum membrane|GO:0042175,nuclear outer membrane-endoplasmic reticulum membrane network|GO:0043229,intracellular organelle|GO:0071944,cell periphery|GO:0043227,membrane-bounded organelle|GO:0043226,organelle|GO:0005737,cytoplasm|GO:0042995,cell projection|GO:0070062,extracellular exosome|GO:0031981,nucl…	GO:0031694,alpha-2A adrenergic receptor binding|GO:0044389,ubiquitin-like protein ligase binding|GO:0031690,adrenergic receptor binding|GO:0019899,enzyme binding|GO:0008238,exopeptidase activity|GO:0004175,endopeptidase activity|GO:0005488,binding|GO:0001664,G-protein coupled receptor binding|GO:0008233,peptidase activity|GO:0008234,cysteine-type peptidase activity|GO:0019783,ubiquitin-like prote…	hsa05012,Parkinson's disease	1.15622
A8K8N7	Phosphoribosylformylglycinamidine synthase (FGAR amidotransferase), isoform CRA_b (cDNA FLJ77779, highly similar to Homo sapiens phosphoribosylformylglycinamidine synthase (FGAR amidotransferase) (PFAS), mRNA)	PFAS hCG_31283	Phosphoribosylformylglycinamidine synthase (FGAR amidotransferase), isoform CRA_b OS=Homo sapiens OX=9606 GN=PFAS PE=2 SV=1 - [A8K8N7_HUMAN]	106.894	5.83	9	9	9	17	1.04176	1.00775	1338	144.633	5.75732	GO:0046390,ribose phosphate biosynthetic process|GO:0009161,ribonucleoside monophosphate metabolic process|GO:0019752,carboxylic acid metabolic process|GO:0009167,purine ribonucleoside monophosphate metabolic process|GO:0034641,cellular nitrogen compound metabolic process|GO:0009165,nucleotide biosynthetic process|GO:0046040,IMP metabolic process|GO:0044281,small molecule metabolic process|GO:000…	GO:0005737,cytoplasm|GO:0005622,intracellular|GO:0043230,extracellular organelle|GO:0031982,vesicle|GO:0044421,extracellular region part|GO:0043227,membrane-bounded organelle|GO:0005829,cytosol|GO:0044464,cell part|GO:0005623,cell|GO:0031988,membrane-bounded vesicle|GO:0044444,cytoplasmic part|GO:0005576,extracellular region|GO:0044424,intracellular part|GO:1903561,extracellular vesicle|GO:006501…	GO:0035639,purine ribonucleoside triphosphate binding|GO:0016884,carbon-nitrogen ligase activity, with glutamine as amido-N-donor|GO:0043167,ion binding|GO:1901363,heterocyclic compound binding|GO:1901265,nucleoside phosphate binding|GO:0001882,nucleoside binding|GO:0043168,anion binding|GO:0043169,cation binding|GO:0000166,nucleotide binding|GO:0016879,ligase activity, forming carbon-nitrogen bo…	hsa01100,Metabolic pathways|hsa00230,Purine metabolism	0.96735
P35241	Radixin	RDX	Radixin OS=Homo sapiens OX=9606 GN=RDX PE=1 SV=1 - [RADI_HUMAN]	105.267	26.93	8	9	22	47	1.01208	1.00374	583	68.5214	6.3667					0.991754
P38919	Eukaryotic initiation factor 4A-III (eIF-4A-III) (eIF4A-III) (EC 3.6.4.13) (ATP-dependent RNA helicase DDX48) (ATP-dependent RNA helicase eIF4A-3) (DEAD box protein 48) (Eukaryotic initiation factor 4A-like NUK-34) (Eukaryotic translation initiation factor 4A isoform 3) (Nuclear matrix protein 265) (NMP 265) (hNMP 265) [Cleaved into: Eukaryotic initiation factor 4A-III, N-terminally processed]	EIF4A3 DDX48 KIAA0111	Eukaryotic initiation factor 4A-III OS=Homo sapiens GN=EIF4A3 PE=1 SV=4 - [IF4A3_HUMAN]	104.434	16.55	2	9	9	15	0.881103	0.971726	411	46.8412	6.72705	GO:0019221,cytokine-mediated signaling pathway|GO:0019222,regulation of metabolic process|GO:0001501,skeletal system development|GO:0007165,signal transduction|GO:0007166,cell surface receptor signaling pathway|GO:0071840,cellular component organization or biogenesis|GO:0080090,regulation of primary metabolic process|GO:0051716,cellular response to stimulus|GO:0010605,negative regulation of macro…	GO:0035145,exon-exon junction complex|GO:0031974,membrane-enclosed lumen|GO:0043229,intracellular organelle|GO:0043227,membrane-bounded organelle|GO:0043226,organelle|GO:0016607,nuclear speck|GO:0016604,nuclear body|GO:0031981,nuclear lumen|GO:0005634,nucleus|GO:0016020,membrane|GO:0030529,intracellular ribonucleoprotein complex|GO:0005654,nucleoplasm|GO:0044451,nucleoplasm part|GO:0005737,cytopl…	GO:0016887,ATPase activity|GO:0008026,ATP-dependent helicase activity|GO:0008143,poly(A) binding|GO:0005488,binding|GO:0003676,nucleic acid binding|GO:0008186,RNA-dependent ATPase activity|GO:0043167,ion binding|GO:1901363,heterocyclic compound binding|GO:0001883,purine nucleoside binding|GO:0001882,nucleoside binding|GO:0043168,anion binding|GO:0042623,ATPase activity, coupled|GO:0000166,nucleot…	hsa03015,mRNA surveillance pathway|hsa03013,RNA transport|hsa03040,Spliceosome	1.10285
B2R9U2	Peptidylprolyl isomerase (EC 5.2.1.8)		Peptidylprolyl isomerase OS=Homo sapiens OX=9606 PE=2 SV=1 - [B2R9U2_HUMAN]	103.582	17.21	5	9	9	16	0.849252	0.97797	459	51.8021	5.42725	GO:0031110,regulation of microtubule polymerization or depolymerization|GO:0031111,negative regulation of microtubule polymerization or depolymerization|GO:0031113,regulation of microtubule polymerization|GO:0031115,negative regulation of microtubule polymerization|GO:0034605,cellular response to heat|GO:0048583,regulation of response to stimulus|GO:0043933,macromolecular complex subunit organiza…	GO:0005783,endoplasmic reticulum|GO:0030427,site of polarized growth|GO:0030426,growth cone|GO:0031974,membrane-enclosed lumen|GO:0005789,endoplasmic reticulum membrane|GO:0042175,nuclear outer membrane-endoplasmic reticulum membrane network|GO:0043229,intracellular organelle|GO:0043228,non-membrane-bounded organelle|GO:0005874,microtubule|GO:0043226,organelle|GO:0005856,cytoskeleton|GO:0042995,c…	GO:0035639,purine ribonucleoside triphosphate binding|GO:0031072,heat shock protein binding|GO:0008144,drug binding|GO:0005488,binding|GO:0003676,nucleic acid binding|GO:0043167,ion binding|GO:1901363,heterocyclic compound binding|GO:0001883,purine nucleoside binding|GO:0001882,nucleoside binding|GO:0043168,anion binding|GO:0000166,nucleotide binding|GO:0032561,guanyl ribonucleotide binding|GO:00…	hsa04915,Estrogen signaling pathway	1.15157
P05556	Integrin beta-1 (Fibronectin receptor subunit beta) (Glycoprotein IIa) (GPIIA) (VLA-4 subunit beta) (CD antigen CD29)	ITGB1 FNRB MDF2 MSK12	Integrin beta-1 OS=Homo sapiens OX=9606 GN=ITGB1 PE=1 SV=2 - [ITB1_HUMAN]	101.677	10.28	12	9	10	17	0.986197	1.04336	798	88.357	5.38916	GO:0046718,viral entry into host cell|GO:0033036,macromolecule localization|GO:0008104,protein localization|GO:0034113,heterotypic cell-cell adhesion|GO:0034446,substrate adhesion-dependent cell spreading|GO:0030154,cell differentiation|GO:0048468,cell development|GO:0006928,movement of cell or subcellular component|GO:0007160,cell-matrix adhesion|GO:0061024,membrane organization|GO:0050900,leuko…	GO:0098636,protein complex involved in cell adhesion|GO:0034669,integrin alpha4-beta7 complex|GO:0071944,cell periphery|GO:0031226,intrinsic component of plasma membrane|GO:0043226,organelle|GO:0031224,intrinsic component of membrane|GO:0031982,vesicle|GO:0043227,membrane-bounded organelle|GO:0016021,integral component of membrane|GO:0016020,membrane|GO:0098802,plasma membrane receptor complex|GO…	GO:0043169,cation binding|GO:0050839,cell adhesion molecule binding|GO:0001618,virus receptor activity|GO:0043167,ion binding|GO:0060089,molecular transducer activity|GO:0004872,receptor activity|GO:0005515,protein binding|GO:0046872,metal ion binding|GO:0005488,binding|GO:0038023,signaling receptor activity|GO:0004871,signal transducer activity	hsa05202,Transcriptional misregulation in cancer|hsa04672,Intestinal immune network for IgA production|hsa04514,Cell adhesion molecules (CAMs)|hsa04512,ECM-receptor interaction|hsa04510,Focal adhesion|hsa05410,Hypertrophic cardiomyopathy (HCM)|hsa05412,Arrhythmogenic right ventricular cardiomyopathy (ARVC)|hsa04151,PI3K-Akt signaling pathway|hsa05414,Dilated cardiomyopathy|hsa04810,Regulation of …	1.05797
Q75MT9	Malate dehydrogenase (EC 1.1.1.37) (Fragment)	MDH2	Malate dehydrogenase (Fragment) OS=Homo sapiens GN=MDH2 PE=2 SV=1 - [Q75MT9_HUMAN]	97.4279	25.63	6	9	9	17	0.905575	0.93799	316	33.2075	8.25049					1.0358
P54886	Delta-1-pyrroline-5-carboxylate synthase (P5CS) (Aldehyde dehydrogenase family 18 member A1) [Includes: Glutamate 5-kinase (GK) (EC 2.7.2.11) (Gamma-glutamyl kinase); Gamma-glutamyl phosphate reductase (GPR) (EC 1.2.1.41) (Glutamate-5-semialdehyde dehydrogenase) (Glutamyl-gamma-semialdehyde dehydrogenase)]	ALDH18A1 GSAS P5CS PYCS	Delta-1-pyrroline-5-carboxylate synthase OS=Homo sapiens GN=ALDH18A1 PE=1 SV=2 - [P5CS_HUMAN]	96.9933	10.31	1	9	9	13	1.00266	1.03297	795	87.2475	7.12256	GO:0006714,sesquiterpenoid metabolic process|GO:0044281,small molecule metabolic process|GO:0008544,epidermis development|GO:0044255,cellular lipid metabolic process|GO:0007275,multicellular organism development|GO:0044699,single-organism process|GO:0007417,central nervous system development|GO:0044710,single-organism metabolic process|GO:0071704,organic substance metabolic process|GO:0016101,dit…	GO:0005783,endoplasmic reticulum|GO:0044464,cell part|GO:0031090,organelle membrane|GO:0005789,endoplasmic reticulum membrane|GO:0042579,microbody|GO:0043229,intracellular organelle|GO:0043227,membrane-bounded organelle|GO:0043226,organelle|GO:0031224,intrinsic component of membrane|GO:0005737,cytoplasm|GO:0031982,vesicle|GO:0031975,envelope|GO:0016021,integral component of membrane|GO:0016020,me…	GO:0046577,long-chain-alcohol oxidase activity|GO:0016614,oxidoreductase activity, acting on CH-OH group of donors|GO:0004029,aldehyde dehydrogenase (NAD) activity|GO:0016620,oxidoreductase activity, acting on the aldehyde or oxo group of donors, NAD or NADP as acceptor|GO:0003824,catalytic activity|GO:0004030,aldehyde dehydrogenase [NAD(P)+] activity|GO:0050061,long-chain-aldehyde dehydrogenase …	hsa00310,Lysine degradation|hsa00561,Glycerolipid metabolism|hsa00380,Tryptophan metabolism|hsa00330,Arginine and proline metabolism|hsa00620,Pyruvate metabolism|hsa00410,beta-Alanine metabolism|hsa00071,Fatty acid degradation|hsa00280,Valine, leucine and isoleucine degradation|hsa00053,Ascorbate and aldarate metabolism|hsa00040,Pentose and glucuronate interconversions|hsa00010,Glycolysis / Gluco…	1.03023
O00469	Procollagen-lysine,2-oxoglutarate 5-dioxygenase 2 (EC 1.14.11.4) (Lysyl hydroxylase 2) (LH2)	PLOD2	Procollagen-lysine,2-oxoglutarate 5-dioxygenase 2 OS=Homo sapiens OX=9606 GN=PLOD2 PE=1 SV=2 - [PLOD2_HUMAN]	93.6591	11.4	6	9	9	13	0.997613	1.01213	737	84.6316	6.7124	GO:0019222,regulation of metabolic process|GO:0048584,positive regulation of response to stimulus|GO:0048583,regulation of response to stimulus|GO:0098779,mitophagy in response to mitochondrial depolarization|GO:0071840,cellular component organization or biogenesis|GO:0044712,single-organism catabolic process|GO:0044710,single-organism metabolic process|GO:0033043,regulation of organelle organiza…	GO:0005783,endoplasmic reticulum|GO:0044464,cell part|GO:0005789,endoplasmic reticulum membrane|GO:0042175,nuclear outer membrane-endoplasmic reticulum membrane network|GO:0043229,intracellular organelle|GO:0043227,membrane-bounded organelle|GO:0043226,organelle|GO:0005737,cytoplasm|GO:0031982,vesicle|GO:0016020,membrane|GO:0031988,membrane-bounded vesicle|GO:0044432,endoplasmic reticulum part|GO…	GO:0030246,carbohydrate binding|GO:0048029,monosaccharide binding|GO:0016491,oxidoreductase activity|GO:0043168,anion binding|GO:0031418,L-ascorbic acid binding|GO:0046914,transition metal ion binding|GO:0016706,oxidoreductase activity, acting on paired donors, with incorporation or reduction of molecular oxygen, 2-oxoglutarate as one donor, and incorporation of one atom each of oxygen into both …	hsa00310,Lysine degradation	1.01455
Q14151	Scaffold attachment factor B2 (SAF-B2)	SAFB2 KIAA0138	Scaffold attachment factor B2 OS=Homo sapiens GN=SAFB2 PE=1 SV=1 - [SAFB2_HUMAN]	93.4252	11.86	2	9	14	21	1.06685	0.998956	953	107.408	6.16357	GO:0080090,regulation of primary metabolic process|GO:0019222,regulation of metabolic process|GO:0031326,regulation of cellular biosynthetic process|GO:0031323,regulation of cellular metabolic process|GO:0090304,nucleic acid metabolic process|GO:0044249,cellular biosynthetic process|GO:0034641,cellular nitrogen compound metabolic process|GO:0006807,nitrogen compound metabolic process|GO:0034645,c…	GO:0031974,membrane-enclosed lumen|GO:0043229,intracellular organelle|GO:0043227,membrane-bounded organelle|GO:0043226,organelle|GO:0005737,cytoplasm|GO:0070062,extracellular exosome|GO:0031981,nuclear lumen|GO:0005634,nucleus|GO:0031988,membrane-bounded vesicle|GO:0005654,nucleoplasm|GO:1903561,extracellular vesicle|GO:0031982,vesicle|GO:0043230,extracellular organelle|GO:0043231,intracellular m…	GO:0005515,protein binding|GO:0097159,organic cyclic compound binding|GO:0044822,poly(A) RNA binding|GO:0000166,nucleotide binding|GO:0036094,small molecule binding|GO:0042802,identical protein binding|GO:0003723,RNA binding|GO:0003676,nucleic acid binding|GO:0003677,DNA binding|GO:1901363,heterocyclic compound binding|GO:1901265,nucleoside phosphate binding|GO:0005488,binding|GO:0043565,sequence…		0.936361
P21399	Cytoplasmic aconitate hydratase (Aconitase) (EC 4.2.1.3) (Citrate hydro-lyase) (Ferritin repressor protein) (Iron regulatory protein 1) (IRP1) (Iron-responsive element-binding protein 1) (IRE-BP 1)	ACO1 IREB1	Cytoplasmic aconitate hydratase OS=Homo sapiens OX=9606 GN=ACO1 PE=1 SV=3 - [ACOC_HUMAN]	90.6557	8.66	4	9	9	13	1.05264	1.02706	889	98.3366	6.68311	GO:0080090,regulation of primary metabolic process|GO:0019222,regulation of metabolic process|GO:0055072,iron ion homeostasis|GO:0044281,small molecule metabolic process|GO:0055076,transition metal ion homeostasis|GO:0098771,inorganic ion homeostasis|GO:0072350,tricarboxylic acid metabolic process|GO:0044710,single-organism metabolic process|GO:0010608,posttranscriptional regulation of gene expre…	GO:0005783,endoplasmic reticulum|GO:0043229,intracellular organelle|GO:0043227,membrane-bounded organelle|GO:0043226,organelle|GO:0005737,cytoplasm|GO:0031982,vesicle|GO:0005739,mitochondrion|GO:0031988,membrane-bounded vesicle|GO:0005794,Golgi apparatus|GO:0012505,endomembrane system|GO:1903561,extracellular vesicle|GO:0070062,extracellular exosome|GO:0043230,extracellular organelle|GO:0043231,i…	GO:0005488,binding|GO:0043169,cation binding|GO:0051540,metal cluster binding|GO:0051539,4 iron, 4 sulfur cluster binding|GO:0005515,protein binding|GO:0003824,catalytic activity|GO:0016835,carbon-oxygen lyase activity|GO:0016836,hydro-lyase activity|GO:0043167,ion binding|GO:0044822,poly(A) RNA binding|GO:1901363,heterocyclic compound binding|GO:0030350,iron-responsive element binding|GO:0003723…	hsa01100,Metabolic pathways|hsa00630,Glyoxylate and dicarboxylate metabolism|hsa01200,Carbon metabolism|hsa00020,Citrate cycle (TCA cycle)|hsa01230,Biosynthesis of amino acids|hsa01210,2-Oxocarboxylic acid metabolism	0.975698
Q01813	ATP-dependent 6-phosphofructokinase, platelet type (ATP-PFK) (PFK-P) (EC 2.7.1.11) (6-phosphofructokinase type C) (Phosphofructo-1-kinase isozyme C) (PFK-C) (Phosphohexokinase)	PFKP PFKF	6-phosphofructokinase type C OS=Homo sapiens GN=PFKP PE=1 SV=2 - [K6PP_HUMAN]	87.4298	14.41	10	9	11	24	1.06776	0.989586	784	85.5415	7.54736	GO:0019222,regulation of metabolic process|GO:0048584,positive regulation of response to stimulus|GO:0048583,regulation of response to stimulus|GO:0046835,carbohydrate phosphorylation|GO:0098779,mitophagy in response to mitochondrial depolarization|GO:0009167,purine ribonucleoside monophosphate metabolic process|GO:0061621,canonical glycolysis|GO:0061620,glycolytic process through glucose-6-phosp…	GO:0043229,intracellular organelle|GO:0043227,membrane-bounded organelle|GO:0043226,organelle|GO:0005737,cytoplasm|GO:0031982,vesicle|GO:0005634,nucleus|GO:0016020,membrane|GO:0031988,membrane-bounded vesicle|GO:1903561,extracellular vesicle|GO:0070062,extracellular exosome|GO:0043230,extracellular organelle|GO:0043231,intracellular membrane-bounded organelle|GO:0005829,cytosol|GO:0044464,cell pa…	GO:0019200,carbohydrate kinase activity|GO:0035639,purine ribonucleoside triphosphate binding|GO:0044877,macromolecular complex binding|GO:0005488,binding|GO:0003872,6-phosphofructokinase activity|GO:0043167,ion binding|GO:1901363,heterocyclic compound binding|GO:0001883,purine nucleoside binding|GO:0001882,nucleoside binding|GO:0043168,anion binding|GO:0043169,cation binding|GO:0008443,phosphofr…	hsa04919,Thyroid hormone signaling pathway|hsa01200,Carbon metabolism|hsa01100,Metabolic pathways|hsa00030,Pentose phosphate pathway|hsa05230,Central carbon metabolism in cancer|hsa00052,Galactose metabolism|hsa00051,Fructose and mannose metabolism|hsa01230,Biosynthesis of amino acids|hsa00010,Glycolysis / Gluconeogenesis|hsa04152,AMPK signaling pathway|hsa03018,RNA degradation	0.926788
A0A024R9Q1	Thrombospondin 1, isoform CRA_a	THBS1 hCG_1787130	Thrombospondin 1, isoform CRA_a OS=Homo sapiens OX=9606 GN=THBS1 PE=4 SV=1 - [A0A024R9Q1_HUMAN]	87.2232	7.61	6	9	9	11	1.06024	1.20227	1170	129.27	4.94482	GO:0006909,phagocytosis|GO:0051049,regulation of transport|GO:0001667,ameboidal-type cell migration|GO:0007596,blood coagulation|GO:0001501,skeletal system development|GO:0032026,response to magnesium ion|GO:0042035,regulation of cytokine biosynthetic process|GO:0044281,small molecule metabolic process|GO:0051641,cellular localization|GO:0007599,hemostasis|GO:0048266,behavioral response to pain|G…	GO:0009897,external side of plasma membrane|GO:0005783,endoplasmic reticulum|GO:0098552,side of membrane|GO:0005788,endoplasmic reticulum lumen|GO:0031012,extracellular matrix|GO:0043229,intracellular organelle|GO:0071944,cell periphery|GO:0060205,cytoplasmic membrane-bounded vesicle lumen|GO:0043227,membrane-bounded organelle|GO:0043226,organelle|GO:0005737,cytoplasm|GO:0031983,vesicle lumen|GO:…	GO:0050840,extracellular matrix binding|GO:0031406,carboxylic acid binding|GO:0019955,cytokine binding|GO:0044877,macromolecular complex binding|GO:0005488,binding|GO:0030169,low-density lipoprotein particle binding|GO:0016597,amino acid binding|GO:0043168,anion binding|GO:0001948,glycoprotein binding|GO:1901681,sulfur compound binding|GO:0043169,cation binding|GO:0005543,phospholipid binding|GO:…	hsa04350,TGF-beta signaling pathway|hsa05219,Bladder cancer|hsa05144,Malaria|hsa05205,Proteoglycans in cancer|hsa05206,MicroRNAs in cancer|hsa04115,p53 signaling pathway|hsa04015,Rap1 signaling pathway|hsa04145,Phagosome|hsa04510,Focal adhesion|hsa04512,ECM-receptor interaction|hsa04151,PI3K-Akt signaling pathway	1.13396
B4E0S6	cDNA FLJ55635, highly similar to pre-mRNA-splicing factorATP-dependent RNA helicase DHX15		cDNA FLJ55635, highly similar to pre-mRNA-splicing factorATP-dependent RNA helicase DHX15 (EC 3.6.1.-) OS=Homo sapiens PE=2 SV=1 - [B4E0S6_HUMAN]	82.5432	9.95	11	9	9	14	0.94237	1.00305	784	89.4906	7.45947	GO:0016070,RNA metabolic process|GO:0016071,mRNA metabolic process|GO:0044238,primary metabolic process|GO:0044260,cellular macromolecule metabolic process|GO:0006139,nucleobase-containing compound metabolic process|GO:0009987,cellular process|GO:0006725,cellular aromatic compound metabolic process|GO:0010467,gene expression|GO:0044237,cellular metabolic process|GO:0043170,macromolecule metabolic…	GO:0071008,U2-type post-mRNA release spliceosomal complex|GO:0031974,membrane-enclosed lumen|GO:0043229,intracellular organelle|GO:0043228,non-membrane-bounded organelle|GO:0043227,membrane-bounded organelle|GO:0043226,organelle|GO:0005737,cytoplasm|GO:0031981,nuclear lumen|GO:0005730,nucleolus|GO:0005634,nucleus|GO:0030529,intracellular ribonucleoprotein complex|GO:0005654,nucleoplasm|GO:0071014…	GO:0016887,ATPase activity|GO:0008026,ATP-dependent helicase activity|GO:0035639,purine ribonucleoside triphosphate binding|GO:0005488,binding|GO:0003676,nucleic acid binding|GO:0008186,RNA-dependent ATPase activity|GO:0043167,ion binding|GO:1901363,heterocyclic compound binding|GO:0001883,purine nucleoside binding|GO:0001882,nucleoside binding|GO:0043168,anion binding|GO:0042623,ATPase activity,…	hsa03040,Spliceosome	1.06439
Q8TCJ2	Dolichyl-diphosphooligosaccharide--protein glycosyltransferase subunit STT3B (Oligosaccharyl transferase subunit STT3B) (STT3-B) (EC 2.4.99.18) (Source of immunodominant MHC-associated peptides homolog)	STT3B SIMP	Dolichyl-diphosphooligosaccharide--protein glycosyltransferase subunit STT3B OS=Homo sapiens OX=9606 GN=STT3B PE=1 SV=1 - [STT3B_HUMAN]	81.1316	11.14	4	9	11	19	1.08098	1.07754	826	93.6137	8.90967	GO:0006950,response to stress|GO:0036503,ERAD pathway|GO:0044248,cellular catabolic process|GO:0044257,cellular protein catabolic process|GO:0034645,cellular macromolecule biosynthetic process|GO:1901576,organic substance biosynthetic process|GO:0043632,modification-dependent macromolecule catabolic process|GO:0009100,glycoprotein metabolic process|GO:0009101,glycoprotein biosynthetic process|GO:…	GO:0005783,endoplasmic reticulum|GO:0005789,endoplasmic reticulum membrane|GO:0042175,nuclear outer membrane-endoplasmic reticulum membrane network|GO:0043229,intracellular organelle|GO:0043227,membrane-bounded organelle|GO:0043226,organelle|GO:0031224,intrinsic component of membrane|GO:0005737,cytoplasm|GO:0031090,organelle membrane|GO:0016021,integral component of membrane|GO:0016020,membrane|G…	GO:0003824,catalytic activity|GO:0016740,transferase activity|GO:0004576,oligosaccharyl transferase activity|GO:0016757,transferase activity, transferring glycosyl groups|GO:0016758,transferase activity, transferring hexosyl groups|GO:0004579,dolichyl-diphosphooligosaccharide-protein glycotransferase activity|GO:0043169,cation binding|GO:0046872,metal ion binding|GO:0043167,ion binding|GO:0005488…	hsa04141,Protein processing in endoplasmic reticulum|hsa00510,N-Glycan biosynthesis|hsa01100,Metabolic pathways	0.996814
Q53FR4	Vacuolar protein sorting 35 variant (Fragment)		Vacuolar protein sorting-associated protein 35 (Fragment) OS=Homo sapiens PE=2 SV=1 - [Q53FR4_HUMAN]	77.0652	9.8	3	9	9	12	1.00146	1.02117	796	91.6229	5.49072	GO:0006457,protein folding|GO:0034605,cellular response to heat|GO:0042221,response to chemical|GO:0044267,cellular protein metabolic process|GO:0051716,cellular response to stimulus|GO:0006986,response to unfolded protein|GO:0044260,cellular macromolecule metabolic process|GO:0071704,organic substance metabolic process|GO:0009987,cellular process|GO:0009628,response to abiotic stimulus|GO:001028…	GO:0043229,intracellular organelle|GO:0043228,non-membrane-bounded organelle|GO:0072562,blood microparticle|GO:0005815,microtubule organizing center|GO:0043227,membrane-bounded organelle|GO:0043226,organelle|GO:0008180,COP9 signalosome|GO:0005856,cytoskeleton|GO:0031982,vesicle|GO:0005813,centrosome|GO:0005634,nucleus|GO:0005814,centriole|GO:0031988,membrane-bounded vesicle|GO:0044430,cytoskeleta…	GO:0035639,purine ribonucleoside triphosphate binding|GO:0031072,heat shock protein binding|GO:0019899,enzyme binding|GO:0005488,binding|GO:0016887,ATPase activity|GO:0043167,ion binding|GO:1901363,heterocyclic compound binding|GO:1901265,nucleoside phosphate binding|GO:0001882,nucleoside binding|GO:0043168,anion binding|GO:0042623,ATPase activity, coupled|GO:0051082,unfolded protein binding|GO:0…	hsa05134,Legionellosis|hsa03040,Spliceosome|hsa04612,Antigen processing and presentation|hsa04915,Estrogen signaling pathway|hsa04141,Protein processing in endoplasmic reticulum|hsa04144,Endocytosis|hsa04010,MAPK signaling pathway|hsa05164,Influenza A|hsa04213,Longevity regulating pathway - multiple species|hsa05145,Toxoplasmosis|hsa05162,Measles|hsa05169,Epstein-Barr virus infection	1.01968
B3KTJ9	cDNA FLJ38393 fis, clone FEBRA2007212		cDNA FLJ38393 fis, clone FEBRA2007212 OS=Homo sapiens OX=9606 PE=2 SV=1 - [B3KTJ9_HUMAN]	72.4312	8.13	12	9	9	15	1.14633	1.03995	923	102.866	5.22412	GO:2001234,negative regulation of apoptotic signaling pathway|GO:0009628,response to abiotic stimulus|GO:0080090,regulation of primary metabolic process|GO:0032434,regulation of proteasomal ubiquitin-dependent protein catabolic process|GO:2001233,regulation of apoptotic signaling pathway|GO:0048585,negative regulation of response to stimulus|GO:0048584,positive regulation of response to stimulus|…	GO:0031974,membrane-enclosed lumen|GO:0043229,intracellular organelle|GO:0043228,non-membrane-bounded organelle|GO:0000785,chromatin|GO:0000228,nuclear chromosome|GO:0043227,membrane-bounded organelle|GO:0043226,organelle|GO:0005737,cytoplasm|GO:0031981,nuclear lumen|GO:0005634,nucleus|GO:0005739,mitochondrion|GO:0030529,intracellular ribonucleoprotein complex|GO:0005654,nucleoplasm|GO:0044454,nu…	GO:0019899,enzyme binding|GO:0098772,molecular function regulator|GO:0070063,RNA polymerase binding|GO:0005515,protein binding|GO:0097159,organic cyclic compound binding|GO:0030234,enzyme regulator activity|GO:0001099,basal RNA polymerase II transcription machinery binding|GO:0001098,basal transcription machinery binding|GO:1901363,heterocyclic compound binding|GO:0044877,macromolecular complex b…		0.907206
Q9BSQ6	RPL13A protein (Fragment)	RPL13A	RPL13A protein (Fragment) OS=Homo sapiens OX=9606 GN=RPL13A PE=2 SV=2 - [Q9BSQ6_HUMAN]	69.7529	29.35	11	9	9	19	1.14476	1.06995	201	23.3603	10.9312	GO:0008104,protein localization|GO:0080090,regulation of primary metabolic process|GO:0019222,regulation of metabolic process|GO:0061024,membrane organization|GO:1901362,organic cyclic compound biosynthetic process|GO:0071840,cellular component organization or biogenesis|GO:1901361,organic cyclic compound catabolic process|GO:0051716,cellular response to stimulus|GO:0010605,negative regulation of…	GO:0015934,large ribosomal subunit|GO:0022625,cytosolic large ribosomal subunit|GO:0031974,membrane-enclosed lumen|GO:0043229,intracellular organelle|GO:0043228,non-membrane-bounded organelle|GO:0022626,cytosolic ribosome|GO:0005924,cell-substrate adherens junction|GO:0005925,focal adhesion|GO:0043227,membrane-bounded organelle|GO:0043226,organelle|GO:0030054,cell junction|GO:0030055,cell-substra…	GO:0005488,binding|GO:0097159,organic cyclic compound binding|GO:0044822,poly(A) RNA binding|GO:0005198,structural molecule activity|GO:0003735,structural constituent of ribosome|GO:0003723,RNA binding|GO:0003676,nucleic acid binding|GO:1901363,heterocyclic compound binding|GO:0003729,mRNA binding	hsa03010,Ribosome	0.934645
[truncated: 3,518 more rows]
