# Supplementary material for: Proteomics-based evaluation of the mechanism underlying vascular injury via DNA interstrand crosslinks, glutathione perturbation, mitogen-activated protein kinase, and Wnt and ErbB signaling pathways induced by crotonaldehyde
Source: Clin Proteomics. 2022 Aug 24;19:33. doi: 10.1186/s12014-022-09369-7 (PMC9400244; doi:10.1186/s12014-022-09369-7)
Supplement: Supplementary file 2 — Additional file 2: Table S2. Identification of total protein by TMT- based proteomics analysis. [file 12014_2022_9369_MOESM2_ESM.xlsx]

## Sheet: Sheet1
Additional file 2-Identification of total protein by TMT-based proteomics analysis
Accession	Description	Score	Coverage	# Proteins	# Unique Peptides	# Peptides	# PSMs	127/(126+127+128+129+130)	127/(126+127+128+129+130) Count	127/(126+127+128+129+130) Variability [%]	128/(126+127+128+129+130)	128/(126+127+128+129+130) Count	128/(126+127+128+129+130) Variability [%]	129/(126+127+128+129+130)	129/(126+127+128+129+130) Count	129/(126+127+128+129+130) Variability [%]	130/(126+127+128+129+130)	130/(126+127+128+129+130) Count	130/(126+127+128+129+130) Variability [%]	126/(126+127+128+129+130)	126/(126+127+128+129+130) Count	126/(126+127+128+129+130) Variability [%]	# AAs	MW [kDa]	calc. pI
Q15149	Plectin OS=Homo sapiens GN=PLEC PE=1 SV=3 - [PLEC_HUMAN]	2758.07	35.06	20	194	196	416	1.00072	412	6.0197	1.00254	410	6.85628	1.00606	413	4.40466	1.00403	409	5.72876	0.954305	402	12.4673	4684	531.466	5.96045
P08670	Vimentin OS=Homo sapiens GN=VIM PE=1 SV=4 - [VIME_HUMAN]	1801.09	58.37	93	30	35	217	1.04437	188	6.09553	0.963555	187	7.78653	1.00335	189	4.83879	1.00221	189	7.31476	0.86456	182	16.0944	466	53.6191	5.12256
B4E335	cDNA FLJ52842, highly similar to Actin, cytoplasmic 1 OS=Homo sapiens PE=2 SV=1 - [B4E335_HUMAN]	1420.47	36.75	107	12	14	132	0.970056	113	7.83003	1.00875	112	9.98245	1.00595	114	5.37335	1.03345	113	7.70972	1.00459	109	13.5807	351	39.2005	5.59229
P35579	Myosin-9 OS=Homo sapiens OX=9606 GN=MYH9 PE=1 SV=4 - [MYH9_HUMAN]	1215.34	29.03	56	62	68	156	0.976972	142	6.41843	1.06783	142	9.41738	0.983466	143	5.38685	1.00042	142	7.84738	1.04326	140	14.2561	1960	226.392	5.60498
Q5HY54	Filamin-A OS=Homo sapiens GN=FLNA PE=2 SV=1 - [Q5HY54_HUMAN]	1110.54	25.55	17	57	67	161	0.983092	137	6.76637	0.985466	135	7.97174	1.02635	137	5.45897	0.977117	135	7.2439	1.00481	131	16.4311	2607	276.378	6.04932
P02545	Prelamin-A/C OS=Homo sapiens GN=LMNA PE=1 SV=1 - [LMNA_HUMAN]	1093.74	48.8	10	36	37	122	1.00594	116	5.09584	1.03131	116	7.37132	1.00515	116	4.62395	0.975959	116	5.75728	0.914096	116	10.5609	664	74.0947	7.02002
Q09666	Neuroblast differentiation-associated protein AHNAK OS=Homo sapiens OX=9606 GN=AHNAK PE=1 SV=2 - [AHNK_HUMAN]	892.659	29.35	12	95	96	192	1.02258	180	6.73688	0.909541	179	7.77159	1.02694	181	6.17113	1.0162	180	5.55307	0.912231	174	14.2114	5890	628.699	6.15088
H6VRF8	Keratin 1 OS=Homo sapiens GN=KRT1 PE=3 SV=1 - [H6VRF8_HUMAN]	793.9	26.24	8	18	21	62	0.778936	52	18.2836	1.2614	53	18.54	0.772864	54	17.1662	1.24099	53	16.8025	1.87922	52	30.1075	644	66.013	8.11865
P22626	Heterogeneous nuclear ribonucleoproteins A2/B1 OS=Homo sapiens GN=HNRNPA2B1 PE=1 SV=2 - [ROA2_HUMAN]	769.356	45.89	4	13	15	92	0.981759	74	8.05253	1.05608	74	12.0717	0.998463	74	6.68601	1.00438	74	7.35091	0.958014	73	21.9962	353	37.4067	8.95361
E9PKE3	Heat shock cognate 71 kDa protein OS=Homo sapiens GN=HSPA8 PE=2 SV=1 - [E9PKE3_HUMAN]	665.903	38.6	26	15	28	127	0.967982	63	5.86821	0.912501	63	12.5794	1.0531	63	5.6206	1.04382	63	9.25259	0.847957	63	16.1253	627	68.7632	5.51611
P08238	Heat shock protein HSP 90-beta OS=Homo sapiens GN=HSP90AB1 PE=1 SV=4 - [HS90B_HUMAN]	651.07	31.49	15	15	29	112	1.01511	61	7.04263	1.0135	60	8.00229	0.981496	61	6.21736	1.02834	60	9.59279	1.02309	60	12.3223	724	83.2121	5.03369
A0A024R5Z9	Pyruvate kinase OS=Homo sapiens OX=9606 GN=PKM2 PE=3 SV=1 - [A0A024R5Z9_HUMAN]	646.831	35.03	42	2	24	96	0.967478	5	4.84529	1.06802	5	10.0586	0.981953	5	4.20964	1.06439	5	2.20628	1.07988	5	10.7003	531	58.0249	7.7085
A7BI36	p180/ribosome receptor OS=Homo sapiens GN=RRBP1 PE=2 SV=2 - [A7BI36_HUMAN]	623.059	51.36	40	61	62	144	0.883272	142	10.8225	1.13	142	11.7712	1.03651	142	4.15144	0.90943	141	6.97171	1.0929	138	18.2316	1540	165.649	8.96826
P07900	Heat shock protein HSP 90-alpha OS=Homo sapiens GN=HSP90AA1 PE=1 SV=5 - [HS90A_HUMAN]	615.146	30.74	17	13	26	116	1.00088	63	5.30693	0.98381	63	8.59118	1.01489	63	5.71304	0.988101	63	7.03561	0.990387	61	14.7188	732	84.6067	5.021
P26038	Moesin OS=Homo sapiens OX=9606 GN=MSN PE=1 SV=3 - [MOES_HUMAN]	610.462	43.33	5	29	39	117	0.984612	89	5.70954	1.04967	89	6.37994	0.993528	89	4.10351	0.996325	88	5.37939	1.00809	88	15.267	577	67.7778	6.40479
Q12797	Aspartyl/asparaginyl beta-hydroxylase OS=Homo sapiens GN=ASPH PE=1 SV=3 - [ASPH_HUMAN]	580.471	11.74	16	8	8	25	0.994566	17	8.68874	1.11355	16	9.64455	1.00656	19	7.79465	0.936963	16	7.09238	1.15293	12	12.9914	758	85.8095	5.0083
Q14315	Filamin-C OS=Homo sapiens GN=FLNC PE=1 SV=3 - [FLNC_HUMAN]	577.258	16.48	4	35	46	93	1.04684	61	8.58811	0.972897	61	8.27895	0.978143	61	4.7078	1.06639	61	7.81361	0.922838	59	10.9834	2725	290.841	5.97314
P14618	Pyruvate kinase PKM OS=Homo sapiens GN=PKM PE=1 SV=4 - [KPYM_HUMAN]	576.543	34.09	43	1	23	92	0.96785	1		0.961264	1		1.08024	1		0.939087	1		0.877091	1		531	57.9	7.84033
P68371	Tubulin beta-4B chain OS=Homo sapiens GN=TUBB4B PE=1 SV=1 - [TBB4B_HUMAN]	563.489	26.97	59	6	11	66	0.996085	30	6.7619	0.998551	30	9.1545	0.985094	30	4.10795	1.01254	30	7.35074	0.99372	30	10.0444	445	49.799	4.89404
P07355	Annexin A2 OS=Homo sapiens GN=ANXA2 PE=1 SV=2 - [ANXA2_HUMAN]	550.258	48.38	27	21	21	94	1.0193	93	6.61996	0.961278	92	6.93032	1.0104	94	4.42676	0.998301	93	5.74969	0.973847	90	12.0944	339	38.5798	7.75244
Q9Y490	Talin-1 OS=Homo sapiens GN=TLN1 PE=1 SV=3 - [TLN1_HUMAN]	550.139	14.33	14	40	40	75	0.965232	69	6.30861	1.00653	69	9.76319	1.04327	71	5.62011	0.960419	69	6.28828	0.966588	64	13.8212	2541	269.599	6.07471
B4DEP6	cDNA FLJ59206, highly similar to Eukaryotic translation initiation factor 4B OS=Homo sapiens PE=2 SV=1 - [B4DEP6_HUMAN]	541.828	38.16	12	25	25	61	1.03144	59	6.60322	0.975736	58	12.2256	1.00709	59	7.43667	1.01673	59	7.55738	0.949368	52	17.1577	587	66.0889	5.70654
Q5VU21	PAI-1 mRNA-binding protein variant OS=Homo sapiens PE=2 SV=1 - [Q5VU21_HUMAN]	525.971	16.8	5	8	8	27	1.03285	27	7.01256	0.981753	27	6.30423	1.01586	27	4.69035	0.947858	27	11.509	1.02803	27	15.9942	387	42.4013	8.44092
O75369	Filamin-B OS=Homo sapiens GN=FLNB PE=1 SV=2 - [FLNB_HUMAN]	512.686	16.91	6	39	47	85	0.980459	66	6.71949	1.03679	66	7.43364	1.00255	66	5.61808	1.00158	66	5.98335	0.942289	66	14.5755	2602	277.99	5.73193
P13639	Elongation factor 2 OS=Homo sapiens GN=EEF2 PE=1 SV=4 - [EF2_HUMAN]	503.238	27.62	7	24	26	78	0.989562	74	5.31732	0.987316	74	8.34778	1.00749	74	6.08858	1.02861	73	6.21209	0.974404	69	10.5522	858	95.277	6.82959
P04075	Fructose-bisphosphate aldolase A OS=Homo sapiens GN=ALDOA PE=1 SV=2 - [ALDOA_HUMAN]	499.737	35.44	28	20	20	69	1.02626	69	5.74999	0.954876	69	8.4096	1.01444	69	4.56235	1.01833	69	4.91702	0.89934	65	16.1808	364	39.3953	8.08936
Q5CAQ5	Tumor rejection antigen (Gp96) 1 OS=Homo sapiens GN=TRA1 PE=2 SV=1 - [Q5CAQ5_HUMAN]	496.955	26.56	12	24	25	71	0.912814	69	7.03786	0.972924	69	8.38246	1.11936	69	6.26674	0.901875	69	7.11775	0.933304	68	11.4835	802	92.2823	4.85596
P50990	T-complex protein 1 subunit theta OS=Homo sapiens GN=CCT8 PE=1 SV=4 - [TCPQ_HUMAN]	480.058	31.2	5	19	19	53	1.00014	53	8.45937	0.978779	53	7.34393	1.0017	53	5.24037	1.01787	53	7.11695	0.921404	52	12.1983	548	59.5825	5.60498
P08729	Keratin, type II cytoskeletal 7 OS=Homo sapiens GN=KRT7 PE=1 SV=5 - [K2C7_HUMAN]	465.751	36.89	25	4	22	79	1.06557	10	8.50944	0.934451	10	15.2865	0.97642	10	6.7896	1.03969	10	8.09022	0.876548	10	5.75483	469	51.3543	5.47803
B4DJI1	L-lactate dehydrogenase OS=Homo sapiens PE=2 SV=1 - [B4DJI1_HUMAN]	461.286	35.41	21	10	14	84	0.980021	61	6.48395	0.987032	61	5.76696	1.0111	61	4.82117	1.01003	61	6.23856	1.01112	60	10.2862	305	33.5717	8.45557
A0A024QZN4	Vinculin, isoform CRA_c OS=Homo sapiens OX=9606 GN=VCL PE=4 SV=1 - [A0A024QZN4_HUMAN]	454.031	28.42	5	34	34	63	0.96822	63	5.75085	0.998206	63	7.73156	1.01791	63	3.72928	1.03757	63	7.30637	0.966492	63	8.94839	1066	116.649	6.0874
Q99879	Histone H2B type 1-M OS=Homo sapiens GN=HIST1H2BM PE=1 SV=3 - [H2B1M_HUMAN]	444.015	42.86	30	8	8	80	0.952181	78	9.30873	1.00361	78	12.8202	0.971039	78	5.33059	1.03277	78	7.52263	1.22934	78	12.5961	126	13.9806	10.3159
P04406	Glyceraldehyde-3-phosphate dehydrogenase OS=Homo sapiens GN=GAPDH PE=1 SV=3 - [G3P_HUMAN]	441.615	30.75	10	12	12	88	1.02283	87	7.1025	1.02474	87	11.0825	0.97315	87	5.65824	0.995895	87	7.18879	0.975317	85	13.2698	335	36.0304	8.45557
P19338	Nucleolin OS=Homo sapiens GN=NCL PE=1 SV=3 - [NUCL_HUMAN]	435.939	30.28	15	33	34	92	1.03893	90	6.45563	0.984651	90	7.91409	0.990062	90	4.90614	0.973495	90	5.93249	0.944405	90	16.2227	710	76.5684	4.70361
O43707	Alpha-actinin-4 OS=Homo sapiens OX=9606 GN=ACTN4 PE=1 SV=2 - [ACTN4_HUMAN]	434.299	24.26	15	16	25	74	0.98141	51	7.09064	0.994672	51	8.26547	1.00764	51	5.5608	1.01219	51	8.22066	0.978101	51	17.3315	911	104.788	5.43994
P13645	Keratin, type I cytoskeletal 10 OS=Homo sapiens GN=KRT10 PE=1 SV=6 - [K1C10_HUMAN]	431.579	25.68	33	13	16	42	0.934152	36	9.70771	1.09047	34	14.4612	0.781267	35	16.2126	1.12271	36	9.908	1.99409	35	25.9574	584	58.7917	5.21143
B4DP54	cDNA FLJ52712, highly similar to Tubulin beta-6 chain OS=Homo sapiens PE=2 SV=1 - [B4DP54_HUMAN]	422.836	25.84	15	5	10	55	0.98119	21	4.0796	0.970998	20	8.40252	1.01633	21	4.57798	1.02749	21	4.55401	0.990269	19	8.39097	418	46.6715	4.89404
P63104	14-3-3 protein zeta/delta OS=Homo sapiens GN=YWHAZ PE=1 SV=1 - [1433Z_HUMAN]	418.965	41.22	14	7	12	48	1.03556	21	7.50107	1.01084	21	10.8977	0.988963	21	4.1039	1.01972	21	8.57911	0.891463	20	11.1538	245	27.7277	4.79248
P55072	Transitional endoplasmic reticulum ATPase OS=Homo sapiens GN=VCP PE=1 SV=4 - [TERA_HUMAN]	416.052	19.23	11	21	21	49	1.01219	49	6.36664	0.973704	49	5.5897	1.03194	49	3.10992	0.999584	49	5.38341	0.888897	49	12.8286	806	89.2657	5.26221
P35527	Keratin, type I cytoskeletal 9 OS=Homo sapiens GN=KRT9 PE=1 SV=3 - [K1C9_HUMAN]	413.061	25.2	4	15	16	35	0.739756	34	14.1702	1.30531	34	21.3427	0.783136	34	14.2267	1.30889	34	14.2	1.54414	34	25.8681	623	62.0268	5.23682
A0A024RC87	Ribonuclease/angiogenin inhibitor 1, isoform CRA_a OS=Homo sapiens OX=9606 GN=RNH1 PE=4 SV=1 - [A0A024RC87_HUMAN]	405.388	28.73	11	13	13	30	0.989149	29	6.3531	0.938206	29	6.50781	1.04472	29	2.56956	1.03547	29	6.35915	0.847386	29	13.5563	456	49.3848	4.84326
Q3ZCR3	TUBB3 protein (Fragment) OS=Homo sapiens GN=TUBB3 PE=2 SV=1 - [Q3ZCR3_HUMAN]	396.195	28.93	4	2	8	43	1.01275	6	10.4614	1.0095	6	5.38155	0.948384	6	2.92024	1.04805	6	8.85229	1.05849	6	14.6837	280	30.9942	5.80811
B3KY79	cDNA FLJ46620 fis, clone TLUNG2000654, highly similar to Keratin, type II cytoskeletal 7 OS=Homo sapiens PE=2 SV=1 - [B3KY79_HUMAN]	388.146	32.81	25	1	19	70	1.04246	1		0.925501	1		1.00257	1		1.04673	1		0.9197	1		445	49.0051	5.47803
Q00610	Clathrin heavy chain 1 OS=Homo sapiens GN=CLTC PE=1 SV=5 - [CLH1_HUMAN]	379.425	11.94	8	22	22	58	1.01376	58	7.37475	0.993568	57	8.42348	0.981458	58	5.79975	0.982036	58	8.39658	1.01563	55	18.4728	1675	191.493	5.69385
Q07065	Cytoskeleton-associated protein 4 OS=Homo sapiens GN=CKAP4 PE=1 SV=2 - [CKAP4_HUMAN]	378.929	41.2	22	26	29	62	0.987156	59	8.19696	1.0408	56	9.96219	1.00296	59	5.73531	0.976488	57	7.82716	1.06602	55	11.9439	602	65.9827	5.92236
G9K388	YWHAE/FAM22A fusion protein (Fragment) OS=Homo sapiens GN=YWHAE/FAM22A fusion PE=2 SV=1 - [G9K388_HUMAN]	364.519	27.86	18	5	11	42	1.00408	21	9.19392	0.997291	18	9.10606	1.02253	21	5.37955	1.01293	18	8.9137	0.86688	18	11.7707	384	41.198	4.97021
A0A1U9X7W4	HSPA1A OS=Homo sapiens OX=9606 PE=3 SV=1 - [A0A1U9X7W4_HUMAN]	351.077	24.18	25	12	17	62	1.03652	34	5.15745	0.82409	34	11.7504	1.10848	34	6.46932	0.910525	34	6.5874	0.766189	30	15.3747	641	69.995	5.65576
P27348	14-3-3 protein theta OS=Homo sapiens GN=YWHAQ PE=1 SV=1 - [1433T_HUMAN]	348.154	33.47	10	5	10	45	1.00692	17	4.22313	0.996879	17	12.7728	0.987716	17	3.48286	1.03062	17	5.01348	0.98784	17	9.65372	245	27.7468	4.77979
A8K8U1	cDNA FLJ77762, highly similar to Homo sapiens cullin-associated and neddylation-dissociated 1 (CAND1), mRNA OS=Homo sapiens PE=2 SV=1 - [A8K8U1_HUMAN]	337.783	13.82	9	20	20	40	1.01051	40	3.38543	0.990287	40	5.99991	0.994815	40	2.96074	1.0221	40	5.06468	0.999279	38	12.2272	1230	136.231	5.8335
P78527	DNA-dependent protein kinase catalytic subunit OS=Homo sapiens GN=PRKDC PE=1 SV=3 - [PRKDC_HUMAN]	336.107	10.71	7	50	51	76	0.959396	73	5.50627	1.0288	73	11.0404	1.00219	73	3.25051	0.959479	73	7.7757	1.05183	71	14.6191	4128	468.788	7.12256
F8W6I7	Heterogeneous nuclear ribonucleoprotein A1 OS=Homo sapiens GN=HNRNPA1 PE=4 SV=2 - [F8W6I7_HUMAN]	335.84	38.44	15	5	11	54	1.00057	18	5.06486	1.10099	18	12.7038	0.93897	18	4.48419	1.09769	18	13.1037	0.966038	17	17.897	307	33.1348	9.12939
B5BU24	14-3-3 protein beta/alpha OS=Homo sapiens GN=YWHAB PE=2 SV=1 - [B5BU24_HUMAN]	335.198	34.55	11	3	10	50	1.03042	15	6.30442	0.902878	15	13.0642	1.00771	15	2.50012	1.09118	15	9.57358	0.872692	15	10.7247	246	28.0948	4.83057
A0A087WTP3	Far upstream element-binding protein 2 OS=Homo sapiens OX=9606 GN=KHSRP PE=1 SV=1 - [A0A087WTP3_HUMAN]	334.117	25.18	12	17	21	46	1.06644	39	8.53805	0.935586	39	7.02528	1.00292	39	5.37045	0.972834	39	5.15521	0.939727	39	15.1111	711	72.9823	7.7085
P20700	Lamin-B1 OS=Homo sapiens GN=LMNB1 PE=1 SV=2 - [LMNB1_HUMAN]	331.807	28.5	6	17	20	42	0.997201	34	5.74539	1.00311	34	6.24674	1.0051	34	5.20562	1.00435	34	5.4294	0.90862	34	10.4543	586	66.3676	5.16064
P37802	Transgelin-2 OS=Homo sapiens GN=TAGLN2 PE=1 SV=3 - [TAGL2_HUMAN]	330.808	52.26	5	11	11	33	0.984031	33	3.80175	0.93277	33	11.5218	1.05018	33	5.16706	1.03753	33	5.74961	0.800414	33	21.4099	199	22.3772	8.25049
F5H265	Polyubiquitin-C (Fragment) OS=Homo sapiens GN=UBC PE=2 SV=1 - [F5H265_HUMAN]	318.231	57.72	40	6	6	45	0.988201	44	8.07885	0.938981	43	9.91996	1.0437	44	8.52027	0.957867	44	6.82402	0.9932	42	24.5105	149	16.8311	6.58057
P13667	Protein disulfide-isomerase A4 OS=Homo sapiens OX=9606 GN=PDIA4 PE=1 SV=2 - [PDIA4_HUMAN]	317.112	29.61	9	18	18	46	0.940317	44	8.96618	0.942704	43	11.5937	1.09462	44	6.06957	0.910536	44	11.6502	0.920429	42	13.1314	645	72.887	5.07178
A0A087WY61	Nuclear mitotic apparatus protein 1 OS=Homo sapiens OX=9606 GN=NUMA1 PE=1 SV=1 - [A0A087WY61_HUMAN]	313.35	9.86	24	21	22	33	1.01012	31	4.89059	1.00429	31	6.9863	0.996104	31	4.71787	0.991314	31	5.85414	1.01309	31	14.1897	2099	236.019	5.92236
P07195	L-lactate dehydrogenase B chain OS=Homo sapiens GN=LDHB PE=1 SV=2 - [LDHB_HUMAN]	305.691	27.84	9	9	12	42	1.0125	19	6.7076	0.952042	19	9.52792	0.997603	19	5.2146	1.0127	19	5.90431	1.01955	17	11.8721	334	36.6151	6.04932
Q14204	Cytoplasmic dynein 1 heavy chain 1 OS=Homo sapiens GN=DYNC1H1 PE=1 SV=5 - [DYHC1_HUMAN]	304.713	9.84	12	52	53	91	0.977404	90	5.96072	1.03081	89	5.68374	0.991428	90	5.3518	1.00749	89	8.06612	0.991996	88	17.4224	4646	532.072	6.40479
B7Z4V2	cDNA FLJ51907, highly similar to Stress-70 protein, mitochondrial OS=Homo sapiens PE=2 SV=1 - [B7Z4V2_HUMAN]	303.45	29.47	13	23	24	60	1.05296	51	6.60644	0.856062	51	10.3019	1.02493	51	5.703	1.05707	51	5.91843	0.79861	50	15.8545	665	72.3561	5.93506
A8K6Y1	cDNA FLJ75526, highly similar to Homo sapiens proliferation-associated 2G4, 38kDa (PA2G4), mRNA (Fragment) OS=Homo sapiens PE=2 SV=1 - [A8K6Y1_HUMAN]	302.947	26.98	8	11	11	25	1.00873	25	3.6175	1.03128	25	4.77552	0.992522	25	2.86056	1.0121	25	6.16736	0.950395	25	10.6971	367	40.8857	6.40479
P04083	Annexin A1 OS=Homo sapiens OX=9606 GN=ANXA1 PE=1 SV=2 - [ANXA1_HUMAN]	300.074	34.68	5	13	13	30	1.02869	30	5.87298	0.914468	29	6.71131	1.00718	30	4.44029	1.06874	30	7.22987	0.928103	28	11.121	346	38.69	7.02002
P05787	Keratin, type II cytoskeletal 8 OS=Homo sapiens GN=KRT8 PE=1 SV=7 - [K2C8_HUMAN]	297.225	36.44	30	16	22	63	1.03695	30	5.17543	0.992467	30	9.577	0.972348	30	3.53837	1.00579	30	4.80823	0.974919	30	11.5198	483	53.6711	5.59229
P35998	26S protease regulatory subunit 7 OS=Homo sapiens GN=PSMC2 PE=1 SV=3 - [PRS7_HUMAN]	294.936	31.18	5	14	14	26	1.03319	23	6.16002	0.948813	23	6.70184	1.04984	26	6.21499	0.987772	24	6.4317	0.881327	22	14.0239	433	48.6031	5.94775
P15144	Aminopeptidase N OS=Homo sapiens OX=9606 GN=ANPEP PE=1 SV=4 - [AMPN_HUMAN]	293.756	12.62	7	14	14	27	0.98246	26	7.57414	1.01258	26	9.99997	1.01581	27	4.29102	0.980456	26	7.08733	1.01639	25	13.6001	967	109.471	5.47803
P39019	40S ribosomal protein S19 OS=Homo sapiens GN=RPS19 PE=1 SV=2 - [RS19_HUMAN]	293.473	42.07	8	9	9	27	0.956628	27	4.06283	0.989281	27	7.40619	0.9575	27	2.89145	1.03106	27	4.37596	1.31304	27	8.9128	145	16.0505	10.3159
P06748	Nucleophosmin OS=Homo sapiens GN=NPM1 PE=1 SV=2 - [NPM_HUMAN]	293.186	28.57	20	13	13	66	1.04976	60	7.96405	0.910703	60	11.7731	1.04351	60	8.48429	0.987607	60	7.46872	0.810406	59	25.9859	294	32.5548	4.77979
P05783	Keratin, type I cytoskeletal 18 OS=Homo sapiens GN=KRT18 PE=1 SV=2 - [K1C18_HUMAN]	290.944	31.4	16	18	19	56	1.04819	55	6.79783	1.01327	55	10.9174	0.979332	55	5.90037	0.996232	55	5.91099	0.946868	55	13.979	430	48.0285	5.45264
B3KQT9	cDNA PSEC0175 fis, clone OVARC1000169, highly similar to Protein disulfide-isomerase A3 (EC 5.3.4.1) OS=Homo sapiens PE=2 SV=1 - [B3KQT9_HUMAN]	288.47	27.08	5	8	13	33	0.986382	19	4.46911	0.90607	19	8.17168	1.09062	19	3.75632	0.958463	19	10.1127	0.92508	18	18.8707	480	54.0685	7.21045
Q08211	ATP-dependent RNA helicase A OS=Homo sapiens GN=DHX9 PE=1 SV=4 - [DHX9_HUMAN]	285.896	14.25	5	19	20	41	0.988924	39	5.66922	1.00908	39	7.8315	1.00217	39	3.39542	1.00324	39	6.32494	1.03857	37	16.1683	1270	140.869	6.84424
Q0QEN7	ATP synthase subunit beta (Fragment) OS=Homo sapiens GN=ATP5B PE=2 SV=1 - [Q0QEN7_HUMAN]	282.867	13.48	5	6	6	18	1.02104	18	6.22119	0.936336	18	5.71661	1.02946	18	5.2673	1.03001	18	4.40567	0.851743	18	15.1996	445	48.083	5.07178
P23246	Splicing factor, proline- and glutamine-rich OS=Homo sapiens GN=SFPQ PE=1 SV=2 - [SFPQ_HUMAN]	281.138	28.43	8	22	26	51	0.98541	46	6.22945	1.00984	46	7.91783	0.991209	46	5.50555	1.02355	46	6.92893	0.972906	44	12.5543	707	76.1016	9.43701
P22314	Ubiquitin-like modifier-activating enzyme 1 OS=Homo sapiens GN=UBA1 PE=1 SV=3 - [UBA1_HUMAN]	280.55	14.93	11	18	18	40	1.01904	40	6.07508	0.951333	40	9.26073	1.00633	40	7.44741	0.994582	40	6.07313	0.980276	40	13.1736	1058	117.774	5.75732
P36578	60S ribosomal protein L4 OS=Homo sapiens OX=9606 GN=RPL4 PE=1 SV=5 - [RL4_HUMAN]	277.063	29.74	10	13	14	35	0.88608	34	7.66385	1.07223	34	8.41663	1.00932	34	6.10171	0.98403	34	8.44969	1.18805	31	16.6579	427	47.6674	11.063
B4DUI5	Triosephosphate isomerase OS=Homo sapiens OX=9606 PE=2 SV=1 - [B4DUI5_HUMAN]	276.501	38.5	8	8	8	42	1.0678	42	6.874	0.952889	42	8.8843	0.983057	42	4.82762	1.02733	42	9.41136	0.852206	37	10.8066	213	22.8567	6.91748
Q96BA7	HNRPU protein OS=Homo sapiens PE=2 SV=1 - [Q96BA7_HUMAN]	273.846	21.05	17	3	22	66	1.05545	7	5.74309	1.15086	7	15.277	0.870751	7	8.82479	0.92903	7	4.56584	1.34266	7	10.8818	722	79.6658	7.86963
X5D7K9	Major vault protein isoform C (Fragment) OS=Homo sapiens OX=9606 GN=MVP PE=2 SV=1 - [X5D7K9_HUMAN]	272.338	17.17	19	16	16	32	0.997785	32	6.48165	1.06091	32	8.378	1.00105	32	4.02296	0.968736	32	6.86645	0.971683	31	14.311	827	91.903	5.41455
A0A1W2PP35	Heterogeneous nuclear ribonucleoprotein U (Fragment) OS=Homo sapiens OX=9606 GN=HNRNPU PE=1 SV=1 - [A0A1W2PP35_HUMAN]	270.607	18.54	17	2	21	67	1.01535	8	5.41855	1.11404	8	11.4955	0.910276	8	8.64039	0.988384	8	13.3292	1.26259	8	19.0325	728	80.5989	5.74463
Q15075	Early endosome antigen 1 OS=Homo sapiens OX=9606 GN=EEA1 PE=1 SV=2 - [EEA1_HUMAN]	265.639	16.16	3	27	27	43	1.0312	43	4.67445	1.01679	43	9.1205	0.999272	43	4.06799	1.00936	43	7.79313	0.905644	41	14.9047	1411	162.367	5.68115
J9JID7	Lamin B2, isoform CRA_a OS=Homo sapiens GN=LMNB2 PE=3 SV=1 - [J9JID7_HUMAN]	265.152	27.1	2	15	19	36	1.0147	27	5.55193	0.992831	27	5.85286	0.987393	27	4.00332	1.02499	27	6.0794	0.907056	27	7.99429	620	69.9057	5.59229
P61981	14-3-3 protein gamma OS=Homo sapiens GN=YWHAG PE=1 SV=2 - [1433G_HUMAN]	264.807	44.13	7	8	12	40	1.03016	22	4.41101	0.95948	22	8.698	1.01036	22	3.74659	1.03932	22	6.64946	0.888595	19	12.5865	247	28.2849	4.89404
A8K7F6	cDNA FLJ78244, highly similar to Homo sapiens eukaryotic translation initiation factor 4A, isoform 1 (EIF4A1), mRNA OS=Homo sapiens PE=2 SV=1 - [A8K7F6_HUMAN]	261.34	27.59	30	5	11	24	1.01495	11	9.43223	0.95221	11	18.2941	1.04922	11	7.62287	1.0288	11	11.5132	0.836095	9	20.1543	406	46.0926	5.47803
P23396	40S ribosomal protein S3 OS=Homo sapiens GN=RPS3 PE=1 SV=2 - [RS3_HUMAN]	260.896	51.85	17	13	13	36	0.958188	36	5.71401	1.01332	36	6.02813	1.03211	36	4.44386	1.01777	36	6.4059	0.909348	36	9.39018	243	26.6714	9.65674
P27816	Microtubule-associated protein 4 OS=Homo sapiens GN=MAP4 PE=1 SV=3 - [MAP4_HUMAN]	249.841	16.41	16	19	19	39	0.946914	39	10.7387	1.11294	39	11.4736	0.981423	39	5.73504	0.954748	39	7.48876	1.14794	39	19.4303	1152	120.93	5.42725
P49411	Elongation factor Tu, mitochondrial OS=Homo sapiens GN=TUFM PE=1 SV=2 - [EFTU_HUMAN]	248.424	22.79	1	13	13	33	1.04353	33	4.74397	0.946845	32	7.72151	0.994282	33	5.36621	1.02802	32	6.84122	0.92469	32	10.0053	452	49.5102	7.60596
Q53HV2	Chaperonin containing TCP1, subunit 7 (Eta) variant (Fragment) OS=Homo sapiens PE=2 SV=1 - [Q53HV2_HUMAN]	248.006	23.94	6	14	14	38	1.0163	38	4.92581	0.979317	37	8.98534	1.00606	38	4.24061	1.00992	37	6.58066	0.928329	34	12.1573	543	59.3029	7.6499
P17987	T-complex protein 1 subunit alpha OS=Homo sapiens GN=TCP1 PE=1 SV=1 - [TCPA_HUMAN]	247.577	16.91	12	10	10	28	1.01034	28	6.12551	1.00222	28	7.75413	1.01648	28	4.71573	1.0155	28	10.8588	0.92749	27	9.22433	556	60.3056	6.11279
P62306	Small nuclear ribonucleoprotein F OS=Homo sapiens OX=9606 GN=SNRPF PE=1 SV=1 - [RUXF_HUMAN]	246.09	24.42	1	2	2	8	1.03099	8	10.0374	0.891265	8	7.67963	1.03689	8	1.21069	1.06115	8	7.96644	0.868196	8	9.89305	86	9.71878	4.66553
P12814	Alpha-actinin-1 OS=Homo sapiens OX=9606 GN=ACTN1 PE=1 SV=2 - [ACTN1_HUMAN]	246.082	20.74	32	10	18	59	0.991144	37	6.35962	0.983011	36	10.525	1.00547	37	3.85069	1.00202	37	7.4778	1.00504	35	16.0117	892	102.993	5.41455
B2R959	cDNA, FLJ94229, highly similar to Homo sapiens heterogeneous nuclear ribonucleoprotein L (HNRPL),mRNA OS=Homo sapiens PE=2 SV=1 - [B2R959_HUMAN]	242.337	19	8	7	8	24	1.03031	23	7.29919	1.0151	23	7.00071	0.975605	23	5.91746	1.00006	23	9.97241	1.02743	19	9.44479	558	60.2112	7.10791
A0A024R9E2	Poly(A) binding protein, cytoplasmic 1, isoform CRA_c OS=Homo sapiens OX=9606 GN=PABPC1 PE=4 SV=1 - [A0A024R9E2_HUMAN]	242.157	32.94	25	12	16	35	0.977212	26	4.86342	1.06349	26	7.48675	0.987331	26	8.66419	1.01347	26	6.76933	0.98822	25	21.0444	419	47.3048	8.92432
P07237	Protein disulfide-isomerase OS=Homo sapiens OX=9606 GN=P4HB PE=1 SV=3 - [PDIA1_HUMAN]	241.731	27.36	19	17	17	42	0.983261	42	3.78604	0.969342	41	7.10233	1.06282	42	4.36542	0.941054	42	8.80871	0.913341	41	15.3793	508	57.0807	4.86865
B4DIT7	cDNA FLJ58187, highly similar to Protein-glutamine gamma-glutamyltransferase 2(EC 2.3.2.13) OS=Homo sapiens OX=9606 PE=2 SV=1 - [B4DIT7_HUMAN]	240.543	25.74	21	16	16	36	1.01611	36	6.28611	1.03812	36	6.20437	0.994511	36	5.05807	0.985105	36	9.46833	0.922325	35	12.4655	606	68.6054	5.30029
P62805	Histone H4 OS=Homo sapiens GN=HIST1H4A PE=1 SV=2 - [H4_HUMAN]	239.59	50.49	3	5	5	32	0.954595	31	10.6476	0.961099	31	9.30826	1.01552	31	6.11945	1.04269	28	8.23448	1.21001	28	17.5485	103	11.3604	11.356
Q12906	Interleukin enhancer-binding factor 3 OS=Homo sapiens GN=ILF3 PE=1 SV=3 - [ILF3_HUMAN]	239.467	19.24	16	1	17	38	0.96051	5	10.6832	1.03023	5	3.75886	1.00221	5	1.64921	0.986474	5	3.29709	1.02566	5	6.99011	894	95.2791	8.76318
P06733	Alpha-enolase OS=Homo sapiens GN=ENO1 PE=1 SV=2 - [ENOA_HUMAN]	238.005	24.88	16	12	14	76	1.02111	69	4.73236	0.913956	69	7.09539	1.02237	69	3.26547	1.03428	69	5.30692	0.910787	67	12.1423	434	47.1393	7.38623
Q4W4Y1	Dopamine receptor interacting protein 4 OS=Homo sapiens GN=DRIP4 PE=2 SV=1 - [Q4W4Y1_HUMAN]	237.658	19.24	8	19	19	38	1.00014	38	8.14579	0.964455	38	11.1273	1.00138	38	6.19351	1.02775	38	6.95082	0.932036	37	17.0195	868	96.0192	6.52197
F5H245	L-lactate dehydrogenase OS=Homo sapiens OX=9606 GN=LDHC PE=1 SV=1 - [F5H245_HUMAN]	236.957	8.49	11	1	3	13	0.951113	1		0.954151	1		1.05147	1		1.02697	1		0.913405	1		318	34.7835	7.45947
P02765	Alpha-2-HS-glycoprotein OS=Homo sapiens OX=9606 GN=AHSG PE=1 SV=1 - [FETUA_HUMAN]	236.856	7.08	4	4	4	21	1.31177	21	10.7282	0.86613	21	4.73815	1.04702	21	5.03297	0.80482	21	8.0729	0.395297	20	32.432	367	39.2997	5.71924
C9J0D1	Histone H2A OS=Homo sapiens GN=H2AFV PE=2 SV=1 - [C9J0D1_HUMAN]	236.348	26.23	5	2	4	30	0.942551	6	2.91387	0.981881	6	8.05339	0.990469	6	10.1652	0.981467	6	3.09181	1.2946	6	13.1431	122	13.155	9.99365
P16104	Histone H2AX OS=Homo sapiens GN=H2AFX PE=1 SV=2 - [H2AX_HUMAN]	233.32	27.27	2	3	6	47	1.01408	13	7.19142	0.988907	13	10.1296	0.942855	13	5.35407	1.00443	13	4.57926	1.1929	13	9.80919	143	15.1354	10.7407
F4ZW66	NF110b OS=Homo sapiens PE=2 SV=1 - [F4ZW66_HUMAN]	233.118	18.26	12	1	17	35	1.04455	2	0.985001	0.98393	2	3.03209	0.966494	2	1.03809	1.03764	2	0.620657	1.01449	2	4.04534	898	95.7183	8.80713
P55060	Exportin-2 OS=Homo sapiens GN=CSE1L PE=1 SV=3 - [XPO2_HUMAN]	233.018	11.74	6	13	13	28	1.00603	28	6.49053	1.02224	28	8.84732	0.995187	28	4.44772	0.992966	28	7.03984	1.00649	28	17.082	971	110.346	5.77002
P46781	40S ribosomal protein S9 OS=Homo sapiens GN=RPS9 PE=1 SV=3 - [RS9_HUMAN]	231.629	46.39	7	10	10	28	0.948491	28	7.3594	1.0135	28	13.2344	1.02322	28	6.62502	0.992993	28	6.30218	1.00778	27	13.013	194	22.5776	10.6528
Q53FE8	cDNA FLJ36526 fis, clone TRACH2003347, highly similar to NSFL1 cofactor p47 (Fragment) OS=Homo sapiens OX=9606 PE=2 SV=1 - [Q53FE8_HUMAN]	231.492	22.16	6	8	8	17	1.02896	17	5.60934	0.941948	16	5.02355	1.01316	17	3.89253	0.97574	16	5.45487	0.960319	15	12.5175	370	40.5473	5.13525
P35908	Keratin, type II cytoskeletal 2 epidermal OS=Homo sapiens GN=KRT2 PE=1 SV=2 - [K22E_HUMAN]	229.295	30.2	12	11	17	32	0.928732	17	7.58328	1.07814	17	11.1345	0.874358	17	2.91967	1.02711	17	5.37614	1.74224	17	22.8615	639	65.3932	8.00146
P10412	Histone H1.4 OS=Homo sapiens GN=HIST1H1E PE=1 SV=2 - [H14_HUMAN]	228.713	44.29	5	4	14	58	0.826001	16	7.82887	1.18821	16	4.73688	0.916395	16	8.06676	1.00915	16	5.07558	1.48808	16	32.2415	219	21.852	11.0337
B4DUQ1	cDNA FLJ54552, highly similar to Heterogeneous nuclear ribonucleoprotein K OS=Homo sapiens PE=2 SV=1 - [B4DUQ1_HUMAN]	227.699	33.49	9	17	17	50	1.03239	50	4.92726	0.930817	50	7.20184	1.01342	50	4.36387	1.01894	50	4.89572	0.934191	47	12.9657	439	48.4802	5.92236
B4DL99	Dolichyl-diphosphooligosaccharide--protein glycosyltransferase subunit 1 OS=Homo sapiens OX=9606 PE=2 SV=1 - [B4DL99_HUMAN]	227.1	24.61	8	17	17	29	0.981223	29	5.09112	1.01263	29	7.96066	1.0093	29	4.54293	0.988979	29	8.60067	1.00023	28	15.6134	581	65.7972	6.15088
H0YD13	CD44 antigen OS=Homo sapiens OX=9606 GN=CD44 PE=1 SV=2 - [H0YD13_HUMAN]	225.536	31.55	16	6	6	18	1.03893	18	4.48242	1.01774	18	5.78822	0.954204	18	4.41531	1.02769	18	4.43076	1.01019	18	9.26972	206	22.6686	8.19189
A0A024RDF4	Heterogeneous nuclear ribonucleoprotein D (AU-rich element RNA binding protein 1, 37kDa), isoform CRA_e OS=Homo sapiens OX=9606 GN=HNRPD PE=4 SV=1 - [A0A024RDF4_HUMAN]	225.486	29.41	12	8	11	25	1.01009	18	6.13237	1.01315	18	9.23132	0.998401	18	6.49224	0.972344	18	7.13579	1.02074	18	12.8735	306	32.8141	8.1626
P54652	Heat shock-related 70 kDa protein 2 OS=Homo sapiens GN=HSPA2 PE=1 SV=1 - [HSP72_HUMAN]	225.191	18.78	3	2	14	61	1.29004	2	33.2604	0.865836	2	7.90897	0.950346	2	24.2728	0.838702	2	1.41278	0.848414	2	17.0093	639	69.9779	5.74463
Q06830	Peroxiredoxin-1 OS=Homo sapiens GN=PRDX1 PE=1 SV=1 - [PRDX1_HUMAN]	224.482	39.7	6	7	9	42	1.05777	30	4.33772	0.955398	30	10.1549	1.01407	30	3.74625	1.03921	29	3.01342	0.880446	28	8.47509	199	22.0963	8.1333
P67809	Nuclease-sensitive element-binding protein 1 OS=Homo sapiens GN=YBX1 PE=1 SV=3 - [YBOX1_HUMAN]	223.375	33.64	9	6	9	17	1.012	12	13.9391	0.951259	11	15.5792	0.987391	13	11.6205	1.06618	12	12.0512	1.11751	10	23.9493	324	35.9027	9.87646
B2RDE8	cDNA, FLJ96580, highly similar to Homo sapiens hepatoma-derived growth factor (high-mobility group protein 1-like) (HDGF), mRNA OS=Homo sapiens PE=2 SV=1 - [B2RDE8_HUMAN]	221.998	44.58	7	9	10	25	1.01449	22	5.19053	0.980312	22	6.64575	0.997916	23	5.16768	0.978564	24	6.43201	0.969938	20	40.8868	240	26.7888	4.66553
Q16777	Histone H2A type 2-C OS=Homo sapiens GN=HIST2H2AC PE=1 SV=4 - [H2A2C_HUMAN]	221.89	27.91	6	1	5	42	0.971488	6	2.07939	1.01572	6	2.86448	0.940947	6	1.78083	0.986644	6	4.36273	1.46576	6	3.0194	129	13.9798	10.9019
Q96KK5	Histone H2A type 1-H OS=Homo sapiens GN=HIST1H2AH PE=1 SV=3 - [H2A1H_HUMAN]	221.89	28.91	17	2	6	41	0.914388	5	13.018	1.01308	5	4.52398	0.95085	5	8.19883	1.04371	5	6.66426	1.31633	5	12.0722	128	13.8978	10.8872
H7BZJ3	Thioredoxin (Fragment) OS=Homo sapiens GN=PDIA3 PE=2 SV=1 - [H7BZJ3_HUMAN]	220.628	53.66	1	1	6	16	0.895542	2	20.4334	0.832894	2	5.76401	1.18286	2	8.20141	1.02596	2	28.0634	1.02368	1		123	13.5108	7.29834
P78371	T-complex protein 1 subunit beta OS=Homo sapiens GN=CCT2 PE=1 SV=4 - [TCPB_HUMAN]	219.349	26.92	5	16	16	29	1.02674	28	7.95841	0.950155	27	7.93591	1.01457	28	5.05212	1.04226	27	5.77504	0.959763	27	18.4674	535	57.4521	6.45557
O00622	Protein CYR61 OS=Homo sapiens OX=9606 GN=CYR61 PE=1 SV=1 - [CYR61_HUMAN]	218.018	35.17	12	14	14	32	1.01824	30	7.55594	1.05075	30	7.28276	0.969436	30	5.59267	1.00327	30	6.57697	0.956533	30	10.3654	381	41.9983	8.20654
B3KX11	cDNA FLJ44436 fis, clone UTERU2019706, highly similar to T-complex protein 1 subunit gamma OS=Homo sapiens PE=2 SV=1 - [B3KX11_HUMAN]	216.841	22.61	12	14	14	26	0.987295	26	6.94773	0.955851	26	9.2142	1.01094	26	6.956	1.01746	26	10.3555	1.00671	25	12.481	522	57.909	6.93213
P25705	ATP synthase subunit alpha, mitochondrial OS=Homo sapiens GN=ATP5A1 PE=1 SV=1 - [ATPA_HUMAN]	216.336	21.88	9	14	14	32	1.03322	32	2.82763	0.982322	32	6.6564	0.993915	32	3.9921	1.02109	32	5.42776	0.949985	32	10.4098	553	59.7136	9.12939
P11021	78 kDa glucose-regulated protein OS=Homo sapiens GN=HSPA5 PE=1 SV=2 - [GRP78_HUMAN]	215.93	22.78	6	15	17	47	0.886984	32	7.1119	0.933631	32	6.3661	1.16381	32	5.58942	0.888672	32	5.05215	0.875868	32	11.6952	654	72.2884	5.16064
P16402	Histone H1.3 OS=Homo sapiens GN=HIST1H1D PE=1 SV=2 - [H13_HUMAN]	215.558	43.89	2	6	14	49	0.770475	15	7.84359	1.17984	15	3.97684	0.964173	15	8.42658	0.98462	15	6.77324	1.64997	15	10.2089	221	22.3363	11.019
P16403	Histone H1.2 OS=Homo sapiens GN=HIST1H1C PE=1 SV=2 - [H12_HUMAN]	215.142	45.54	2	5	14	56	0.804703	17	8.62342	1.21409	17	6.42643	0.967427	17	3.23402	1.01805	17	9.55756	1.42688	17	23.3552	213	21.3517	10.9312
D3DRX6	Kinesin family member 5B, isoform CRA_a OS=Homo sapiens GN=KIF5B PE=3 SV=1 - [D3DRX6_HUMAN]	213.025	17.24	35	18	18	26	1.01485	26	4.71093	1.01258	26	9.68555	0.968132	26	3.14512	1.01495	26	5.52909	1.0053	26	10.5334	963	109.59	6.50732
P07814	Bifunctional glutamate/proline--tRNA ligase OS=Homo sapiens GN=EPRS PE=1 SV=5 - [SYEP_HUMAN]	212.753	7.34	7	13	14	18	0.981335	17	4.49839	1.07796	17	7.73278	0.993118	17	5.30737	0.987772	17	3.47028	1.00594	17	13.9902	1512	170.483	7.32764
P68104	Elongation factor 1-alpha 1 OS=Homo sapiens GN=EEF1A1 PE=1 SV=1 - [EF1A1_HUMAN]	212.739	24.89	39	16	16	83	1.00875	83	8.2541	1.02184	83	7.24974	0.971032	83	5.10178	1.01415	83	5.68042	0.994868	82	14.6194	462	50.1091	9.01221
P00558	Phosphoglycerate kinase 1 OS=Homo sapiens OX=9606 GN=PGK1 PE=1 SV=3 - [PGK1_HUMAN]	212.555	21.82	5	9	12	41	1.0157	28	4.42829	0.997458	28	9.02516	1.00735	28	3.25965	1.02232	28	5.1212	0.913951	28	9.30404	417	44.5861	8.104
A8K690	cDNA FLJ76863, highly similar to Homo sapiens stress-induced-phosphoprotein 1 (Hsp70/Hsp90-organizing protein) (STIP1), mRNA OS=Homo sapiens OX=9606 PE=2 SV=1 - [A8K690_HUMAN]	211.959	32.78	5	24	24	49	1.03878	49	5.84434	0.878476	49	9.74981	1.03453	49	3.12244	1.00375	49	7.64942	0.864092	49	12.0682	543	62.6154	6.80029
B4E022	cDNA FLJ56274, highly similar to Transketolase (EC 2.2.1.1) OS=Homo sapiens OX=9606 PE=2 SV=1 - [B4E022_HUMAN]	210.587	17.53	11	12	12	36	1.00939	35	6.08973	1.01984	35	9.63767	0.982587	36	4.11883	1.01936	36	6.08747	1.01834	33	12.9356	576	62.8393	7.51807
B8ZZQ6	Prothymosin alpha OS=Homo sapiens OX=9606 GN=PTMA PE=1 SV=1 - [B8ZZQ6_HUMAN]	210.35	23.36	19	4	4	22	1.16693	22	7.76013	0.484178	22	41.9224	1.20287	22	10.6683	0.924265	22	12.7055	0.582011	20	60.7396	107	11.7518	3.81494
A0A087X0X3	Heterogeneous nuclear ribonucleoprotein M OS=Homo sapiens OX=9606 GN=HNRNPM PE=1 SV=1 - [A0A087X0X3_HUMAN]	209.007	32.47	15	19	28	54	1.01176	35	6.35745	1.00022	35	7.83696	0.98893	35	4.08675	1.01502	35	5.02652	0.983552	35	10.4028	730	77.5184	8.77783
E7EX44	Caldesmon OS=Homo sapiens OX=9606 GN=CALD1 PE=1 SV=1 - [E7EX44_HUMAN]	208.721	21.36	17	14	14	26	0.886049	26	11.5099	1.03796	26	6.45868	1.04322	26	8.22817	0.986532	26	8.64545	1.01983	26	15.4791	557	64.1307	7.02002
P62701	40S ribosomal protein S4, X isoform OS=Homo sapiens GN=RPS4X PE=1 SV=2 - [RS4X_HUMAN]	207.95	43.35	10	14	14	26	0.954729	26	9.04835	0.995361	25	7.61921	1.00015	26	5.74597	1.00351	25	6.24423	1.15463	25	8.25898	263	29.5791	10.1548
B4DH02	cDNA FLJ50510, highly similar to Heat shock 70 kDa protein 4 OS=Homo sapiens PE=2 SV=1 - [B4DH02_HUMAN]	207.529	28.33	18	25	27	51	1.01643	46	5.34895	1.01184	46	3.74101	0.995477	47	4.45508	1.00694	47	6.69795	0.972428	46	16.4884	840	94.3013	5.18604
E7EQG2	Eukaryotic initiation factor 4A-II OS=Homo sapiens GN=EIF4A2 PE=2 SV=1 - [E7EQG2_HUMAN]	206.992	21.82	16	2	8	16	0.938356	3	15.7552	0.986383	3	4.9619	0.998405	3	0.468684	0.983348	3	7.89463	0.943216	3	4.06804	362	41.2642	5.64307
B7Z4F6	cDNA FLJ54912, highly similar to 60 kDa heat shock protein, mitochondrial OS=Homo sapiens PE=2 SV=1 - [B7Z4F6_HUMAN]	206.063	15.45	18	11	11	32	1.07869	32	3.82839	0.916709	32	5.6281	0.998327	32	2.46177	1.02998	32	4.25059	0.855369	32	10.8076	550	58.5342	6.02393
B5BUB1	RuvB-like 1 (Fragment) OS=Homo sapiens GN=RUVBL1 PE=2 SV=1 - [B5BUB1_HUMAN]	204.423	11.18	6	5	5	10	1.00638	10	3.31614	0.972303	10	4.94473	1.00338	10	1.28171	1.02072	10	7.0073	0.953935	10	5.55551	456	50.1843	6.41748
P62820	Ras-related protein Rab-1A OS=Homo sapiens GN=RAB1A PE=1 SV=3 - [RAB1A_HUMAN]	202.519	23.41	56	1	5	13	0.955919	4	5.13578	1.1122	4	2.99023	0.989647	4	0.941821	0.99624	4	4.03958	1.06558	4	4.37091	205	22.6634	6.21436
A0A0S2Z4G4	Tropomyosin 3 isoform 1 (Fragment) OS=Homo sapiens OX=9606 GN=TPM3 PE=2 SV=1 - [A0A0S2Z4G4_HUMAN]	202.157	55.65	17	9	19	48	1.04796	22	7.1453	0.911549	22	10.415	1.04899	22	2.86373	0.970082	22	6.33719	0.825648	22	16.806	248	29.0147	4.77979
P31942	Heterogeneous nuclear ribonucleoprotein H3 OS=Homo sapiens OX=9606 GN=HNRNPH3 PE=1 SV=2 - [HNRH3_HUMAN]	201.692	25.43	10	8	9	24	1.06287	16	5.50827	0.974274	16	15.494	0.973496	16	4.21382	1.05727	16	10.297	0.962583	16	23.5822	346	36.9031	6.87354
P46063	ATP-dependent DNA helicase Q1 OS=Homo sapiens GN=RECQL PE=1 SV=3 - [RECQ1_HUMAN]	199.982	17.26	9	15	15	37	1.01793	37	7.36227	1.03492	37	9.27125	0.981716	37	4.24578	1.03035	37	5.85306	0.993598	37	14.7221	649	73.41	7.88428
B2R5U1	cDNA, FLJ92620, highly similar to Homo sapiens staphylococcal nuclease domain containing 1 (SND1),mRNA OS=Homo sapiens PE=2 SV=1 - [B2R5U1_HUMAN]	199.398	20.79	8	23	23	38	0.899075	38	10.3906	1.0729	38	8.3228	1.02507	38	2.82624	1.01267	38	8.5299	1.03455	36	14.9213	885	99.6093	6.96143
P62857	40S ribosomal protein S28 OS=Homo sapiens OX=9606 GN=RPS28 PE=1 SV=1 - [RS28_HUMAN]	198.401	28.99	1	2	2	12	0.943047	12	6.3523	1.13546	12	10.058	0.960988	12	6.23317	0.97839	12	5.44258	1.11298	12	22.0788	69	7.8362	10.6968
Q9H4A6	Golgi phosphoprotein 3 OS=Homo sapiens OX=9606 GN=GOLPH3 PE=1 SV=1 - [GOLP3_HUMAN]	198.012	11.74	6	3	3	8	0.958848	7	12.5774	1.10308	7	14.3989	1.03789	7	5.47867	0.937394	7	11.5809	0.936889	6	10.6829	298	33.7895	6.44287
A0A0A0MSQ0	Plastin-3 OS=Homo sapiens OX=9606 GN=PLS3 PE=1 SV=1 - [A0A0A0MSQ0_HUMAN]	197.737	26.74	19	17	17	40	1.01397	39	7.64887	0.935601	39	12.8334	1.0303	39	5.08581	1.00455	38	5.19428	0.93794	38	13.7666	617	69.2906	5.93506
Q8N1G4	Leucine-rich repeat-containing protein 47 OS=Homo sapiens GN=LRRC47 PE=1 SV=1 - [LRC47_HUMAN]	196.667	6.17	1	5	5	7	1.12474	7	3.97208	0.937622	7	10.2881	0.945752	7	6.06249	1.06869	7	3.09298	1.01708	7	11.4499	583	63.4337	8.27979
A0A1C7CYX9	Dihydropyrimidinase-related protein 2 OS=Homo sapiens OX=9606 GN=DPYSL2 PE=1 SV=1 - [A0A1C7CYX9_HUMAN]	196.152	15.95	14	7	11	21	1.00234	13	6.96369	0.972684	13	10.1434	1.0308	13	9.85215	0.979494	13	6.84925	1.01652	13	17.4649	677	73.4571	6.354
A4QPB0	IQ motif containing GTPase activating protein 1 OS=Homo sapiens OX=9606 GN=IQGAP1 PE=1 SV=1 - [A4QPB0_HUMAN]	196.074	12.37	22	24	24	41	0.997741	41	6.98441	1.01799	41	12.3448	1.0061	41	4.18976	0.973485	41	7.34998	0.985303	41	12.431	1657	189.162	6.48096
Q32P51	Heterogeneous nuclear ribonucleoprotein A1-like 2 OS=Homo sapiens GN=HNRNPA1L2 PE=2 SV=2 - [RA1L2_HUMAN]	194.599	19.38	2	1	7	38	0.905452	2	3.75243	1.1277	2	1.28364	1.00339	2	4.68331	1.01731	2	2.47708	0.967383	2	14.6875	320	34.2043	8.99756
Q496C9	D-tyrosyl-tRNA(Tyr) deacylase OS=Homo sapiens GN=DTD1 PE=2 SV=1 - [Q496C9_HUMAN]	193.238	15.31	3	4	4	14	0.964395	14	9.10234	1.0369	14	6.07574	1.01662	14	3.85386	1.00834	14	5.29669	1.06105	14	18.9322	209	23.469	8.35303
A0A1W2PQ51	Probable ATP-dependent RNA helicase DDX17 OS=Homo sapiens OX=9606 GN=DDX17 PE=1 SV=1 - [A0A1W2PQ51_HUMAN]	192.607	18.06	10	8	13	23	1.06655	12	6.21995	0.953861	12	9.49713	0.974124	12	4.21433	1.01837	12	4.49936	0.984468	12	22.6054	731	80.4071	8.36768
Q9Y230	RuvB-like 2 OS=Homo sapiens GN=RUVBL2 PE=1 SV=3 - [RUVB2_HUMAN]	192.585	19.65	8	9	9	16	1.01387	16	2.66547	0.979923	16	4.14347	0.997288	16	3.09358	1.03822	16	4.7965	0.920745	16	9.26335	463	51.1246	5.64307
Q04917	14-3-3 protein eta OS=Homo sapiens GN=YWHAH PE=1 SV=4 - [1433F_HUMAN]	192.373	34.15	7	6	9	30	1.02787	16	6.80541	0.97391	16	4.74595	1.01807	16	3.27371	1.01351	16	4.55422	0.825282	16	14.0219	246	28.201	4.84326
E9PCY7	Heterogeneous nuclear ribonucleoprotein H OS=Homo sapiens GN=HNRNPH1 PE=2 SV=1 - [E9PCY7_HUMAN]	192.222	22.84	29	2	13	32	1.0086	3	5.6972	1.09619	3	13.4755	0.972662	3	3.30914	1.00512	3	9.66222	0.94735	3	4.89176	429	47.0574	6.34131
Q16531	DNA damage-binding protein 1 OS=Homo sapiens GN=DDB1 PE=1 SV=1 - [DDB1_HUMAN]	191.82	10.7	10	13	13	24	0.976715	24	6.0227	1.03205	24	7.44287	1.01991	24	4.20996	0.949763	24	8.47122	0.992974	24	13.5767	1140	126.887	5.26221
F5GX11	Proteasome endopeptidase complex OS=Homo sapiens OX=9606 GN=PSMA1 PE=1 SV=1 - [F5GX11_HUMAN]	191.743	44.54	14	13	13	28	0.994866	28	6.27402	0.942589	27	10.6678	1.03133	28	4.17323	1.00358	28	7.09008	0.959905	26	6.60897	238	26.4884	6.72705
B4E1R7	cDNA FLJ58224, highly similar to Calpain-2 catalytic subunit (EC 3.4.22.53) OS=Homo sapiens OX=9606 PE=2 SV=1 - [B4E1R7_HUMAN]	191.569	13.77	9	9	11	26	0.96898	21	6.71089	1.00121	21	12.5101	1.0366	21	5.71946	0.988603	21	12.1887	0.99269	21	25.4805	523	60.4691	5.07178
A0A024R652	Methylenetetrahydrofolate dehydrogenase (NADP+ dependent) 1, methenyltetrahydrofolate cyclohydrolase, formyltetrahydrofolate synthetase, isoform CRA_a OS=Homo sapiens OX=9606 GN=MTHFD1 PE=3 SV=1 - [A0A024R652_HUMAN]	191.56	20.53	5	22	22	32	0.976138	32	6.39732	0.989111	32	6.87876	1.02567	32	4.43867	0.994672	32	6.33473	0.958115	30	9.09706	935	101.467	7.18115
Q8IUE6	Histone H2A type 2-B OS=Homo sapiens GN=HIST2H2AB PE=1 SV=3 - [H2A2B_HUMAN]	191.366	30	3	3	6	31	0.941626	6	4.46034	1.0495	6	17.4789	1.02726	6	4.33842	0.947078	6	14.9184	1.28699	6	4.5206	130	13.9868	10.8872
P62269	40S ribosomal protein S18 OS=Homo sapiens GN=RPS18 PE=1 SV=3 - [RS18_HUMAN]	189.879	34.21	4	8	8	17	0.948302	17	9.67818	0.94909	17	15.0994	0.986607	17	7.74384	1.00623	17	4.53764	1.13634	17	10.5136	152	17.7079	10.9897
A8K525	cDNA FLJ76817, highly similar to Homo sapiens non-POU domain containing, octamer-binding (NONO), mRNA OS=Homo sapiens PE=2 SV=1 - [A8K525_HUMAN]	189.415	30.57	9	5	23	47	0.969347	12	3.63701	1.05996	12	11.2075	0.974999	12	5.86327	1.01997	12	4.11234	1.02386	12	11.8781	471	54.2534	9.20264
A8K3C3	T-complex protein 1 subunit delta OS=Homo sapiens PE=2 SV=1 - [A8K3C3_HUMAN]	185.777	16.88	5	9	10	21	1.0113	19	3.79341	0.993285	19	8.2009	0.984622	19	4.63563	1.02586	19	5.44988	0.989402	19	9.10295	539	57.9158	7.82568
P55795	Heterogeneous nuclear ribonucleoprotein H2 OS=Homo sapiens GN=HNRNPH2 PE=1 SV=1 - [HNRH2_HUMAN]	183.456	19.82	14	1	12	30	1.05348	1		1.33331	1		1.22591	1		0.457203	1					449	49.2323	6.30322
Q53G71	Calreticulin variant (Fragment) OS=Homo sapiens OX=9606 PE=2 SV=1 - [Q53G71_HUMAN]	181.514	17.73	11	8	9	27	0.991306	24	4.425	0.880328	24	9.99499	1.11192	24	4.6816	0.941682	24	6.53684	0.748677	24	14.5015	406	46.8901	4.44971
B4DL87	cDNA FLJ52243, highly similar to Heat-shock protein beta-1 OS=Homo sapiens OX=9606 PE=2 SV=1 - [B4DL87_HUMAN]	181.425	25.88	4	6	6	19	1.13398	19	5.94092	1.00574	19	9.47044	0.964605	19	5.72761	0.917417	19	13.8094	0.880542	19	7.34224	170	18.5245	6.94678
Q9BXP5	Serrate RNA effector molecule homolog OS=Homo sapiens GN=SRRT PE=1 SV=1 - [SRRT_HUMAN]	181.271	10.73	4	12	12	18	1.1	18	1.74867	0.906155	18	11.6487	0.97258	18	4.5389	1.01625	18	7.04367	0.991903	18	11.4966	876	100.604	5.96045
P49588	Alanine--tRNA ligase, cytoplasmic OS=Homo sapiens OX=9606 GN=AARS PE=1 SV=2 - [SYAC_HUMAN]	180.945	14.88	4	18	18	31	0.964967	30	5.82821	1.01114	30	6.11586	1.01873	30	4.20903	1.02437	30	5.83863	0.95397	30	16.0437	968	106.743	5.52881
F8VZS0	60S acidic ribosomal protein P0 (Fragment) OS=Homo sapiens GN=RPLP0 PE=3 SV=1 - [F8VZS0_HUMAN]	180.43	26.42	18	8	8	15	1.00002	15	10.1682	0.964573	15	6.02776	1.01965	15	5.02525	1.03522	15	9.47591	0.925619	15	15.3794	246	26.8621	8.38232
P16989	Y-box-binding protein 3 OS=Homo sapiens GN=YBX3 PE=1 SV=4 - [YBOX3_HUMAN]	180.25	21.24	7	4	7	11	1.09365	7	9.53274	0.96248	7	8.89634	0.993398	7	6.71177	0.970214	7	3.88968	0.990808	7	8.77147	372	40.066	9.77393
B2R6J2	cDNA, FLJ92973, highly similar to Homo sapiens villin 2 (ezrin) (VIL2), mRNA OS=Homo sapiens OX=9606 PE=2 SV=1 - [B2R6J2_HUMAN]	180.099	27.13	19	11	21	52	1.02842	26	6.55221	1.04101	26	5.33368	0.97054	26	6.82428	1.00959	26	9.85666	0.965016	25	14.1664	586	69.3577	6.26514
Q16186	Proteasomal ubiquitin receptor ADRM1 OS=Homo sapiens OX=9606 GN=ADRM1 PE=1 SV=2 - [ADRM1_HUMAN]	179.134	15.23	5	6	6	19	1.0467	19	9.32628	0.929436	19	8.03341	1.00917	19	8.90405	1.04094	19	6.93534	0.934087	19	13.8997	407	42.1268	5.07178
Q6P2Q9	Pre-mRNA-processing-splicing factor 8 OS=Homo sapiens GN=PRPF8 PE=1 SV=2 - [PRP8_HUMAN]	178.238	6.12	11	17	17	30	0.983552	29	4.7595	1.03498	29	11.2666	0.999367	29	5.72642	1.00215	29	6.9008	1.03877	29	14.4996	2335	273.427	8.83643
E7EUU4	Eukaryotic translation initiation factor 4 gamma 1 OS=Homo sapiens GN=EIF4G1 PE=2 SV=1 - [E7EUU4_HUMAN]	177.933	13.4	30	26	26	42	1.02271	42	6.82886	0.982994	42	9.54688	0.999767	42	4.52025	1.01118	42	4.97994	0.994161	41	16.0163	1560	171.535	5.31299
Q0VGD6	HNRPR protein (Fragment) OS=Homo sapiens GN=HNRPR PE=2 SV=1 - [Q0VGD6_HUMAN]	177.552	18.78	9	6	13	30	1.01598	11	6.00485	1.05481	11	10.9848	0.997768	11	1.67319	1.02899	11	3.37297	0.914509	11	11.235	607	67.8188	8.90967
P60981	Destrin OS=Homo sapiens OX=9606 GN=DSTN PE=1 SV=3 - [DEST_HUMAN]	176.823	30.3	3	6	7	23	0.980732	18	6.77369	0.991964	18	9.17555	1.06014	18	9.16904	0.980041	18	6.29268	0.809346	16	20.2972	165	18.4935	7.85498
G3V4W0	Heterogeneous nuclear ribonucleoproteins C1/C2 (Fragment) OS=Homo sapiens GN=HNRNPC PE=2 SV=1 - [G3V4W0_HUMAN]	176.795	34.35	55	12	12	30	1.02077	28	5.30474	0.986792	28	6.35464	1.00307	28	6.44469	1.02825	28	5.95527	0.942617	26	12.782	262	28.8985	8.39697
A0A024R889	Spectrin, alpha, non-erythrocytic 1 (Alpha-fodrin), isoform CRA_g OS=Homo sapiens OX=9606 GN=SPTAN1 PE=4 SV=1 - [A0A024R889_HUMAN]	176.777	11.79	14	33	33	44	1.00057	44	8.19802	0.966145	43	6.04983	1.04306	44	5.80685	0.95461	44	6.41568	0.947201	43	11.9946	2452	282.076	5.33838
P05023	Sodium/potassium-transporting ATPase subunit alpha-1 OS=Homo sapiens OX=9606 GN=ATP1A1 PE=1 SV=1 - [AT1A1_HUMAN]	176.637	16.13	38	17	17	28	0.994071	28	7.26293	1.02062	28	7.55229	0.999858	28	3.28922	1.01605	27	10.5109	0.948594	26	17.4994	1023	112.824	5.49072
O15231	Zinc finger protein 185 OS=Homo sapiens OX=9606 GN=ZNF185 PE=1 SV=3 - [ZN185_HUMAN]	176.263	20.17	9	16	16	29	0.92752	29	5.25085	1.01815	29	6.39331	1.03909	29	4.53867	0.984926	29	6.49397	0.877028	29	17.6364	689	73.4802	7.00537
P68431	Histone H3.1 OS=Homo sapiens GN=HIST1H3A PE=1 SV=2 - [H31_HUMAN]	174.75	42.65	6	2	10	42	0.707469	10	14.7257	1.18713	10	8.54576	0.965748	10	2.70594	1.02032	10	2.52711	1.33124	10	11.3792	136	15.3945	11.1216
B3KPS3	cDNA FLJ32131 fis, clone PEBLM2000267, highly similar to Tubulin alpha-ubiquitous chain OS=Homo sapiens PE=2 SV=1 - [B3KPS3_HUMAN]	174.329	19.95	39	9	9	36	1.00982	35	11.2321	0.929024	35	8.35797	0.990863	35	7.90961	1.03551	35	10.3049	0.929698	35	16.1514	416	46.2118	5.12256
P16949	Stathmin OS=Homo sapiens OX=9606 GN=STMN1 PE=1 SV=3 - [STMN1_HUMAN]	171.632	51.68	14	11	11	24	1.04539	24	5.25511	0.938435	24	7.17509	1.0528	24	7.69221	0.951307	24	6.22456	0.832394	23	16.607	149	17.292	5.97314
B7Z2S5	cDNA FLJ56075, highly similar to Thioredoxin reductase 1, cytoplasmic (EC 1.8.1.9) OS=Homo sapiens OX=9606 PE=2 SV=1 - [B7Z2S5_HUMAN]	170.777	15.54	14	9	9	26	0.974294	26	6.24402	0.999955	26	7.43398	0.998503	26	5.79391	1.06197	26	5.14325	0.924722	26	14.4869	547	59.9838	6.68311
P67936	Tropomyosin alpha-4 chain OS=Homo sapiens OX=9606 GN=TPM4 PE=1 SV=3 - [TPM4_HUMAN]	170.373	57.66	11	8	19	48	0.98513	20	5.6448	0.907079	20	9.72135	1.09399	20	2.16665	1.00137	20	3.66176	0.750737	20	16.533	248	28.5045	4.69092
A8K4W0	40S ribosomal protein S3a OS=Homo sapiens GN=RPS3A PE=2 SV=1 - [A8K4W0_HUMAN]	170.218	28.03	16	9	9	34	0.952063	34	4.58113	1.01465	34	11.6865	0.993257	34	6.1926	1.03291	34	5.88034	1.05978	34	14.0404	264	29.9358	9.72998
Q96AE4	Far upstream element-binding protein 1 OS=Homo sapiens GN=FUBP1 PE=1 SV=3 - [FUBP1_HUMAN]	170.2	20.34	11	1	13	23										6.335	1					644	67.5185	7.60596
B4E0X8	cDNA FLJ61021, highly similar to Far upstream element-binding protein 1 OS=Homo sapiens PE=2 SV=1 - [B4E0X8_HUMAN]	170.2	20.67	9	1	13	23	2.39214	1					1.17277	1								629	66.1908	7.56201
P60763	Ras-related C3 botulinum toxin substrate 3 OS=Homo sapiens OX=9606 GN=RAC3 PE=1 SV=1 - [RAC3_HUMAN]	168.752	19.79	18	1	4	12	1.05724	2	5.89242	0.981511	2	0.230351	0.996152	2	4.79381	0.969371	2	1.71433	0.9566	2	3.42907	192	21.3651	8.14795
Q14697	Neutral alpha-glucosidase AB OS=Homo sapiens OX=9606 GN=GANAB PE=1 SV=3 - [GANAB_HUMAN]	168.106	15.68	7	4	18	33	0.968948	9	7.11563	0.994715	9	14.4495	1.0101	10	3.29386	0.950947	9	5.72886	1.09488	7	2.52102	944	106.807	6.13818
Q5H909	Melanoma-associated antigen D2 OS=Homo sapiens OX=9606 GN=MAGED2 PE=1 SV=2 - [Q5H909_HUMAN]	167.465	14.29	17	8	8	11	0.914426	11	8.08578	1.07297	11	18.73	1.04435	11	4.57639	0.989063	11	3.99889	0.928281	11	22.0665	588	63.1004	9.34912
B3KNN7	cDNA FLJ30049 fis, clone ADRGL1000033, highly similar to 26S proteasome non-ATPase regulatory subunit 3 OS=Homo sapiens PE=2 SV=1 - [B3KNN7_HUMAN]	167.222	20.08	10	10	10	15	0.992843	15	7.56075	0.996155	15	7.23016	1.04928	15	8.51607	0.959178	15	7.10159	0.939822	15	15.7774	498	57.1966	8.45557
P62753	40S ribosomal protein S6 OS=Homo sapiens GN=RPS6 PE=1 SV=1 - [RS6_HUMAN]	167.16	30.92	6	10	10	24	0.94693	24	5.9648	1.0485	24	11.3204	1.00447	24	5.22768	0.939044	24	6.87213	1.17767	23	19.0055	249	28.663	10.8433
Q9NZM1	Myoferlin OS=Homo sapiens GN=MYOF PE=1 SV=1 - [MYOF_HUMAN]	166.075	17.95	3	35	36	59	0.940536	57	8.67224	1.03969	56	9.44083	1.0276	57	4.51004	0.985169	56	6.88018	1.03148	53	13.215	2061	234.561	6.17627
P51572	B-cell receptor-associated protein 31 OS=Homo sapiens OX=9606 GN=BCAP31 PE=1 SV=3 - [BAP31_HUMAN]	165.89	32.52	8	11	11	20	0.981255	20	4.83276	1.03438	20	8.00894	0.983647	20	3.71368	0.97846	20	6.49833	1.08008	20	12.9318	246	27.974	8.44092
Q8NB89	cDNA FLJ34068 fis, clone FCBBF3001918, highly similar to SERINE/THREONINE PROTEIN PHOSPHATASE 2A, 65 kDa REGULATORY SUBUNIT A, ALPHA ISOFORM OS=Homo sapiens PE=2 SV=1 - [Q8NB89_HUMAN]	165.635	16.9	10	9	10	19	0.996182	17	2.54952	0.958208	17	7.09043	1.02425	17	1.5969	1.06769	17	6.88948	0.948724	17	7.56279	509	56.7661	5.69385
Q8TCT9	Minor histocompatibility antigen H13 OS=Homo sapiens OX=9606 GN=HM13 PE=1 SV=1 - [HM13_HUMAN]	164.797	9.81	4	4	4	14	0.932443	14	7.37243	1.04891	14	5.78232	1.03075	14	3.18132	0.978599	14	2.86439	0.964827	14	8.54988	377	41.4616	6.43018
Q96EI5	Transcription elongation factor A protein-like 4 OS=Homo sapiens OX=9606 GN=TCEAL4 PE=1 SV=2 - [TCAL4_HUMAN]	164.308	23.72	8	5	5	10	0.98155	10	4.63266	0.965422	10	5.33407	1.02799	10	4.81542	0.993418	10	3.97489	0.87192	10	22.4733	215	24.6319	5.19873
B4DG62	cDNA FLJ56506, highly similar to Hexokinase-1 (EC 2.7.1.1) OS=Homo sapiens OX=9606 PE=2 SV=1 - [B4DG62_HUMAN]	164.172	14.97	14	16	17	31	1.00323	29	6.62557	0.985464	29	6.51063	1.00022	29	5.2097	1.01132	29	8.22822	0.964679	29	10.9635	915	102.246	6.80029
P16401	Histone H1.5 OS=Homo sapiens GN=HIST1H1B PE=1 SV=3 - [H15_HUMAN]	163.315	36.73	2	6	11	41	0.849637	18	9.19653	1.17178	18	6.25024	0.96703	18	3.41	0.973478	18	5.15976	1.39144	18	10.8718	226	22.5665	10.9165
P39023	60S ribosomal protein L3 OS=Homo sapiens OX=9606 GN=RPL3 PE=1 SV=2 - [RL3_HUMAN]	163.292	23.33	14	1	12	29	0.876973	4	2.07058	1.10903	4	4.8478	0.991936	4	1.68975	1.01667	4	5.48532	1.1394	4	4.26153	403	46.0798	10.1841
A6NLN1	Polypyrimidine tract binding protein 1, isoform CRA_b OS=Homo sapiens OX=9606 GN=PTBP1 PE=1 SV=4 - [A6NLN1_HUMAN]	163.11	9.49	10	1	6	19	1.02385	5	3.60591	1.04582	5	8.55429	0.956176	5	5.20917	1.0653	5	2.38562	1.05897	4	10.2632	527	56.4753	9.37842
P00491	Purine nucleoside phosphorylase OS=Homo sapiens OX=9606 GN=PNP PE=1 SV=2 - [PNPH_HUMAN]	162.922	9.69	5	3	3	13	1.02872	13	6.56419	0.935511	13	17.3603	0.988619	13	4.68641	0.999239	13	7.90248	0.911336	13	9.0808	289	32.0972	6.94678
E9PJD9	60S ribosomal protein L27a OS=Homo sapiens OX=9606 GN=RPL27A PE=1 SV=1 - [E9PJD9_HUMAN]	161.747	25.27	6	2	2	8	0.858203	8	12.4781	1.1023	8	11.3526	1.0266	8	7.52205	0.978432	8	4.30282	1.03612	8	8.62532	91	10.1206	10.2134
Q07955	Serine/arginine-rich splicing factor 1 OS=Homo sapiens OX=9606 GN=SRSF1 PE=1 SV=2 - [SRSF1_HUMAN]	161.362	31.05	10	9	9	18	1.01015	17	3.24778	0.941291	17	6.31489	0.993865	17	3.94875	1.00967	17	7.74576	0.993496	17	13.9421	248	27.7278	10.3599
P62942	Peptidyl-prolyl cis-trans isomerase FKBP1A OS=Homo sapiens OX=9606 GN=FKBP1A PE=1 SV=2 - [FKB1A_HUMAN]	158.713	16.67	11	2	2	9	0.987819	9	8.06382	1.0545	9	9.68303	0.968881	9	6.83652	1.00877	9	4.26357	0.995747	8	10.5656	108	11.9431	8.1626
B2R8R5	cDNA, FLJ94025, highly similar to Homo sapiens tripartite motif-containing 28 (TRIM28), mRNA OS=Homo sapiens PE=2 SV=1 - [B2R8R5_HUMAN]	158.277	15.93	5	14	14	32	1.01536	32	6.05607	0.982699	32	6.34629	1.02523	32	4.93931	0.971966	32	6.01691	0.889637	31	9.6329	835	88.5034	5.77002
P15153	Ras-related C3 botulinum toxin substrate 2 OS=Homo sapiens OX=9606 GN=RAC2 PE=1 SV=1 - [RAC2_HUMAN]	157.685	19.79	16	1	4	11	1.23169	1		0.980714	1		0.942152	1		0.913613	1		0.835934	1		192	21.4151	7.60596
A0A0U1RQF0	Fatty acid synthase OS=Homo sapiens OX=9606 GN=FASN PE=1 SV=1 - [A0A0U1RQF0_HUMAN]	157.559	11.72	4	27	28	38	0.981607	36	6.60065	1.03175	36	5.51158	1.02161	36	3.93211	0.969168	36	5.56095	1.02489	34	8.16328	2509	273.026	6.46826
K7EJ44	Profilin OS=Homo sapiens OX=9606 GN=PFN1 PE=1 SV=1 - [K7EJ44_HUMAN]	156.302	53.85	3	6	6	30	0.998768	30	6.34518	1.03679	30	12.8467	0.98651	30	7.40182	1.02514	30	11.8392	1.06788	27	26.383	104	11.3828	9.17334
A0A024R9Y3	HECT, UBA and WWE domain containing 1, isoform CRA_a OS=Homo sapiens OX=9606 GN=HUWE1 PE=4 SV=1 - [A0A024R9Y3_HUMAN]	156.158	2	8	12	12	15	0.97339	15	5.96602	1.00179	15	6.0573	0.993963	15	4.69043	0.995666	15	11.4932	1.08093	14	22.0685	4359	479.853	5.21143
Q9NRX4	14 kDa phosphohistidine phosphatase OS=Homo sapiens OX=9606 GN=PHPT1 PE=1 SV=1 - [PHP14_HUMAN]	155.447	28.8	3	5	5	14	0.99588	14	3.09146	1.11697	14	5.87555	0.978144	14	3.79174	0.954455	14	7.62709	1.05484	14	5.57441	125	13.8237	6.07471
P09382	Galectin-1 OS=Homo sapiens OX=9606 GN=LGALS1 PE=1 SV=2 - [LEG1_HUMAN]	155.13	39.26	3	6	6	20	1.04838	20	14.3965	0.946247	20	7.03453	0.999857	20	6.17988	0.994047	18	7.91555	0.859085	19	17.9071	135	14.7062	5.50342
K7EQ48	Glucose-6-phosphate isomerase OS=Homo sapiens OX=9606 GN=GPI PE=1 SV=2 - [K7EQ48_HUMAN]	154.886	15.19	18	10	10	24	0.989465	24	5.25236	0.961558	24	5.60232	0.996299	24	4.57838	1.00132	24	6.19013	0.942499	24	16.8869	474	53.3682	8.67529
P26641	Elongation factor 1-gamma OS=Homo sapiens GN=EEF1G PE=1 SV=3 - [EF1G_HUMAN]	154.868	23.34	5	15	15	41	1.01862	41	4.34705	1.01386	41	6.15833	0.986866	41	4.32116	1.01068	41	5.72698	1.01604	41	13.845	437	50.0871	6.66846
A0A087WZ13	Ribonucleoprotein PTB-binding 1 OS=Homo sapiens OX=9606 GN=RAVER1 PE=1 SV=1 - [A0A087WZ13_HUMAN]	154.6	7.04	4	4	4	7	0.994422	7	13.339	0.941669	6	7.40484	1.04508	7	6.46722	1.00941	6	1.97329	1.02108	6	24.8779	739	77.7953	8.83643
P13010	X-ray repair cross-complementing protein 5 OS=Homo sapiens GN=XRCC5 PE=1 SV=3 - [XRCC5_HUMAN]	154.348	14.34	5	13	13	21	0.984713	21	6.45971	0.975643	21	7.9639	0.996299	21	3.00396	0.979705	21	10.9431	0.995258	19	15.9498	732	82.6523	5.80811
B4DDC8	cDNA FLJ57252, highly similar to Protein phosphatase 2C isoform gamma (EC 3.1.3.16) OS=Homo sapiens OX=9606 PE=2 SV=1 - [B4DDC8_HUMAN]	153.996	11.84	6	6	6	11	1.07709	11	4.01868	0.931946	11	3.23488	0.998084	11	3.13555	1.00292	11	5.25265	0.865705	11	18.359	515	56.1002	4.33545
C9J406	Mitochondrial inner membrane protein OS=Homo sapiens GN=IMMT PE=2 SV=1 - [C9J406_HUMAN]	153.95	25.49	13	20	20	31	1.00482	31	6.81566	0.98107	31	7.73656	0.983108	31	3.2549	1.01754	31	8.3998	0.964044	31	18.0814	659	73.209	6.07471
Q13200	26S proteasome non-ATPase regulatory subunit 2 OS=Homo sapiens GN=PSMD2 PE=1 SV=3 - [PSMD2_HUMAN]	153.58	14.1	9	13	13	28	0.991829	28	3.75482	0.964154	28	5.98778	1.02266	28	4.83265	1.00641	28	6.14861	0.931226	28	16.0895	908	100.136	5.19873
Q53GN4	WD repeat domain 1, isoform CRA_a (Fragment) OS=Homo sapiens OX=9606 GN=WDR1 PE=2 SV=1 - [Q53GN4_HUMAN]	153.067	14.52	9	10	10	24	0.998584	24	2.95988	1.01276	24	9.11181	0.992845	24	6.99207	1.01724	24	5.77771	1.0015	24	19.7646	606	66.1379	6.65381
F8W1R7	Myosin light polypeptide 6 OS=Homo sapiens GN=MYL6 PE=2 SV=1 - [F8W1R7_HUMAN]	152.596	44.14	15	4	6	19	1.05475	12	3.31734	0.770152	12	8.79145	1.12401	12	3.42893	0.949867	12	6.62735	0.655458	11	15.8948	145	16.2798	4.65283
P28074	Proteasome subunit beta type-5 OS=Homo sapiens OX=9606 GN=PSMB5 PE=1 SV=3 - [PSB5_HUMAN]	152.473	16.73	3	5	5	9	0.979329	9	8.06905	1.00277	9	8.49945	0.997637	9	3.50103	0.943753	9	12.6437	1.15648	8	25.5845	263	28.4622	6.91748
Q13144	Translation initiation factor eIF-2B subunit epsilon OS=Homo sapiens GN=EIF2B5 PE=1 SV=3 - [EI2BE_HUMAN]	152.252	2.77	6	2	2	4	0.965281	3	0.728942	1.07127	3	0.27598	0.974032	3	0.0102078	1.02027	3	0.208014	1.13525	3	4.8408	721	80.3293	5.08447
B2R8Z8	cDNA, FLJ94136, highly similar to Homo sapiens synaptotagmin binding, cytoplasmic RNA interacting protein (SYNCRIP), mRNA OS=Homo sapiens PE=2 SV=1 - [B2R8Z8_HUMAN]	151.526	19.42	7	7	13	35	1.01522	18	6.2532	1.02467	17	11.2354	0.975285	18	5.47682	1.02011	17	7.53521	1.04265	18	25.0128	623	69.5587	8.76318
A8K486	Peptidyl-prolyl cis-trans isomerase OS=Homo sapiens PE=2 SV=1 - [A8K486_HUMAN]	151.361	54.55	18	9	11	53	1.00298	34	8.03528	1.03024	33	9.33793	1.00124	35	8.39448	0.960621	33	10.7451	0.93578	31	20.6919	165	18.0018	6.90283
H3BQZ7	HCG2044799 OS=Homo sapiens GN=HNRNPUL2-BSCL2 PE=4 SV=1 - [H3BQZ7_HUMAN]	151.061	17.96	9	15	15	31	0.991587	29	4.98289	0.982479	29	11.9252	1.0282	29	6.5951	0.9905	27	6.74552	1.00519	28	10.4875	746	84.6392	4.93213
A8K644	Splicing factor, arginine/serine-rich 4, isoform CRA_b OS=Homo sapiens GN=SFRS4 PE=2 SV=1 - [A8K644_HUMAN]	151.041	15.18	9	5	10	20	1.12327	9	18.7889	1.1039	8	20.4426	0.935483	9	29.0422	1.02312	9	14.7024	1.23755	7	13.0266	494	56.6753	11.5171
Q15428	Splicing factor 3A subunit 2 OS=Homo sapiens GN=SF3A2 PE=1 SV=2 - [SF3A2_HUMAN]	150.233	9.05	3	5	5	10	0.963915	10	3.39133	1.0584	10	12.395	0.99269	10	5.43076	1.01702	10	6.47159	1.11327	9	17.88	464	49.2243	9.64209
Q9Y266	Nuclear migration protein nudC OS=Homo sapiens OX=9606 GN=NUDC PE=1 SV=1 - [NUDC_HUMAN]	149.8	29.61	11	12	13	26	0.98716	24	7.49261	0.954949	24	4.90717	1.03265	24	3.45541	1.01495	24	8.64728	0.853223	24	17.4089	331	38.2191	5.37646
P42704	Leucine-rich PPR motif-containing protein, mitochondrial OS=Homo sapiens GN=LRPPRC PE=1 SV=3 - [LPPRC_HUMAN]	149.603	13.56	5	22	22	33	0.98282	33	4.33601	0.98395	33	9.15219	1.01821	33	3.95893	1.01626	33	6.05012	0.960035	33	16.5819	1394	157.805	6.12549
Q9BRL5	CALM3 protein OS=Homo sapiens OX=9606 PE=1 SV=1 - [Q9BRL5_HUMAN]	149.415	31.97	17	6	6	15	1.0902	15	5.7738	0.669182	15	18.9483	1.18644	15	5.10948	0.973405	15	6.49771	0.590331	15	13.6136	147	16.4959	4.4624
P05114	Non-histone chromosomal protein HMG-14 OS=Homo sapiens GN=HMGN1 PE=1 SV=3 - [HMGN1_HUMAN]	149.109	45	10	6	6	9	1.03675	9	8.08518	1.07534	9	15.4794	1.0256	9	10.1632	0.919069	9	2.81086	1.00474	9	21.5258	100	10.6526	9.59814
P62081	40S ribosomal protein S7 OS=Homo sapiens GN=RPS7 PE=1 SV=1 - [RS7_HUMAN]	148.732	13.4	3	3	3	12	0.941118	12	5.73416	0.989355	12	10.6304	1.00888	12	5.28938	1.01711	12	7.45846	1.05999	12	23.9322	194	22.1133	10.0962
Q9Y2W1	Thyroid hormone receptor-associated protein 3 OS=Homo sapiens GN=THRAP3 PE=1 SV=2 - [TR150_HUMAN]	148.031	9.21	9	8	11	19	0.986964	13	4.72763	1.06243	13	6.19837	0.95447	13	3.9648	0.999108	13	2.26648	1.1287	13	8.69562	955	108.601	10.1548
P31930	Cytochrome b-c1 complex subunit 1, mitochondrial OS=Homo sapiens OX=9606 GN=UQCRC1 PE=1 SV=3 - [QCR1_HUMAN]	147.92	8.54	3	4	4	10	1.02459	10	4.19641	0.978879	10	9.12283	1.02729	10	1.80283	0.988366	10	8.05236	0.896663	9	16.7167	480	52.6124	6.3667
B4E1G2	Serine hydroxymethyltransferase OS=Homo sapiens PE=2 SV=1 - [B4E1G2_HUMAN]	146.99	22.17	23	12	12	24	1.01874	24	7.50533	0.923611	24	6.43887	1.0188	24	6.93937	1.02982	24	7.56927	0.976253	24	14.6005	442	49.2304	9.29053
Q8IVF2	Protein AHNAK2 OS=Homo sapiens GN=AHNAK2 PE=1 SV=2 - [AHNK2_HUMAN]	146.84	9.15	1	18	18	31	0.935604	28	7.15026	0.945586	28	10.803	1.09443	29	7.40807	0.97533	27	7.30721	0.943078	26	16.82	5795	616.242	5.36377
E1NZA1	Peroxisome proliferator activated receptor interacting complex protein OS=Homo sapiens GN=PRIC295 PE=2 SV=1 - [E1NZA1_HUMAN]	146.807	4.49	4	12	12	16	0.981446	16	6.75345	1.06866	16	10.4002	0.988406	16	5.93963	1.03008	16	6.67231	0.96768	16	12.239	2671	292.558	7.43018
B4DKT9	cDNA FLJ54052, highly similar to Alpha-1 catenin (Cadherin-associated protein) OS=Homo sapiens PE=2 SV=1 - [B4DKT9_HUMAN]	146.769	15.07	25	13	13	22	0.984415	20	4.5601	0.958759	20	6.86706	1.01987	20	2.02992	1.00854	20	3.26866	1.00253	20	11.6322	783	86.5865	5.85889
G3V295	Proteasome subunit alpha type OS=Homo sapiens OX=9606 GN=PSMA6 PE=1 SV=1 - [G3V295_HUMAN]	146.69	29.56	9	6	6	11	1.02647	11	4.95299	0.977383	11	9.29392	1.0196	11	4.97516	1.04884	11	9.33745	0.894235	10	7.03129	203	22.8273	8.32373
P08758	Annexin A5 OS=Homo sapiens OX=9606 GN=ANXA5 PE=1 SV=2 - [ANXA5_HUMAN]	146.346	27.19	6	11	12	35	1.02873	31	5.54633	0.946505	31	8.34778	1.017	31	6.35527	0.990201	31	6.3365	0.909185	30	19.0895	320	35.9144	5.04639
A8K4H1	cDNA FLJ78268, highly similar to Homo sapiens fusion (involved in t(12;16) in malignant liposarcoma), transcript variant 1, mRNA OS=Homo sapiens PE=2 SV=1 - [A8K4H1_HUMAN]	145.722	16.57	10	5	7	19	1.01058	17	4.47582	1.04474	17	5.19014	0.978311	17	4.97811	0.970574	17	9.44854	0.988938	17	16.8005	525	53.3788	9.36377
A8K7N0	cDNA FLJ75556, highly similar to Homo sapiens ribosomal protein L14, mRNA OS=Homo sapiens OX=9606 PE=2 SV=1 - [A8K7N0_HUMAN]	145.057	33.03	6	1	9	21	0.842513	2	14.0705	1.15359	2	9.55473	1.0568	2	6.50724	0.945292	2	9.36459	0.89264	2	56.668	218	23.6311	10.8433
M0R210	40S ribosomal protein S16 OS=Homo sapiens GN=RPS16 PE=3 SV=1 - [M0R210_HUMAN]	144.932	50.39	7	8	8	19	0.954695	19	9.71356	1.0562	19	13.8236	0.950605	19	7.12462	1.00839	19	4.23184	1.28296	19	29.2067	129	14.41	10.228
C9J9K3	40S ribosomal protein SA (Fragment) OS=Homo sapiens OX=9606 GN=RPSA PE=1 SV=8 - [C9J9K3_HUMAN]	144.469	13.31	8	3	4	14	0.983458	9	4.16621	1.00702	9	5.95559	1.00657	9	4.57608	1.04695	9	9.16607	0.999394	9	9.76802	263	29.386	5.24951
P61604	10 kDa heat shock protein, mitochondrial OS=Homo sapiens OX=9606 GN=HSPE1 PE=1 SV=2 - [CH10_HUMAN]	144.007	42.16	5	3	5	18	1.0369	10	4.44591	0.983079	10	10.4918	1.0344	10	1.81895	0.976607	10	6.88254	0.827761	10	4.04021	102	10.9249	8.92432
A0A1W2PRL9	Transcription elongation factor A protein 1 OS=Homo sapiens OX=9606 GN=TCEA1 PE=1 SV=1 - [A0A1W2PRL9_HUMAN]	143.965	32.86	12	9	9	16	1.08012	16	6.97239	0.847904	15	8.74831	1.02565	16	4.67218	1.06521	16	11.3987	0.906847	15	10.0101	280	31.6097	8.52881
D3DUZ3	Interferon, gamma-inducible protein 16, isoform CRA_a OS=Homo sapiens OX=9606 GN=IFI16 PE=4 SV=1 - [D3DUZ3_HUMAN]	143.96	16.64	13	14	15	25	1.04094	20	4.71735	1.02937	20	5.11704	0.947711	20	4.49107	1.02191	20	6.0205	1.04328	20	12.1583	733	82.3707	9.31982
B2R9T9	cDNA, FLJ94551 OS=Homo sapiens OX=9606 PE=2 SV=1 - [B2R9T9_HUMAN]	143.929	8.64	3	2	2	7	0.994069	7	2.36566	1.04695	7	2.35877	1.03129	7	3.82784	0.949467	7	4.65488	0.962643	7	9.17935	243	26.1776	10.6675
P37837	Transaldolase OS=Homo sapiens OX=9606 GN=TALDO1 PE=1 SV=2 - [TALDO_HUMAN]	143.869	27.6	6	11	11	27	1.01021	27	3.34127	1.00172	27	6.36173	1.01368	27	2.30647	0.97455	26	3.62212	0.910404	26	12.7078	337	37.5165	6.81494
E9PL01	Signal peptidase complex subunit 2 OS=Homo sapiens OX=9606 GN=SPCS2 PE=1 SV=1 - [E9PL01_HUMAN]	143.74	28.66	7	4	4	8	0.964728	8	12.5081	0.954164	6	2.89148	1.08035	8	7.10394	0.935538	5	6.63893	1.06117	7	22.4813	157	17.0166	8.95361
Q16543	Hsp90 co-chaperone Cdc37 OS=Homo sapiens GN=CDC37 PE=1 SV=1 - [CDC37_HUMAN]	143.691	17.72	7	8	8	15	0.985952	14	6.98587	1.00467	14	9.106	1.02149	15	7.23472	1.01551	14	8.57393	0.935705	14	14.8705	378	44.44	5.24951
A0A024RDQ0	Heat shock 105kDa/110kDa protein 1, isoform CRA_a OS=Homo sapiens OX=9606 GN=HSPH1 PE=3 SV=1 - [A0A024RDQ0_HUMAN]	142.176	23.34	12	16	19	34	0.997598	27	6.09894	0.954096	28	11.4967	1.02376	28	3.90089	1.02907	28	8.27764	0.907978	26	9.04987	814	92.0574	5.5542
P11388	DNA topoisomerase 2-alpha OS=Homo sapiens GN=TOP2A PE=1 SV=3 - [TOP2A_HUMAN]	142.12	4.7	2	5	8	15	0.953353	8	5.71281	1.13123	8	4.4475	0.964054	8	3.69628	0.948959	8	1.74372	1.04807	8	13.4881	1531	174.276	8.71924
Q02543	60S ribosomal protein L18a OS=Homo sapiens GN=RPL18A PE=1 SV=2 - [RL18A_HUMAN]	141.828	38.07	12	8	8	18	0.92313	18	8.73547	1.0398	18	14.6829	0.983205	18	3.67329	0.985404	18	4.75433	1.22565	18	7.06564	176	20.7489	10.7114
A0A0U1RRM4	Polypyrimidine tract-binding protein 1 OS=Homo sapiens OX=9606 GN=PTBP1 PE=1 SV=1 - [A0A0U1RRM4_HUMAN]	141.645	8.67	6	1	6	15	1.01023	1		0.954066	1		0.981167	1		1.14363	1		0.859659	1		588	62.4253	9.1001
A6NGP5	Jupiter microtubule-associated homolog 2 OS=Homo sapiens OX=9606 GN=JPT2 PE=1 SV=2 - [A6NGP5_HUMAN]	141.06	50	7	8	8	14	0.931895	14	5.6074	1.09773	13	10.6933	0.97568	14	3.14963	0.996643	13	9.49753	1.01414	13	5.68551	178	18.8944	9.45166
Q99426	Tubulin-folding cofactor B OS=Homo sapiens OX=9606 GN=TBCB PE=1 SV=2 - [TBCB_HUMAN]	140.983	29.51	4	8	8	16	1.03111	16	4.84424	0.991603	16	4.67493	0.984059	16	3.84213	1.00604	16	7.69966	0.985373	16	18.0311	244	27.3085	5.14795
H0Y4R1	Inosine-5'-monophosphate dehydrogenase 2 (Fragment) OS=Homo sapiens GN=IMPDH2 PE=3 SV=1 - [H0Y4R1_HUMAN]	140.751	16.81	8	7	9	18	1.01435	13	5.47941	0.961477	13	6.91896	1.04161	13	8.24159	1.03039	13	9.7753	0.866123	12	11.59	470	51.0352	8.17725
F5H157	Ras-related protein Rab-35 (Fragment) OS=Homo sapiens GN=RAB35 PE=2 SV=1 - [F5H157_HUMAN]	140.099	24.32	63	1	5	9	1.05473	1		1.06833	1		0.888413	1		0.911485	1		1.55487	1		185	21.2009	8.30908
Q9NR30	Nucleolar RNA helicase 2 OS=Homo sapiens GN=DDX21 PE=1 SV=5 - [DDX21_HUMAN]	139.634	14.81	6	13	14	19	0.975215	18	5.4517	1.0533	18	6.67662	0.958155	18	8.54342	1.06571	18	7.58389	1.10059	17	17.159	783	87.2904	9.27588
P17844	Probable ATP-dependent RNA helicase DDX5 OS=Homo sapiens GN=DDX5 PE=1 SV=1 - [DDX5_HUMAN]	139.028	21.17	17	11	15	25	0.990291	15	11.1968	1.00724	15	4.75296	0.959701	15	6.32415	1.10948	15	5.49063	1.04722	14	9.45667	614	69.1047	8.92432
A0A140VK07	Testicular secretory protein Li 7 OS=Homo sapiens OX=9606 PE=2 SV=1 - [A0A140VK07_HUMAN]	138.906	15.94	6	9	9	17	0.990722	17	10.7187	1.01365	17	13.1538	1.00025	17	6.87764	0.974961	17	6.19496	1.00524	17	16.2916	684	73.8649	6.354
D6REM6	Matrin-3 OS=Homo sapiens GN=MATR3 PE=2 SV=1 - [D6REM6_HUMAN]	137.956	22.42	25	20	21	35	1.02167	32	4.40523	0.933272	32	6.88221	0.999056	32	5.17516	1.02768	32	6.65032	1.03551	32	13.3001	794	88.3045	5.75732
B4DV79	Eukaryotic translation initiation factor 3 subunit B OS=Homo sapiens GN=EIF3B PE=2 SV=1 - [B4DV79_HUMAN]	137.844	12.87	9	10	10	17	0.9809	17	4.71352	1.01183	17	12.7649	1.00559	17	3.87336	0.988322	17	6.70382	0.894019	17	11.8024	738	85.0814	5.26221
P62277	40S ribosomal protein S13 OS=Homo sapiens GN=RPS13 PE=1 SV=2 - [RS13_HUMAN]	137.62	25.17	3	4	4	14	0.989319	14	5.24677	0.972842	14	9.55925	1.03175	14	1.97906	0.974527	14	6.75298	1.00618	14	11.656	151	17.2117	10.5356
Q8WVC2	40S ribosomal protein S21 OS=Homo sapiens OX=9606 GN=RPS21 PE=1 SV=1 - [Q8WVC2_HUMAN]	137.51	49.38	5	7	7	17	0.980326	17	3.14954	1.03713	17	9.28671	0.978494	17	9.06335	1.02495	17	4.57151	1.06794	17	24.0362	81	8.84446	8.49951
P38159	RNA-binding motif protein, X chromosome OS=Homo sapiens OX=9606 GN=RBMX PE=1 SV=3 - [RBMX_HUMAN]	137.474	30.18	10	13	14	29	0.966238	24	8.37422	1.11956	24	10.4708	0.94958	24	5.53074	1.0042	24	7.83549	1.13663	24	14.093	391	42.3063	10.0522
B3KTA3	Fascin OS=Homo sapiens OX=9606 PE=2 SV=1 - [B3KTA3_HUMAN]	137.269	22.46	6	11	11	32	0.982893	32	6.77298	1.07401	32	8.01021	0.973692	32	6.39025	0.996333	32	6.54307	0.989787	31	11.6637	472	52.244	7.6499
Q9UDY4	DnaJ homolog subfamily B member 4 OS=Homo sapiens GN=DNAJB4 PE=1 SV=1 - [DNJB4_HUMAN]	137.038	17.51	4	4	5	8	1.02722	7	4.46456	0.981531	7	3.86612	1.00447	7	4.33871	1.03761	7	5.52919	0.809039	6	3.98547	337	37.7831	8.49951
P61088	Ubiquitin-conjugating enzyme E2 N OS=Homo sapiens GN=UBE2N PE=1 SV=1 - [UBE2N_HUMAN]	136.879	19.74	6	3	3	7	1.05524	7	0.549473	0.905193	7	12.1082	1.01157	7	2.23085	1.00625	7	3.55578	0.862374	7	12.565	152	17.127	6.56592
B4E266	cDNA FLJ58466, highly similar to Leucyl-tRNA synthetase, cytoplasmic (EC 6.1.1.4) OS=Homo sapiens PE=2 SV=1 - [B4E266_HUMAN]	136.545	7.7	9	12	12	20	0.978109	20	5.0175	1.06876	20	4.63129	0.986684	20	4.3901	0.984386	20	6.92257	1.06575	20	16.8263	1130	129.105	7.78174
A8K5Q1	cDNA FLJ77548, highly similar to Homo sapiens bin3, bicoid-interacting 3, homolog (Drosophila) (BCDIN3), mRNA OS=Homo sapiens OX=9606 PE=2 SV=1 - [A8K5Q1_HUMAN]	136.43	9.14	2	5	5	7	0.976229	7	14.0314	1.02266	7	11.1786	1.02607	7	11.8319	1.01165	7	9.11006	1.01944	6	25.5532	689	74.2816	9.56885
B7Z6Y5	cDNA FLJ58696, highly similar to Endoglin OS=Homo sapiens OX=9606 PE=2 SV=1 - [B7Z6Y5_HUMAN]	135.842	16.81	9	8	8	16	0.958666	16	9.63816	1.06796	16	9.62121	1.02544	16	5.1862	0.924478	16	6.65687	1.10872	15	5.82795	476	51.121	7.28369
E7EP32	Guanine nucleotide-binding protein G(I)/G(S)/G(T) subunit beta-2 OS=Homo sapiens GN=GNB2 PE=4 SV=1 - [E7EP32_HUMAN]	135.619	13.18	17	1	4	10	1.07335	1		0.831402	1		1.07198	1		0.95209	1		0.842289	1		296	32.3876	6.15088
B2RDY9	Adenylyl cyclase-associated protein OS=Homo sapiens OX=9606 PE=2 SV=1 - [B2RDY9_HUMAN]	135.48	18.32	18	9	9	22	0.97992	22	4.57926	1.04381	22	8.96115	0.971119	22	3.33078	1.02773	22	5.90225	0.946993	21	18.4775	475	51.5826	8.22119
Q9Y678	Coatomer subunit gamma-1 OS=Homo sapiens OX=9606 GN=COPG1 PE=1 SV=1 - [COPG1_HUMAN]	135.323	14.76	4	14	15	24	0.961963	22	3.86429	1.06121	22	8.53488	1.01286	22	5.42127	0.964725	22	5.35152	0.985082	22	11.2927	874	97.6555	5.46533
B5BUB5	Autoantigen La (Fragment) OS=Homo sapiens OX=9606 GN=SSB PE=2 SV=1 - [B5BUB5_HUMAN]	135.166	20.34	13	12	12	26	1.00332	26	4.34669	1.03187	26	9.13445	0.980341	26	6.53677	1.00307	26	6.30524	0.975642	26	11.5435	408	46.8382	7.12256
P05121	Plasminogen activator inhibitor 1 OS=Homo sapiens OX=9606 GN=SERPINE1 PE=1 SV=1 - [PAI1_HUMAN]	134.666	14.68	3	6	7	20	0.938716	16	5.55375	0.950099	16	6.17595	1.05942	16	3.45625	1.03127	16	7.78114	0.889907	16	9.10907	402	45.031	7.1958
P30050	60S ribosomal protein L12 OS=Homo sapiens GN=RPL12 PE=1 SV=1 - [RL12_HUMAN]	134.129	36.97	5	7	7	20	0.964986	19	4.89137	1.0447	19	8.36601	0.989701	19	3.83156	1.05605	19	5.64437	1.01972	19	17.8019	165	17.8075	9.42236
Q9H773	dCTP pyrophosphatase 1 OS=Homo sapiens OX=9606 GN=DCTPP1 PE=1 SV=1 - [DCTP1_HUMAN]	133.549	17.06	3	3	3	6	1.04818	6	4.49527	0.95537	6	5.15831	0.99738	6	5.55538	1.07217	6	1.78726	0.942976	6	17.0399	170	18.6694	5.03369
B3KRY3	cDNA FLJ35079 fis, clone PLACE6005283, highly similar to Lysosome-associated membrane glycoprotein 1 OS=Homo sapiens OX=9606 PE=2 SV=1 - [B3KRY3_HUMAN]	133.405	10.63	3	5	5	11	1.07767	11	13.9703	1.01968	11	6.53608	0.980277	11	6.77057	0.887508	11	3.73011	1.00133	11	12.4889	395	42.5584	8.49951
P28072	Proteasome subunit beta type-6 OS=Homo sapiens OX=9606 GN=PSMB6 PE=1 SV=4 - [PSB6_HUMAN]	133.305	19.67	3	5	5	11	1.01807	11	5.42002	0.985817	11	8.93706	1.00627	11	4.60956	1.0328	11	3.96587	0.78758	11	8.76865	239	25.3414	4.91943
Q59GS3	Proteasome 26S ATPase subunit 5 variant (Fragment) OS=Homo sapiens PE=2 SV=1 - [Q59GS3_HUMAN]	133.103	21.16	9	8	8	15	1.0347	15	8.31716	0.937452	15	6.22329	1.03621	15	3.16768	1.00734	15	7.15515	0.838791	15	15.9018	345	38.7364	6.46826
P62826	GTP-binding nuclear protein Ran OS=Homo sapiens GN=RAN PE=1 SV=3 - [RAN_HUMAN]	133.031	30.56	8	7	7	19	1.00824	18	6.33767	0.98392	18	9.48397	0.963884	18	5.89563	1.05754	18	10.9735	1.02385	17	4.36596	216	24.4076	7.48877
P62316	Small nuclear ribonucleoprotein Sm D2 OS=Homo sapiens GN=SNRPD2 PE=1 SV=1 - [SMD2_HUMAN]	132.885	31.36	3	4	4	10	0.971619	10	1.27514	1.0266	10	7.61665	0.99404	10	4.51104	1.01659	10	5.2115	1.07375	10	10.2375	118	13.5182	9.90576
G3V203	60S ribosomal protein L18 OS=Homo sapiens OX=9606 GN=RPL18 PE=1 SV=1 - [G3V203_HUMAN]	132.785	35.37	10	6	6	16	0.924715	16	8.81367	1.06547	16	4.30254	1.01439	16	4.98752	0.978129	16	2.97833	1.076	16	9.37363	164	18.7445	11.5903
Q59HE3	Calpastatin isoform a variant (Fragment) OS=Homo sapiens OX=9606 PE=2 SV=1 - [Q59HE3_HUMAN]	132.762	17.22	41	13	13	20	0.953436	20	4.82412	0.970254	20	16.6308	1.13395	20	6.57747	0.890584	20	13.8342	0.674161	19	26.1551	784	84.177	5.35107
P15880	40S ribosomal protein S2 OS=Homo sapiens GN=RPS2 PE=1 SV=2 - [RS2_HUMAN]	132.64	22.18	18	7	7	25	0.959878	25	11.9297	1.00922	25	9.26626	1.03178	25	4.56854	0.962557	25	5.55934	1.03359	24	17.7492	293	31.3046	10.2427
Q13151	Heterogeneous nuclear ribonucleoprotein A0 OS=Homo sapiens GN=HNRNPA0 PE=1 SV=1 - [ROA0_HUMAN]	132.628	15.08	1	4	5	19	1.00941	13	4.23309	1.13328	13	7.48363	0.931715	13	8.13417	0.985765	13	9.86864	1.22148	12	15.5937	305	30.8218	9.29053
B4DJB4	cDNA FLJ55931, highly similar to Isocitrate dehydrogenase OS=Homo sapiens PE=2 SV=1 - [B4DJB4_HUMAN]	132.591	19.94	12	7	7	11	1.04688	11	6.80568	0.898677	11	3.57238	1.02573	11	2.48926	0.982362	11	2.15411	0.887191	11	8.32047	316	34.4834	6.44287
A8K9B9	cDNA FLJ77391, highly similar to Homo sapiens EH-domain containing 4 (EHD4), mRNA OS=Homo sapiens PE=2 SV=1 - [A8K9B9_HUMAN]	132.135	11.83	2	5	7	13	0.976304	8	3.61216	0.971923	8	3.6722	1.0293	8	1.16061	1.00074	8	4.71261	0.988494	8	8.7838	541	61.1175	6.65381
Q14847	LIM and SH3 domain protein 1 OS=Homo sapiens OX=9606 GN=LASP1 PE=1 SV=2 - [LASP1_HUMAN]	131.958	30.65	9	9	9	22	0.980694	22	8.77128	1.12501	22	8.52522	0.974649	22	3.99687	0.971644	22	9.59569	1.05798	22	11.7838	261	29.6982	7.04932
P49915	GMP synthase [glutamine-hydrolyzing] OS=Homo sapiens GN=GMPS PE=1 SV=1 - [GUAA_HUMAN]	131.452	14	3	10	10	21	0.978527	21	5.97099	1.00268	21	9.07379	1.00681	21	4.15615	1.04376	21	8.05208	0.970744	19	20.4505	693	76.667	6.87354
P61026	Ras-related protein Rab-10 OS=Homo sapiens GN=RAB10 PE=1 SV=1 - [RAB10_HUMAN]	131.354	30.5	51	3	7	14	0.955358	4	10.2068	0.998664	4	9.2679	1.02563	4	4.53405	1.04549	4	1.03463	0.96488	4	9.87336	200	22.5266	8.38232
Q92499	ATP-dependent RNA helicase DDX1 OS=Homo sapiens GN=DDX1 PE=1 SV=2 - [DDX1_HUMAN]	131.133	16.76	4	13	13	18	1.01454	18	5.20249	0.982218	18	11.1778	0.988415	18	3.93663	1.01462	18	4.75458	0.916901	18	10.4649	740	82.3798	7.2251
P60953	Cell division control protein 42 homolog OS=Homo sapiens GN=CDC42 PE=1 SV=2 - [CDC42_HUMAN]	131.109	20.94	18	3	4	10	1.04743	6	9.81209	1.02451	6	5.58735	0.956443	6	7.87989	0.993922	6	8.49354	1.07308	6	8.41558	191	21.245	6.55127
O60664	Perilipin-3 OS=Homo sapiens OX=9606 GN=PLIN3 PE=1 SV=3 - [PLIN3_HUMAN]	131.063	18.66	5	9	9	16	0.994312	16	4.78096	0.913183	16	9.06379	1.0692	16	2.364	1.03357	16	4.97243	0.835821	16	14.4618	434	47.0459	5.43994
P46060	Ran GTPase-activating protein 1 OS=Homo sapiens GN=RANGAP1 PE=1 SV=1 - [RAGP1_HUMAN]	130.941	10.22	7	6	6	10	0.983624	10	7.34093	0.964081	10	4.75543	1.04632	10	4.62689	1.0218	10	4.7897	0.844983	10	17.367	587	63.5023	4.67822
P53999	Activated RNA polymerase II transcriptional coactivator p15 OS=Homo sapiens GN=SUB1 PE=1 SV=3 - [TCP4_HUMAN]	130.91	22.83	6	3	3	11	0.967315	11	9.40199	1.0137	11	11.8398	1.02997	11	4.32402	1.01225	11	4.72601	0.938456	11	18.4833	127	14.3864	9.59814
B3KRY5	cDNA FLJ35087 fis, clone PLACE6005546, highly similar to Polymerase I and transcript release factor OS=Homo sapiens OX=9606 PE=2 SV=1 - [B3KRY5_HUMAN]	130.764	32.46	15	12	13	15	1.06912	14	6.68955	0.970959	14	4.53082	0.995647	14	2.27303	0.947361	14	5.90162	0.957334	14	10.7485	345	39.0216	6.50732
A0A0S2Z4N8	Vasodilator-stimulated phosphoprotein isoform 2 (Fragment) OS=Homo sapiens OX=9606 GN=VASP PE=2 SV=1 - [A0A0S2Z4N8_HUMAN]	130.754	14.63	5	4	6	12	1.07196	10	7.89028	0.889596	9	26.8499	0.990888	10	17.2005	1.04555	10	7.69533	0.76445	7	44.4052	328	35.4058	8.93896
P00441	Superoxide dismutase [Cu-Zn] OS=Homo sapiens OX=9606 GN=SOD1 PE=1 SV=2 - [SODC_HUMAN]	130.385	46.1	8	9	9	25	1.08602	25	4.95539	0.928452	25	6.98174	1.03605	25	4.65982	0.934884	25	6.76464	0.767013	25	13.6063	154	15.9259	6.12549
B4DN87	cDNA FLJ52569, highly similar to Collagen-binding protein 2 OS=Homo sapiens OX=9606 PE=2 SV=1 - [B4DN87_HUMAN]	128.964	18.89	16	9	9	19	1.05056	19	7.71958	0.955521	18	9.61583	0.977937	19	9.30774	1.01813	18	7.13121	1.01294	18	23.4822	397	44.1761	8.95361
P52209	6-phosphogluconate dehydrogenase, decarboxylating OS=Homo sapiens OX=9606 GN=PGD PE=1 SV=3 - [6PGD_HUMAN]	128.208	21.95	22	11	11	20	0.988072	19	2.47895	1.0072	19	8.21619	1.03643	19	3.39219	1.02809	18	3.02233	0.907688	18	10.8214	483	53.106	7.2251
B2R7Y0	cDNA, FLJ93654, highly similar to Homo sapiens serpin peptidase inhibitor, clade B (ovalbumin), member 2 (SERPINB2), mRNA OS=Homo sapiens OX=9606 PE=2 SV=1 - [B2R7Y0_HUMAN]	128.121	14.46	8	6	6	14	1.01237	14	4.4626	0.936029	14	14.7623	0.974964	14	5.0039	1.16847	14	9.06364	0.899963	14	9.19584	415	46.5812	5.64307
P19105	Myosin regulatory light chain 12A OS=Homo sapiens OX=9606 GN=MYL12A PE=1 SV=2 - [ML12A_HUMAN]	127.669	27.49	9	5	5	12	1.02391	12	3.21207	0.906712	12	9.05563	1.0641	12	4.42601	0.952492	12	8.12401	0.895112	12	22.5623	171	19.7815	4.80518
Q9BQA1	Methylosome protein 50 OS=Homo sapiens OX=9606 GN=WDR77 PE=1 SV=1 - [MEP50_HUMAN]	126.543	16.08	3	4	4	8	1.01754	8	7.85336	0.954382	8	12.0011	1.05371	8	4.2801	1.00475	8	6.51724	0.743447	8	35.706	342	36.7011	5.17334
P00568	Adenylate kinase isoenzyme 1 OS=Homo sapiens OX=9606 GN=AK1 PE=1 SV=3 - [KAD1_HUMAN]	126.527	20.1	6	6	6	11	1.06819	11	6.58201	0.86828	11	4.63067	1.03481	11	5.75495	1.03955	11	6.25008	0.834021	11	9.44974	194	21.6213	8.63135
H0Y2Y8	Zyxin (Fragment) OS=Homo sapiens OX=9606 GN=ZYX PE=1 SV=1 - [H0Y2Y8_HUMAN]	126.499	21.3	10	10	10	19	1.02492	19	6.85084	0.938778	19	11.9051	0.996929	19	4.3581	1.02441	19	8.31363	0.97305	18	12.4571	540	57.6063	6.87354
P12004	Proliferating cell nuclear antigen OS=Homo sapiens GN=PCNA PE=1 SV=1 - [PCNA_HUMAN]	126.204	26.44	10	8	8	23	1.04744	22	4.02494	0.903956	21	8.00545	1.02766	22	2.96486	1.03945	21	5.69843	0.883217	20	8.06359	261	28.7503	4.69092
B2R6K4	cDNA, FLJ92996, highly similar to Homo sapiens guanine nucleotide binding protein (G protein), beta polypeptide 1 (GNB1), mRNA OS=Homo sapiens PE=2 SV=1 - [B2R6K4_HUMAN]	125.257	11.47	18	1	4	12	0.948676	3	3.58371	0.945875	3	9.75953	1.04004	3	1.17905	0.94818	3	6.77837	0.861323	3	8.06847	340	37.277	6.17627
K4DI93	Cullin 4B, isoform CRA_e OS=Homo sapiens OX=9606 GN=CUL4B PE=1 SV=1 - [K4DI93_HUMAN]	124.963	11.89	4	8	12	20	0.997807	15	7.99607	1.03914	15	6.24318	0.993109	15	2.84275	0.949963	15	9.65759	1.04897	15	13.9518	900	102.691	8.03076
Q53SY7	Putative uncharacterized protein CAD (Fragment) OS=Homo sapiens GN=CAD PE=2 SV=1 - [Q53SY7_HUMAN]	124.667	4.09	11	9	9	17	0.964771	17	5.59423	1.02488	17	9.85058	0.997177	17	6.92557	1.00037	17	13.3785	1.04301	16	5.77859	2151	235.029	6.59521
P46783	40S ribosomal protein S10 OS=Homo sapiens GN=RPS10 PE=1 SV=1 - [RS10_HUMAN]	124.627	44.24	7	10	11	35	0.976639	34	6.54598	1.02964	34	6.6275	0.975293	34	4.71839	0.983232	34	5.32918	1.20834	34	16.4302	165	18.8859	10.1548
A0A024R8V0	Septin 9, isoform CRA_a OS=Homo sapiens OX=9606 GN=SEPT9 PE=3 SV=1 - [A0A024R8V0_HUMAN]	124.477	10.92	25	8	8	14	0.991273	14	4.66909	1.01959	14	5.047	0.996558	14	2.70083	0.961083	14	6.96436	1.05283	14	11.8497	568	63.5939	8.39697
Q14247	Src substrate cortactin OS=Homo sapiens GN=CTTN PE=1 SV=2 - [SRC8_HUMAN]	124.239	23.45	8	18	18	29	1.00294	29	5.35724	1.00743	29	4.88241	1.00821	29	3.91073	0.977796	29	7.78292	0.984228	29	21.7833	550	61.5485	5.40186
P22102	Trifunctional purine biosynthetic protein adenosine-3 OS=Homo sapiens GN=GART PE=1 SV=1 - [PUR2_HUMAN]	123.903	9.5	14	11	11	26	0.998668	26	4.85348	0.962207	26	10.2812	1.01813	26	7.93313	0.999313	26	5.27778	0.938881	26	13.9974	1010	107.699	6.69775
P30041	Peroxiredoxin-6 OS=Homo sapiens GN=PRDX6 PE=1 SV=3 - [PRDX6_HUMAN]	123.812	23.66	5	5	6	12	1.07527	10	3.48618	0.928607	10	6.24351	1.03004	10	5.80097	0.970362	10	7.43906	0.907189	10	14.9606	224	25.0192	6.37939
Q96L67	Nardilysin OS=Homo sapiens OX=9606 GN=NRD1 PE=2 SV=1 - [Q96L67_HUMAN]	123.676	3.27	11	3	3	6	0.946251	6	6.8911	0.942993	6	13.6845	1.05505	6	4.60575	1.02613	6	10.1527	1.07472	4	16.8668	948	108.445	5.03369
B2RNR6	Zinc finger RNA binding protein OS=Homo sapiens GN=ZFR PE=2 SV=1 - [B2RNR6_HUMAN]	123.389	5.4	15	5	6	13	0.969868	12	7.97738	1.01623	12	12.8803	0.995906	12	7.41383	0.993539	12	3.51052	0.962437	11	25.6146	1074	116.941	9.0415
B4DVQ5	Eukaryotic translation initiation factor 3 subunit C OS=Homo sapiens GN=EIF3C PE=2 SV=1 - [B4DVQ5_HUMAN]	123.111	15.26	14	16	16	27	0.998326	27	4.09237	1.0789	27	10.7134	0.982799	27	4.14446	1.003	27	7.89473	0.973685	27	5.91472	898	103.58	5.52881
O95817	BAG family molecular chaperone regulator 3 OS=Homo sapiens OX=9606 GN=BAG3 PE=1 SV=3 - [BAG3_HUMAN]	122.459	12.17	3	5	5	9	1.01863	9	6.895	1.03867	8	5.23645	1.02602	9	3.14396	0.959417	9	13.5061	0.882233	8	10.8232	575	61.5569	6.94678
A0A024QZB7	Ataxin 2-like, isoform CRA_b OS=Homo sapiens OX=9606 GN=ATXN2L PE=4 SV=1 - [A0A024QZB7_HUMAN]	122.249	12.17	10	10	10	15	1.02084	15	13.9159	1.00546	14	18.9481	1.01189	15	7.85095	1.05245	15	7.7778	0.902127	12	18.4845	953	101.255	7.81104
C9JW96	Prohibitin (Fragment) OS=Homo sapiens GN=PHB PE=2 SV=2 - [C9JW96_HUMAN]	122.054	27.24	11	7	7	16	1.05482	16	8.39026	0.941323	16	5.20905	1.00052	16	3.87411	1.05514	16	6.48364	0.824425	15	18.9345	246	26.8753	5.40186
P62917	60S ribosomal protein L8 OS=Homo sapiens OX=9606 GN=RPL8 PE=1 SV=2 - [RL8_HUMAN]	122.032	24.9	6	8	8	24	0.943573	24	3.32024	1.05558	24	8.74042	0.987288	24	5.31818	0.985245	24	6.21934	1.188	24	14.4716	257	28.0073	11.0337
Q1RMG2	Adenosylhomocysteinase OS=Homo sapiens OX=9606 GN=AHCY PE=2 SV=1 - [Q1RMG2_HUMAN]	121.353	24.51	2	8	8	12	0.97427	12	6.50872	1.01749	12	3.74557	1.02838	12	3.29155	1.00248	12	5.94743	0.958901	11	9.57898	306	33.7892	6.60986
A0A087WZK9	Eukaryotic translation initiation factor 3 subunit H OS=Homo sapiens OX=9606 GN=EIF3H PE=1 SV=1 - [A0A087WZK9_HUMAN]	121.341	20.92	13	9	9	17	1.01493	17	5.37426	1.00968	17	8.98214	0.98833	17	5.40669	0.991124	17	9.13788	0.911347	17	38.9125	349	39.5648	6.39209
P62851	40S ribosomal protein S25 OS=Homo sapiens GN=RPS25 PE=1 SV=1 - [RS25_HUMAN]	120.8	27.2	3	4	4	10	0.968	10	5.70672	0.993814	9	10.1661	1.04062	10	8.49402	0.933929	9	9.27899	1.08887	9	7.31904	125	13.7337	10.1108
P45880	Voltage-dependent anion-selective channel protein 2 OS=Homo sapiens GN=VDAC2 PE=1 SV=2 - [VDAC2_HUMAN]	120.498	22.79	7	6	7	12	1.0359	11	4.29021	0.909647	11	10.8306	0.982101	11	4.5975	1.07612	11	9.19931	0.970929	10	11.0365	294	31.5465	7.56201
P80723	Brain acid soluble protein 1 OS=Homo sapiens OX=9606 GN=BASP1 PE=1 SV=2 - [BASP1_HUMAN]	120.343	58.59	2	11	11	23	1.10493	23	9.0478	0.863824	23	16.5132	0.989697	23	5.18211	0.97779	23	9.47922	1.0596	21	9.19868	227	22.68	4.62744
Q12931	Heat shock protein 75 kDa, mitochondrial OS=Homo sapiens GN=TRAP1 PE=1 SV=3 - [TRAP1_HUMAN]	120.299	17.05	10	1	13	23	1.22833	1		0.819007	1		0.913318	1		1.1739	1		0.775536	1		704	80.0597	8.20654
H7C046	Neutral cholesterol ester hydrolase 1 (Fragment) OS=Homo sapiens OX=9606 GN=NCEH1 PE=1 SV=1 - [H7C046_HUMAN]	120.06	3.91	4	1	1	2	0.95302	2	2.71472	0.9731	2	7.67547	1.02883	2	2.17038	1.02415	2	7.86358	0.997157	2	6.60675	307	34.0325	7.07861
P53621	Coatomer subunit alpha OS=Homo sapiens GN=COPA PE=1 SV=2 - [COPA_HUMAN]	120.012	10.46	1	15	15	27	0.945976	27	6.67077	1.06353	27	4.68083	1.01977	27	2.25439	0.951643	27	9.48588	0.99921	27	13.793	1224	138.258	7.66455
B4DDZ4	Annexin OS=Homo sapiens OX=9606 PE=2 SV=1 - [B4DDZ4_HUMAN]	118.84	35.12	9	10	11	19	1.01496	15	5.51666	0.972695	15	9.3616	1.00998	15	4.27477	0.967938	15	3.4973	0.870769	15	13.953	299	33.5928	5.85889
B4E312	cDNA FLJ53422, highly similar to TATA-binding protein-associated factor 2N OS=Homo sapiens PE=2 SV=1 - [B4E312_HUMAN]	118.795	30.89	6	5	7	13	0.967635	11	10.4395	0.979487	11	11.0669	0.994994	11	7.01912	0.927604	11	12.1645	1.12513	11	10.9938	395	40.0542	9.46631
P12236	ADP/ATP translocase 3 OS=Homo sapiens GN=SLC25A6 PE=1 SV=4 - [ADT3_HUMAN]	118.723	23.83	12	9	9	29	0.991617	29	6.5389	1.04981	29	5.43082	0.986531	29	5.32122	1.00336	29	4.75616	1.0567	29	8.62302	298	32.8452	9.74463
H0YEC5	Eukaryotic translation initiation factor 4 gamma 2 (Fragment) OS=Homo sapiens GN=EIF4G2 PE=2 SV=1 - [H0YEC5_HUMAN]	118.573	25	15	8	8	13	1.02061	13	9.65965	0.992953	13	2.68128	0.953014	13	3.41912	1.0539	13	7.36034	1.03816	13	21.2281	244	27.1004	9.17334
P48444	Coatomer subunit delta OS=Homo sapiens GN=ARCN1 PE=1 SV=1 - [COPD_HUMAN]	118.529	25.83	5	13	13	20	0.975533	20	6.45542	1.01656	20	5.67119	1.00759	20	3.27651	1.0309	20	6.91534	0.979301	19	17.4424	511	57.1741	6.21436
B3KS36	cDNA FLJ35376 fis, clone SKMUS2004044, highly similar to Homo sapiens ribosomal protein L3 (RPL3), transcript variant 2, mRNA OS=Homo sapiens OX=9606 PE=2 SV=1 - [B3KS36_HUMAN]	118.49	26.55	5	1	12	26	0.942776	1		1.07638	1		0.992051	1		0.996822	1		1.08684	1		354	40.1197	10.3013
P62263	40S ribosomal protein S14 OS=Homo sapiens GN=RPS14 PE=1 SV=3 - [RS14_HUMAN]	118.37	16.56	3	3	3	10	0.964479	10	8.58456	1.06548	9	4.79865	0.989888	10	2.90571	0.991333	9	6.53812	1.12291	9	15.1863	151	16.2625	10.0522
B0AZQ4	cDNA, FLJ79494, highly similar to Structural maintenance of chromosome 3 OS=Homo sapiens PE=2 SV=1 - [B0AZQ4_HUMAN]	118.142	8.3	3	10	10	12	1.04932	12	4.85438	1.02068	12	11.9496	0.953774	12	4.37611	0.99837	12	8.77648	1.021	12	7.28963	1217	141.442	7.18115
A0A1S5UZ19	Protein transport protein Sec31A OS=Homo sapiens OX=9606 GN=SEC31A PE=2 SV=1 - [A0A1S5UZ19_HUMAN]	118.1	8.33	18	10	10	19	1.01237	19	4.87276	0.978464	19	6.97226	1.01592	19	4.83474	0.978918	19	6.19503	0.968302	19	12.9199	1080	118.877	7.38623
Q9UPU5	Ubiquitin carboxyl-terminal hydrolase 24 OS=Homo sapiens OX=9606 GN=USP24 PE=1 SV=3 - [UBP24_HUMAN]	117.809	1.49	7	3	4	7	0.945303	4	8.66665	1.04169	4	18.0111	1.01802	4	3.36719	0.975589	4	3.31783	1.07951	3	1.96885	2620	294.178	6.13818
P27105	Erythrocyte band 7 integral membrane protein OS=Homo sapiens OX=9606 GN=STOM PE=1 SV=3 - [STOM_HUMAN]	117.696	12.15	9	4	4	11	1.00877	10	4.54446	1.02132	10	4.13207	0.998069	10	2.84102	0.973475	10	7.44583	1.04273	10	4.97656	288	31.7107	7.88428
Q86UY0	TXNDC5 protein OS=Homo sapiens OX=9606 GN=TXNDC5 PE=1 SV=1 - [Q86UY0_HUMAN]	117.247	20	5	8	8	14	1.01396	14	5.3242	0.969246	14	10.619	1.04983	14	3.18562	0.984225	14	5.26984	0.902813	14	20.9359	360	40.3439	5.8335
Q7Z406	Myosin-14 OS=Homo sapiens GN=MYH14 PE=1 SV=2 - [MYH14_HUMAN]	117.247	3.21	40	1	7	15	1.0038	1		0.954332	1		1.06153	1		0.941511	1		0.879022	1		1995	227.732	5.60498
H0Y2V6	Centrosomal protein of 170 kDa (Fragment) OS=Homo sapiens OX=9606 GN=CEP170 PE=1 SV=1 - [H0Y2V6_HUMAN]	116.74	7	17	11	11	17	0.996585	17	8.22676	0.973366	16	6.75375	0.992134	17	3.90761	1.03515	17	7.23564	0.970783	14	11.6749	1558	171.979	7.35693
B4DLR8	NAD(P)H dehydrogenase [quinone] 1 OS=Homo sapiens OX=9606 GN=NQO1 PE=1 SV=1 - [B4DLR8_HUMAN]	116.05	27.72	7	7	7	15	0.941986	15	5.41573	1.11015	14	11.313	0.988434	15	9.90381	1.00672	14	7.14843	1.09696	14	16.3493	202	22.7789	8.49951
A0A024R7F1	Protein kinase C substrate 80K-H, isoform CRA_a OS=Homo sapiens OX=9606 GN=PRKCSH PE=4 SV=1 - [A0A024R7F1_HUMAN]	115.997	11.76	16	7	8	20	1.0304	19	5.5129	0.944032	19	7.40769	1.02941	19	6.73468	0.987818	19	5.23497	0.861813	19	11.2235	527	59.2588	4.41162
Q9BR76	Coronin-1B OS=Homo sapiens OX=9606 GN=CORO1B PE=1 SV=1 - [COR1B_HUMAN]	115.835	11.86	7	7	7	12	0.963268	12	7.57771	0.997926	12	5.71631	1.02534	12	6.82873	1.00165	12	7.59476	0.955517	12	18.8681	489	54.2003	5.88428
A0A1U9X987	PRRC2A OS=Homo sapiens OX=9606 PE=4 SV=1 - [A0A1U9X987_HUMAN]	115.708	2.28	34	3	5	7	0.987484	5	3.85163	1.00902	5	3.17375	0.981191	5	3.72619	1.04455	5	2.41531	1.04436	5	19.5145	2153	228.365	9.45166
Q13435	Splicing factor 3B subunit 2 OS=Homo sapiens GN=SF3B2 PE=1 SV=2 - [SF3B2_HUMAN]	115.538	11.06	8	11	11	21	0.994476	21	4.24424	1.01319	21	7.26712	0.989303	21	4.59739	0.994779	21	6.3714	1.0197	20	14.8724	895	100.165	5.66846
H7C367	Non-POU domain-containing octamer-binding protein (Fragment) OS=Homo sapiens OX=9606 GN=NONO PE=1 SV=8 - [H7C367_HUMAN]	115.342	48.72	3	1	18	34	1.03798	1		0.899233	1		0.983868	1		1.04107	1		1.12126	1		234	28.1822	6.45557
P10599	Thioredoxin OS=Homo sapiens OX=9606 GN=TXN PE=1 SV=3 - [THIO_HUMAN]	114.93	20.95	1	2	2	10	1.05304	10	9.60751	0.944465	10	10.1606	1.02259	10	2.63742	1.03992	10	9.34264	0.695815	10	19.149	105	11.7297	4.91943
P62424	60S ribosomal protein L7a OS=Homo sapiens GN=RPL7A PE=1 SV=2 - [RL7A_HUMAN]	114.835	25.94	8	11	11	19	0.899126	15	7.24988	1.09668	15	5.13181	0.983379	15	2.95545	0.989875	15	5.68171	1.25407	15	14.4503	266	29.977	10.6089
O00410	Importin-5 OS=Homo sapiens GN=IPO5 PE=1 SV=4 - [IPO5_HUMAN]	114.693	10.12	20	12	12	19	1.00613	19	2.99625	1.01752	19	6.1151	0.997268	19	3.14899	1.02438	19	8.31963	0.973532	17	8.94008	1097	123.55	4.94482
Q5JR95	40S ribosomal protein S8 OS=Homo sapiens GN=RPS8 PE=4 SV=1 - [Q5JR95_HUMAN]	113.717	17.02	3	3	3	8	0.972825	8	9.93081	1.05473	8	3.62408	1.00111	8	5.07095	0.932711	8	7.23986	0.994578	8	18.5508	188	21.866	10.3599
A8K6V3	cDNA FLJ78677, highly similar to Homo sapiens splicing factor 3b, subunit 3, 130kDa (SF3B3), mRNA OS=Homo sapiens PE=2 SV=1 - [A8K6V3_HUMAN]	113.64	10.19	8	14	15	19	0.999139	17	5.02811	1.00729	17	5.8312	1.0141	17	5.73092	1.00473	17	8.75529	0.903839	17	15.8166	1217	135.493	5.21143
P61006	Ras-related protein Rab-8A OS=Homo sapiens GN=RAB8A PE=1 SV=1 - [RAB8A_HUMAN]	113.413	28.02	49	4	7	12	0.96874	5	5.96853	0.963689	5	8.89194	1.03263	5	2.08946	1.00629	5	6.15542	1.09213	4	11.6263	207	23.6532	9.0708
B4DMH3	Coronin OS=Homo sapiens PE=2 SV=1 - [B4DMH3_HUMAN]	113.098	26.77	17	14	14	24	0.97636	24	6.89512	1.03968	24	9.36661	0.998923	24	7.27058	1.01684	24	7.10377	0.967306	22	13.706	437	49.3471	7.02002
B4DFL1	Dihydrolipoyl dehydrogenase OS=Homo sapiens PE=2 SV=1 - [B4DFL1_HUMAN]	112.941	7.84	4	4	4	7	1.03468	7	3.59522	1.01456	7	6.24236	0.976151	7	3.25037	1.03665	7	1.66535	0.923092	7	5.43573	459	48.8683	7.48877
P56537	Eukaryotic translation initiation factor 6 OS=Homo sapiens OX=9606 GN=EIF6 PE=1 SV=1 - [IF6_HUMAN]	112.828	15.51	7	3	3	7	1.00942	7	6.52106	0.92014	7	3.03494	0.998373	7	3.37494	1.08851	7	7.73404	0.817193	7	15.6815	245	26.5822	4.67822
F8W7C6	60S ribosomal protein L10 OS=Homo sapiens OX=9606 GN=RPL10 PE=1 SV=2 - [F8W7C6_HUMAN]	112.78	31.9	33	6	7	18	0.962858	17	5.33076	1.01357	17	10.6401	1.00725	17	3.71373	1.00275	17	7.98339	1.09795	17	8.00998	163	18.5527	9.94971
E9PP50	Cofilin-1 (Fragment) OS=Homo sapiens OX=9606 GN=CFL1 PE=1 SV=8 - [E9PP50_HUMAN]	112.732	42.77	10	8	11	37	1.01034	26	8.30534	0.993483	26	7.96975	0.998345	26	7.02128	1.02279	26	6.14542	0.87205	26	16.6143	159	17.7662	8.08936
E5RH41	Transcription initiation factor IIE subunit beta (Fragment) OS=Homo sapiens GN=GTF2E2 PE=2 SV=1 - [E5RH41_HUMAN]	112.507	10.1	4	2	2	4	0.998715	4	4.24889	1.01761	4	5.37546	0.98103	4	1.77091	0.93475	4	9.52096	1.2187	4	6.98228	198	22.1257	9.65674
H7BXI1	Extended synaptotagmin-2 (Fragment) OS=Homo sapiens OX=9606 GN=ESYT2 PE=1 SV=1 - [H7BXI1_HUMAN]	112.347	4.07	4	3	3	4	0.993172	4	6.21627	0.987956	4	0.564404	1.02827	4	5.41215	0.990962	4	9.4092	0.911225	4	12.9212	884	97.9487	8.57275
P52943	Cysteine-rich protein 2 OS=Homo sapiens OX=9606 GN=CRIP2 PE=1 SV=1 - [CRIP2_HUMAN]	112.224	17.31	4	4	4	8	0.947489	8	2.17171	1.14113	8	5.3868	0.966517	8	4.32225	0.910137	8	3.90506	1.18489	8	17.7743	208	22.478	8.71924
P62070	Ras-related protein R-Ras2 OS=Homo sapiens GN=RRAS2 PE=1 SV=1 - [RRAS2_HUMAN]	111.66	26.47	5	5	6	9	1.01288	7	4.26744	0.94722	7	8.10674	0.941704	7	4.56541	1.09767	7	2.08062	1.25489	7	8.63311	204	23.3847	6.01123
Q6IBT1	Proteasome subunit beta type OS=Homo sapiens OX=9606 GN=PSMB7 PE=2 SV=1 - [Q6IBT1_HUMAN]	111.547	14.44	5	4	4	7	0.983391	7	5.27559	0.972509	7	3.59848	1.02453	7	3.59425	1.01777	7	2.65509	0.981853	7	12.0778	277	29.9182	7.6792
A8K8D9	Glucose-6-phosphate 1-dehydrogenase OS=Homo sapiens OX=9606 PE=2 SV=1 - [A8K8D9_HUMAN]	111.257	16.12	22	11	11	21	0.997503	21	6.47575	0.994152	21	5.75607	1.01668	21	1.62694	0.982215	21	4.69513	1.00583	21	20.2669	515	59.277	6.72705
A0A087WUK2	Heterogeneous nuclear ribonucleoprotein D-like OS=Homo sapiens OX=9606 GN=HNRNPDL PE=1 SV=1 - [A0A087WUK2_HUMAN]	110.9	10.74	5	4	5	15	1.04325	10	2.4445	1.01334	10	8.52937	0.958235	10	3.37224	1.05978	10	2.40292	0.946423	10	14.3135	363	40.0156	9.96436
B2RD14	Ubiquitin carboxyl-terminal hydrolase OS=Homo sapiens OX=9606 PE=2 SV=1 - [B2RD14_HUMAN]	110.832	28.7	15	9	9	24	1.03956	24	6.29574	0.908811	24	13.6881	1.08458	24	8.27657	0.933378	24	6.22534	0.786022	24	18.1403	223	24.8245	5.47803
A0A0D9SFB3	ATP-dependent RNA helicase DDX3X OS=Homo sapiens OX=9606 GN=DDX3X PE=1 SV=1 - [A0A0D9SFB3_HUMAN]	110.699	22.19	22	14	15	30	0.994816	27	7.1753	0.986142	27	5.66424	0.990551	27	8.53398	1.06172	27	6.82755	1.03255	27	16.7604	640	70.7961	7.35693
H7BYY1	Tropomyosin 1 (Alpha), isoform CRA_m OS=Homo sapiens OX=9606 GN=TPM1 PE=1 SV=1 - [H7BYY1_HUMAN]	110.613	36.69	17	5	12	26	1.00055	9	5.76589	0.879074	9	8.96213	1.06425	9	5.6285	0.951416	9	5.01157	0.827734	9	10.0535	248	28.7296	4.81787
Q8NF37	Lysophosphatidylcholine acyltransferase 1 OS=Homo sapiens OX=9606 GN=LPCAT1 PE=1 SV=2 - [PCAT1_HUMAN]	110.45	2.43	1	1	1	3	0.923297	3	1.14951	1.11835	3	12.4878	0.937953	3	1.73453	0.974197	3	3.95433	1.1517	3	7.62082	534	59.1134	6.02393
A8K3F6	cDNA FLJ77654, highly similar to Homo sapiens guanine nucleotide binding protein (G protein), beta polypeptide 4 (GNB4), mRNA OS=Homo sapiens PE=2 SV=1 - [A8K3F6_HUMAN]	109.434	9.41	6	1	3	8	1.01675	1		1.05906	1		0.943312	1		1.05585	1		1.03076	1		340	37.557	5.99854
B4DY96	cDNA FLJ55769, highly similar to Trifunctional enzyme subunit beta, mitochondrial OS=Homo sapiens PE=2 SV=1 - [B4DY96_HUMAN]	109.316	16.84	15	8	9	15	0.971231	12	5.6424	0.97721	12	7.5603	1.00624	12	2.7642	1.01091	12	4.11966	0.923855	12	14.9285	469	50.6471	9.27588
P51153	Ras-related protein Rab-13 OS=Homo sapiens GN=RAB13 PE=1 SV=1 - [RAB13_HUMAN]	109.242	16.26	8	2	4	11	1.00765	2	2.7342	1.06874	2	2.31623	0.974372	2	3.32374	0.95865	2	1.77154	1.07276	2	18.7224	203	22.7597	9.18799
P53396	ATP-citrate synthase OS=Homo sapiens OX=9606 GN=ACLY PE=1 SV=3 - [ACLY_HUMAN]	108.325	16.53	4	1	21	38	1.12754	2	1.65853	0.981089	2	9.27671	0.993949	2	3.99986	0.84709	2	23.5233	1.00006	2	4.22231	1101	120.762	7.32764
A0A024R1Y2	ATP-citrate synthase OS=Homo sapiens OX=9606 GN=ACLY PE=3 SV=1 - [A0A024R1Y2_HUMAN]	108.325	16.22	4	1	21	38	0.938087	2	14.8714	1.06862	2	1.50034	0.950982	2	1.37605	1.00954	2	0.111617	1.29975	2	27.1277	1091	119.695	7.32764
Q9Y3E1	Hepatoma-derived growth factor-related protein 3 OS=Homo sapiens GN=HDGFRP3 PE=1 SV=1 - [HDGR3_HUMAN]	108.224	10.34	4	1	2	3	1.11561	2	2.13723	0.809686	2	6.44798	1.03537	2	3.56268	1.04162	2	10.3253	0.74752	2	0.905476	203	22.606	7.98682
Q13242	Serine/arginine-rich splicing factor 9 OS=Homo sapiens OX=9606 GN=SRSF9 PE=1 SV=1 - [SRSF9_HUMAN]	108.132	23.53	5	5	5	6	0.968434	6	8.55383	0.956733	6	11.3653	1.02868	6	8.03696	1.0209	6	5.52005	0.896894	6	14.1392	221	25.5264	8.646
P02786	Transferrin receptor protein 1 OS=Homo sapiens GN=TFRC PE=1 SV=2 - [TFR1_HUMAN]	108.084	16.71	6	13	13	18	0.926301	18	6.26331	1.05112	18	9.14208	1.01721	18	5.7252	1.01531	18	9.44282	0.940271	18	18.7203	760	84.8179	6.60986
A0A286YF22	D-3-phosphoglycerate dehydrogenase OS=Homo sapiens OX=9606 GN=PHGDH PE=1 SV=1 - [A0A286YF22_HUMAN]	107.934	15.59	23	8	8	10	0.998942	10	5.41191	0.907474	10	9.00741	1.05734	10	5.20542	1.01703	10	6.58617	0.821827	10	9.32307	526	55.903	6.7124
B3KUD7	cDNA FLJ39640 fis, clone SMINT2003386, highly similar to DNA REPLICATION LICENSING FACTOR MCM7 OS=Homo sapiens PE=2 SV=1 - [B3KUD7_HUMAN]	107.82	11.44	8	8	8	14	1.0017	14	6.57123	0.998971	14	7.61541	0.984955	14	5.02249	0.997578	14	5.01705	1.04468	14	16.1232	612	68.545	7.62061
V9HWC6	Peptidyl-prolyl cis-trans isomerase OS=Homo sapiens OX=9606 GN=HEL-S-39 PE=2 SV=1 - [V9HWC6_HUMAN]	107.345	33.65	4	7	8	32	0.984422	18	5.98091	0.957519	18	7.70081	1.03705	18	5.86378	0.959762	18	7.1134	0.853036	17	11.1279	208	22.728	9.31982
D6R9P3	Heterogeneous nuclear ribonucleoprotein A/B OS=Homo sapiens GN=HNRNPAB PE=2 SV=1 - [D6R9P3_HUMAN]	107.318	18.57	6	4	7	19	1.04875	12	4.31591	0.940979	12	9.95931	1.00395	12	2.96485	1.0119	12	5.39462	1.0089	12	15.1613	280	30.284	7.91357
H0YI98	Dynactin subunit 2 (Fragment) OS=Homo sapiens OX=9606 GN=DCTN2 PE=1 SV=1 - [H0YI98_HUMAN]	106.979	14.18	10	4	4	7	1.02767	7	5.47574	0.810192	7	7.25774	1.08403	7	2.08235	1.07249	7	5.55187	0.771969	7	6.90244	268	29.3085	6.80029
A8K8N7	Phosphoribosylformylglycinamidine synthase (FGAR amidotransferase), isoform CRA_b OS=Homo sapiens OX=9606 GN=PFAS PE=2 SV=1 - [A8K8N7_HUMAN]	106.894	5.83	9	9	9	17	0.988534	17	6.50482	1.00775	17	8.65971	1.00509	17	3.74232	1.00984	17	5.90718	1.04176	16	18.6196	1338	144.633	5.75732
B4DEA3	cDNA FLJ56531, highly similar to UV excision repair protein RAD23 homolog B OS=Homo sapiens PE=2 SV=1 - [B4DEA3_HUMAN]	106.758	18.11	10	4	6	11	1.0795	7	6.18261	0.89174	7	8.00771	1.09322	7	4.9771	0.94794	7	2.56267	0.719859	7	11.6816	403	42.2834	5.42725
Q07812	Apoptosis regulator BAX OS=Homo sapiens OX=9606 GN=BAX PE=1 SV=1 - [BAX_HUMAN]	106.513	18.75	8	3	3	8	0.973452	8	1.63803	1.02652	8	7.29317	1.00618	8	2.09411	1.03605	8	6.308	0.973053	8	9.96379	192	21.1708	5.22412
V9H0E3	Opioid growth factor receptor OS=Homo sapiens OX=9606 PE=2 SV=1 - [V9H0E3_HUMAN]	106.397	16.49	9	5	5	11	0.995956	11	6.25809	1.02087	11	15.4185	0.95048	11	3.68211	1.01056	11	7.50033	1.06535	10	36.9307	461	52.4421	5.19873
P17096	High mobility group protein HMG-I/HMG-Y OS=Homo sapiens OX=9606 GN=HMGA1 PE=1 SV=3 - [HMGA1_HUMAN]	106.19	44.86	7	7	7	19	1.01468	19	2.65273	1.05796	19	5.11467	0.969574	19	2.23411	0.982991	19	5.92187	1.1214	18	8.72696	107	11.6691	10.3159
P05204	Non-histone chromosomal protein HMG-17 OS=Homo sapiens OX=9606 GN=HMGN2 PE=1 SV=3 - [HMGN2_HUMAN]	106.113	45.56	1	7	7	14	0.875991	14	17.2939	1.38038	14	34.332	0.921407	14	12.948	0.809825	14	17.69	1.48479	14	41.7896	90	9.38706	9.99365
P35241	Radixin OS=Homo sapiens OX=9606 GN=RDX PE=1 SV=1 - [RADI_HUMAN]	105.267	26.93	8	9	22	47	1.00913	14	3.99039	1.00374	14	4.86781	1.00404	14	1.31358	0.978848	14	3.64286	1.01208	14	7.51107	583	68.5214	6.3667
P00390	Glutathione reductase, mitochondrial OS=Homo sapiens OX=9606 GN=GSR PE=1 SV=2 - [GSHR_HUMAN]	104.687	7.85	2	4	4	9	0.967946	9	11.4894	1.01369	9	7.99104	1.03188	9	7.01344	1.0166	9	3.11306	0.97342	9	22.7208	522	56.221	8.49951
Q8TAX5	AFF4 protein OS=Homo sapiens OX=9606 GN=AFF4 PE=2 SV=1 - [Q8TAX5_HUMAN]	104.451	4.11	2	1	1	4	0.969014	4	21.1836	0.958372	4	17.7491	0.969583	4	12.4858	1.07162	4	19.468	1.47832	3	13.3763	365	40.1745	9.51025
P38919	Eukaryotic initiation factor 4A-III OS=Homo sapiens GN=EIF4A3 PE=1 SV=4 - [IF4A3_HUMAN]	104.434	16.55	2	9	9	15	1.03875	15	6.02512	0.971726	15	7.45532	0.992393	15	6.45216	1.02198	15	3.90816	0.881103	15	16.0427	411	46.8412	6.72705
P51991	Heterogeneous nuclear ribonucleoprotein A3 OS=Homo sapiens GN=HNRNPA3 PE=1 SV=2 - [ROA3_HUMAN]	104.128	30.16	8	10	12	31	0.954152	21	6.64418	1.05207	21	9.34155	0.992295	21	3.05728	1.01747	21	6.78273	1.02583	21	14.5026	378	39.5706	9.01221
B2R9U2	Peptidylprolyl isomerase OS=Homo sapiens OX=9606 PE=2 SV=1 - [B2R9U2_HUMAN]	103.582	17.21	5	9	9	16	1.04782	16	4.69174	0.97797	16	5.33814	1.01465	16	3.47504	1.01446	16	4.51349	0.849252	16	10.2592	459	51.8021	5.42725
B4DKS8	cDNA FLJ57121, highly similar to Heterogeneous nuclear ribonucleoprotein F OS=Homo sapiens PE=2 SV=1 - [B4DKS8_HUMAN]	102.796	15.68	3	4	5	16	1.06613	11	7.91681	0.930507	11	13.2645	1.02229	11	4.11759	1.06157	11	7.12932	0.793402	9	7.85104	338	37.2318	6.04932
P54577	Tyrosine--tRNA ligase, cytoplasmic OS=Homo sapiens GN=YARS PE=1 SV=4 - [SYYC_HUMAN]	102.771	17.23	4	11	11	17	0.959466	17	4.43987	0.950092	17	11.2322	1.02512	17	6.86644	1.03503	17	6.41092	0.955914	17	14.8101	528	59.1061	7.04932
Q96AG4	Leucine-rich repeat-containing protein 59 OS=Homo sapiens GN=LRRC59 PE=1 SV=1 - [LRC59_HUMAN]	102.46	21.82	1	8	9	19	0.955523	18	6.65933	1.04232	18	7.11709	0.999005	18	4.00608	0.959617	18	5.02006	1.08182	18	10.411	307	34.9089	9.56885
M0QZC5	40S ribosomal protein S11 OS=Homo sapiens GN=RPS11 PE=2 SV=1 - [M0QZC5_HUMAN]	102.444	45.76	3	7	7	24	0.914324	24	6.29755	1.05633	24	6.39987	0.978288	24	2.66904	0.997905	24	5.30727	1.23215	24	11.1851	118	13.9885	10.3159
Q15417	Calponin-3 OS=Homo sapiens GN=CNN3 PE=1 SV=1 - [CNN3_HUMAN]	101.87	9.73	2	3	3	8	1.05632	8	3.25777	1.02321	8	5.41115	0.971926	8	1.18393	1.01929	8	7.41725	0.913772	8	10.2957	329	36.3908	6.04932
P05556	Integrin beta-1 OS=Homo sapiens OX=9606 GN=ITGB1 PE=1 SV=2 - [ITB1_HUMAN]	101.677	10.28	12	9	10	17	0.945709	16	3.74724	1.04336	16	5.27355	1.02987	16	2.98969	0.965871	16	8.03998	0.986197	16	13.613	798	88.357	5.38916
B4DZ53	cDNA FLJ59643, highly similar to Neutral alpha-glucosidase AB OS=Homo sapiens OX=9606 PE=2 SV=1 - [B4DZ53_HUMAN]	101.238	15.02	4	1	15	27	1.16843	4	13.095	0.902462	3	13.5765	0.936181	4	9.87643	1.12391	3	0.358915	1.16433	3	39.4034	852	96.4671	5.99854
B4DQ92	cDNA FLJ59379, highly similar to Hematopoietic lineage cell-specific protein OS=Homo sapiens OX=9606 PE=2 SV=1 - [B4DQ92_HUMAN]	101.236	16.93	2	2	9	17	0.997309	2	7.26927	0.999427	2	10.4067	1.00687	2	2.96147	0.945806	2	3.54677	1.08861	2	24.2708	449	49.5859	4.75439
B2R7C5	cDNA, FLJ93378, highly similar to Homo sapiens MCM3 minichromosome maintenance deficient 3 (S. cerevisiae) (MCM3), mRNA OS=Homo sapiens PE=2 SV=1 - [B2R7C5_HUMAN]	100.988	14.85	7	2	13	24	0.974076	3	6.21086	1.0609	3	0.356809	0.930987	3	0.260357	1.0767	3	1.75346	1.0544	3	2.46098	808	90.952	5.77002
J3KTJ8	60S ribosomal protein L26 (Fragment) OS=Homo sapiens OX=9606 GN=RPL26 PE=4 SV=8 - [J3KTJ8_HUMAN]	100.925	36.46	12	5	5	13	0.95773	13	4.53759	1.02587	13	5.99409	1.01074	13	3.67559	1.01393	13	3.77621	1.0916	13	12.6757	96	11.4912	10.9019
A0A0S2Z4Q3	CCHC-type zinc finger nucleic acid binding protein isoform 1 (Fragment) OS=Homo sapiens OX=9606 GN=CNBP PE=2 SV=1 - [A0A0S2Z4Q3_HUMAN]	100.908	37.06	5	6	6	14	1.01139	14	8.81385	1.02717	14	11.601	0.941353	14	4.98134	1.09119	14	6.85904	1.00988	14	20.3158	170	18.7292	7.7085
Q6IPH7	RPL14 protein OS=Homo sapiens OX=9606 GN=RPL14 PE=1 SV=1 - [Q6IPH7_HUMAN]	100.787	33.64	6	1	9	21	0.934173	2	3.35106	1.00746	2	16.1163	1.0353	2	1.20388	1.06342	2	17.1506	0.810208	2	29.7344	220	23.7722	10.9312
A6NJA2	Ubiquitin carboxyl-terminal hydrolase OS=Homo sapiens GN=USP14 PE=2 SV=2 - [A6NJA2_HUMAN]	100.509	15.4	5	7	7	14	0.957659	14	3.36194	0.963386	14	6.23388	1.0471	14	5.84101	1.0391	14	5.19043	0.964453	13	15.8574	448	51.0537	5.92236
Q6FIG4	RAB1B protein OS=Homo sapiens GN=RAB1B PE=2 SV=1 - [Q6FIG4_HUMAN]	99.8686	29.85	56	2	6	12	0.995029	3	4.42899	1.03684	3	5.28955	0.96753	3	2.7243	0.933431	3	10.1853	1.10301	3	5.40096	201	22.1842	5.73193
Q7L576	Cytoplasmic FMR1-interacting protein 1 OS=Homo sapiens GN=CYFIP1 PE=1 SV=1 - [CYFP1_HUMAN]	99.6182	5.99	17	8	8	11	1.01236	11	4.53234	0.991948	11	13.4793	0.985937	11	3.71808	0.9825	11	7.06638	1.06716	11	15.232	1253	145.089	6.90283
M0R0F0	40S ribosomal protein S5 (Fragment) OS=Homo sapiens GN=RPS5 PE=2 SV=1 - [M0R0F0_HUMAN]	99.51	23.5	6	8	8	19	0.980897	19	11.0883	1.0175	19	11.9774	0.985276	19	3.82079	1.01304	19	3.61701	0.99712	19	15.5313	200	22.3768	9.5542
P84095	Rho-related GTP-binding protein RhoG OS=Homo sapiens OX=9606 GN=RHOG PE=1 SV=1 - [RHOG_HUMAN]	99.38	13.09	11	2	3	6	0.940003	2	2.13647	1.02408	2	3.61996	0.966614	2	2.66253	1.09383	2	2.39934	1.13606	2	5.60933	191	21.2949	8.11865
A0A140T9X3	Spliceosome RNA helicase DDX39B (Fragment) OS=Homo sapiens OX=9606 GN=DDX39B PE=1 SV=1 - [A0A140T9X3_HUMAN]	99.1467	19.38	28	5	9	15	1.0332	8	7.68699	0.981333	8	4.39622	0.971567	8	5.21861	0.994872	8	4.2518	1.00878	8	10.9805	325	38.0446	8.95361
Q04941	Proteolipid protein 2 OS=Homo sapiens OX=9606 GN=PLP2 PE=1 SV=1 - [PLP2_HUMAN]	98.9189	8.55	1	1	1	7	0.973612	7	4.29475	1.03621	7	10.8518	0.951627	7	4.88599	1.06699	6	2.72055	1.07846	5	6.49752	152	16.6797	7.23975
P54136	Arginine--tRNA ligase, cytoplasmic OS=Homo sapiens GN=RARS PE=1 SV=2 - [SYRC_HUMAN]	98.81	16.52	4	13	13	21	0.968591	21	5.53574	0.992676	21	8.07492	1.00318	21	5.95937	1.01906	21	5.02648	0.969904	21	13.1008	660	75.3309	6.68311
A0A024R7U6	DNA helicase OS=Homo sapiens OX=9606 GN=MCM4 PE=3 SV=1 - [A0A024R7U6_HUMAN]	98.4764	9.73	13	11	11	18	0.960253	18	4.81737	1.03451	18	8.4848	1.00993	18	3.93206	0.9747	18	3.35211	1.00047	18	9.42948	863	96.5156	6.7417
P62191	26S protease regulatory subunit 4 OS=Homo sapiens GN=PSMC1 PE=1 SV=1 - [PRS4_HUMAN]	98.2411	23.64	2	11	11	21	1.01311	21	6.35172	0.903535	21	9.84591	1.02787	21	4.35888	1.00676	21	7.41595	0.96821	21	15.3922	440	49.1537	6.21436
H7C3T4	Peroxiredoxin-4 (Fragment) OS=Homo sapiens GN=PRDX4 PE=4 SV=1 - [H7C3T4_HUMAN]	98.22	16.15	2	1	3	16	1.01359	4	5.04262	0.995969	4	6.34968	0.971024	4	5.20238	1.05598	4	3.07801	0.975606	4	15.6762	161	18.3133	6.18896
F8W1I5	Myosin light chain 6B OS=Homo sapiens GN=MYL6B PE=2 SV=1 - [F8W1I5_HUMAN]	98.1834	18.29	3	1	3	8	1.2466	1		0.811684	1		1.02242	1		0.956204	1		0.594087	1		175	19.0238	6.06201
Q59ET3	Chaperonin containing TCP1, subunit 6A isoform a variant (Fragment) OS=Homo sapiens PE=2 SV=1 - [Q59ET3_HUMAN]	98.1589	22.31	8	15	16	25	1.0159	24	3.34142	0.952517	24	6.46176	1.0158	24	3.47676	1.04103	24	5.15404	0.886801	23	12.7562	529	57.7255	6.66846
Q92930	Ras-related protein Rab-8B OS=Homo sapiens GN=RAB8B PE=1 SV=2 - [RAB8B_HUMAN]	97.9611	24.15	50	2	5	10	1.00812	3	0.894434	0.970002	3	0.529286	0.982966	3	0.560212	1.03555	3	2.92513	0.998586	3	11.6686	207	23.5691	9.0708
E5RJR5	S-phase kinase-associated protein 1 OS=Homo sapiens GN=SKP1 PE=2 SV=1 - [E5RJR5_HUMAN]	97.7504	20.86	6	3	3	7	1.04172	7	2.81036	0.879746	7	8.34147	1.07375	7	5.89195	0.995913	7	4.44033	0.757682	7	6.59901	163	18.7083	4.70361
P45974	Ubiquitin carboxyl-terminal hydrolase 5 OS=Homo sapiens OX=9606 GN=USP5 PE=1 SV=2 - [UBP5_HUMAN]	97.4457	9.21	2	8	8	13	0.992124	13	4.05891	1.00509	13	10.4573	0.988779	13	3.70072	1.01376	13	7.52499	1.04034	13	10.6609	858	95.7253	5.03369
Q13283	Ras GTPase-activating protein-binding protein 1 OS=Homo sapiens GN=G3BP1 PE=1 SV=1 - [G3BP1_HUMAN]	97.4433	7.51	22	2	3	8	0.981579	7	2.76574	0.919896	7	11.6325	1.02323	7	4.77083	1.04042	7	4.59621	0.891769	7	22.3321	466	52.1321	5.51611
Q75MT9	Malate dehydrogenase (Fragment) OS=Homo sapiens GN=MDH2 PE=2 SV=1 - [Q75MT9_HUMAN]	97.4279	25.63	6	9	9	17	1.02005	17	4.03465	0.93799	17	7.50277	1.01562	17	4.62627	1.05612	17	4.39463	0.905575	17	12.0709	316	33.2075	8.25049
B4DT77	Annexin OS=Homo sapiens OX=9606 PE=2 SV=1 - [B4DT77_HUMAN]	97.2992	18.45	7	7	7	16	1.01885	15	6.03066	0.961437	16	9.7013	1.05498	16	4.23241	0.966877	15	2.61729	0.891444	14	9.07379	336	37.7809	7.18115
H7BZU5	Neuroblastoma-amplified sequence (Fragment) OS=Homo sapiens OX=9606 GN=NBAS PE=1 SV=1 - [H7BZU5_HUMAN]	97.2141	4.9	5	1	1	3	0.810417	3	2.43747	1.1367	3	6.9881	1.09278	3	1.54163	0.902481	3	4.51473	1.02311	3	1.7323	204	23.647	6.39209
P54886	Delta-1-pyrroline-5-carboxylate synthase OS=Homo sapiens GN=ALDH18A1 PE=1 SV=2 - [P5CS_HUMAN]	96.9933	10.31	1	9	9	13	0.989072	13	6.1014	1.03297	13	5.19876	0.982392	13	2.90642	0.973866	13	6.61456	1.00266	13	14.0618	795	87.2475	7.12256
O76070	Gamma-synuclein OS=Homo sapiens OX=9606 GN=SNCG PE=1 SV=2 - [SYUG_HUMAN]	96.6481	18.11	7	2	2	4	1.06884	4	1.27575	0.83351	4	23.409	1.06729	4	2.96744	1.05835	4	16.656	0.781381	4	10.1313	127	13.3228	4.85596
P61224	Ras-related protein Rap-1b OS=Homo sapiens GN=RAP1B PE=1 SV=1 - [RAP1B_HUMAN]	96.539	23.37	24	6	6	9	1.02288	9	2.00441	1.01103	9	3.14427	0.969094	9	2.74709	0.994227	9	3.01832	1.06082	9	18.6989	184	20.8116	5.78271
P24752	Acetyl-CoA acetyltransferase, mitochondrial OS=Homo sapiens GN=ACAT1 PE=1 SV=1 - [THIL_HUMAN]	96.4697	17.1	4	8	8	11	1.06084	11	5.09521	0.916889	11	10.1488	1.01664	11	3.58787	1.0225	11	2.18674	0.827639	11	11.3181	427	45.1706	8.85107
P18669	Phosphoglycerate mutase 1 OS=Homo sapiens OX=9606 GN=PGAM1 PE=1 SV=2 - [PGAM1_HUMAN]	96.3752	19.69	13	6	6	17	1.00796	17	7.25691	1.01909	17	10.3123	0.969572	17	6.80014	1.01552	17	8.33701	1.04869	17	18.785	254	28.7858	7.18115
Q5QPL9	RNA-binding protein Raly (Fragment) OS=Homo sapiens GN=RALY PE=2 SV=1 - [Q5QPL9_HUMAN]	96.0999	33.33	8	10	10	19	0.992315	19	5.00346	1.00251	19	6.20065	0.993744	19	4.33485	1.00545	19	4.30932	1.01387	19	9.48147	237	24.6503	10.4917
Q14978	Nucleolar and coiled-body phosphoprotein 1 OS=Homo sapiens GN=NOLC1 PE=1 SV=2 - [NOLC1_HUMAN]	95.935	20.46	9	16	16	30	1.08356	30	4.75268	0.931132	30	9.35378	0.987384	30	4.78255	1.00953	30	8.00356	0.96102	30	14.5777	699	73.5596	9.46631
F6KPG5	Albumin (Fragment) OS=Homo sapiens PE=2 SV=1 - [F6KPG5_HUMAN]	95.9291	9.23	14	6	6	24	1.2408	24	7.96369	0.985832	24	7.00595	1.04732	24	3.55611	0.796721	24	11.2286	0.484944	24	60.6502	585	66.488	6.03662
B4DUF1	cDNA FLJ59760, highly similar to 1,4-alpha-glucan branching enzyme (EC 2.4.1.18) OS=Homo sapiens OX=9606 PE=2 SV=1 - [B4DUF1_HUMAN]	95.8707	8.62	5	7	7	11	0.938741	11	3.24475	1.06242	11	4.37476	1.01135	11	3.19132	1.01476	11	6.51816	1.00076	11	8.25707	661	75.7983	6.52197
A0A024R5A3	Calpain 1, (Mu/I) large subunit, isoform CRA_b OS=Homo sapiens OX=9606 GN=CAPN1 PE=3 SV=1 - [A0A024R5A3_HUMAN]	95.7843	13.1	16	10	12	21	0.953411	16	4.72997	1.01452	16	8.23388	1.02522	16	4.99424	0.973588	16	5.01297	0.974473	16	15.4546	710	81.416	5.74463
B4DL14	ATP synthase subunit gamma OS=Homo sapiens GN=ATP5C1 PE=2 SV=1 - [B4DL14_HUMAN]	95.6267	17.6	4	5	5	7	1.01478	7	8.20404	0.987814	7	4.83386	1.00049	7	1.64008	1.00741	7	3.48094	0.977904	7	7.19303	250	27.4953	7.41553
Q53GF0	Cytidine 5'-monophosphate N-acetylneuraminic acid synthetase variant (Fragment) OS=Homo sapiens PE=2 SV=1 - [Q53GF0_HUMAN]	95.5933	16.59	4	7	7	12	0.997523	12	7.33452	0.998709	12	5.24106	1.01087	12	2.82133	0.970946	12	3.14262	1.06276	12	8.01362	434	48.2986	7.92822
D3DX33	HCG1999854, isoform CRA_a OS=Homo sapiens GN=hCG_1999854 PE=4 SV=1 - [D3DX33_HUMAN]	95.5156	1.67	4	1	1	4	4.48939	2	0				2.51044	2	0							1257	140.679	6.96143
Q9UHB9	Signal recognition particle subunit SRP68 OS=Homo sapiens GN=SRP68 PE=1 SV=2 - [SRP68_HUMAN]	95.4599	11.96	7	7	7	11	1.02725	11	3.919	1.09764	10	6.80983	0.968966	11	6.29938	0.980366	9	9.82954	1.00957	9	13.5939	627	70.6856	8.55811
O60701	UDP-glucose 6-dehydrogenase OS=Homo sapiens GN=UGDH PE=1 SV=1 - [UGDH_HUMAN]	95.29	7.89	9	4	4	9	1.0616	9	6.47914	0.992593	9	8.99983	0.970348	9	4.32773	1.03578	9	12.2671	0.897211	9	5.57613	494	54.9893	7.12256
Q9BTQ7	Similar to ribosomal protein L23 (Fragment) OS=Homo sapiens PE=2 SV=1 - [Q9BTQ7_HUMAN]	95.2178	19.4	8	3	3	10	0.959873	10	2.17352	1.05157	10	2.35566	0.977372	10	3.1472	0.994449	10	3.02556	1.23415	10	13.3427	134	14.1407	10.2573
B4DPJ2	Annexin OS=Homo sapiens OX=9606 PE=2 SV=1 - [B4DPJ2_HUMAN]	95.1865	16.79	11	7	7	13	0.980147	13	3.58357	0.968863	13	6.92361	1.02868	13	5.87767	1.02492	13	8.15121	0.885549	13	10.0997	411	45.5693	8.51416
A0A0S2Z492	DNA helicase OS=Homo sapiens OX=9606 GN=MCM3 PE=2 SV=1 - [A0A0S2Z492_HUMAN]	94.6847	12.85	3	1	12	22	0.846266	1		1.30046	1		1.00136	1		0.925484	1		1.00581	1		833	93.6632	6.37939
P31153	S-adenosylmethionine synthase isoform type-2 OS=Homo sapiens GN=MAT2A PE=1 SV=1 - [METK2_HUMAN]	94.5067	21.77	9	10	10	17	0.977753	17	7.0178	0.95525	17	6.13641	1.01883	17	5.24204	1.05492	17	10.4041	0.921442	17	13.1982	395	43.6333	6.48096
P53814	Smoothelin OS=Homo sapiens OX=9606 GN=SMTN PE=1 SV=7 - [SMTN_HUMAN]	94.3549	8.07	24	7	7	11	1.09835	11	22.8381	0.882287	11	12.4306	0.966518	11	8.80305	1.09189	11	6.83664	0.845855	11	26.8732	917	98.9982	9.0708
C9JZI7	Nucleosome assembly protein 1-like 4 (Fragment) OS=Homo sapiens OX=9606 GN=NAP1L4 PE=1 SV=1 - [C9JZI7_HUMAN]	93.9	14.75	17	5	5	8	1.02536	8	4.244	0.939412	8	4.44193	1.01369	8	6.05489	0.962422	8	5.24585	0.909214	8	9.85267	278	31.8198	5.0083
B4DZ87	cDNA FLJ57240, highly similar to Mitochondrial proteins import receptor OS=Homo sapiens OX=9606 PE=2 SV=1 - [B4DZ87_HUMAN]	93.8736	16.97	4	10	10	13	1.03308	13	4.04392	1.02463	13	4.19728	0.969505	13	2.14162	1.00743	13	4.81651	0.964924	13	15.2597	501	56.8945	5.90967
P14550	Alcohol dehydrogenase [NADP(+)] OS=Homo sapiens OX=9606 GN=AKR1A1 PE=1 SV=3 - [AK1A1_HUMAN]	93.7467	16.92	5	5	6	13	1.05306	10	4.66756	0.944844	10	5.69064	1.01132	10	6.21883	0.982289	10	4.64821	0.866666	9	9.838	325	36.5499	6.78564
O00469	Procollagen-lysine,2-oxoglutarate 5-dioxygenase 2 OS=Homo sapiens OX=9606 GN=PLOD2 PE=1 SV=2 - [PLOD2_HUMAN]	93.6591	11.4	6	9	9	13	0.954974	13	6.30279	1.01213	13	5.17741	1.04569	13	6.7722	1.0299	13	5.07631	0.997613	13	13.1455	737	84.6316	6.7124
Q14151	Scaffold attachment factor B2 OS=Homo sapiens GN=SAFB2 PE=1 SV=1 - [SAFB2_HUMAN]	93.4252	11.86	2	9	14	21	1.03487	15	6.50051	0.998956	15	3.8465	0.932876	15	8.10738	1.00615	15	12.2436	1.06685	14	14.8046	953	107.408	6.16357
Q86UP2	Kinectin OS=Homo sapiens GN=KTN1 PE=1 SV=1 - [KTN1_HUMAN]	93.1189	12.75	9	19	20	28	0.986847	26	7.28602	0.966814	26	15.1671	1.03073	26	4.04821	0.952741	26	8.71389	0.959339	25	20.9394	1357	156.179	5.64307
B4E1E2	Hepatocyte growth factor-regulated tyrosine kinase substrate OS=Homo sapiens OX=9606 PE=2 SV=1 - [B4E1E2_HUMAN]	93.0765	9.23	8	7	7	10	1.05194	10	5.50264	0.930773	10	14.7987	1.01402	10	3.58779	1.00482	10	9.91752	0.95555	9	10.8523	661	74.8076	7.98682
O75367	Core histone macro-H2A.1 OS=Homo sapiens GN=H2AFY PE=1 SV=4 - [H2AY_HUMAN]	92.71	11.56	7	5	5	13	0.931904	13	5.2984	1.01812	13	5.08749	1.05589	13	3.19645	0.993323	13	5.79502	1.0057	13	18.0258	372	39.5925	9.78857
P05198	Eukaryotic translation initiation factor 2 subunit 1 OS=Homo sapiens GN=EIF2S1 PE=1 SV=3 - [IF2A_HUMAN]	92.4533	13.33	3	4	4	10	1.01374	10	3.28513	1.00105	10	9.59177	0.993299	10	3.94225	1.03259	10	5.5525	0.943044	10	15.1272	315	36.0894	5.08447
Q92538	Golgi-specific brefeldin A-resistance guanine nucleotide exchange factor 1 OS=Homo sapiens GN=GBF1 PE=1 SV=2 - [GBF1_HUMAN]	92.1971	5.27	5	10	11	18	0.917925	17	8.30906	1.06846	17	11.0421	0.998751	17	4.05522	1.01903	17	5.07347	1.02893	17	12.9028	1859	206.315	5.73193
A0A024RAC0	Leucine zipper protein 1, isoform CRA_a OS=Homo sapiens OX=9606 GN=LUZP1 PE=4 SV=1 - [A0A024RAC0_HUMAN]	92.154	5.02	4	5	5	6	1.00107	6	4.90504	0.962242	6	8.65559	0.99764	6	5.43817	1.00266	6	7.78184	0.94425	6	8.61303	1076	120.231	8.63135
Q06323	Proteasome activator complex subunit 1 OS=Homo sapiens OX=9606 GN=PSME1 PE=1 SV=1 - [PSME1_HUMAN]	92.15	24.9	9	7	7	13	1.0231	13	4.73062	0.904821	12	6.79342	1.06918	13	5.66692	0.97114	13	10.03	0.932129	12	20.8278	249	28.705	6.02393
F8VR82	Serine/threonine-protein phosphatase OS=Homo sapiens GN=PPP1CC PE=2 SV=1 - [F8VR82_HUMAN]	91.5985	13.7	11	1	4	15	1.01235	2	0.643894	0.940661	2	0.698481	0.998783	2	2.46047	1.04612	2	0.974758	1.0031	2	16.0585	270	30.9666	5.87158
Q9Y5S9	RNA-binding protein 8A OS=Homo sapiens OX=9606 GN=RBM8A PE=1 SV=1 - [RBM8A_HUMAN]	91.5778	20.69	2	3	3	6	0.954383	6	7.63739	1.07178	6	7.65662	0.98191	6	5.39109	1.04983	6	8.89241	1.14836	6	21.2682	174	19.8767	5.71924
B3KTM6	Ribosomal protein L5, isoform CRA_b OS=Homo sapiens OX=9606 GN=RPL5 PE=2 SV=1 - [B3KTM6_HUMAN]	91.5362	33.2	6	11	11	24	0.990653	24	4.47555	1.0431	23	11.4145	0.954952	24	4.08671	1.01668	24	7.00158	1.14769	22	10.2956	247	28.0262	9.12939
B4DQ39	cDNA FLJ55743, highly similar to DNA replication licensing factor MCM5 OS=Homo sapiens PE=2 SV=1 - [B4DQ39_HUMAN]	91.4455	10.11	10	8	8	11	0.96825	11	6.66726	1.04358	11	5.03696	0.999047	11	4.32959	0.99039	11	12.6673	1.02411	11	15.6042	643	71.499	9.30518
G3XAH6	Poly(A) polymerase alpha OS=Homo sapiens OX=9606 GN=PAPOLA PE=1 SV=1 - [G3XAH6_HUMAN]	91.42	5.39	26	3	4	7	0.981228	6	8.11029	1.00043	6	8.24147	1.02701	6	1.6568	0.998703	6	6.20805	0.958406	6	6.61174	724	80.576	8.104
J9R021	Eukaryotic translation initiation factor 3 subunit A OS=Homo sapiens GN=eIF3a PE=2 SV=1 - [J9R021_HUMAN]	91.3367	27.5	7	49	49	73	1.01243	73	6.25473	1.03338	72	10.262	0.974976	73	6.3234	1.00558	71	5.89037	1.0947	69	19.3989	1382	166.381	6.78564
P42166	Lamina-associated polypeptide 2, isoform alpha OS=Homo sapiens GN=TMPO PE=1 SV=2 - [LAP2A_HUMAN]	91.31	14.84	1	4	10	18	1.01965	8	3.86071	0.942287	8	5.22221	0.981599	8	0.97331	1.09975	8	2.55338	0.970033	8	11.0439	694	75.4456	7.66455
C9J0J7	Profilin OS=Homo sapiens OX=9606 GN=PFN2 PE=1 SV=1 - [C9J0J7_HUMAN]	91.0767	26.37	6	1	2	4	0.979313	1		0.837957	1		1.10028	1		1.01365	1		0.826443	1		91	9.83408	9.17334
P21399	Cytoplasmic aconitate hydratase OS=Homo sapiens OX=9606 GN=ACO1 PE=1 SV=3 - [ACOC_HUMAN]	90.6557	8.66	4	9	9	13	1.01764	13	3.40426	1.02706	13	9.7656	0.977757	13	2.97906	0.971863	13	8.43713	1.05264	13	13.8962	889	98.3366	6.68311
P61956	Small ubiquitin-related modifier 2 OS=Homo sapiens OX=9606 GN=SUMO2 PE=1 SV=3 - [SUMO2_HUMAN]	90.0191	29.47	5	3	3	6	1.019	6	0.885028	0.870556	6	1.46534	1.04276	6	1.51143	1.01827	6	3.85285	0.92493	6	2.95874	95	10.8644	5.50342
Q86U75	Dihydropyrimidinase-like 2 OS=Homo sapiens OX=9606 PE=2 SV=1 - [Q86U75_HUMAN]	89.75	9.69	10	2	6	10	0.866816	2	2.54029	1.12578	2	1.53026	1.07424	2	1.40119	0.869335	2	2.22184	1.03613	2	2.17268	619	66.9753	5.99854
Q5T123	SH3 domain-binding glutamic acid-rich-like protein 3 OS=Homo sapiens OX=9606 GN=SH3BGRL3 PE=1 SV=1 - [Q5T123_HUMAN]	89.7298	28.41	4	3	3	10	1.04891	10	5.14624	0.854287	10	11.1323	1.08416	10	5.26725	0.939199	10	6.9071	0.857375	9	16.4636	88	9.37476	9.36377
B7Z2X4	cDNA FLJ53327, highly similar to Gelsolin OS=Homo sapiens OX=9606 PE=2 SV=1 - [B7Z2X4_HUMAN]	89.56	12.77	13	10	10	16	1.00881	16	5.09239	1.04388	16	7.18828	0.993219	16	4.03586	0.966487	16	3.09842	0.979647	15	14.4148	705	77.7411	5.69385
Q59GU5	Dynein, cytoplasmic, intermediate polypeptide 2 variant (Fragment) OS=Homo sapiens PE=2 SV=1 - [Q59GU5_HUMAN]	89.168	10.26	16	5	5	8	0.981391	8	6.16913	0.994157	8	6.96774	1.00049	8	4.20669	0.972169	8	2.28406	0.973154	8	6.86005	575	63.8321	5.07178
F8VWH9	ADP-ribosylation factor GTPase-activating protein 1 OS=Homo sapiens OX=9606 GN=ARFGAP1 PE=1 SV=1 - [F8VWH9_HUMAN]	89.0593	16.47	8	6	6	8	0.94038	8	5.30532	0.978759	8	7.22215	1.06902	8	4.01299	0.970774	8	4.14797	0.847194	8	16.5106	340	37.0865	5.2749
P62906	60S ribosomal protein L10a OS=Homo sapiens GN=RPL10A PE=1 SV=2 - [RL10A_HUMAN]	88.6862	18.43	3	4	4	14	1.01018	14	6.4055	1.01346	14	6.39044	0.965516	14	5.03994	1.03066	14	5.25979	1.07765	13	15.9544	217	24.8155	9.93506
P62888	60S ribosomal protein L30 OS=Homo sapiens OX=9606 GN=RPL30 PE=1 SV=2 - [RL30_HUMAN]	88.53	36.52	5	5	6	15	0.979691	11	10.8726	1.02411	11	17.1311	0.950967	11	3.7248	1.0404	11	3.35741	1.17251	11	10.2988	115	12.7757	9.62744
Q59GY3	Arginine/serine-rich splicing factor 6 variant (Fragment) OS=Homo sapiens PE=2 SV=1 - [Q59GY3_HUMAN]	88.4151	13.26	5	1	4	13	1.00844	4	5.6069	1.11075	4	3.02902	0.966237	4	1.71184	0.965156	4	5.63941	1.0508	4	6.81679	279	31.8461	10.9458
A0A0C4DGS1	Dolichyl-diphosphooligosaccharide--protein glycosyltransferase 48 kDa subunit OS=Homo sapiens OX=9606 GN=DDOST PE=1 SV=1 - [A0A0C4DGS1_HUMAN]	88.24	12.3	4	6	6	12	0.960778	12	10.1355	1.00355	12	8.51609	1.06068	12	5.951	0.938115	12	12.3213	0.931761	12	11.2013	439	48.769	5.69385
Q7LG56	Ribonucleoside-diphosphate reductase subunit M2 B OS=Homo sapiens OX=9606 GN=RRM2B PE=1 SV=1 - [RIR2B_HUMAN]	88.2333	7.12	4	2	3	5	1.02107	4	2.60178	0.987332	4	5.73865	0.989628	4	1.80385	0.978713	4	3.89178	1.00896	4	11.6168	351	40.7104	4.97021
P35606	Coatomer subunit beta' OS=Homo sapiens GN=COPB2 PE=1 SV=2 - [COPB2_HUMAN]	88.2135	7.06	9	7	7	13	0.977666	13	10.0183	0.964539	13	6.91839	1.04145	13	3.77873	0.969497	13	4.76309	0.990706	13	13.363	906	102.422	5.2749
Q4ZG57	Putative uncharacterized protein MCM6 (Fragment) OS=Homo sapiens GN=MCM6 PE=2 SV=1 - [Q4ZG57_HUMAN]	88.1067	12.48	3	12	12	18	0.949112	18	2.58686	1.06492	18	10.6304	1.00926	18	4.87478	0.999124	18	6.50133	1.03401	18	17.7468	785	88.8903	5.60498
Q59G46	Thioredoxin-like 1 variant (Fragment) OS=Homo sapiens OX=9606 PE=2 SV=1 - [Q59G46_HUMAN]	88.0481	19.64	7	5	5	9	1.00608	9	3.41485	0.9116	8	8.97306	1.0457	9	5.10963	0.986307	9	7.69744	0.824716	8	21.4687	280	31.3353	4.83057
E7EVW7	Hematopoietic lineage cell-specific protein OS=Homo sapiens OX=9606 GN=HCLS1 PE=1 SV=1 - [E7EVW7_HUMAN]	87.939	16.93	3	1	8	16	1.09168	1		1.01927	1		1.02124	1		0.758222	1		1.11161	1		449	49.6739	4.7417
P62854	40S ribosomal protein S26 OS=Homo sapiens GN=RPS26 PE=1 SV=3 - [RS26_HUMAN]	87.59	25.22	5	4	4	7	0.93129	7	8.98968	1.0755	7	12.7136	0.972279	7	4.43029	0.967028	7	6.13256	1.11931	7	33.8635	115	13.0071	11.0044
D6RD47	40S ribosomal protein S23 OS=Homo sapiens GN=RPS23 PE=3 SV=1 - [D6RD47_HUMAN]	87.5485	26.87	6	4	4	12	0.967838	11	8.65014	1.05896	11	5.61663	1.02038	11	3.70482	0.93459	11	8.89921	1.10612	11	18.3136	134	14.8279	10.228
P63096	Guanine nucleotide-binding protein G(i) subunit alpha-1 OS=Homo sapiens OX=9606 GN=GNAI1 PE=1 SV=2 - [GNAI1_HUMAN]	87.5	14.12	29	1	6	13	1.06367	2	9.66673	1.00982	2	12.126	0.946056	2	5.92619	1.0259	2	13.2529	1.01229	2	3.10444	354	40.3352	5.97314
Q01813	6-phosphofructokinase type C OS=Homo sapiens GN=PFKP PE=1 SV=2 - [K6PP_HUMAN]	87.4298	14.41	10	9	11	24	0.975952	21	6.48297	0.989586	21	7.2774	1.02462	21	5.44303	0.987686	21	4.30401	1.06776	20	20.3768	784	85.5415	7.54736
Q9BU08	Putative uncharacterized protein (Fragment) OS=Homo sapiens PE=2 SV=1 - [Q9BU08_HUMAN]	87.3367	29.5	17	20	20	30	1.00778	30	6.54074	0.987523	30	6.12626	1.00259	30	3.12048	1.0108	30	4.16196	0.919175	30	12.6356	539	59.4307	5.65576
A0A024R9Q1	Thrombospondin 1, isoform CRA_a OS=Homo sapiens OX=9606 GN=THBS1 PE=4 SV=1 - [A0A024R9Q1_HUMAN]	87.2232	7.61	6	9	9	11	0.88696	11	13.759	1.20227	11	12.2664	1.07636	11	6.33379	0.7465	11	20.2838	1.06024	11	8.92238	1170	129.27	4.94482
A0A1B0GV49	Alpha-aminoadipic semialdehyde dehydrogenase OS=Homo sapiens OX=9606 GN=ALDH7A1 PE=1 SV=1 - [A0A1B0GV49_HUMAN]	87.19	8.26	13	4	4	7	0.979086	7	6.94454	0.985347	7	7.82764	1.01776	7	2.38157	0.993254	7	4.18369	0.962982	7	6.71188	472	50.9391	7.63525
H7C2W9	60S ribosomal protein L31 (Fragment) OS=Homo sapiens OX=9606 GN=RPL31 PE=1 SV=1 - [H7C2W9_HUMAN]	87.1511	32.41	8	6	6	20	0.98005	20	5.56741	1.04497	20	6.12835	0.968451	20	4.77612	1.00591	20	5.987	1.16978	19	8.8225	108	12.8031	11.0044
O00232	26S proteasome non-ATPase regulatory subunit 12 OS=Homo sapiens OX=9606 GN=PSMD12 PE=1 SV=3 - [PSD12_HUMAN]	87.1257	8.77	2	5	5	10	0.945356	10	6.79852	1.00249	10	3.1547	1.06637	10	4.91266	0.934411	10	8.74593	0.881032	10	19.2673	456	52.8706	7.6499
B7Z3Q4	cDNA FLJ51873, highly similar to Alkyldihydroxyacetonephosphate synthase, peroxisomal (EC 2.5.1.26) OS=Homo sapiens PE=2 SV=1 - [B7Z3Q4_HUMAN]	86.8759	10.74	8	6	6	7	1.03949	7	7.44476	0.929385	7	11.8159	1.00078	7	5.38676	1.04477	7	6.32578	0.92892	7	11.0238	568	63.8061	6.82959
Q9NTK5	Obg-like ATPase 1 OS=Homo sapiens GN=OLA1 PE=1 SV=2 - [OLA1_HUMAN]	86.6809	13.89	6	6	6	13	0.977589	13	5.03354	1.01215	13	6.30703	0.992196	13	3.57682	0.998143	13	4.03459	1.02318	13	6.61348	396	44.7153	7.81104
B4DHX4	Rab GDP dissociation inhibitor OS=Homo sapiens OX=9606 PE=2 SV=1 - [B4DHX4_HUMAN]	86.6705	15.35	6	3	5	11	1.07187	6	2.58276	0.970695	6	7.80837	1.03793	6	3.30967	0.981192	6	3.90011	0.992409	6	11.2115	417	46.8782	5.04639
B2R983	cDNA, FLJ94267, highly similar to Homo sapiens glutathione S-transferase omega 1 (GSTO1), mRNA OS=Homo sapiens OX=9606 PE=2 SV=1 - [B2R983_HUMAN]	86.6571	19.92	4	5	5	12	0.985891	12	4.7623	0.985243	12	2.95512	1.0373	12	3.3444	0.985954	12	5.78046	0.929398	12	13.2152	241	27.521	6.59521
P11216	Glycogen phosphorylase, brain form OS=Homo sapiens OX=9606 GN=PYGB PE=1 SV=5 - [PYGB_HUMAN]	86.3673	14.12	11	10	14	20	0.966133	15	5.48751	1.05357	15	5.91468	1.02447	15	5.7669	0.977594	15	10.2988	0.970119	15	21.6037	843	96.6345	6.85889
M0R0P1	rRNA 2'-O-methyltransferase fibrillarin (Fragment) OS=Homo sapiens GN=FBL PE=2 SV=1 - [M0R0P1_HUMAN]	86.3648	21.93	12	7	7	13	0.994545	13	4.46621	1.05486	13	5.95466	0.983773	13	7.97736	0.978668	13	6.41467	1.06281	13	18.0032	228	24.5288	10.1108
P49662	Caspase-4 OS=Homo sapiens OX=9606 GN=CASP4 PE=1 SV=1 - [CASP4_HUMAN]	86.26	10.08	2	3	3	4	1.02103	4	5.80321	0.903213	4	19.4666	1.00108	4	1.99818	1.07908	4	18.1548	0.974288	3	1.98772	377	43.2345	5.99854
Q96T88	E3 ubiquitin-protein ligase UHRF1 OS=Homo sapiens OX=9606 GN=UHRF1 PE=1 SV=1 - [UHRF1_HUMAN]	86.1529	9.08	5	7	7	12	0.829216	12	12.1484	1.08981	12	7.7843	1.00934	12	4.50669	1.00074	12	6.33491	1.17046	12	7.77217	793	89.757	7.56201
Q96HI4	Glycylpeptide N-tetradecanoyltransferase (Fragment) OS=Homo sapiens GN=NMT1 PE=2 SV=2 - [Q96HI4_HUMAN]	86.1407	6.68	11	4	4	7	0.961264	7	3.61831	1.08451	7	4.77461	0.974453	7	3.84918	0.951135	7	2.35454	1.1991	7	19.4244	494	56.5678	7.79639
Q7L5N7	Lysophosphatidylcholine acyltransferase 2 OS=Homo sapiens GN=LPCAT2 PE=1 SV=1 - [PCAT2_HUMAN]	86.0677	8.46	2	5	5	10	1.03587	10	6.39118	0.982775	10	7.76842	0.992406	10	3.79996	0.9847	10	14.7406	1.09575	10	23.1286	544	60.1694	6.55127
C9J712	Profilin OS=Homo sapiens OX=9606 GN=PFN2 PE=1 SV=1 - [C9J712_HUMAN]	85.76	26.37	4	1	2	4	1.04742	1		0.828958	1		1.08692	1		1.00899	1		0.709931	1		91	9.79195	9.36377
M0QY97	Zinc finger CCCH domain-containing protein 4 (Fragment) OS=Homo sapiens OX=9606 GN=ZC3H4 PE=1 SV=1 - [M0QY97_HUMAN]	85.6157	4.95	2	3	3	3	0.947931	3	3.70744	1.09341	3	6.20103	0.930076	3	4.09771	1.06533	3	10.6208	1.17655	3	10.384	910	95.4765	7.32764
Q5RKV6	Exosome complex component MTR3 OS=Homo sapiens GN=EXOSC6 PE=1 SV=1 - [EXOS6_HUMAN]	85.6	12.5	1	3	3	6	0.999612	6	5.85504	0.901092	6	13.8985	1.01571	6	4.69764	0.998137	6	3.58894	1.04409	6	20.4298	272	28.2177	6.27783
G3V3M6	DNA-(apurinic or apyrimidinic site) lyase (Fragment) OS=Homo sapiens GN=APEX1 PE=2 SV=1 - [G3V3M6_HUMAN]	85.5859	28.14	10	7	7	11	1.0541	11	2.93284	1.0115	11	7.31273	0.989016	11	5.32659	1.00814	11	4.82195	0.964819	10	11.7593	263	29.1719	7.32764
B3KML1	cDNA FLJ11308 fis, clone PLACE1010074, highly similar to Sorting nexin-2 OS=Homo sapiens PE=2 SV=1 - [B3KML1_HUMAN]	84.7867	10.98	5	6	6	10	0.996388	10	1.56618	0.903546	10	9.90897	1.0269	10	4.9665	1.06962	10	3.44343	0.972629	10	15.1972	519	58.4356	5.05908
P49207	60S ribosomal protein L34 OS=Homo sapiens OX=9606 GN=RPL34 PE=1 SV=3 - [RL34_HUMAN]	84.75	28.21	2	4	4	14	0.917266	14	4.28718	1.0766	14	5.88167	0.9604	14	3.12751	0.996693	14	6.48595	1.2802	14	11.0558	117	13.2845	11.4731
O76021	Ribosomal L1 domain-containing protein 1 OS=Homo sapiens GN=RSL1D1 PE=1 SV=3 - [RL1D1_HUMAN]	84.5489	25.1	8	18	18	36	0.955138	36	7.89585	1.10946	36	7.00598	0.960304	36	5.32619	1.01335	36	8.93283	1.12832	36	14.986	490	54.9389	10.1255
Q6MZR8	Putative uncharacterized protein DKFZp686L19178 (Fragment) OS=Homo sapiens GN=DKFZp686L19178 PE=2 SV=2 - [Q6MZR8_HUMAN]	84.3695	5.65	9	6	6	10	0.976982	10	3.37233	1.04815	10	8.66878	0.967481	10	2.10124	1.01442	10	4.54203	1.0453	10	11.6298	832	97.8864	8.88037
B3KRR1	cDNA FLJ34725 fis, clone MESAN2005958, highly similar to RNA-binding protein Luc7-like 2 OS=Homo sapiens PE=2 SV=1 - [B3KRR1_HUMAN]	84.36	14.16	5	4	7	10	0.93852	6	6.992	1.12883	6	2.68654	0.943734	6	4.03908	1.04566	6	3.73557	1.12694	6	7.35666	339	40.4668	10.1401
Q10713	Mitochondrial-processing peptidase subunit alpha OS=Homo sapiens OX=9606 GN=PMPCA PE=1 SV=2 - [MPPA_HUMAN]	84.2862	5.33	2	3	3	8	0.985339	8	4.2044	0.984727	8	3.38162	0.971402	8	1.60242	1.10151	8	4.78716	1.04592	8	9.30415	525	58.2156	6.91748
Q9H2G2	STE20-like serine/threonine-protein kinase OS=Homo sapiens GN=SLK PE=1 SV=1 - [SLK_HUMAN]	83.8989	7.29	2	8	10	18	0.960276	16	12.6929	1.07475	16	8.80211	0.962088	16	4.9014	1.01071	16	10.5658	1.08956	15	13.6744	1235	142.607	5.14795
H0Y5H6	Ubiquitin-associated protein 2-like (Fragment) OS=Homo sapiens OX=9606 GN=UBAP2L PE=1 SV=1 - [H0Y5H6_HUMAN]	83.8122	10.7	2	1	4	7	0.866393	1		1.21126	1		0.92797	1		0.911885	1		1.61776	1		383	40.1945	7.7085
A8K492	cDNA FLJ76789, highly similar to Homo sapiens methionine-tRNA synthetase (MARS), mRNA OS=Homo sapiens PE=2 SV=1 - [A8K492_HUMAN]	83.7926	7.44	13	7	7	12	0.986466	12	4.81983	1.04497	12	7.10405	0.992516	12	3.91215	0.99568	12	5.54665	0.976273	12	14.4972	900	101.08	6.16357
Q86TQ8	Dihydrolipoamide S-succinyltransferase (E2 component of 2-oxo-glutarate complex), isoform CRA_c (Fragment) OS=Homo sapiens GN=DLST PE=2 SV=1 - [Q86TQ8_HUMAN]	83.7149	19.54	8	7	7	15	1.08837	15	4.79709	0.960005	15	7.7462	0.985512	15	3.92965	0.996542	15	6.99361	0.906486	15	18.4869	307	32.7872	9.5835
P18124	60S ribosomal protein L7 OS=Homo sapiens OX=9606 GN=RPL7 PE=1 SV=1 - [RL7_HUMAN]	83.712	41.13	9	12	13	22	0.921181	21	9.01285	1.02377	21	13.4289	1.03396	21	6.7491	1.01566	21	6.12189	1.00913	19	11.3776	248	29.2072	10.6528
P39748	Flap endonuclease 1 OS=Homo sapiens GN=FEN1 PE=1 SV=1 - [FEN1_HUMAN]	83.6	16.58	7	7	7	13	0.983667	13	3.39564	1.01612	13	9.57266	0.993254	13	6.05541	0.961507	13	4.20119	1.15949	13	12.2703	380	42.5661	8.6167
B3KRV6	cDNA FLJ34961 fis, clone NTONG2003839, highly similar to CONNECTIVE TISSUE GROWTH FACTOR OS=Homo sapiens PE=2 SV=1 - [B3KRV6_HUMAN]	83.42	15.61	6	5	5	9	0.95718	9	6.85004	1.13621	9	3.79476	1.01542	9	6.99485	0.920808	9	8.62649	0.876655	9	10.5806	301	33.2657	8.07471
Q96N83	Podocalyxin OS=Homo sapiens OX=9606 PE=2 SV=1 - [Q96N83_HUMAN]	83.2234	13.9	3	7	7	10	0.961149	10	5.06408	1.0122	10	6.85552	1.02328	10	2.82457	1.04841	10	6.50688	0.943745	10	6.1625	518	54.543	5.57959
O15256	Parathymosin (Fragment) OS=Homo sapiens OX=9606 GN=PTMS PE=4 SV=1 - [O15256_HUMAN]	83.21	20.63	3	3	3	6	1.0971	6	1.46844	0.674969	6	19.955	1.13613	6	7.19396	0.957974	6	3.12567	0.604261	6	28.6235	63	7.44688	9.5249
K7EQN7	ATP-dependent RNA helicase DDX39A (Fragment) OS=Homo sapiens GN=DDX39A PE=2 SV=1 - [K7EQN7_HUMAN]	83.0467	21.96	11	3	8	12	1.03333	3	2.34733	0.986938	3	10.5707	1.02618	3	0.849985	1.0308	3	2.96544	1.00138	3	2.93255	255	28.8136	6.63916
A0A1S5UYZ7	Rap guanine nucleotide exchange factor 1 OS=Homo sapiens OX=9606 GN=RAPGEF1 PE=2 SV=1 - [A0A1S5UYZ7_HUMAN]	82.99	1.21	2	1	1	1	0.875841	1		1.14323	1		1.05642	1		0.828442	1		1.1709	1		1076	120.163	5.96045
A0A087X1B7	Chromatin target of PRMT1 protein OS=Homo sapiens OX=9606 GN=CHTOP PE=1 SV=1 - [A0A087X1B7_HUMAN]	82.97	17.11	3	1	1	2	0.992492	2	0.974994	0.98903	2	4.15265	1.01258	2	3.32252	0.923194	2	5.85556	1.16633	2	11.6884	76	8.51457	12.0151
P13674	Prolyl 4-hydroxylase subunit alpha-1 OS=Homo sapiens OX=9606 GN=P4HA1 PE=1 SV=2 - [P4HA1_HUMAN]	82.7347	5.24	2	3	3	5	0.956069	5	3.13629	0.931613	5	13.5003	1.11362	5	1.70117	1.00457	5	6.61563	0.948512	5	8.28073	534	61.011	6.01123
Q9NYF8	Bcl-2-associated transcription factor 1 OS=Homo sapiens GN=BCLAF1 PE=1 SV=2 - [BCLF1_HUMAN]	82.6914	13.7	22	15	15	21	1.01766	21	8.48802	1.03018	21	8.64481	0.971359	21	5.31479	0.995851	20	9.71566	1.14066	20	13.3355	920	106.059	9.979
O75533	Splicing factor 3B subunit 1 OS=Homo sapiens GN=SF3B1 PE=1 SV=3 - [SF3B1_HUMAN]	82.56	8.51	11	13	13	17	0.979038	15	6.28285	1.04683	15	9.76712	0.998146	15	5.9172	0.974302	15	4.37341	1.06575	13	17.1945	1304	145.738	7.09326
B4E0S6	cDNA FLJ55635, highly similar to pre-mRNA-splicing factorATP-dependent RNA helicase DHX15 (EC 3.6.1.-) OS=Homo sapiens PE=2 SV=1 - [B4E0S6_HUMAN]	82.5432	9.95	11	9	9	14	1.04696	13	5.13455	1.00305	13	9.91121	0.965222	13	7.0912	0.988645	13	6.8374	0.94237	13	18.515	784	89.4906	7.45947
Q9UQ35	Serine/arginine repetitive matrix protein 2 OS=Homo sapiens GN=SRRM2 PE=1 SV=2 - [SRRM2_HUMAN]	82.4	2	9	5	5	6	1.03771	6	6.37952	1.03843	6	9.88783	0.948075	6	5.19199	1.03191	6	4.71019	1.03614	5	11.5417	2752	299.438	12.0591
Q96PK6	RNA-binding protein 14 OS=Homo sapiens GN=RBM14 PE=1 SV=2 - [RBM14_HUMAN]	82.3273	12.56	4	8	8	14	0.977453	14	5.27017	1.03623	14	2.46197	0.959485	14	6.13785	1.02586	14	12.1629	1.07266	14	13.939	669	69.4489	9.67139
Q7L7X3	Serine/threonine-protein kinase TAO1 OS=Homo sapiens OX=9606 GN=TAOK1 PE=1 SV=1 - [TAOK1_HUMAN]	82.3018	4	2	3	5	5	0.836318	3	0.241825	1.15379	3	0.756733	0.950377	3	1.99001	0.985229	3	6.91654	1.21325	3	9.92288	1001	115.997	7.6499
B7Z2Z1	cDNA FLJ59523, highly similar to Scaffold attachment factor B OS=Homo sapiens PE=2 SV=1 - [B7Z2Z1_HUMAN]	82.1587	17.51	12	12	17	28	1.03079	22	5.87751	1.03698	22	4.86603	0.959565	22	7.50094	0.99783	22	6.20751	1.09334	22	16.6973	811	91.0304	7.23975
A0A140VKC0	Testis tissue sperm-binding protein Li 37a OS=Homo sapiens OX=9606 PE=2 SV=1 - [A0A140VKC0_HUMAN]	82.0933	17.43	4	11	11	20	0.971973	20	4.77143	1.02005	20	5.86737	0.993534	20	4.78183	1.04171	20	6.38305	1.03265	19	15.2076	505	56.992	6.37939
Q9GZP8	Immortalization up-regulated protein OS=Homo sapiens OX=9606 GN=IMUP PE=1 SV=1 - [IMUP_HUMAN]	81.9067	23.58	1	2	3	8	0.992214	6	13.8856	1.06687	6	8.27423	0.931398	6	4.20763	0.952607	6	7.51293	1.11795	6	6.42493	106	10.8906	9.72998
E9PCT5	Caveolin OS=Homo sapiens OX=9606 GN=CAV1 PE=1 SV=1 - [E9PCT5_HUMAN]	81.7614	24.55	9	5	5	12	1.02467	12	3.24284	1.04732	12	6.54265	0.955769	12	2.13067	0.958728	12	5.16196	1.07319	12	13.866	167	19.1648	5.79541
Q01469	Fatty acid-binding protein, epidermal OS=Homo sapiens GN=FABP5 PE=1 SV=3 - [FABP5_HUMAN]	81.72	25.19	3	5	5	11	1.06214	11	5.10631	0.926634	11	5.98018	1.01313	11	1.06773	1.07224	11	4.08391	0.773173	11	11.0545	135	15.1546	7.00537
B4DJB0	cDNA FLJ60092, highly similar to 14-3-3 protein epsilon (14-3-3E) OS=Homo sapiens PE=2 SV=1 - [B4DJB0_HUMAN]	81.6671	35.25	3	1	6	17	1.06339	1		0.849507	1		1.01603	1		1.08933	1		0.843224	1		139	15.9171	5.71924
B4E380	Histone H3 OS=Homo sapiens PE=2 SV=1 - [B4E380_HUMAN]	81.6622	51.33	13	2	10	34	0.933519	2	5.23287	1.05396	2	1.2123	0.907328	2	12.8823	0.979828	2	2.68993	1.61433	2	49.7113	113	12.9103	11.9272
F5H2A4	High mobility group protein HMGI-C OS=Homo sapiens OX=9606 GN=HMGA2 PE=1 SV=1 - [F5H2A4_HUMAN]	81.6445	47.46	15	6	6	26	1.02791	26	11.3102	0.965026	25	13.7837	0.999377	25	7.63773	0.925831	25	8.60883	1.18458	24	15.2098	118	12.7069	11.7515
Q15293	Reticulocalbin-1 OS=Homo sapiens OX=9606 GN=RCN1 PE=1 SV=1 - [RCN1_HUMAN]	81.38	18.13	3	6	6	12	1.01972	12	7.1813	0.928091	11	13.1258	1.06593	12	6.57388	0.981755	12	6.72479	0.87287	12	30.5382	331	38.8662	4.99561
Q13428	Treacle protein OS=Homo sapiens GN=TCOF1 PE=1 SV=3 - [TCOF_HUMAN]	81.3184	13.64	7	21	21	33	1.04503	33	4.34427	0.970299	33	9.23797	0.989963	33	3.57876	1.00334	33	5.41621	1.01074	33	12.3746	1488	152.015	9.0415
P47813	Eukaryotic translation initiation factor 1A, X-chromosomal OS=Homo sapiens OX=9606 GN=EIF1AX PE=1 SV=2 - [IF1AX_HUMAN]	81.2264	31.94	5	5	5	9	1.02273	9	7.08853	0.943994	9	2.64881	1.0121	9	5.0025	0.997035	9	5.39501	1.02261	9	9.07901	144	16.4502	5.23682
Q8TCJ2	Dolichyl-diphosphooligosaccharide--protein glycosyltransferase subunit STT3B OS=Homo sapiens OX=9606 GN=STT3B PE=1 SV=1 - [STT3B_HUMAN]	81.1316	11.14	4	9	11	19	0.932841	16	10.0711	1.07754	16	11.5258	1.04089	16	3.1854	0.893475	16	7.55212	1.08098	15	14.2495	826	93.6137	8.90967
B2R5W3	cDNA, FLJ92658, highly similar to Homo sapiens poly (ADP-ribose) polymerase family, member 1 (PARP1), mRNA OS=Homo sapiens PE=2 SV=1 - [B2R5W3_HUMAN]	80.7721	8.58	6	10	10	14	0.967457	14	6.19428	1.04914	14	9.2407	0.982864	14	3.27211	0.97428	14	7.86181	1.04423	14	12.2731	1014	113.014	8.88037
P27824	Calnexin OS=Homo sapiens GN=CANX PE=1 SV=2 - [CALX_HUMAN]	80.7457	14.53	11	12	12	17	0.978013	17	13.9309	0.93373	16	6.25883	1.06523	17	8.46941	0.974318	16	5.4875	0.919632	16	23.2953	592	67.5259	4.60205
C9JJP5	Protein TFG (Fragment) OS=Homo sapiens OX=9606 GN=TFG PE=1 SV=1 - [C9JJP5_HUMAN]	80.7274	22.65	8	5	6	12	1.00225	11	1.58864	0.999146	11	6.1	1.01986	11	2.22722	0.995829	11	5.44035	0.903324	11	17.1491	181	20.3524	5.0083
Q15717	ELAV-like protein 1 OS=Homo sapiens GN=ELAVL1 PE=1 SV=2 - [ELAV1_HUMAN]	80.6708	11.96	3	4	4	10	1.0218	10	3.41907	1.02045	10	5.53124	0.962873	10	1.15046	1.01727	10	4.54361	1.03118	10	17.0798	326	36.0692	9.17334
E9PNW4	CD59 glycoprotein OS=Homo sapiens OX=9606 GN=CD59 PE=1 SV=1 - [E9PNW4_HUMAN]	80.4703	27.78	4	3	3	12	1.00247	12	4.58257	0.99041	12	7.15802	0.979035	12	3.60979	1.06282	12	8.11366	1.05659	11	9.51766	108	11.9765	5.74463
Q96HE7	ERO1-like protein alpha OS=Homo sapiens OX=9606 GN=ERO1A PE=1 SV=2 - [ERO1A_HUMAN]	80.0844	8.97	7	5	5	8	1.00886	8	8.63618	0.978679	8	4.1825	1.00816	8	6.30324	0.960249	8	4.02229	0.937212	8	4.30298	468	54.3581	5.68115
R4GN98	Protein S100 (Fragment) OS=Homo sapiens OX=9606 GN=S100A6 PE=1 SV=1 - [R4GN98_HUMAN]	80.047	36.47	3	4	4	22	1.01394	22	5.41279	0.968746	22	5.04442	1.01372	22	4.45913	0.971789	22	5.54438	1.01748	22	9.34974	85	9.67506	5.45264
Q96LD4	Tripartite motif-containing protein 47 OS=Homo sapiens OX=9606 GN=TRIM47 PE=1 SV=2 - [TRI47_HUMAN]	79.95	5.17	2	3	3	5	1.00014	5	1.81715	1.05365	5	11.8923	0.961079	5	7.17602	0.918144	5	2.66485	1.0626	5	10.8613	638	69.4879	6.44287
Q9H0A0	N-acetyltransferase 10 OS=Homo sapiens GN=NAT10 PE=1 SV=2 - [NAT10_HUMAN]	79.95	3.9	9	4	5	7	0.995271	6	9.26513	1.07707	6	5.16431	0.983973	6	5.14438	0.997866	6	9.64435	1.01115	6	9.84317	1025	115.657	8.26514
D3DWL9	Cleavage and polyadenylation specific factor 1, 160kDa, isoform CRA_a OS=Homo sapiens GN=CPSF1 PE=2 SV=1 - [D3DWL9_HUMAN]	79.8965	4.91	11	6	6	7	0.963176	6	4.92698	0.978188	6	5.86761	1.01438	6	7.87858	1.01301	6	5.34321	1.07186	6	9.30022	1365	151.89	6.32861
P51148	Ras-related protein Rab-5C OS=Homo sapiens GN=RAB5C PE=1 SV=2 - [RAB5C_HUMAN]	79.6157	30.56	17	3	6	7	1.07072	4	7.24894	0.984264	4	5.00756	1.05912	4	2.14136	0.857314	4	4.5584	0.862353	4	42.1241	216	23.4678	8.41162
O94906	Pre-mRNA-processing factor 6 OS=Homo sapiens GN=PRPF6 PE=1 SV=1 - [PRP6_HUMAN]	79.5718	7.55	1	7	7	9	0.986823	9	4.12148	1.04271	9	5.81367	0.970678	9	4.06799	1.03459	9	3.58059	0.980411	9	7.11351	941	106.858	8.25049
O15270	Serine palmitoyltransferase 2 OS=Homo sapiens OX=9606 GN=SPTLC2 PE=1 SV=1 - [SPTC2_HUMAN]	79.54	3.91	2	2	2	2	0.912554	2	5.19289	1.0594	2	6.29959	1.01872	2	3.37303	1.06245	2	4.6428	0.902682	2	9.35973	562	62.8839	7.78174
Q14554	Protein disulfide-isomerase A5 OS=Homo sapiens OX=9606 GN=PDIA5 PE=1 SV=1 - [PDIA5_HUMAN]	79.44	6.17	3	3	3	4	0.931985	4	3.71679	1.00239	4	11.2313	1.03393	4	5.3106	1.03319	4	3.33487	0.994436	3	30.697	519	59.5561	7.91357
Q9HDC9	Adipocyte plasma membrane-associated protein OS=Homo sapiens OX=9606 GN=APMAP PE=1 SV=2 - [APMAP_HUMAN]	79.32	21.63	2	8	8	13	0.986094	13	7.77188	1.00722	13	4.53208	1.00576	13	5.55513	0.974162	13	5.95768	0.949149	13	8.23642	416	46.4509	6.16357
P12955	Xaa-Pro dipeptidase OS=Homo sapiens OX=9606 GN=PEPD PE=1 SV=3 - [PEPD_HUMAN]	79.2027	8.92	4	5	5	8	0.977393	8	3.35134	1.02713	8	4.933	1.02282	8	3.72265	0.949266	8	9.43296	1.01365	8	13.9567	493	54.5129	5.99854
S4R3N1	HSPE1-MOB4 readthrough OS=Homo sapiens OX=9606 GN=HSPE1-MOB4 PE=3 SV=1 - [S4R3N1_HUMAN]	78.8033	9.2	4	1	3	10	1.00602	2	4.05367	1.07079	2	5.97131	0.985424	2	4.6652	0.968959	2	8.9545	0.981635	2	8.24649	261	29.7177	6.16357
Q6NX58	MAP7D1 protein (Fragment) OS=Homo sapiens OX=9606 GN=MAP7D1 PE=2 SV=1 - [Q6NX58_HUMAN]	78.8	10.62	8	8	8	9	1.01307	9	4.68818	1.03859	9	2.69099	0.978169	9	3.80747	1.0212	9	1.52001	1.0915	9	8.49163	678	75.6224	10.3013
A0A0B4J203	Uncharacterized protein OS=Homo sapiens OX=9606 PE=3 SV=1 - [A0A0B4J203_HUMAN]	78.7607	3.3	22	1	3	4							2.51044	1								849	94.6445	4.95752
Q13347	Eukaryotic translation initiation factor 3 subunit I OS=Homo sapiens GN=EIF3I PE=1 SV=1 - [EIF3I_HUMAN]	78.6693	15.38	6	5	5	13	1.01409	11	8.72956	0.932854	10	10.3095	1.00775	11	2.65852	1.08627	11	3.43896	0.973447	9	29.0006	325	36.4786	5.64307
Q9GZT3	SRA stem-loop-interacting RNA-binding protein, mitochondrial OS=Homo sapiens GN=SLIRP PE=1 SV=1 - [SLIRP_HUMAN]	78.6642	44.95	9	5	6	9	0.970977	8	7.88545	1.08521	8	11.7	0.967402	8	3.85447	0.986549	8	6.61493	1.16541	8	19.25	109	12.3414	10.2427
H0YH84	CCR4-NOT transcription complex subunit 2 (Fragment) OS=Homo sapiens OX=9606 GN=CNOT2 PE=1 SV=1 - [H0YH84_HUMAN]	78.3469	10.75	9	2	2	7	0.955821	7	2.95499	1.03127	7	10.8593	0.977581	7	3.13837	1.04662	7	5.42149	0.988455	6	13.8902	186	20.3092	5.51611
Q6DD87	Zinc finger protein 787 OS=Homo sapiens OX=9606 GN=ZNF787 PE=1 SV=4 - [ZN787_HUMAN]	78.27	4.19	1	1	1	2	1.05363	2	6.24243	0.811024	2	8.91853	1.02853	2	12.3193	1.08262	2	6.39814	0.864793	2	24.0717	382	40.4026	7.95752
Q70UQ0	Inhibitor of nuclear factor kappa-B kinase-interacting protein OS=Homo sapiens OX=9606 GN=IKBIP PE=1 SV=1 - [IKIP_HUMAN]	78.27	20.86	1	4	9	10	1.03134	5	0.341596	0.953067	5	6.49253	1.02694	5	2.78579	0.98467	5	2.71365	0.912072	5	30.9367	350	39.285	9.17334
Q32Q12	Nucleoside diphosphate kinase OS=Homo sapiens OX=9606 GN=NME1-NME2 PE=1 SV=1 - [Q32Q12_HUMAN]	78.2494	39.38	8	5	10	29	1.02647	16	8.11199	0.888192	16	18.1064	1.0029	16	2.78957	1.04373	16	10.6837	0.970611	16	16.5791	292	32.6209	8.48486
H3BTA3	E3 ubiquitin-protein ligase CHIP (Fragment) OS=Homo sapiens GN=STUB1 PE=4 SV=1 - [H3BTA3_HUMAN]	78.1772	13.38	4	2	2	4	1.10283	4	8.53086	0.867276	4	19.4698	1.01062	4	6.96756	0.919935	4	8.76083	1.09332	4	8.87472	157	18.4772	5.80811
D3DP78	Aspartyl-tRNA synthetase, isoform CRA_b OS=Homo sapiens GN=DARS PE=2 SV=1 - [D3DP78_HUMAN]	78.0572	27.99	9	15	15	22	0.999251	22	7.04288	0.986199	22	13.0721	0.998469	22	4.67847	1.01582	22	7.99198	0.975673	22	9.46287	468	53.4303	6.53662
P62750	60S ribosomal protein L23a OS=Homo sapiens OX=9606 GN=RPL23A PE=1 SV=1 - [RL23A_HUMAN]	77.9801	30.77	19	6	7	16	0.906042	13	7.14964	1.05787	13	9.27893	1.01316	13	4.44395	1.00878	13	6.51878	1.06002	13	17.0426	156	17.6841	10.4478
B4DMV9	cDNA FLJ53363, highly similar to EH-domain-containing protein 1 OS=Homo sapiens PE=2 SV=1 - [B4DMV9_HUMAN]	77.83	13.26	9	7	8	14	1.01636	13	6.50816	0.970568	13	9.81233	0.998319	13	5.42219	1.02927	13	3.51919	0.941392	13	13.8249	475	53.7352	7.40088
B2RAQ8	cDNA, FLJ95058, highly similar to Homo sapiens carnitine palmitoyltransferase 1A (liver) (CPT1A),nuclear gene encoding mitochondrial protein, mRNA OS=Homo sapiens OX=9606 PE=2 SV=1 - [B2RAQ8_HUMAN]	77.8297	10.22	5	8	8	12	0.945907	12	7.86031	1.09553	12	7.21518	0.984436	12	5.29143	0.983486	12	5.97544	1.02248	12	9.77515	773	88.2827	8.5874
P78318	Immunoglobulin-binding protein 1 OS=Homo sapiens OX=9606 GN=IGBP1 PE=1 SV=1 - [IGBP1_HUMAN]	77.76	5.6	1	2	2	3	0.946289	3	0.789674	0.962814	3	17.6634	1.01855	3	5.21337	1.06294	3	1.79792	0.833389	3	1.8148	339	39.1975	5.37646
A8K2W3	cDNA FLJ78516 OS=Homo sapiens OX=9606 PE=2 SV=1 - [A8K2W3_HUMAN]	77.67	13.18	2	7	7	13	1.03705	13	3.22613	0.935649	13	15.7193	1.05865	13	7.05196	0.906109	13	7.00365	0.895557	13	13.7563	425	47.0726	5.24951
P08754	Guanine nucleotide-binding protein G(k) subunit alpha OS=Homo sapiens OX=9606 GN=GNAI3 PE=1 SV=3 - [GNAI3_HUMAN]	77.58	16.38	28	2	7	15	1.01925	4	7.69831	0.988665	4	8.24392	0.982336	4	0.446566	1.01722	4	1.83036	1.02147	4	5.9648	354	40.5063	5.69385
J3KRB3	60S ribosomal protein L17 (Fragment) OS=Homo sapiens OX=9606 GN=RPL17 PE=3 SV=3 - [J3KRB3_HUMAN]	77.52	25.58	12	4	4	11	0.969602	11	7.3634	1.04153	11	6.86119	0.967355	11	5.39495	0.987802	11	1.82443	1.2817	11	12.243	129	14.8848	10.3892
O95758	Polypyrimidine tract-binding protein 3 OS=Homo sapiens GN=PTBP3 PE=1 SV=2 - [PTBP3_HUMAN]	77.3	4.71	3	1	3	8	1.10255	1		0.859779	1		1.01121	1		1.00409	1		0.919674	1		552	59.6521	9.0415
P29966	Myristoylated alanine-rich C-kinase substrate OS=Homo sapiens OX=9606 GN=MARCKS PE=1 SV=4 - [MARCS_HUMAN]	77.2866	24.1	3	5	5	12	1.10482	12	8.13001	0.921998	12	11.3274	1.00739	12	6.90138	0.97272	12	8.39718	0.877816	12	12.364	332	31.5359	4.44971
B1AHC9	X-ray repair cross-complementing protein 6 OS=Homo sapiens GN=XRCC6 PE=2 SV=1 - [B1AHC9_HUMAN]	77.2564	19.5	14	14	14	22	1.00044	21	5.30553	0.958324	21	14.6308	1.03528	21	9.46304	0.988068	21	7.15748	0.940397	21	17.4189	559	64.243	9.27588
A8K670	cDNA FLJ75703, highly similar to Homo sapiens nitric oxide synthase interacting protein (NOSIP), mRNA OS=Homo sapiens PE=2 SV=1 - [A8K670_HUMAN]	77.2433	10.63	9	3	3	3	1.02822	3	1.52647	1.00699	3	2.31813	1.01537	3	0.668035	0.983626	3	14.2881	0.990551	3	6.51626	301	33.163	8.82178
Q5QNZ2	ATP synthase peripheral stalk-membrane subunit b OS=Homo sapiens OX=9606 GN=ATP5PB PE=1 SV=1 - [Q5QNZ2_HUMAN]	77.2098	14.36	4	3	3	5	1.07155	5	5.91285	0.92526	5	4.25719	1.02015	5	2.83184	1.04936	5	9.58978	0.950276	4	5.59717	195	22.2608	9.26123
Q53FR4	Vacuolar protein sorting-associated protein 35 (Fragment) OS=Homo sapiens PE=2 SV=1 - [Q53FR4_HUMAN]	77.0652	9.8	3	9	9	12	1.01977	11	7.84944	1.02117	12	5.96866	1.01966	12	4.09913	1.00133	11	9.38039	1.00146	11	23.2903	796	91.6229	5.49072
B2R4K7	60S ribosomal protein L6 OS=Homo sapiens PE=2 SV=1 - [B2R4K7_HUMAN]	77.0131	20.49	9	8	8	19	0.830329	19	10.4128	1.13757	19	13.0488	1.0466	19	2.9422	0.889165	19	6.80134	1.14128	19	9.01323	288	32.6816	10.6235
P07951	Tropomyosin beta chain OS=Homo sapiens OX=9606 GN=TPM2 PE=1 SV=1 - [TPM2_HUMAN]	76.9272	42.25	16	5	14	30	0.969576	10	10.5955	0.920804	10	10.4735	1.09603	10	6.96786	0.988935	10	5.97677	0.794757	10	19.3735	284	32.8306	4.70361
P55769	NHP2-like protein 1 OS=Homo sapiens GN=NHP2L1 PE=1 SV=3 - [NH2L1_HUMAN]	76.7967	30.47	2	4	4	9	1.05435	8	5.59779	0.871379	8	2.87974	1.04732	9	3.85291	1.06807	8	2.14448	0.807438	8	5.27103	128	14.1646	8.45557
O75396	Vesicle-trafficking protein SEC22b OS=Homo sapiens GN=SEC22B PE=1 SV=4 - [SC22B_HUMAN]	76.72	20	4	4	4	5	0.981894	5	2.14394	1.00209	5	0.371721	0.995564	5	2.16276	1.02225	5	1.15554	0.925494	5	3.52705	215	24.5775	6.91748
H7C5W9	Sarcoplasmic/endoplasmic reticulum calcium ATPase 2 (Fragment) OS=Homo sapiens GN=ATP2A2 PE=3 SV=1 - [H7C5W9_HUMAN]	76.67	13.4	8	13	13	23	0.946656	23	5.70363	1.02373	23	6.60459	1.02025	23	3.15375	0.975793	23	8.03554	0.986189	23	12.946	933	102.523	5.59229
B4DM78	cDNA FLJ58199, highly similar to Fragile X mental retardation syndrome-related protein 1 OS=Homo sapiens OX=9606 PE=2 SV=1 - [B4DM78_HUMAN]	76.6544	9.38	15	5	6	10	1.03561	9	6.38428	1.00711	9	13.098	1.03755	9	2.84271	0.990667	9	6.5222	0.859426	8	18.7115	565	62.9945	6.771
B2R4F3	cDNA, FLJ92068, highly similar to Homo sapiens Rho GDP dissociation inhibitor (GDI) beta (ARHGDIB),mRNA OS=Homo sapiens OX=9606 PE=2 SV=1 - [B2R4F3_HUMAN]	76.6455	29.85	6	6	6	9	1.04459	9	5.17237	0.954364	9	19.1291	0.983445	9	5.85762	1.03147	9	16.1133	0.887824	8	15.7136	201	22.9476	5.30029
Q14157	Ubiquitin-associated protein 2-like OS=Homo sapiens OX=9606 GN=UBAP2L PE=1 SV=2 - [UBP2L_HUMAN]	76.45	8.83	10	6	9	15	1.01048	9	1.7791	0.993234	9	5.6148	1.02602	9	6.36841	0.974006	9	6.63129	0.883595	9	38.8448	1087	114.465	7.10791
J3QQV2	Monocarboxylate transporter 4 (Fragment) OS=Homo sapiens OX=9606 GN=SLC16A3 PE=1 SV=8 - [J3QQV2_HUMAN]	76.2267	7.98	12	2	2	3	1.01666	3	0.282921	0.946636	3	0.122771	0.98938	3	1.33362	1.0226	3	6.29712	0.982174	3	20.2333	263	28.0618	9.14404
B3KPZ7	cDNA FLJ32517 fis, clone SMINT1000117, highly similar to Pyruvate dehydrogenase (lipoamide)-phosphatase 1 (EC 3.1.3.43) OS=Homo sapiens OX=9606 PE=2 SV=1 - [B3KPZ7_HUMAN]	76.1023	2.8	4	1	1	3	0.956592	3	13.763	1.13216	3	5.86445	0.968754	3	1.63848	0.94146	3	2.85099	1.18289	3	1.60733	535	60.7585	6.7417
B2R858	cDNA, FLJ93750, Homo sapiens DEAD (Asp-Glu-Ala-Asp) box polypeptide 6 (DDX6), mRNA OS=Homo sapiens PE=2 SV=1 - [B2R858_HUMAN]	76.01	11.02	14	6	7	11	0.988324	9	3.28382	1.07039	9	3.73992	0.970199	9	6.86635	1.06523	9	6.03219	0.968477	9	7.70752	472	53.1827	8.66064
I3L252	Triokinase/FMN cyclase (Fragment) OS=Homo sapiens OX=9606 GN=TKFC PE=1 SV=1 - [I3L252_HUMAN]	75.9636	5.94	4	1	1	5	1.06932	5	5.40122	0.950313	4	7.30306	0.928292	5	6.10238	0.995319	4	3.97921	1.22596	3	2.91129	219	22.937	8.27979
K7EIG1	Clustered mitochondria protein homolog (Fragment) OS=Homo sapiens OX=9606 GN=CLUH PE=1 SV=2 - [K7EIG1_HUMAN]	75.91	6.08	9	1	9	12	1.12498	3	2.79747	1.1015	3	2.14474	0.943884	3	0.325669	0.96127	3	14.9819	1.13742	3	16.0831	1251	140.513	6.40479
A8K9K6	cDNA FLJ76962, highly similar to Homo sapiens nucleolar protein 5A (56kDa with KKE/D repeat) (NOL5A), mRNA OS=Homo sapiens PE=2 SV=1 - [A8K9K6_HUMAN]	75.9051	8.59	7	6	6	9	1.01659	9	4.27675	1.01019	9	9.86575	0.970782	9	5.95487	0.975992	9	6.43276	1.05667	9	9.13649	594	65.9367	9.23193
I3L1L3	Myb-binding protein 1A (Fragment) OS=Homo sapiens GN=MYBBP1A PE=4 SV=1 - [I3L1L3_HUMAN]	75.79	9.11	5	10	10	14	1.01376	12	6.41258	1.04939	12	4.34199	0.990731	12	0.979132	0.9751	12	3.64211	1.03796	12	6.84944	1252	140.154	9.26123
Q14344	Guanine nucleotide-binding protein subunit alpha-13 OS=Homo sapiens GN=GNA13 PE=1 SV=2 - [GNA13_HUMAN]	75.7133	7.43	19	2	3	8	1.11918	3	8.37032	0.94633	3	14.5829	1.0059	3	2.4426	0.98824	3	14.8758	0.812265	3	3.39959	377	44.0217	8.00146
B4DLA3	cDNA FLJ58509, highly similar to Cullin-1 OS=Homo sapiens PE=2 SV=1 - [B4DLA3_HUMAN]	75.6624	8.68	6	6	6	7	0.985334	7	2.06495	1.00466	7	6.64771	0.992108	7	1.57364	1.0295	7	7.47313	1.00266	6	8.97163	703	81.4638	7.62061
P40925	Malate dehydrogenase, cytoplasmic OS=Homo sapiens OX=9606 GN=MDH1 PE=1 SV=4 - [MDHC_HUMAN]	75.6356	20.36	5	8	8	14	1.00439	14	4.51909	0.979089	14	3.35126	1.00857	14	1.6894	1.00671	14	5.70838	0.983364	13	11.8529	334	36.403	7.35693
Q99623	Prohibitin-2 OS=Homo sapiens GN=PHB2 PE=1 SV=2 - [PHB2_HUMAN]	75.6211	31.1	11	11	11	21	1.01856	21	4.64038	0.996659	21	11.7808	0.963281	21	8.00808	1.04112	21	5.17765	1.05519	21	10.6475	299	33.2759	9.83252
A8K005	cDNA FLJ77896, highly similar to Homo sapiens Ras homolog enriched in brain (RHEB), mRNA OS=Homo sapiens OX=9606 PE=2 SV=1 - [A8K005_HUMAN]	75.5629	18.48	5	4	4	8	1.00578	8	1.07551	0.987351	8	3.78543	1.02146	8	1.64949	0.99946	8	4.06998	0.938233	8	8.53968	184	20.4525	5.92236
D6W5E6	UDP-glucose pyrophosphorylase 2, isoform CRA_b OS=Homo sapiens OX=9606 GN=UGP2 PE=4 SV=1 - [D6W5E6_HUMAN]	75.4371	14.41	9	6	6	12	1.02611	12	5.13052	1.00638	12	9.56504	0.987189	12	2.37644	1.01694	12	5.39469	0.931595	12	8.56804	347	38.7412	7.54736
B2RBH2	cDNA, FLJ95508, highly similar to Homo sapiens 5'-nucleotidase, ecto (CD73) (NT5E), mRNA OS=Homo sapiens PE=2 SV=1 - [B2RBH2_HUMAN]	75.4317	8.19	8	5	5	8	1.031	8	2.53412	0.970423	8	3.12764	1.01344	8	4.17947	1.03126	8	8.42543	0.8664	8	5.99308	574	63.3555	7.03467
O60884	DnaJ homolog subfamily A member 2 OS=Homo sapiens GN=DNAJA2 PE=1 SV=1 - [DNJA2_HUMAN]	75.3375	9.71	8	5	5	6	1.01908	6	12.5708	1.06818	6	11.6985	0.975657	6	5.37299	1.06261	6	5.64617	0.927523	5	15.2672	412	45.7166	6.48096
A0A090N8G0	Glycyl-tRNA synthetase OS=Homo sapiens OX=9606 GN=GARS PE=4 SV=1 - [A0A090N8G0_HUMAN]	75.1067	11.24	3	10	10	17	0.99709	17	4.28958	0.961911	17	7.45109	1.0008	17	2.8722	1.00525	17	5.62428	0.904426	16	13.1061	685	77.4813	6.23975
C9JNW5	60S ribosomal protein L24 OS=Homo sapiens OX=9606 GN=RPL24 PE=1 SV=1 - [C9JNW5_HUMAN]	75.0967	33.33	3	8	8	14	0.878836	14	6.41084	1.10618	14	6.68203	0.976513	14	3.90001	0.973542	14	4.48938	1.37445	14	10.9443	150	17.5315	10.7847
Q9UHS8	PRO1975 OS=Homo sapiens OX=9606 PE=2 SV=1 - [Q9UHS8_HUMAN]	75.06	9.16	9	3	3	3	0.951682	3	3.58354	1.01107	3	3.8572	1.01449	3	4.06487	0.975677	3	15.7554	0.989885	3	4.66807	393	44.1187	9.02686
F8VZX2	Poly(rC)-binding protein 2 OS=Homo sapiens GN=PCBP2 PE=2 SV=1 - [F8VZX2_HUMAN]	74.7217	19.63	28	2	7	20	0.958834	4	6.4835	1.15968	4	8.57336	0.927022	4	1.90192	1.08418	4	11.9875	1.18547	3	7.01265	321	33.7784	8.23584
M0QX65	SUMO-activating enzyme subunit 1 (Fragment) OS=Homo sapiens OX=9606 GN=SAE1 PE=1 SV=1 - [M0QX65_HUMAN]	74.7083	33.17	9	7	7	13	1.00454	13	9.43102	1.08655	13	14.7781	0.957342	13	10.8317	0.96902	13	8.4644	0.953257	13	19.6966	205	22.6077	7.32764
O43776	Asparagine--tRNA ligase, cytoplasmic OS=Homo sapiens OX=9606 GN=NARS PE=1 SV=1 - [SYNC_HUMAN]	74.54	8.94	10	6	6	11	1.01353	11	5.48418	1.008	11	7.53845	0.964065	11	1.8777	1.06605	11	7.28615	0.99272	11	12.7423	548	62.9025	6.25244
I3L3Q4	Glyoxalase domain-containing protein 4 (Fragment) OS=Homo sapiens OX=9606 GN=GLOD4 PE=1 SV=1 - [I3L3Q4_HUMAN]	74.2393	19.82	9	5	5	6	1.00981	6	9.13268	0.943261	6	8.09755	0.983957	6	10.6327	1.04539	6	12.1662	0.961349	6	38.0601	227	25.4836	7.00537
F8WBJ6	RNA-binding protein PNO1 OS=Homo sapiens GN=PNO1 PE=2 SV=1 - [F8WBJ6_HUMAN]	74.2155	19.12	3	2	2	3	1.0398	3	0.407147	1.067	3	2.79181	0.949856	3	1.94244	1.0129	3	0.879291	0.930901	3	29.4539	136	15.1659	9.81787
Q14019	Coactosin-like protein OS=Homo sapiens OX=9606 GN=COTL1 PE=1 SV=3 - [COTL1_HUMAN]	74.21	30.99	2	5	5	10	0.992303	10	4.51835	0.98936	10	3.72132	1.00562	10	3.79186	1.0134	10	3.70801	0.952592	10	4.98992	142	15.935	5.66846
Q14571	Inositol 1,4,5-trisphosphate receptor type 2 OS=Homo sapiens GN=ITPR2 PE=1 SV=2 - [ITPR2_HUMAN]	74.2095	2.22	10	6	7	9	0.870707	7	8.73642	1.07237	7	14.355	1.03922	7	1.33845	0.97258	7	9.24447	1.07995	7	8.96933	2701	307.867	6.43018
Q14011	Cold-inducible RNA-binding protein OS=Homo sapiens OX=9606 GN=CIRBP PE=1 SV=1 - [CIRBP_HUMAN]	74.1022	19.77	13	4	4	4	1.04465	4	1.08777	0.993992	4	6.04571	0.96261	4	4.90508	0.988525	4	4.3391	0.933207	4	9.53253	172	18.6367	9.51025
A8MYV2	LUC7-like (S. cerevisiae) OS=Homo sapiens GN=LUC7L PE=4 SV=1 - [A8MYV2_HUMAN]	74.0133	18.38	8	2	5	7	0.944789	3	4.6537	1.01884	3	23.9847	0.905809	3	1.59823	1.01121	3	4.17446	1.25185	3	15.2684	272	32.4279	10.2866
Q15056	Eukaryotic translation initiation factor 4H OS=Homo sapiens OX=9606 GN=EIF4H PE=1 SV=5 - [IF4H_HUMAN]	73.99	27.02	6	8	8	12	1.0119	12	10.7442	1.07282	12	10.2396	0.956706	12	12.4602	1.04729	12	3.58495	0.93619	12	18.4429	248	27.3684	7.2251
Q15365	Poly(rC)-binding protein 1 OS=Homo sapiens GN=PCBP1 PE=1 SV=2 - [PCBP1_HUMAN]	73.9706	19.38	15	3	8	22	1.04108	6	4.25654	1.01851	6	3.57941	0.986032	6	3.67702	1.0104	6	3.1109	0.989267	6	16.3292	356	37.4739	7.09326
A0A096LNH5	Uncharacterized protein OS=Homo sapiens OX=9606 GN=LOC102724023 PE=1 SV=1 - [A0A096LNH5_HUMAN]	73.9	10.44	11	2	2	4	0.986616	4	7.96499	0.945843	4	7.02809	1.01293	4	6.44729	0.983029	4	13.6571	1.0341	4	22.18	182	19.4041	7.82568
A8K3A8	cDNA FLJ75085, highly similar to Homo sapiens glutaminyl-tRNA synthetase (QARS), mRNA OS=Homo sapiens PE=2 SV=1 - [A8K3A8_HUMAN]	73.79	10.97	26	1	10	10	0.984104	1		1.03977	1		1.00134	1		1.0269	1		0.905533	1		775	87.7529	7.15186
P38606	V-type proton ATPase catalytic subunit A OS=Homo sapiens GN=ATP6V1A PE=1 SV=2 - [VATA_HUMAN]	73.49	9.89	3	6	6	9	1.02392	9	4.24586	0.996903	9	1.60557	1.00955	9	2.36892	1.01406	9	2.28198	0.903239	9	6.96605	617	68.2605	5.51611
B4DWN1	cDNA FLJ52285, highly similar to Vesicular integral-membrane protein VIP36 OS=Homo sapiens OX=9606 PE=2 SV=1 - [B4DWN1_HUMAN]	73.47	13.68	7	4	4	7	0.929258	7	2.24314	0.969342	7	9.70503	1.09284	7	3.49871	0.959554	7	11.3082	0.901158	7	13.1032	285	32.5571	6.53662
A0A087WUQ6	Glutathione peroxidase OS=Homo sapiens OX=9606 GN=GPX1 PE=1 SV=1 - [A0A087WUQ6_HUMAN]	73.13	14.85	3	3	3	5	1.09891	5	2.34337	0.976037	5	2.08364	0.956745	5	2.22867	1.03381	5	2.7939	0.970216	5	1.6938	202	21.9242	6.55127
Q9NVI7	ATPase family AAA domain-containing protein 3A OS=Homo sapiens GN=ATAD3A PE=1 SV=2 - [ATD3A_HUMAN]	73.08	15.93	9	12	12	16	1.04764	16	5.42098	0.974408	16	11.8236	0.975991	16	8.02016	0.995688	16	8.31085	1.06823	16	16.4853	634	71.3247	8.98291
A0A0B4J1Z1	Serine/arginine-rich-splicing factor 7 OS=Homo sapiens OX=9606 GN=SRSF7 PE=1 SV=1 - [A0A0B4J1Z1_HUMAN]	72.8415	37.96	6	6	6	11	0.965688	11	4.63915	1.06302	11	5.21313	0.937137	11	5.41376	1.01564	11	6.12504	1.05888	11	15.5024	137	15.7528	9.80322
Q92878	DNA repair protein RAD50 OS=Homo sapiens GN=RAD50 PE=1 SV=1 - [RAD50_HUMAN]	72.6576	10.52	10	17	17	22	1.00338	22	2.62494	1.04167	22	7.57045	1.0004	22	4.28963	0.982197	22	6.48035	0.983223	22	12.1285	1312	153.797	6.88818
P84103	Serine/arginine-rich splicing factor 3 OS=Homo sapiens GN=SRSF3 PE=1 SV=1 - [SRSF3_HUMAN]	72.59	17.07	2	3	3	8	0.969592	8	5.29365	1.18704	8	4.52706	0.918168	8	4.7911	0.944679	8	4.53387	1.30219	8	9.74516	164	19.3179	11.6489
B4DYZ7	cDNA FLJ54316, highly similar to DNA polymerase subunit delta 3 OS=Homo sapiens OX=9606 PE=2 SV=1 - [B4DYZ7_HUMAN]	72.5	9.23	11	5	5	5	0.940765	5	3.98476	1.144	5	1.11077	0.96066	5	1.99618	1.00142	5	2.441	1.16206	5	13.9445	466	51.3103	9.37842
B3KTJ9	cDNA FLJ38393 fis, clone FEBRA2007212 OS=Homo sapiens OX=9606 PE=2 SV=1 - [B3KTJ9_HUMAN]	72.4312	8.13	12	9	9	15	1.02193	15	7.22366	1.03995	15	8.43054	0.964888	15	3.9381	0.985873	15	7.77371	1.14633	15	27.2304	923	102.866	5.22412
P07602	Prosaposin OS=Homo sapiens OX=9606 GN=PSAP PE=1 SV=2 - [SAP_HUMAN]	72.319	12.4	8	8	8	17	1.05921	17	5.0674	0.821757	17	13.5809	1.08296	17	2.46471	0.979658	17	5.00559	0.719926	17	20.8882	524	58.0739	5.17334
O43181	NADH dehydrogenase [ubiquinone] iron-sulfur protein 4, mitochondrial OS=Homo sapiens OX=9606 GN=NDUFS4 PE=1 SV=1 - [NDUS4_HUMAN]	72.3	11.43	2	2	2	3	0.98605	3	8.89577	1.06987	3	0.19562	0.990776	3	3.12834	0.956257	3	3.0876	1.12641	3	15.3545	175	20.0954	10.3013
A8K5W7	cDNA FLJ75180, highly similar to Homo sapiens mitochondrial isoleucine tRNA synthetase, mRNA OS=Homo sapiens PE=2 SV=1 - [A8K5W7_HUMAN]	72.258	4.57	2	5	5	8	1.0458	8	7.05266	0.848556	8	13.3665	0.996839	8	5.70944	0.948405	8	11.2494	1.06342	8	21.1129	940	105.873	6.41748
B4DN01	cDNA FLJ57332, highly similar to COP9 signalosome complex subunit 3 OS=Homo sapiens OX=9606 PE=2 SV=1 - [B4DN01_HUMAN]	72.11	6.14	3	2	2	2	1.11944	2	19.3506	0.970249	2	9.96408	0.946199	2	5.08357	1.00325	2	9.93332	0.954115	2	2.75092	293	33.5506	6.7124
Q3Y9I8	Hemoglobin beta (Fragment) OS=Homo sapiens OX=9606 GN=HBB PE=3 SV=1 - [Q3Y9I8_HUMAN]	71.7667	22	47	2	2	4	1.17844	4	9.65905	0.83644	4	18.4561	0.915267	4	5.03076	1.1224	4	1.96722	1.02874	4	21.0118	100	10.9556	6.3667
P18077	60S ribosomal protein L35a OS=Homo sapiens OX=9606 GN=RPL35A PE=1 SV=2 - [RL35A_HUMAN]	71.6177	56.36	9	8	8	22	0.9466	22	12.0665	1.05887	22	10.2309	0.918618	22	6.615	1.01819	22	6.99257	1.42108	22	15.1056	110	12.5298	11.063
O00154	Cytosolic acyl coenzyme A thioester hydrolase OS=Homo sapiens GN=ACOT7 PE=1 SV=3 - [BACH_HUMAN]	71.5166	10.79	5	5	5	8	0.964518	8	10.3623	1.02155	8	16.4422	1.00214	8	2.83256	1.01615	8	4.55418	1.00253	7	4.51142	380	41.7693	8.54346
B2RB99	cDNA, FLJ95387 OS=Homo sapiens PE=2 SV=1 - [B2RB99_HUMAN]	71.4545	14.38	8	5	5	9	0.956482	9	4.72664	1.00987	9	10.524	1.0065	9	1.23438	1.02855	9	6.85435	0.981191	9	9.6322	306	33.7772	8.5874
B7Z3E5	cDNA FLJ53573, highly similar to Myosin Ic OS=Homo sapiens OX=9606 PE=2 SV=1 - [B7Z3E5_HUMAN]	71.43	6.93	31	8	10	15	0.972697	12	1.96726	1.04372	12	3.92644	1.00686	12	3.41949	0.977073	12	5.50085	1.05128	12	2.76317	1039	118.982	9.40771
Q15050	Ribosome biogenesis regulatory protein homolog OS=Homo sapiens OX=9606 GN=RRS1 PE=1 SV=2 - [RRS1_HUMAN]	71.29	9.86	3	6	6	10	0.942652	10	4.8796	1.02104	10	5.43664	1.00955	10	3.54253	1.00067	10	2.91252	1.18385	10	22.7184	365	41.1682	10.6968
B4DM28	cDNA FLJ50575, highly similar to U4/U6 small nuclear ribonucleoprotein Prp3 OS=Homo sapiens PE=2 SV=1 - [B4DM28_HUMAN]	71.21	3.94	5	3	3	6	1.05181	6	8.35164	1.0593	6	12.9048	0.926002	6	5.89864	1.06746	6	3.81419	1.16078	5	8.9788	634	72.0592	9.67139
Q6P0P7	THRAP3 protein (Fragment) OS=Homo sapiens GN=THRAP3 PE=2 SV=1 - [Q6P0P7_HUMAN]	71.1323	10.16	4	1	3	7	0.889084	2	7.47976	0.981312	2	10.2957	1.08594	2	3.18387	0.914626	2	1.08281	1.0983	2	20.2301	374	41.7049	11.5024
A0A1B0GVU9	Glutamine--tRNA ligase (Fragment) OS=Homo sapiens OX=9606 GN=QARS PE=1 SV=1 - [A0A1B0GVU9_HUMAN]	71.04	11.68	14	1	10	10	0.845181	1		1.18361	1		0.958819	1		0.942289	1		1.49546	1		736	83.7296	7.44482
O14818	Proteasome subunit alpha type-7 OS=Homo sapiens GN=PSMA7 PE=1 SV=1 - [PSA7_HUMAN]	70.6333	15.73	4	4	5	13	0.98392	9	4.10442	0.962043	9	10.7163	1.04529	9	7.24444	0.954127	9	4.35989	0.948631	9	13.4001	248	27.8696	8.45557
B2R8A2	cDNA, FLJ93804, highly similar to Homo sapiens gp25L2 protein (HSGP25L2G), mRNA OS=Homo sapiens OX=9606 PE=2 SV=1 - [B2R8A2_HUMAN]	70.63	9.81	2	2	3	6	0.884375	4	5.51258	0.845085	4	11.9439	1.22974	4	10.0927	0.924954	4	16.3624	0.656153	4	26.2432	214	25.0619	7.18115
E7EQD7	Disks large homolog 1 OS=Homo sapiens OX=9606 GN=DLG1 PE=1 SV=1 - [E7EQD7_HUMAN]	70.5251	4.26	17	3	3	3	1.00548	3	9.39242	0.925314	3	2.59915	1.00326	3	2.23686	1.03982	3	3.41256	1.04227	3	10.0205	658	71.8127	5.38916
F8VXB1	Coatomer subunit zeta-1 (Fragment) OS=Homo sapiens OX=9606 GN=COPZ1 PE=1 SV=1 - [F8VXB1_HUMAN]	70.52	22.83	9	2	2	4	0.926734	4	6.79412	1.02764	4	13.3113	1.04243	4	3.40773	0.965059	4	9.62742	0.863761	4	9.8771	92	10.6214	4.70361
Q9BTV4	Transmembrane protein 43 OS=Homo sapiens OX=9606 GN=TMEM43 PE=1 SV=1 - [TMM43_HUMAN]	70.4967	9.25	4	4	4	9	0.994058	9	3.5987	1.0436	9	5.55796	0.994873	9	4.65301	1.00805	9	6.01395	0.995359	9	11.5113	400	44.8472	8.1333
B7Z5Z9	cDNA FLJ51066, highly similar to Ras-related protein Rab-6A OS=Homo sapiens PE=2 SV=1 - [B7Z5Z9_HUMAN]	70.4267	23.61	46	2	3	7	0.980042	5	4.0159	1.0008	5	9.79637	1.00038	5	2.9323	1.02451	5	6.46136	1.02622	5	6.14802	144	16.6075	5.43994
Q13573	SNW domain-containing protein 1 OS=Homo sapiens GN=SNW1 PE=1 SV=1 - [SNW1_HUMAN]	70.374	9.7	12	6	6	9	1.05264	9	2.82772	0.958239	9	3.87796	0.971922	9	2.27512	0.995905	9	7.33799	1.10288	9	1.86579	536	61.4565	9.5249
Q9UJK0	Ribosome biogenesis protein TSR3 homolog OS=Homo sapiens OX=9606 GN=TSR3 PE=1 SV=1 - [TSR3_HUMAN]	70.3331	8.33	1	2	2	4	0.945924	4	10.5415	1.18516	4	19.3518	0.986025	4	6.89189	0.940522	4	21.3034	1.03462	4	28.7685	312	33.5748	6.87354
P30049	ATP synthase subunit delta, mitochondrial OS=Homo sapiens OX=9606 GN=ATP5F1D PE=1 SV=2 - [ATPD_HUMAN]	70.2004	13.69	1	2	2	3	1.10682	3	1.90295	0.877761	3	1.06556	1.0273	3	1.18569	1.02499	3	9.9026	0.71736	3	9.9503	168	17.4792	5.49072
A0A1B0GTJ7	Adenylosuccinate lyase OS=Homo sapiens OX=9606 GN=ADSL PE=1 SV=1 - [A0A1B0GTJ7_HUMAN]	70.1346	8.96	18	5	5	9	1.03763	9	5.93954	0.995333	9	7.44006	0.982138	9	6.13927	1.04235	9	4.2544	0.987919	9	20.3266	480	54.3987	7.10791
P26373	60S ribosomal protein L13 OS=Homo sapiens GN=RPL13 PE=1 SV=4 - [RL13_HUMAN]	70.1144	30.81	5	4	8	20	0.928253	8	6.45256	1.00374	8	10.3994	1.08965	8	5.23759	0.923793	8	5.09363	1.04233	8	20.1256	211	24.2465	11.6489
P48637	Glutathione synthetase OS=Homo sapiens OX=9606 GN=GSS PE=1 SV=1 - [GSHB_HUMAN]	70.0484	23.21	4	15	15	23	0.979463	23	4.09912	1.01017	23	4.60855	1.00326	23	5.95163	0.994511	23	7.54483	0.954453	23	14.5048	474	52.3523	5.92236
Q6Y1H2	Very-long-chain (3R)-3-hydroxyacyl-CoA dehydratase 2 OS=Homo sapiens OX=9606 GN=HACD2 PE=1 SV=1 - [HACD2_HUMAN]	70.02	11.42	1	3	3	3	0.977029	3	0.0832331	1.09154	3	1.31187	0.949798	3	1.45894	0.990774	3	1.92298	0.994038	3	1.51674	254	28.3501	9.5542
E9PIN3	Nuclear RNA export factor 1 (Fragment) OS=Homo sapiens GN=NXF1 PE=2 SV=1 - [E9PIN3_HUMAN]	69.9064	4.64	6	3	3	5	1.07276	5	6.64505	1.02236	5	5.20112	0.942942	5	6.57491	0.982463	5	2.94811	1.03902	5	3.08509	603	68.0648	8.89502
A0A0S2Z3S5	GNAS complex locus isoform 2 (Fragment) OS=Homo sapiens OX=9606 GN=GNAS PE=2 SV=1 - [A0A0S2Z3S5_HUMAN]	69.85	9.74	28	3	4	8	0.983557	3	1.81674	1.02896	3	0.078425	1.02643	3	7.08489	0.945774	3	2.64646	0.927916	3	53.5869	380	44.2383	6.29053
Q9BSQ6	RPL13A protein (Fragment) OS=Homo sapiens OX=9606 GN=RPL13A PE=2 SV=2 - [Q9BSQ6_HUMAN]	69.7529	29.35	11	9	9	19	0.918567	19	5.61364	1.06995	19	7.70674	1.00672	19	6.75114	0.978654	19	2.86542	1.14476	19	12.4716	201	23.3603	10.9312
Q96J73	NNP3 OS=Homo sapiens PE=2 SV=1 - [Q96J73_HUMAN]	69.6289	16.46	5	6	6	9	0.971075	9	3.02988	1.04293	9	10.7095	0.962616	9	5.17589	1.00862	9	6.97532	1.22932	9	17.0184	328	36.9953	8.93896
Q9P253	Vacuolar protein sorting-associated protein 18 homolog OS=Homo sapiens OX=9606 GN=VPS18 PE=1 SV=2 - [VPS18_HUMAN]	69.57	3.91	1	4	4	6	1.01331	6	6.01857	1.08237	6	4.30374	0.978671	6	2.39887	0.963452	6	5.25226	1.1115	6	5.56547	973	110.116	6.07471
P30043	Flavin reductase (NADPH) OS=Homo sapiens OX=9606 GN=BLVRB PE=1 SV=3 - [BLVRB_HUMAN]	69.5613	22.33	3	5	5	11	0.980219	11	3.52396	0.952253	11	8.13915	1.03286	11	2.6731	1.00869	11	6.74129	0.923904	11	9.77631	206	22.1054	7.6499
Q08ES8	Cell growth-inhibiting protein 34 OS=Homo sapiens PE=2 SV=1 - [Q08ES8_HUMAN]	69.54	21.47	4	5	5	11	1.01156	11	3.15853	1.01985	11	4.5994	0.980175	11	2.77861	1.02606	11	7.99594	1.00387	11	18.1268	177	20.0816	9.59814
B4DSE0	cDNA FLJ60851, highly similar to Ephrin type-B receptor 2 (EC 2.7.10.1) OS=Homo sapiens OX=9606 PE=2 SV=1 - [B4DSE0_HUMAN]	69.4224	2.16	39	1	2	2	0.874014	1		1.01728	1		1.0951	1		0.847621	1		1.19087	1		928	103.443	5.57959
Q9H6F5	Coiled-coil domain-containing protein 86 OS=Homo sapiens OX=9606 GN=CCDC86 PE=1 SV=1 - [CCD86_HUMAN]	69.3465	16.11	7	8	8	13	1.04733	13	6.96973	1.0096	13	6.36331	0.953796	13	4.01128	0.993951	13	5.07138	1.03852	13	8.67121	360	40.2113	10.3306
E5RIW3	Tubulin-specific chaperone A OS=Homo sapiens OX=9606 GN=TBCA PE=1 SV=1 - [E5RIW3_HUMAN]	69.16	40.48	5	4	4	6	1.00428	6	5.10096	0.830789	6	19.0915	1.06907	6	5.49645	1.02519	6	4.92095	0.840015	6	13.6348	84	10.074	4.62744
F5GXJ9	CD166 antigen OS=Homo sapiens OX=9606 GN=ALCAM PE=1 SV=1 - [F5GXJ9_HUMAN]	69.06	11.84	5	6	6	8	0.987963	8	10.8587	1.08176	8	3.12572	1.02047	8	4.03543	0.916494	8	7.33943	1.05909	8	22.4973	532	59.4913	6.1001
B3KVL0	cDNA FLJ16691 fis, clone TRACH3000692, highly similar to Paxillin OS=Homo sapiens OX=9606 PE=2 SV=1 - [B3KVL0_HUMAN]	69.0261	8.83	11	4	4	6	1.03081	6	22.5854	0.966556	5	2.52989	1.01926	6	9.67666	1.04236	5	7.38946	0.900452	5	12.6236	589	64.1178	6.43018
A0A024R895	SET translocation (Myeloid leukemia-associated), isoform CRA_b OS=Homo sapiens OX=9606 GN=SET PE=3 SV=1 - [A0A024R895_HUMAN]	69.0012	21.66	6	7	7	17	1.10386	17	8.99149	0.825487	17	10.9259	1.04278	17	6.62914	1.0028	17	7.877	0.793408	16	9.78944	277	32.0837	4.22119
Q86TI2	Dipeptidyl peptidase 9 OS=Homo sapiens OX=9606 GN=DPP9 PE=1 SV=3 - [DPP9_HUMAN]	68.9728	6.37	11	6	6	13	0.947686	12	8.00549	1.10699	12	14.9766	1.01765	13	6.63523	0.946524	12	14.5494	1.04207	11	31.3623	863	98.201	6.45557
Q5T626	Nuclear autoantigenic sperm protein (Histone-binding) OS=Homo sapiens OX=9606 GN=NASP PE=2 SV=1 - [Q5T626_HUMAN]	68.7843	11.36	14	7	7	15	1.04971	15	4.70428	0.862715	15	6.63231	1.06384	15	3.81802	0.976236	15	4.82338	0.817561	15	14.5928	449	48.7746	4.39893
E9PN17	ATP synthase membrane subunit g OS=Homo sapiens OX=9606 GN=ATP5MG PE=1 SV=1 - [E9PN17_HUMAN]	68.46	14.47	2	1	1	2	0.988366	2	7.8812	0.993266	2	4.99054	0.988336	2	6.96022	1.03608	2	0.792526	1.04192	2	5.39898	76	8.44668	10.2866
B4DHN0	Mitogen-activated protein kinase OS=Homo sapiens OX=9606 PE=2 SV=1 - [B4DHN0_HUMAN]	68.4567	12.36	29	2	5	7	1.03113	3	4.3878	0.953827	3	6.33749	0.992106	3	1.25957	0.998922	3	0.0307366	1.01461	3	7.40649	348	40.3948	7.15186
Q16512	Serine/threonine-protein kinase N1 OS=Homo sapiens GN=PKN1 PE=1 SV=2 - [PKN1_HUMAN]	68.4398	6.69	8	7	7	10	0.963235	10	3.88491	1.02038	10	4.45504	1.03264	10	3.21137	0.95837	10	8.30916	0.992829	10	26.8819	942	103.868	6.3667
A0A1U9X8Y4	Chloride intracellular channel protein OS=Homo sapiens OX=9606 PE=3 SV=1 - [A0A1U9X8Y4_HUMAN]	68.3767	14.58	3	4	4	10	1.01065	10	4.94303	0.997505	10	6.87429	1.00226	10	7.42259	1.01634	10	7.47979	0.997548	10	22.7801	240	26.7767	5.26221
A0A0A0MTN9	NADPH:adrenodoxin oxidoreductase, mitochondrial OS=Homo sapiens OX=9606 GN=FDXR PE=1 SV=1 - [A0A0A0MTN9_HUMAN]	68.3311	23.23	12	10	10	20	1.06446	19	5.76025	0.968336	19	6.92336	0.984769	20	6.6361	0.992385	19	5.48043	0.970827	18	15.751	439	47.9981	6.7417
Q86YZ3	Hornerin OS=Homo sapiens GN=HRNR PE=1 SV=2 - [HORN_HUMAN]	68.3274	4.25	1	2	2	3	0.528734	3	3.23506	1.64914	3	8.16589	0.645479	3	5.20719	1.33349	3	1.40804	2.18613	3	0.453465	2850	282.228	10.0376
K0A7K7	TNF receptor-associated protein 1 (Fragment) OS=Homo sapiens GN=TRAP1 PE=2 SV=1 - [K0A7K7_HUMAN]	68.31	15.68	3	1	12	19	0.963931	1		0.915124	1		1.07212	1		1.00787	1		0.882216	1		676	76.8798	7.26904
P49773	Histidine triad nucleotide-binding protein 1 OS=Homo sapiens OX=9606 GN=HINT1 PE=1 SV=2 - [HINT1_HUMAN]	68.1914	17.46	6	3	3	11	1.01867	11	2.58216	0.998141	11	9.19534	0.993599	11	2.65463	1.04187	11	2.74304	0.897294	11	10.3091	126	13.7931	6.94678
Q9H3U1	Protein unc-45 homolog A OS=Homo sapiens OX=9606 GN=UNC45A PE=1 SV=1 - [UN45A_HUMAN]	68.157	8.26	8	7	8	11	1.00745	9	8.31123	1.02721	9	5.49621	1.01611	9	3.98775	0.976156	9	2.44505	0.92421	9	9.78088	944	103.011	6.07471
A8K6Q9	cDNA FLJ75882, highly similar to Homo sapiens spastic paraplegia 20, spartin (Troyer syndrome) (SPG20), mRNA OS=Homo sapiens PE=2 SV=1 - [A8K6Q9_HUMAN]	68.0257	7.51	6	6	6	7	0.947102	7	8.47022	0.916263	7	16.0295	1.01863	7	10.4324	1.01056	7	10.8102	0.966053	7	22.1409	666	72.7868	5.99854
B2R7E8	cDNA, FLJ93412, highly similar to Homo sapiens replication protein A2, 32kDa (RPA2), mRNA OS=Homo sapiens PE=2 SV=1 - [B2R7E8_HUMAN]	67.7466	7.78	7	2	2	6	1.00205	6	2.04727	0.994302	6	7.71111	1.00733	6	2.75444	1.05691	6	3.54219	0.880977	6	9.125	270	29.2444	6.15088
Q7L1Q6	Basic leucine zipper and W2 domain-containing protein 1 OS=Homo sapiens GN=BZW1 PE=1 SV=1 - [BZW1_HUMAN]	67.7164	27.68	11	13	14	17	1.04333	16	4.24856	0.979777	16	2.13985	0.976171	16	2.98689	1.03404	16	3.01669	0.998641	16	10.4499	419	48.0127	5.92236
A0A024RBE8	Solute carrier family 25 (Mitochondrial carrier phosphate carrier), member 3, isoform CRA_a OS=Homo sapiens OX=9606 GN=SLC25A3 PE=2 SV=1 - [A0A024RBE8_HUMAN]	67.6857	13.57	9	6	6	12	1.02651	12	2.46054	0.945811	12	7.39283	0.997841	12	5.805	0.980926	12	4.65264	0.936299	12	13.7801	361	39.9326	9.36377
O95373	Importin-7 OS=Homo sapiens GN=IPO7 PE=1 SV=1 - [IPO7_HUMAN]	67.1846	5.68	3	5	5	8	1.08114	8	5.06885	0.959977	8	8.11099	0.975013	8	5.94868	1.06723	8	8.64564	0.923131	8	7.41716	1038	119.44	4.81787
F5GWX5	Chromodomain-helicase-DNA-binding protein 4 OS=Homo sapiens GN=CHD4 PE=2 SV=1 - [F5GWX5_HUMAN]	67.1618	6.88	15	12	13	15	0.99801	13	8.74073	1.04985	12	10.0163	0.98767	13	6.39132	1.01503	13	7.41	1.05924	13	20.4348	1905	216.967	5.80811
A0A024R326	60S ribosomal protein L29 OS=Homo sapiens OX=9606 GN=RPL29 PE=1 SV=1 - [A0A024R326_HUMAN]	67.1	26.75	3	5	5	9	0.856103	9	5.22978	1.17355	9	8.31006	0.958308	9	5.03231	0.969914	9	3.40951	1.572	9	6.5495	157	17.5419	11.6636
Q92466	DNA damage-binding protein 2 OS=Homo sapiens OX=9606 GN=DDB2 PE=1 SV=1 - [DDB2_HUMAN]	67.0933	5.62	5	3	3	6	0.983634	6	8.00964	1.02211	6	7.05242	1.02704	6	3.08655	0.912471	6	10.4084	1.19364	6	11.9276	427	47.8334	9.46631
Q59EI4	Copine I variant (Fragment) OS=Homo sapiens OX=9606 PE=2 SV=1 - [Q59EI4_HUMAN]	67.08	6.58	20	4	4	6	0.980701	6	7.68874	0.957778	6	15.2603	1.0089	6	2.94277	0.992672	6	8.13554	0.937039	6	6.2028	517	56.7243	5.80811
F8W1T6	RNA-binding motif, single-stranded-interacting protein 2 OS=Homo sapiens OX=9606 GN=RBMS2 PE=1 SV=1 - [F8W1T6_HUMAN]	66.89	4.94	13	2	2	4	0.895842	4	5.87546	1.23067	4	6.37649	0.946268	4	0.755889	1.04344	4	4.86861	1.04849	4	3.76959	344	37.1634	9.0708
O95721	Synaptosomal-associated protein 29 OS=Homo sapiens OX=9606 GN=SNAP29 PE=1 SV=1 - [SNP29_HUMAN]	66.7867	8.14	2	2	2	5	1.13138	5	8.44536	0.988382	5	1.95686	0.926394	5	11.9391	0.960439	5	5.11361	0.955303	5	15.8933	258	28.9526	5.80811
F8W9J4	Dystonin OS=Homo sapiens GN=DST PE=2 SV=1 - [F8W9J4_HUMAN]	66.7341	1.53	18	1	12	18	0.515176	1		1.55161	1		1.62391	1								7461	847.444	5.24951
E9PHM6	Dystonin OS=Homo sapiens OX=9606 GN=DST PE=1 SV=3 - [E9PHM6_HUMAN]	66.7341	1.95	19	1	12	19	0.987162	2	0.618571	0.973004	2	1.34643	1.03016	2	4.12555	0.989313	2	3.86583	0.957331	2	16.189	5497	629.396	5.71924
Q92621	Nuclear pore complex protein Nup205 OS=Homo sapiens GN=NUP205 PE=1 SV=3 - [NU205_HUMAN]	66.6887	1.79	4	3	3	3	0.994651	3	1.04428	1.02685	3	3.03256	0.94678	3	3.17437	1.01991	3	13.8654	0.96062	3	26.1633	2012	227.776	6.18896
Q05BX4	PSMD1 protein (Fragment) OS=Homo sapiens OX=9606 GN=PSMD1 PE=2 SV=1 - [Q05BX4_HUMAN]	66.6885	6.07	7	5	5	6	0.982317	6	2.32784	0.955128	6	6.14891	1.03038	6	3.81202	0.961534	6	4.13258	1.0218	6	9.04267	824	90.9632	6.03662
C9J060	E3 ubiquitin-protein ligase TRIM22 (Fragment) OS=Homo sapiens OX=9606 GN=TRIM22 PE=1 SV=1 - [C9J060_HUMAN]	66.64	13.3	9	3	3	3	0.963618	3	3.41653	1.03439	3	10.4274	1.00005	3	4.18142	0.96461	3	3.97253	0.980052	3	1.36899	203	23.675	6.30322
A0A024R2M8	Xeroderma pigmentosum, complementation group C, isoform CRA_a OS=Homo sapiens OX=9606 GN=XPC PE=4 SV=1 - [A0A024R2M8_HUMAN]	66.64	4.79	15	4	4	6	0.969026	6	8.38734	1.02556	6	4.33674	0.97409	6	4.09892	0.975072	6	8.70755	1.23909	6	9.23889	940	105.887	8.92432
P61011	Signal recognition particle 54 kDa protein OS=Homo sapiens GN=SRP54 PE=1 SV=1 - [SRP54_HUMAN]	66.565	14.09	7	8	8	13	1.00004	13	2.16914	0.964051	13	4.52965	1.00469	13	3.78813	1.0226	13	5.54011	1.00189	13	13.0764	504	55.6683	8.74854
K7EMH1	60S ribosomal protein L22 (Fragment) OS=Homo sapiens OX=9606 GN=RPL22 PE=1 SV=1 - [K7EMH1_HUMAN]	66.55	21.35	8	2	2	4	0.999291	4	3.55109	0.996896	4	1.85571	0.990883	4	2.28244	1.06039	4	3.18713	0.969488	4	3.64316	89	10.4155	9.65674
A0A087X1A5	Double-stranded RNA-binding protein Staufen homolog 1 OS=Homo sapiens OX=9606 GN=STAU1 PE=1 SV=1 - [A0A087X1A5_HUMAN]	66.52	6.09	7	3	3	5	0.94458	5	3.56108	1.05579	5	3.65646	1.03213	5	2.19386	1.02583	5	8.10294	0.846733	5	9.86321	493	54.9116	9.67139
Q9Y3U8	60S ribosomal protein L36 OS=Homo sapiens OX=9606 GN=RPL36 PE=1 SV=3 - [RL36_HUMAN]	66.4922	34.29	4	3	4	9	0.951211	6	7.20533	0.96313	6	4.67428	0.99496	6	2.35702	1.00193	6	4.45871	1.0988	6	22.3928	105	12.2459	11.5903
B4DXC4	cDNA FLJ58636, moderately similar to Atlastin OS=Homo sapiens OX=9606 PE=2 SV=1 - [B4DXC4_HUMAN]	66.4694	8.03	3	5	5	9	0.958002	9	2.58436	1.08571	9	7.48326	0.949278	9	5.85671	1.02391	9	7.20952	1.11495	9	15.5386	523	58.7055	5.64307
B4DH39	cDNA FLJ57028, highly similar to Long-chain-fatty-acid--CoA ligase 4 (EC 6.2.1.3) OS=Homo sapiens PE=2 SV=1 - [B4DH39_HUMAN]	66.3998	8.77	8	7	7	9	0.938433	9	4.35777	1.02611	9	11.5012	0.998185	9	2.81065	1.04621	9	2.10363	0.996895	9	6.96713	650	72.0971	8.22119
E9PKG1	Protein arginine N-methyltransferase 1 OS=Homo sapiens OX=9606 GN=PRMT1 PE=1 SV=1 - [E9PKG1_HUMAN]	66.2886	7.08	6	2	2	5	1.00981	5	2.91975	0.890959	5	8.6684	1.08376	5	4.93622	0.994437	5	8.047	0.767775	5	5.91902	325	37.6848	6.15088
F5H669	Cleavage and polyadenylation-specificity factor subunit 7 (Fragment) OS=Homo sapiens GN=CPSF7 PE=2 SV=1 - [F5H669_HUMAN]	66.2433	9.36	15	4	4	5	0.972358	5	3.78427	1.02477	5	8.28745	0.997379	5	1.0459	1.03716	5	3.10664	0.902743	5	7.95607	374	41.2407	7.02002
Q9H444	Charged multivesicular body protein 4b OS=Homo sapiens OX=9606 GN=CHMP4B PE=1 SV=1 - [CHM4B_HUMAN]	66.2154	14.73	3	4	4	6	1.03676	6	6.69913	0.921325	6	9.21422	1.01896	6	1.49028	0.953103	6	6.49217	0.958829	6	4.82832	224	24.9346	4.81787
Q5C9Z4	Nucleolar MIF4G domain-containing protein 1 OS=Homo sapiens GN=NOM1 PE=1 SV=1 - [NOM1_HUMAN]	66.1206	4.42	7	4	4	4	0.969833	4	6.67861	1.04567	4	10.7047	0.972142	4	5.22973	0.975019	4	1.89355	1.15074	4	3.46374	860	96.1976	8.104
B4E0H8	cDNA FLJ60385, highly similar to Integrin alpha-3 OS=Homo sapiens OX=9606 PE=2 SV=1 - [B4E0H8_HUMAN]	66.08	4.92	5	5	5	7	0.939726	7	4.96489	1.0484	7	8.672	1.0222	7	3.66202	0.960934	7	8.331	1.02616	7	6.74014	1037	115.094	6.56592
M0R2I7	Heterogeneous nuclear ribonucleoprotein M (Fragment) OS=Homo sapiens GN=HNRNPM PE=4 SV=1 - [M0R2I7_HUMAN]	66.0623	49.07	2	1	10	20	0.921676	1		1.11291	1		1.01939	1		0.871679	1		1.20669	1		214	22.684	8.57275
A8KAQ5	cDNA FLJ77404, highly similar to Homo sapiens small nuclear ribonucleoprotein 70kDa polypeptide (RNP antigen) (SNRP70), transcript variant 1, mRNA OS=Homo sapiens PE=2 SV=1 - [A8KAQ5_HUMAN]	66.0338	16.7	6	7	8	9	1.00427	8	9.17067	1.04933	8	4.22341	0.999937	8	13.2021	0.963225	8	6.219	1.06655	7	4.92584	437	51.4649	10.0083
B4E2P4	cDNA FLJ58474, highly similar to Xaa-Pro aminopeptidase 1 (EC 3.4.11.9) OS=Homo sapiens OX=9606 PE=2 SV=1 - [B4E2P4_HUMAN]	65.96	11.14	5	4	4	6	1.15661	5	22.0257	0.95136	5	13.227	0.945347	6	11.9846	1.03252	5	5.78378	1.1091	5	13.1801	440	49.5642	6.30322
A0A087WX16	Alpha-1,2-mannosyltransferase ALG9 OS=Homo sapiens OX=9606 GN=ALG9 PE=4 SV=1 - [A0A087WX16_HUMAN]	65.96	24.51	7	2	2	4	1.03757	4	6.90242	1.04029	4	7.37068	0.916336	4	4.36511	0.967904	4	10.0258	1.37081	4	2.06097	102	11.3516	8.86572
A5PLK7	RCC2 protein (Fragment) OS=Homo sapiens GN=RCC2 PE=2 SV=1 - [A5PLK7_HUMAN]	65.7732	12.69	2	5	5	8	0.998035	8	3.35181	1.08105	8	4.63556	0.96321	8	3.58151	1.06277	8	7.2195	1.09638	7	15.9219	457	49.6471	8.68994
B4DSQ5	cDNA FLJ53608, highly similar to Protein transport protein Sec23A OS=Homo sapiens PE=2 SV=1 - [B4DSQ5_HUMAN]	65.7567	7.47	10	4	5	7	0.997639	5	4.58218	1.01731	5	21.7486	0.975469	5	0.780006	1.01942	5	8.84306	1.06155	5	8.97457	736	82.8745	7.1958
Q15907	Ras-related protein Rab-11B OS=Homo sapiens OX=9606 GN=RAB11B PE=1 SV=4 - [RB11B_HUMAN]	65.7361	21.56	6	5	5	8	1.01574	8	1.78999	0.924594	8	7.39869	1.00043	8	3.0828	1.07348	8	11.1003	0.920323	8	6.18159	218	24.4735	5.93506
B4DS96	Uncharacterized protein OS=Homo sapiens OX=9606 PE=2 SV=1 - [B4DS96_HUMAN]	65.7283	5.13	15	3	3	4	1.02421	4	11.3018	0.984602	4	12.8195	1.00568	4	8.85153	0.981656	4	14.0828	1.0161	4	2.31802	565	63.7909	9.17334
K7ENA8	Eukaryotic translation initiation factor 3 subunit G (Fragment) OS=Homo sapiens GN=EIF3G PE=2 SV=1 - [K7ENA8_HUMAN]	65.65	11.42	7	5	5	8	1.03688	8	6.24291	1.00346	8	7.93031	1.00613	8	3.17533	0.974279	8	5.34217	1.06292	8	15.5376	289	32.2943	6.21436
O95433	Activator of 90 kDa heat shock protein ATPase homolog 1 OS=Homo sapiens OX=9606 GN=AHSA1 PE=1 SV=1 - [AHSA1_HUMAN]	65.6423	19.23	6	7	7	10	0.987844	10	6.91578	1.00725	10	6.16725	0.998863	10	1.91066	0.981071	10	7.90286	0.953311	10	6.89064	338	38.2503	5.52881
Q14789	Golgin subfamily B member 1 OS=Homo sapiens GN=GOLGB1 PE=1 SV=2 - [GOGB1_HUMAN]	65.6067	0.98	7	2	4	7	1.00557	4	4.57882	1.00025	4	4.52646	1.01103	4	2.3164	0.964514	4	6.23053	0.999728	4	0.566172	3259	375.79	4.99561
B7Z9W6	cDNA, FLJ78980, highly similar to DnaJ homolog subfamily C member 7 OS=Homo sapiens OX=9606 PE=2 SV=1 - [B7Z9W6_HUMAN]	65.57	11.42	15	6	6	9	1.0057	9	3.85023	0.939665	9	12.2921	1.04454	9	6.08064	0.987334	9	5.3374	0.90798	9	8.61872	438	50.0348	8.11865
Q05CP8	CCDC6 protein (Fragment) OS=Homo sapiens OX=9606 GN=CCDC6 PE=2 SV=1 - [Q05CP8_HUMAN]	65.18	4.79	7	2	2	3	1.02125	3	8.99991	0.854532	3	12.164	1.08893	3	0.805459	0.998059	3	5.5042	0.950066	3	0.625645	334	38.1399	9.39307
B3KMR5	cDNA FLJ12434 fis, clone NT2RM1000037, highly similar to Homo sapiens KIAA0690 protein OS=Homo sapiens OX=9606 PE=2 SV=1 - [B3KMR5_HUMAN]	65.1611	4.63	3	7	7	10	0.96208	10	1.78341	1.02124	10	8.98307	1.01081	10	5.22328	0.993631	10	7.85284	1.07725	10	22.4202	1297	143.581	8.74854
B2R5H0	Protein S100 OS=Homo sapiens OX=9606 PE=2 SV=1 - [B2R5H0_HUMAN]	65.1534	23.81	2	3	3	13	1.08698	13	4.40802	0.846146	13	13.1777	1.03274	13	2.2406	1.04474	13	5.55224	0.728216	13	12.5334	105	11.7168	7.18115
P50395	Rab GDP dissociation inhibitor beta OS=Homo sapiens OX=9606 GN=GDI2 PE=1 SV=2 - [GDIB_HUMAN]	65.1322	22.02	10	7	9	18	1.03658	13	9.0537	0.985791	13	7.08535	0.997261	13	5.74761	0.951173	13	4.26903	0.918572	12	15.7483	445	50.6309	6.46826
Q9Y613	FH1/FH2 domain-containing protein 1 OS=Homo sapiens OX=9606 GN=FHOD1 PE=1 SV=3 - [FHOD1_HUMAN]	65.0539	4.81	4	4	4	6	1.04129	6	13.0938	1.03922	6	10.5972	1.04145	6	13.0987	0.922588	6	8.45698	1.11328	3	25.7549	1164	126.473	6.39209
P61106	Ras-related protein Rab-14 OS=Homo sapiens GN=RAB14 PE=1 SV=4 - [RAB14_HUMAN]	64.99	13.02	41	2	3	4	0.955516	2	4.03655	1.04577	2	0.190706	1.01366	2	6.78184	1.02839	2	15.4309	0.882795	2	18.3703	215	23.8819	6.21436
I3L2B0	Clustered mitochondria protein homolog (Fragment) OS=Homo sapiens OX=9606 GN=CLUH PE=1 SV=2 - [I3L2B0_HUMAN]	64.8	5.74	3	1	8	9	1.03332	1		1.08715	1		0.979343	1		0.942894	1		0.962502	1		1236	138.142	6.03662
P07686	Beta-hexosaminidase subunit beta OS=Homo sapiens OX=9606 GN=HEXB PE=1 SV=3 - [HEXB_HUMAN]	64.7	6.83	5	4	4	6	0.945642	6	6.39589	0.959499	6	4.97852	1.05248	6	1.78955	0.987879	6	4.79284	0.87117	6	14.4757	556	63.0712	6.75635
A0A087X2D8	C-Jun-amino-terminal kinase-interacting protein 4 OS=Homo sapiens OX=9606 GN=SPAG9 PE=1 SV=1 - [A0A087X2D8_HUMAN]	64.65	6.1	14	9	9	12	1.01073	12	8.90063	0.990587	12	8.97307	0.995636	12	2.35196	1.01314	12	9.40452	0.908029	12	7.74427	1312	145.08	5.17334
Q5TAL2	U1 small nuclear ribonucleoprotein C OS=Homo sapiens OX=9606 GN=SNRPC PE=1 SV=1 - [Q5TAL2_HUMAN]	64.567	7.63	4	1	1	3	0.895756	3	0.603453	1.19486	3	0.290717	0.974343	3	0.907074	0.933156	3	3.31152	1.19195	3	8.92651	118	12.3429	11.6196
Q01082	Spectrin beta chain, non-erythrocytic 1 OS=Homo sapiens GN=SPTBN1 PE=1 SV=2 - [SPTB2_HUMAN]	64.4848	8.38	22	22	22	28	0.981218	28	4.47261	0.970236	28	8.82602	1.01356	28	6.63333	0.998626	28	7.00932	1.05502	28	11.0326	2364	274.439	5.56689
G3XAJ6	Raft-linking protein, isoform CRA_c OS=Homo sapiens OX=9606 GN=RFTN1 PE=1 SV=1 - [G3XAJ6_HUMAN]	64.47	5.72	10	3	3	3	0.951536	3	4.7796	1.08044	3	0.118875	0.998189	3	5.37859	0.985712	3	1.65669	1.13812	3	0.811821	542	58.7261	5.33838
Q92686	Neurogranin OS=Homo sapiens OX=9606 GN=NRGN PE=1 SV=1 - [NEUG_HUMAN]	64.4342	19.23	1	2	2	2	0.930459	2	20.7112	0.918166	2	14.2275	1.04211	2	9.23405	1.01524	2	1.80999	1.0765	2	30.4863	78	7.61366	7.86963
Q9UPN3	Microtubule-actin cross-linking factor 1, isoforms 1/2/3/5 OS=Homo sapiens GN=MACF1 PE=1 SV=4 - [MACF1_HUMAN]	64.4267	2.18	27	14	16	21	0.951164	17	6.91299	1.03756	17	6.63818	1.01998	17	5.69094	0.940726	17	11.8637	1.1174	17	17.3114	7388	837.787	5.38916
B2RA70	cDNA, FLJ94729, highly similar to Homo sapiens v-yes-1 Yamaguchi sarcoma viral oncogene homolog 1(YES1), mRNA OS=Homo sapiens PE=2 SV=1 - [B2RA70_HUMAN]	64.4267	4.42	115	2	3	5	0.948428	3	3.69416	1.08592	3	4.28451	1.01535	3	3.46436	1.02018	3	2.11259	0.962985	3	11.7788	543	60.7925	6.7417
Q96IZ0	PRKC apoptosis WT1 regulator protein OS=Homo sapiens OX=9606 GN=PAWR PE=1 SV=1 - [PAWR_HUMAN]	64.1829	3.82	1	1	1	2	0.940476	2	12.4434	0.954417	2	12.8972	1.04548	2	2.58405	1.05438	2	2.27623	0.895528	2	12.5013	340	36.5454	5.41455
Q6UN15	Pre-mRNA 3'-end-processing factor FIP1 OS=Homo sapiens GN=FIP1L1 PE=1 SV=1 - [FIP1_HUMAN]	64.1767	4.55	2	1	2	3	1.05371	1		0.979809	1		1.0398	1		0.880595	1		0.927862	1		594	66.4865	5.59229
C9J3L8	Translocon-associated protein subunit alpha OS=Homo sapiens OX=9606 GN=SSR1 PE=1 SV=1 - [C9J3L8_HUMAN]	64.15	4.15	6	1	1	3	0.973375	3	1.44428	0.958979	3	0.0901871	0.997419	3	2.32244	1.03214	3	3.26222	1.0851	3	15.7342	265	29.5548	4.29736
B4DH07	cDNA FLJ53321, highly similar to Homo sapiens pitrilysin metallopeptidase 1 (PITRM1), mRNA OS=Homo sapiens OX=9606 PE=2 SV=1 - [B4DH07_HUMAN]	64.1494	7.28	11	9	9	12	0.999259	12	3.54205	0.992057	12	2.67373	0.984422	12	3.25545	0.990595	12	4.84224	1.04905	12	10.8703	1030	116.222	6.66846
Q9Y5J9	Mitochondrial import inner membrane translocase subunit Tim8 B OS=Homo sapiens OX=9606 GN=TIMM8B PE=1 SV=1 - [TIM8B_HUMAN]	64.1192	13.25	2	1	1	3	0.969591	3	3.37372	0.903036	3	7.42833	1.09682	3	0.612476	1.01327	3	1.92415	0.609567	3	32.0516	83	9.33754	5.12256
Q6PKG0	La-related protein 1 OS=Homo sapiens GN=LARP1 PE=1 SV=2 - [LARP1_HUMAN]	64.081	6.39	13	8	8	11	1.00901	10	3.67908	1.0266	10	8.47484	0.984391	10	7.47782	0.982165	10	3.86234	1.04756	10	11.4605	1096	123.434	8.82178
Q9P0K7	Ankycorbin OS=Homo sapiens GN=RAI14 PE=1 SV=2 - [RAI14_HUMAN]	63.9967	4.59	10	4	5	9	1.00702	6	5.93297	1.03663	6	7.0702	1.00164	6	3.41266	0.999461	6	7.89898	0.940116	6	8.36004	980	109.973	6.21436
B3KUL5	Oxysterol-binding protein OS=Homo sapiens OX=9606 PE=2 SV=1 - [B3KUL5_HUMAN]	63.7782	4.19	2	2	2	3	0.839907	3	1.66926	1.08899	3	3.93803	0.98998	3	1.56736	1.08535	3	4.66001	1.23928	3	1.95622	764	83.8903	8.30908
P84090	Enhancer of rudimentary homolog OS=Homo sapiens OX=9606 GN=ERH PE=1 SV=1 - [ERH_HUMAN]	63.5617	17.31	1	2	2	6	1.09005	6	5.52904	0.869445	6	5.43753	1.00879	6	2.03843	1.1497	5	8.92845	0.77881	5	16.268	104	12.251	5.92236
Q05D04	LRRFIP1 protein (Fragment) OS=Homo sapiens OX=9606 GN=LRRFIP1 PE=2 SV=1 - [Q05D04_HUMAN]	63.55	5.79	8	3	3	4	0.988009	4	0.807424	1.00366	4	0.895086	1.04716	4	0.183223	0.921301	4	5.95471	0.869794	4	9.70914	518	57.1626	4.67822
B4DMG8	Glutamate dehydrogenase OS=Homo sapiens PE=2 SV=1 - [B4DMG8_HUMAN]	63.5403	15.77	11	9	9	17	1.01907	17	5.17712	0.98895	16	12.7057	0.981511	17	5.79619	0.982495	17	7.55119	0.982574	15	21.5815	501	55.6652	7.57666
P10606	Cytochrome c oxidase subunit 5B, mitochondrial OS=Homo sapiens OX=9606 GN=COX5B PE=1 SV=2 - [COX5B_HUMAN]	63.4729	20.16	3	3	3	3	1.02537	3	4.88766	1.04166	3	1.9155	0.986158	3	6.17824	1.02016	3	2.16377	0.956986	3	22.4284	129	13.6869	8.80713
A0A0J9YYL3	Poly(U)-binding-splicing factor PUF60 (Fragment) OS=Homo sapiens OX=9606 GN=PUF60 PE=1 SV=1 - [A0A0J9YYL3_HUMAN]	63.29	8.91	13	5	5	12	0.993115	11	3.70864	1.02358	12	7.83089	1.02712	12	2.81466	1.027	12	12.1001	0.963934	10	19.7344	505	54.592	5.33838
B4DLA1	cDNA FLJ53453, highly similar to EH-domain-containing protein 2 OS=Homo sapiens PE=2 SV=1 - [B4DLA1_HUMAN]	63.28	5.82	7	3	4	9	0.97829	5	5.45349	0.916182	5	10.9044	1.05285	5	2.64197	0.915974	5	3.66816	0.881847	5	24.2245	533	60.0022	6.55127
P62136	Serine/threonine-protein phosphatase PP1-alpha catalytic subunit OS=Homo sapiens GN=PPP1CA PE=1 SV=1 - [PP1A_HUMAN]	63.198	17.27	11	3	6	19	1.0509	6	6.81999	0.940324	6	2.76846	1.00296	6	6.23324	0.977488	6	5.99658	0.935822	6	15.8007	330	37.4878	6.32861
G3V1D1	Ferritin OS=Homo sapiens OX=9606 GN=FTH1 PE=1 SV=1 - [G3V1D1_HUMAN]	63.1461	15.04	10	2	2	4	1.19721	4	1.68492	1.09262	4	6.06671	0.872896	4	1.46378	0.988249	4	9.64573	0.998397	4	14.0305	113	12.8683	5.30029
Q96K76	Ubiquitin carboxyl-terminal hydrolase 47 OS=Homo sapiens OX=9606 GN=USP47 PE=1 SV=3 - [UBP47_HUMAN]	63.0927	2.62	3	3	3	3	1.01107	3	4.87845	0.906567	3	8.39159	1.03674	3	1.99109	1.01522	3	0.611854	0.95458	3	16.1906	1375	157.212	5.08447
E5KND7	Mitochondrial elongation factor G OS=Homo sapiens PE=3 SV=1 - [E5KND7_HUMAN]	62.85	3.33	6	3	3	5	1.02237	5	2.24117	0.996266	5	3.08383	0.985987	5	1.30291	1.01239	5	5.01387	0.930878	5	11.4706	751	83.4325	7.00537
Q6NUR1	Non-SMC condensin I complex, subunit G OS=Homo sapiens GN=NCAPG PE=2 SV=1 - [Q6NUR1_HUMAN]	62.71	2.66	5	2	3	5	0.960518	4	3.76523	0.964751	4	4.42743	1.01881	4	4.48294	1.04112	4	6.48499	0.925759	4	27.9581	1015	114.122	5.66846
P31689	DnaJ homolog subfamily A member 1 OS=Homo sapiens GN=DNAJA1 PE=1 SV=2 - [DNJA1_HUMAN]	62.41	7.81	11	3	4	4	1.01272	3	0.292543	0.906399	3	1.59483	1.00618	3	0.433898	1.09002	3	1.87008	0.978078	3	6.67207	397	44.8395	7.07861
Q8TDD1	ATP-dependent RNA helicase DDX54 OS=Homo sapiens OX=9606 GN=DDX54 PE=1 SV=2 - [DDX54_HUMAN]	62.36	5.22	3	5	5	9	0.988667	9	6.54948	1.06528	9	6.18606	0.95837	9	4.20704	0.960992	9	5.80334	1.17424	9	13.2736	881	98.5342	10.0229
E9PL71	Elongation factor 1-delta (Fragment) OS=Homo sapiens GN=EEF1D PE=2 SV=1 - [E9PL71_HUMAN]	62.3448	35.29	26	7	8	17	1.07979	13	5.24101	0.952936	13	6.06675	1.00719	13	3.39097	1.01592	13	9.79431	0.842451	13	9.6049	187	20.8063	5.0083
B4DPY0	Glutathione peroxidase OS=Homo sapiens OX=9606 PE=2 SV=1 - [B4DPY0_HUMAN]	62.33	6.96	3	1	1	2	0.982654	2	0.214701	0.954767	2	4.47467	1.05447	2	0.129247	0.943224	2	1.24832	0.985108	2	7.09018	158	18.1065	8.80713
P17174	Aspartate aminotransferase, cytoplasmic OS=Homo sapiens OX=9606 GN=GOT1 PE=1 SV=3 - [AATC_HUMAN]	62.12	4.6	3	2	2	2	1.00476	2	6.27171	0.91433	2	5.08672	0.990794	2	1.16538	1.11067	2	3.54257	0.984013	2	8.08823	413	46.2185	7.00537
D3DND1	CDV3 homolog (Mouse), isoform CRA_a OS=Homo sapiens OX=9606 GN=CDV3 PE=4 SV=1 - [D3DND1_HUMAN]	62.06	8.91	4	3	3	7	0.999529	7	2.86023	0.96087	7	2.98879	1.00594	7	5.30831	0.990798	7	7.15996	0.990514	7	16.649	258	28.5815	9.43701
P46779	60S ribosomal protein L28 OS=Homo sapiens GN=RPL28 PE=1 SV=3 - [RL28_HUMAN]	61.9307	37.23	10	7	7	17	0.980334	17	6.80202	1.06116	17	11.2189	0.963235	17	5.8904	1.00122	17	5.08557	1.19912	17	12.5622	137	15.7377	12.0151
P21796	Voltage-dependent anion-selective channel protein 1 OS=Homo sapiens GN=VDAC1 PE=1 SV=2 - [VDAC1_HUMAN]	61.81	16.25	4	4	5	10	1.01699	9	8.1737	1.05638	9	7.81755	0.990951	9	6.46262	0.988807	9	9.36641	0.923947	9	20.4406	283	30.7536	8.54346
P38936	Cyclin-dependent kinase inhibitor 1 OS=Homo sapiens OX=9606 GN=CDKN1A PE=1 SV=3 - [CDN1A_HUMAN]	61.692	10.98	4	1	1	3	0.940899	3	6.29969	1.16303	3	6.60974	1.05471	3	7.55582	0.873646	3	7.09494	0.986604	3	7.34718	164	18.108	8.36768
F8W031	Uncharacterized protein (Fragment) OS=Homo sapiens OX=9606 PE=1 SV=1 - [F8W031_HUMAN]	61.5779	17.11	9	3	5	6	1.19295	3	0.859459	0.987766	3	1.2464	1.03532	3	2.03589	0.995238	3	5.83135	0.754092	3	28.6962	263	29.2059	7.00537
Q53GJ1	DEAD (Asp-Glu-Ala-Asp) box polypeptide 47 isoform 1 variant (Fragment) OS=Homo sapiens PE=2 SV=1 - [Q53GJ1_HUMAN]	61.5507	7.59	6	3	3	5	0.992103	5	5.5805	1.07356	5	8.62776	0.994297	5	2.03193	1.01972	5	3.62624	0.992956	4	6.08818	448	49.8504	9.24658
B4DX42	Splicing factor 1 OS=Homo sapiens GN=SF1 PE=2 SV=1 - [B4DX42_HUMAN]	61.5126	11.32	8	5	5	8	1.07319	8	4.34135	0.938558	8	6.97578	0.977367	8	2.36674	1.01076	8	7.31561	1.0297	8	13.1506	433	46.391	9.34912
K7EIV0	Calpain small subunit 1 (Fragment) OS=Homo sapiens OX=9606 GN=CAPNS1 PE=1 SV=2 - [K7EIV0_HUMAN]	61.3714	18.37	11	4	4	7	0.989904	7	2.95628	0.911235	7	3.88709	1.11316	7	4.00441	0.885303	7	7.38837	0.859272	7	16.4751	196	22.0807	4.81787
Q9NYV4	Cyclin-dependent kinase 12 OS=Homo sapiens GN=CDK12 PE=1 SV=2 - [CDK12_HUMAN]	61.3207	2.89	113	3	4	6	0.977713	4	15.4863	0.851629	4	18.6391	1.039	4	0.968383	1.01892	4	3.65177	1.06213	4	21.2056	1490	164.054	9.43701
A9CQZ8	Tight junction protein ZO-1 (Fragment) OS=Homo sapiens OX=9606 GN=TJP1 PE=2 SV=1 - [A9CQZ8_HUMAN]	61.2599	8.18	13	13	13	16	1.01315	16	7.40136	1.00771	16	7.64997	1.00981	16	4.94187	0.996625	16	11.026	1.01977	15	13.6328	1761	196.696	6.60986
P60891	Ribose-phosphate pyrophosphokinase 1 OS=Homo sapiens GN=PRPS1 PE=1 SV=2 - [PRPS1_HUMAN]	61.2182	13.84	7	2	5	10	1.0304	3	7.8779	0.983667	3	5.53909	1.03134	3	1.59919	0.944996	3	5.83362	0.956708	3	1.47016	318	34.8119	6.97607
B3KXH0	cDNA FLJ45395 fis, clone BRHIP3027191, highly similar to 150 kDa oxygen-regulated protein (Orp150) OS=Homo sapiens PE=2 SV=1 - [B3KXH0_HUMAN]	61.1267	7.06	20	7	7	13	0.904805	13	10.1531	0.901457	12	13.8232	1.17002	13	9.22031	0.876066	13	9.74413	0.932161	9	7.15727	991	110.373	5.22412
P29590	Protein PML OS=Homo sapiens OX=9606 GN=PML PE=1 SV=3 - [PML_HUMAN]	61.0671	11.56	15	11	11	17	1.05668	17	6.98944	0.964613	17	11.1797	0.987608	17	4.60254	0.956787	17	4.91821	1.02012	17	10.7179	882	97.4889	6.21436
H0YAP9	Laminin subunit alpha-4 (Fragment) OS=Homo sapiens OX=9606 GN=LAMA4 PE=1 SV=1 - [H0YAP9_HUMAN]	61.02	7.45	7	1	1	1	0.801961	1		1.25167	1		1.03926	1		0.838753	1		1.24635	1		188	20.7925	5.78271
Q12765	Secernin-1 OS=Homo sapiens GN=SCRN1 PE=1 SV=2 - [SCRN1_HUMAN]	61.02	8.94	8	5	5	9	1.06716	9	8.03749	0.944758	9	9.27248	1.00329	9	9.49194	0.961347	9	10.0672	0.888467	9	17.4904	414	46.3525	4.75439
B4DEE5	cDNA FLJ60230, highly similar to Arsenical pump-driving ATPase (EC 3.6.3.16) OS=Homo sapiens PE=2 SV=1 - [B4DEE5_HUMAN]	60.91	7.81	3	3	3	6	1.01227	6	7.2845	0.940547	6	3.62549	1.03764	6	3.2784	1.00143	6	4.24819	0.942678	6	9.21476	320	35.8199	4.84326
O75380	NADH dehydrogenase [ubiquinone] iron-sulfur protein 6, mitochondrial OS=Homo sapiens OX=9606 GN=NDUFS6 PE=1 SV=1 - [NDUS6_HUMAN]	60.85	12.1	2	1	1	3	0.833415	3	10.8495	1.06864	3	5.2622	1.06556	3	4.76869	1.05466	3	0.257952	1.23512	3	33.6836	124	13.7028	8.27979
P25685	DnaJ homolog subfamily B member 1 OS=Homo sapiens OX=9606 GN=DNAJB1 PE=1 SV=4 - [DNJB1_HUMAN]	60.8166	25.29	10	9	9	15	1.10452	15	4.96515	0.883584	15	9.64983	1.00456	15	5.49271	0.961371	15	7.59839	0.932586	15	18.4295	340	38.0204	8.63135
O43823	A-kinase anchor protein 8 OS=Homo sapiens OX=9606 GN=AKAP8 PE=1 SV=1 - [AKAP8_HUMAN]	60.79	3.18	4	2	2	3	1.03121	3	2.69034	0.909054	3	1.36317	1.03907	3	0.942824	1.0037	3	1.94322	0.892114	3	2.92422	692	76.0611	5.14795
O95061	WASP interactor protein (Fragment) OS=Homo sapiens OX=9606 GN=WISP PE=2 SV=2 - [O95061_HUMAN]	60.78	3.75	4	1	1	1	0.998163	1		0.899214	1		0.999352	1		1.09822	1		1.02607	1		320	34.8067	5.41455
B4DLP4	Ribosomal protein L15 OS=Homo sapiens OX=9606 PE=2 SV=1 - [B4DLP4_HUMAN]	60.73	17.68	8	4	4	12	0.895478	12	3.15302	1.15616	12	13.4074	0.957426	12	1.63263	0.947169	12	4.63765	1.31545	12	16.813	164	19.3266	11.9272
Q5JXX1	Mortality factor 4-like protein 2 (Fragment) OS=Homo sapiens GN=MORF4L2 PE=2 SV=1 - [Q5JXX1_HUMAN]	60.72	18.99	9	3	3	4	0.867493	4	11.0257	1.12122	4	0.567939	1.01407	4	4.57461	1.0327	4	4.6799	0.905751	4	9.68036	158	17.6062	10.4331
H0YAP0	Zinc finger C2HC domain-containing protein 1A (Fragment) OS=Homo sapiens OX=9606 GN=ZC2HC1A PE=1 SV=1 - [H0YAP0_HUMAN]	60.65	10.66	3	2	2	3	0.929997	3	4.86321	1.10575	3	4.41668	0.927004	3	11.9921	0.991637	3	0.126013	1.27777	3	22.7455	197	20.8617	9.86182
B4DJ75	Serine/threonine-protein phosphatase OS=Homo sapiens PE=2 SV=1 - [B4DJ75_HUMAN]	60.5892	11.04	8	1	4	14	0.985172	1		1.06614	1		0.966044	1		1.01354	1		1.08457	1		299	34.099	6.16357
Q9Y399	28S ribosomal protein S2, mitochondrial OS=Homo sapiens OX=9606 GN=MRPS2 PE=1 SV=1 - [RT02_HUMAN]	60.5788	16.22	3	6	6	9	0.983801	9	4.76893	0.965698	9	3.78847	1.04196	9	4.3525	1.01237	9	3.97563	0.862424	9	14.3153	296	33.2281	9.26123
O43765	Small glutamine-rich tetratricopeptide repeat-containing protein alpha OS=Homo sapiens OX=9606 GN=SGTA PE=1 SV=1 - [SGTA_HUMAN]	60.5285	9.9	3	3	3	4	1.05167	4	8.49318	0.943241	4	8.14635	1.04652	4	2.25974	0.971905	4	2.05191	0.784617	3	6.44668	313	34.0417	4.86865
B4DSA7	cDNA FLJ60847, highly similar to Homo sapiens denticleless homolog (DTL), mRNA OS=Homo sapiens OX=9606 PE=2 SV=1 - [B4DSA7_HUMAN]	60.42	2.69	4	1	1	1	1.06952	1		0.920306	1		1.01453	1		0.966983	1		0.958751	1		409	43.8958	9.12939
P48060	Glioma pathogenesis-related protein 1 OS=Homo sapiens OX=9606 GN=GLIPR1 PE=1 SV=3 - [GLIP1_HUMAN]	60.36	7.89	1	2	2	2	1.03593	2	0.0330207	0.956182	2	4.52478	1.00709	2	5.5033	0.9954	2	13.0536	0.947449	2	13.302	266	30.3461	8.48486
O76094	Signal recognition particle subunit SRP72 OS=Homo sapiens GN=SRP72 PE=1 SV=3 - [SRP72_HUMAN]	60.34	10.73	6	7	7	11	0.925751	11	7.19168	1.02921	11	10.159	1.01727	11	3.29032	0.99474	11	7.25431	1.12305	10	17.9606	671	74.56	9.26123
A8K0J3	cDNA FLJ76732, highly similar to Homo sapiens TAO kinase 3 (TAOK3), mRNA OS=Homo sapiens OX=9606 PE=2 SV=1 - [A8K0J3_HUMAN]	60.2418	6.57	10	6	8	10	0.948731	8	6.20157	1.08709	8	2.03086	0.987664	8	6.93622	0.9643	8	8.97858	1.06849	8	15.4388	898	105.265	7.37158
B4DZ95	cDNA FLJ54570, highly similar to 2-oxoglutarate dehydrogenase E1 component, mitochondrial (EC 1.2.4.2) OS=Homo sapiens PE=2 SV=1 - [B4DZ95_HUMAN]	60.0763	5.91	27	5	6	7	0.971794	6	9.32277	1.03846	6	4.73725	1.00091	6	7.4067	1.00083	6	7.19963	0.994731	6	9.99211	812	92.7126	6.91748
H0YL34	Synemin OS=Homo sapiens OX=9606 GN=SYNM PE=1 SV=1 - [H0YL34_HUMAN]	60.0221	2.48	3	2	2	4	1.14361	4	2.64068	0.907688	4	14.4877	1.03362	4	12.8488	1.01495	4	10.4982	0.903242	3	37.738	967	107.065	5.07178
A0A024R2D7	Transcriptional adaptor 3 (NGG1 homolog, yeast)-like, isoform CRA_a OS=Homo sapiens OX=9606 GN=TADA3L PE=4 SV=1 - [A0A024R2D7_HUMAN]	60.02	3.25	3	1	1	1	0.932638	1		1.02666	1		1.0039	1		1.05608	1		1.02389	1		369	41.3672	5.51611
B7Z4B2	Aminopeptidase OS=Homo sapiens OX=9606 PE=2 SV=1 - [B7Z4B2_HUMAN]	59.9212	7.52	14	6	6	13	0.999167	13	3.0099	0.964497	13	3.92044	1.00111	13	2.46698	0.988713	13	5.95131	1.05804	13	6.98484	825	92.807	5.40186
G3V256	Zinc finger CCCH domain-containing protein 14 OS=Homo sapiens OX=9606 GN=ZC3H14 PE=1 SV=1 - [G3V256_HUMAN]	59.91	6.61	12	4	4	5	1.00964	5	0.788336	1.04032	5	7.80032	0.991444	5	1.30825	1.01522	5	4.73493	0.985323	5	6.51661	605	68.3072	7.94287
P53618	Coatomer subunit beta OS=Homo sapiens GN=COPB1 PE=1 SV=3 - [COPB_HUMAN]	59.86	9.34	4	10	10	19	0.975148	19	5.84043	1.06814	17	15.4817	0.978389	19	6.55966	1.03888	18	7.32336	1.03843	16	25.946	953	107.074	6.04932
B1AHF3	NADH-cytochrome b5 reductase 3 (Fragment) OS=Homo sapiens OX=9606 GN=CYB5R3 PE=1 SV=1 - [B1AHF3_HUMAN]	59.83	12.93	4	2	2	4	1.06038	4	3.12875	0.854593	4	4.20147	1.00524	4	2.4834	1.01122	4	8.38994	0.946773	4	6.97674	147	16.6859	9.72998
B3KPX5	cDNA FLJ32418 fis, clone SKMUS2000863, weakly similar to PROBABLE ASPARAGINYL-TRNA SYNTHETASE (EC 6.1.1.22) OS=Homo sapiens PE=2 SV=1 - [B3KPX5_HUMAN]	59.8	3.98	6	2	2	2	1.01401	2	0.166054	0.95497	2	12.1037	1.03582	2	4.07211	0.933343	2	13.3397	0.979553	2	29.7563	477	54.0097	7.23975
B3KNM6	cDNA FLJ14968 fis, clone THYRO1000288, highly similar to CAAX prenyl protease 1 homolog (EC 3.4.24.84) OS=Homo sapiens OX=9606 PE=2 SV=1 - [B3KNM6_HUMAN]	59.7762	12.77	2	3	3	4	0.999136	4	6.70988	0.978052	4	13.9947	0.967618	4	2.02652	0.994579	4	1.10248	1.15604	4	0.505758	235	27.1081	8.67529
Q8IXJ3	Small nuclear ribonucleoprotein component OS=Homo sapiens GN=SNRP116 PE=2 SV=1 - [Q8IXJ3_HUMAN]	59.6967	5.76	9	5	6	10	0.97669	8	5.25463	1.01132	8	8.19941	1.0094	8	4.73664	1.02436	8	4.76864	0.884959	8	7.6753	850	95.311	6.02393
H0UID5	AP complex subunit beta OS=Homo sapiens OX=9606 GN=AP2B1 PE=3 SV=1 - [H0UID5_HUMAN]	59.66	8.14	20	9	9	11	0.919088	11	9.70844	1.07679	11	4.38229	1.02516	11	7.40485	0.975869	11	10.9891	1.08623	11	21.1389	934	104.157	5.33838
A0A024R4E5	High density lipoprotein binding protein (Vigilin), isoform CRA_a OS=Homo sapiens OX=9606 GN=HDLBP PE=1 SV=1 - [A0A024R4E5_HUMAN]	59.65	7.57	28	10	10	14	0.86067	12	8.58523	1.11469	12	7.24183	1.04386	12	2.98546	0.948941	12	5.79232	0.981672	11	8.95557	1268	141.352	6.87354
Q9P013	Spliceosome-associated protein CWC15 homolog OS=Homo sapiens OX=9606 GN=CWC15 PE=1 SV=2 - [CWC15_HUMAN]	59.6205	7.86	3	2	2	3	1.02722	3	4.5245	1.05577	3	2.19837	0.992519	3	1.27268	1.01504	3	1.83387	0.972303	3	2.66405	229	26.6083	5.70654
Q09028	Histone-binding protein RBBP4 OS=Homo sapiens GN=RBBP4 PE=1 SV=3 - [RBBP4_HUMAN]	59.3433	7.53	5	1	3	6	1.09465	2	2.1354	1.09788	2	10.6522	0.91865	2	6.59952	0.997307	2	3.75751	0.951918	2	8.70678	425	47.6261	4.89404
E9PC52	Histone-binding protein RBBP7 OS=Homo sapiens GN=RBBP7 PE=2 SV=1 - [E9PC52_HUMAN]	59.3433	12.98	8	3	5	10	0.980955	6	5.18478	0.894804	6	7.05538	1.06287	6	2.44626	1.02284	6	6.04851	0.853057	6	15.3246	416	46.9088	5.07178
B2R860	cDNA, FLJ93752, highly similar to Homo sapiens phosphoribosyl pyrophosphate synthetase 2 (PRPS2), mRNA OS=Homo sapiens PE=2 SV=1 - [B2R860_HUMAN]	59.2934	11.32	8	1	4	8	0.98621	1		0.992525	1		1.0245	1		0.992801	1		0.949936	1		318	34.6479	6.45557
B1AK87	Capping protein (Actin filament) muscle Z-line, beta, isoform CRA_a OS=Homo sapiens OX=9606 GN=CAPZB PE=1 SV=1 - [B1AK87_HUMAN]	59.26	30	7	8	8	14	1.00493	14	5.19875	0.979091	14	10.093	1.02111	14	5.32342	1.00573	14	1.90181	0.93573	14	12.9802	260	29.2768	6.91748
B1AH87	Putative peripheral benzodiazepine receptor-related protein (Fragment) OS=Homo sapiens OX=9606 GN=TSPO PE=1 SV=1 - [B1AH87_HUMAN]	59.26	14.95	5	2	2	7	0.979381	7	6.3901	1.06641	7	8.94645	1.02688	7	6.1763	0.918923	7	3.32968	1.05796	7	18.7826	107	11.888	9.24658
P12081	Histidine--tRNA ligase, cytoplasmic OS=Homo sapiens GN=HARS PE=1 SV=2 - [SYHC_HUMAN]	59.2057	10.41	10	3	6	15	0.984365	8	3.37633	0.931072	8	4.1647	1.0206	8	3.58658	1.0137	8	4.53343	0.910211	8	9.66379	509	57.3742	5.88428
B4DGN8	cDNA FLJ53377, highly similar to Procollagen-lysine, 2-oxoglutarate 5-dioxygenase 1 (EC 1.14.11.4) OS=Homo sapiens OX=9606 PE=2 SV=1 - [B4DGN8_HUMAN]	59.1733	4.93	6	4	4	5	0.939972	5	9.46664	1.07411	5	5.94704	0.982132	5	4.9554	0.9658	5	3.69817	1.09871	5	15.2958	690	79.3492	7.02002
K7ELW0	Protein/nucleic acid deglycase DJ-1 OS=Homo sapiens OX=9606 GN=PARK7 PE=1 SV=1 - [K7ELW0_HUMAN]	59.1467	32.54	3	7	7	15	1.04824	15	5.42386	0.947987	15	7.24865	1.03467	15	2.63039	0.976236	15	3.97258	0.889315	15	10.2736	169	17.8985	7.86963
Q7Z4V5	Hepatoma-derived growth factor-related protein 2 OS=Homo sapiens GN=HDGFRP2 PE=1 SV=1 - [HDGR2_HUMAN]	59.0707	11.92	9	7	9	14	1.0384	12	1.90711	0.978664	12	7.44347	1.0129	12	3.88627	0.998365	12	3.75849	1.00709	12	15.8647	671	74.2722	7.48877
B3KY60	cDNA FLJ16777 fis, clone BRHIP2029567, highly similar to Cell division cycle 5-like protein OS=Homo sapiens PE=2 SV=1 - [B3KY60_HUMAN]	59.0675	4.36	3	5	5	8	0.935842	8	6.85616	0.93984	8	8.06754	1.03675	8	1.89223	0.970073	8	8.50631	1.11909	8	19.1179	802	92.2197	8.17725
Q14690	Protein RRP5 homolog OS=Homo sapiens GN=PDCD11 PE=1 SV=3 - [RRP5_HUMAN]	59.0485	2.99	3	6	6	8	1.005	8	4.74697	1.01338	8	6.17559	0.946676	8	6.45645	1.07408	8	11.1663	1.14979	8	28.5452	1871	208.57	8.86572
H7C0V9	Amyloid-beta A4 protein (Fragment) OS=Homo sapiens OX=9606 GN=APP PE=1 SV=1 - [H7C0V9_HUMAN]	58.9646	5.15	15	3	3	5	0.836258	5	13.2127	1.06465	5	5.34458	1.1268	5	2.00186	0.834854	5	10.6272	1.11333	5	8.84648	485	55.0571	4.81787
B4DKB2	Endothelin-converting enzyme 1 OS=Homo sapiens OX=9606 GN=ECE1 PE=1 SV=1 - [B4DKB2_HUMAN]	58.96	7.05	6	6	6	12	0.941227	12	12.6533	1.07239	12	11.1944	0.99787	12	8.36223	0.99812	12	8.98265	1.14748	12	16.1709	738	83.5204	5.73193
B4E005	cDNA FLJ54770, highly similar to DNA-directed RNA polymerase I-associated factor 53 kDa subunit (EC 2.7.7.6) OS=Homo sapiens PE=2 SV=1 - [B4E005_HUMAN]	58.96	3.44	2	1	1	1	1.22594	1		0.914121	1		0.933104	1		1.01502	1		0.822495	1		349	39.7137	8.52881
Q13382	RNA binding motif (Fragment) OS=Homo sapiens OX=9606 GN=RBM PE=4 SV=1 - [Q13382_HUMAN]	58.7984	30.95	15	1	2	8																42	4.43711	12.0151
O95831	Apoptosis-inducing factor 1, mitochondrial OS=Homo sapiens OX=9606 GN=AIFM1 PE=1 SV=1 - [AIFM1_HUMAN]	58.7117	10.11	6	7	7	8	0.988068	8	8.92376	0.972101	8	5.76915	1.00075	8	5.23058	0.916352	8	11.3007	1.05521	8	19.2456	613	66.8589	8.95361
O76003	Glutaredoxin-3 OS=Homo sapiens OX=9606 GN=GLRX3 PE=1 SV=2 - [GLRX3_HUMAN]	58.6367	10.75	1	4	4	6	0.956502	6	1.16191	1.02167	6	1.93216	1.03497	6	3.44153	0.948943	6	6.72436	0.952586	6	9.11101	335	37.4082	5.38916
P30086	Phosphatidylethanolamine-binding protein 1 OS=Homo sapiens OX=9606 GN=PEBP1 PE=1 SV=3 - [PEBP1_HUMAN]	58.55	13.37	4	3	3	7	0.996857	7	6.93229	1.06801	7	3.98368	0.973441	7	2.52075	0.980794	7	2.64272	0.988672	7	6.39769	187	21.0437	7.53271
B4DH19	cDNA FLJ54615, highly similar to Vesicle-fusing ATPase (EC 3.6.4.6) OS=Homo sapiens PE=2 SV=1 - [B4DH19_HUMAN]	58.54	6.46	9	4	4	6	0.925459	6	7.88791	1.05229	6	2.92833	1.0002	6	3.37963	1.01069	6	5.12519	1.04141	6	13.3866	650	72.2129	6.37939
A0A0S2Z377	Annexin (Fragment) OS=Homo sapiens OX=9606 GN=ANXA6 PE=2 SV=1 - [A0A0S2Z377_HUMAN]	58.4496	9.15	13	6	6	6	0.985008	6	4.16024	0.994604	6	4.70378	1.03499	6	2.77623	0.91522	6	4.68112	0.982867	6	2.477	667	75.2292	5.66846
Q92888	Rho guanine nucleotide exchange factor 1 OS=Homo sapiens OX=9606 GN=ARHGEF1 PE=1 SV=2 - [ARHG1_HUMAN]	58.43	8.11	6	8	8	11	0.944684	11	4.92698	1.01066	11	8.03151	1.01387	11	6.62095	0.984994	11	8.64753	1.059	11	9.20202	912	102.371	5.65576
Q14197	Peptidyl-tRNA hydrolase ICT1, mitochondrial OS=Homo sapiens GN=ICT1 PE=1 SV=1 - [ICT1_HUMAN]	58.4252	8.25	3	2	2	3	1.02512	3	2.43981	0.988495	3	2.51411	0.96773	3	3.15097	1.034	3	7.83192	1.10164	3	1.26298	206	23.6154	10.0669
A0A0C4DG98	THO complex subunit 2 OS=Homo sapiens OX=9606 GN=THOC2 PE=1 SV=1 - [A0A0C4DG98_HUMAN]	58.3948	7.04	9	13	13	17	0.960056	17	6.29104	1.07124	17	8.71413	0.993483	17	6.7685	0.99181	16	4.69484	1.05119	16	11.3276	1478	169.475	8.67529
E9PIH6	EH domain-binding protein 1-like protein 1 (Fragment) OS=Homo sapiens OX=9606 GN=EHBP1L1 PE=1 SV=1 - [E9PIH6_HUMAN]	58.35	2.69	2	1	1	1	1.04304	1		0.735697	1		1.05265	1		0.862115	1		1.49581	1		670	71.629	5.80811
A8K9U6	cDNA FLJ76121, highly similar to Homo sapiens zinc finger CCCH-type, antiviral 1 (ZC3HAV1), transcript variant 1, mRNA OS=Homo sapiens PE=2 SV=1 - [A8K9U6_HUMAN]	57.9741	7.21	4	7	7	9	0.926015	9	1.50294	1.02563	9	9.28588	1.00198	9	4.70815	1.01255	9	3.018	1.07008	9	20.8893	902	101.392	8.35303
Q9NVF8	cDNA FLJ10762 fis, clone NT2RP4000008, moderately similar to CHLORINE CHANNEL PROTEIN P64 OS=Homo sapiens OX=9606 PE=2 SV=1 - [Q9NVF8_HUMAN]	57.9318	13.46	3	2	2	4	0.867123	4	11.1406	1.15421	4	5.13047	1.04122	4	4.90309	0.973412	4	17.1684	0.907897	4	3.54892	208	23.3792	5.50342
A0A0G2JNZ2	Protein scribble homolog OS=Homo sapiens OX=9606 GN=SCRIB PE=1 SV=1 - [A0A0G2JNZ2_HUMAN]	57.84	2.27	7	4	4	4	1.01294	4	3.71618	0.989974	4	2.93354	0.983354	4	3.9653	1.01039	4	4.90287	0.99431	4	6.923	1630	174.808	5.07178
A8K548	cDNA FLJ75008, highly similar to Homo sapiens proline-, glutamic acid-, leucine-rich protein 1 (PELP1), mRNA OS=Homo sapiens PE=2 SV=1 - [A8K548_HUMAN]	57.8	3.72	10	3	3	4	1.06376	4	4.16789	0.8659	4	14.7972	0.987007	4	3.95743	1.05013	4	10.9901	1.10835	4	9.63944	1130	119.566	4.33545
P50238	Cysteine-rich protein 1 OS=Homo sapiens OX=9606 GN=CRIP1 PE=1 SV=3 - [CRIP1_HUMAN]	57.79	22.08	3	2	2	5	0.81627	5	4.03608	1.34068	5	3.76805	0.901044	5	4.36781	0.828451	5	9.9194	1.73639	5	15.3046	77	8.52701	8.74854
Q9HC36	RNA methyltransferase-like protein 1 OS=Homo sapiens GN=RNMTL1 PE=1 SV=2 - [RMTL1_HUMAN]	57.7598	4.76	2	2	2	3	0.978659	3	5.9648	1.12677	3	2.21197	1.00001	3	0.756036	1.00254	3	11.4431	0.997655	3	13.7816	420	46.9904	8.73389
B2RDX5	cDNA, FLJ96812, highly similar to Homo sapiens threonyl-tRNA synthetase (TARS), mRNA OS=Homo sapiens PE=2 SV=1 - [B2RDX5_HUMAN]	57.6313	15.75	17	15	15	24	0.985513	24	3.84391	1.00485	24	5.98763	0.969076	24	4.69786	1.04139	24	4.31049	1.0015	24	13.1527	711	82.0612	6.66846
Q6IQ30	PABPC4 protein OS=Homo sapiens GN=PABPC4 PE=2 SV=1 - [Q6IQ30_HUMAN]	57.5037	13.79	14	6	10	17	0.989669	8	7.35657	0.960888	8	4.10131	1.04769	8	4.84241	0.993525	8	5.86904	0.881532	8	12.3418	660	72.3149	9.34912
P56378	6.8 kDa mitochondrial proteolipid OS=Homo sapiens OX=9606 GN=MP68 PE=1 SV=1 - [68MP_HUMAN]	57.43	15.52	2	1	1	5	1.07205	5	3.35963	1.02148	5	17.0706	0.8921	5	12.714	1.11563	5	3.33324	1.2438	5	31.4777	58	6.65759	10.0815
P67775	Serine/threonine-protein phosphatase 2A catalytic subunit alpha isoform OS=Homo sapiens GN=PPP2CA PE=1 SV=1 - [PP2AA_HUMAN]	57.36	7.77	7	1	3	5	1.05774	2	1.13291	0.961871	2	6.41402	0.997472	2	3.88986	0.996328	2	5.94523	0.928474	2	1.12924	309	35.5714	5.5415
Q96C19	EF-hand domain-containing protein D2 OS=Homo sapiens OX=9606 GN=EFHD2 PE=1 SV=1 - [EFHD2_HUMAN]	57.2091	25.42	3	6	7	9	0.960262	7	2.38025	1.00198	6	11.8859	1.01942	7	8.71396	0.971838	7	4.7594	0.909891	6	13.5288	240	26.6805	5.19873
B3KY03	Condensin complex subunit 1 OS=Homo sapiens PE=2 SV=1 - [B3KY03_HUMAN]	57.12	2.5	9	4	4	5	0.997425	5	6.43912	1.07078	5	2.12293	0.948505	5	4.23215	1.06484	5	7.31222	1.00704	5	6.96834	1362	152.763	6.52197
J3QL04	Tether-containing UBX domain for GLUT4 (Fragment) OS=Homo sapiens OX=9606 GN=ASPSCR1 PE=1 SV=1 - [J3QL04_HUMAN]	57.013	7.49	4	2	2	2	0.976207	2	9.02472	0.904097	2	5.34591	1.04504	2	4.9952	1.03135	2	4.21739	0.94834	2	24.8543	307	32.737	6.03662
B4DZZ3	cDNA FLJ61007, highly similar to Negative elongation factor E OS=Homo sapiens PE=2 SV=1 - [B4DZZ3_HUMAN]	57.01	12.84	11	1	2	3	1.02829	2	2.20551	0.957776	2	2.86	1.02541	2	5.24438	0.954008	2	3.5805	0.958353	2	24.1067	148	16.4628	9.99365
Q15084	Protein disulfide-isomerase A6 OS=Homo sapiens GN=PDIA6 PE=1 SV=1 - [PDIA6_HUMAN]	56.963	18.18	1	8	8	14	0.998737	14	5.391	0.919058	14	8.59719	1.05178	14	3.10243	0.946577	14	12.8362	0.960601	13	6.16189	440	48.0913	5.08447
B4DL49	cDNA FLJ58073, moderately similar to Cathepsin B (EC 3.4.22.1) OS=Homo sapiens PE=2 SV=1 - [B4DL49_HUMAN]	56.9436	13.19	18	3	3	9	1.0472	9	10.5377	0.973516	9	6.98637	1.01649	9	5.82081	1.04613	9	9.02385	0.957257	8	16.149	273	30.7477	6.62451
B4E2L0	cDNA FLJ54730, highly similar to cAMP-dependent protein kinase, beta-2-catalytic subunit (EC 2.7.11.11) OS=Homo sapiens OX=9606 PE=2 SV=1 - [B4E2L0_HUMAN]	56.9	5.78	16	1	3	5	0.976149	2	2.01161	1.10893	2	2.94795	0.963967	2	0.601027	1.00112	2	3.2123	1.05619	2	2.87163	398	46.1927	8.68994
B0YJ74	Proteasome subunit alpha type OS=Homo sapiens OX=9606 GN=PSMA8 PE=3 SV=1 - [B0YJ74_HUMAN]	56.89	10.38	4	1	2	5	0.846618	1		1.00282	1		1.05002	1		0.93976	1		1.36774	1		212	23.7885	9.11475
G8JLD5	Dynamin-1-like protein OS=Homo sapiens GN=DNM1L PE=2 SV=1 - [G8JLD5_HUMAN]	56.7498	7.87	11	7	7	11	0.988662	11	3.01818	0.987967	11	4.46437	1.02171	11	5.15392	0.988035	11	7.26533	1.00635	10	13.7294	712	79.572	7.07861
P07954	Fumarate hydratase, mitochondrial OS=Homo sapiens OX=9606 GN=FH PE=1 SV=3 - [FUMH_HUMAN]	56.7119	7.25	4	5	5	9	1.02593	9	3.64862	0.914384	9	8.14666	1.04075	9	1.96024	1.05074	9	6.426	0.954178	9	16.6708	510	54.6022	8.76318
Q5SY16	Polynucleotide 5'-hydroxyl-kinase NOL9 OS=Homo sapiens OX=9606 GN=NOL9 PE=1 SV=1 - [NOL9_HUMAN]	56.5729	3.56	1	3	3	3	0.974212	3	12.8898	1.04077	3	12.4092	0.933058	3	4.50502	1.02518	3	8.46389	1.08147	3	0.913034	702	79.2722	9.12939
B3KSS4	cDNA FLJ36858 fis, clone ASTRO2015185, highly similar to POLIOVIRUS RECEPTOR OS=Homo sapiens OX=9606 PE=2 SV=1 - [B3KSS4_HUMAN]	56.5342	6.08	5	2	2	3	1.13296	3	4.81036	0.993407	3	26.0444	0.819116	3	4.21621	1.01007	3	8.92973	0.952784	3	3.50073	362	39.5547	6.66846
P62333	26S proteasome regulatory subunit 10B OS=Homo sapiens OX=9606 GN=PSMC6 PE=1 SV=1 - [PRS10_HUMAN]	56.4868	16.2	7	7	7	9	1.03109	9	9.67582	0.948396	9	6.33083	1.02549	9	4.12939	1.01644	9	7.25832	0.900259	9	17.9202	389	44.1451	7.48877
A9QQ22	Actin nucleation promoting factor (Fragment) OS=Homo sapiens OX=9606 GN=WASH PE=4 SV=1 - [A9QQ22_HUMAN]	56.3954	10.49	23	3	3	4	1.00356	4	4.69404	0.882777	4	3.92107	1.08227	4	8.85564	0.995061	4	10.2746	0.826723	4	26.5534	410	43.7957	5.57959
F8W1A4	Adenylate kinase 2, mitochondrial OS=Homo sapiens GN=AK2 PE=2 SV=1 - [F8W1A4_HUMAN]	56.2978	23.71	7	7	7	11	1.03912	11	6.47816	0.953708	11	5.11965	1.00783	11	2.72388	1.03079	11	5.48352	0.901117	11	10.3825	232	25.6143	7.82568
K7EQZ3	Uncharacterized protein (Fragment) OS=Homo sapiens OX=9606 PE=4 SV=1 - [K7EQZ3_HUMAN]	56.22	12.42	1	1	2	3	1.27824	1		0.821922	1		1.16432	1		0.793188	1					153	16.4209	9.40771
D3VVG1	Ataxin 3 variant h (Fragment) OS=Homo sapiens OX=9606 GN=ATXN3 PE=2 SV=1 - [D3VVG1_HUMAN]	56.19	6.23	8	1	1	1																289	33.4175	5.03369
G3V5V3	Nuclear export mediator factor NEMF (Fragment) OS=Homo sapiens OX=9606 GN=NEMF PE=1 SV=8 - [G3V5V3_HUMAN]	56.12	3.71	4	4	4	5	0.941294	5	2.789	1.04217	5	7.24205	1.03087	5	3.07236	1.00482	5	9.38939	0.921583	5	14.6469	998	113.878	5.84619
Q3ZCW5	Succinate-CoA ligase subunit beta (Fragment) OS=Homo sapiens OX=9606 GN=SUCLG2 PE=2 SV=1 - [Q3ZCW5_HUMAN]	56.1	9.94	6	4	4	4	0.988392	4	0.638059	0.921798	4	5.50264	1.06474	4	1.29599	0.981415	4	2.1659	0.863061	4	9.1378	362	38.7433	5.31299
A8K1F4	cDNA FLJ78094, highly similar to Homo sapiens myeloid leukemia factor 2, mRNA OS=Homo sapiens OX=9606 PE=1 SV=1 - [A8K1F4_HUMAN]	56.09	7.26	2	2	2	2	0.959278	2	7.81452	1.13091	2	3.22552	0.961869	2	8.44277	0.972615	2	0.0698677	1.12485	2	13.6203	248	28.1112	6.90283
B4DY28	cDNA FLJ61189, highly similar to Cysteine and glycine-rich protein 1 OS=Homo sapiens OX=9606 PE=2 SV=1 - [B4DY28_HUMAN]	55.9926	34.22	12	6	6	13	0.980832	13	5.26923	1.08829	13	14.7889	0.919781	13	6.29981	0.909076	13	9.16776	1.32298	13	15.2783	187	20.0284	8.48486
Q53TA7	Uncharacterized protein EFEMP1 (Fragment) OS=Homo sapiens OX=9606 GN=EFEMP1 PE=4 SV=1 - [Q53TA7_HUMAN]	55.8907	6.56	9	2	2	4	0.84911	4	7.32968	1.1053	4	3.79596	1.10248	4	4.60053	0.795588	4	5.5632	1.14224	4	6.78563	320	36.0954	5.14795
B4DRH6	cDNA FLJ54509, highly similar to Trifunctional enzyme subunit alpha, mitochondrial OS=Homo sapiens PE=2 SV=1 - [B4DRH6_HUMAN]	55.856	16.88	5	13	14	19	1.03272	18	5.66638	0.981615	18	8.11635	1.00614	18	3.74367	1.00091	18	4.74026	0.979839	18	8.41228	717	78.2653	8.92432
D6R9A6	High mobility group protein B2 (Fragment) OS=Homo sapiens GN=HMGB2 PE=2 SV=1 - [D6R9A6_HUMAN]	55.82	26.87	3	3	4	4	1.07244	3	4.64614	1.0402	3	5.82656	0.985312	3	0.995279	0.984199	3	14.4517	0.866202	3	9.8751	134	15.3937	9.78857
A0A087WXQ8	Proteasome subunit beta type-3 OS=Homo sapiens OX=9606 GN=PSMB3 PE=1 SV=1 - [A0A087WXQ8_HUMAN]	55.78	15.89	4	3	3	4	1.05271	4	5.34182	0.944657	4	0.976118	1.00746	4	3.12436	1.01023	4	0.705454	0.968326	4	13.2458	107	12.0743	9.84717
G3V3B0	Apoptotic chromatin condensation inducer in the nucleus OS=Homo sapiens GN=ACIN1 PE=2 SV=1 - [G3V3B0_HUMAN]	55.73	7.73	7	4	4	6	1.00359	6	3.49427	1.07588	6	12.045	0.980826	6	8.21252	0.99439	6	5.09696	0.967839	6	19.7705	582	67.4545	7.59131
G3V274	BAG family molecular chaperone regulator 5 (Fragment) OS=Homo sapiens OX=9606 GN=BAG5 PE=1 SV=1 - [G3V274_HUMAN]	55.72	5.21	3	1	1	2	1.07937	2	8.00073	0.9412	2	11.373	0.977221	2	3.53296	0.982108	2	1.36417	1.04808	2	12.7328	211	23.9654	6.53662
A8K6Z5	cDNA FLJ78719, highly similar to Homo sapiens scavenger receptor class F, member 1, transcript variant 1, mRNA OS=Homo sapiens PE=2 SV=1 - [A8K6Z5_HUMAN]	55.7103	4.46	3	3	3	3	1.16267	3	1.19828	1.22674	3	17.5095	0.853188	3	5.32264	1.05814	3	8.64115	1.13139	3	2.7449	830	87.3908	6.3667
K7ENZ6	Reticulophagy regulator 3 OS=Homo sapiens OX=9606 GN=RETREG3 PE=1 SV=1 - [K7ENZ6_HUMAN]	55.63	11.25	6	1	1	1	0.971699	1		1.0754	1		0.956925	1		1.08263	1		0.99872	1		80	8.71942	5.31299
A0A024R755	Calumenin, isoform CRA_a OS=Homo sapiens OX=9606 GN=CALU PE=4 SV=1 - [A0A024R755_HUMAN]	55.61	13.97	6	6	6	12	1.01214	12	6.4973	0.890352	12	10.2291	1.03368	12	5.23999	0.948562	12	14.1465	0.771764	11	9.36721	315	37.1114	4.58936
B9EG90	Topoisomerase (DNA) I OS=Homo sapiens GN=TOP1 PE=2 SV=1 - [B9EG90_HUMAN]	55.53	11.11	14	11	11	22	0.977521	22	4.84612	1.04054	22	11.5959	0.980485	22	4.08757	1.00118	22	4.78236	1.03742	21	13.7008	765	90.6429	9.30518
A0A0A0N0N3	TDP43 isoform J OS=Homo sapiens OX=9606 GN=TDP43 PE=2 SV=1 - [A0A0A0N0N3_HUMAN]	55.5033	19.34	19	5	5	9	0.986476	9	4.30083	0.952751	9	8.36794	0.993671	9	4.78176	1.06945	9	7.21672	0.925441	9	5.90743	243	27.8718	5.56689
I0CE67	Four-and-a-half LIM domains 2 OS=Homo sapiens OX=9606 GN=FHL2 PE=2 SV=1 - [I0CE67_HUMAN]	55.4098	34.2	8	9	9	15	0.972752	15	8.7221	1.06359	15	9.74149	0.988282	15	4.17871	0.999671	15	5.73197	0.932323	15	9.90309	269	30.9281	7.6499
C9J0F2	Protein-L-isoaspartate(D-aspartate) O-methyltransferase (Fragment) OS=Homo sapiens OX=9606 GN=PCMT1 PE=1 SV=1 - [C9J0F2_HUMAN]	55.3067	27.08	6	3	3	3	1.05617	3	0.920422	0.957737	3	10.8121	1.03547	3	2.10757	0.996697	3	0.184664	0.813552	3	6.25062	96	10.373	6.02393
E9PID8	Cleavage stimulation factor subunit 2 OS=Homo sapiens GN=CSTF2 PE=2 SV=1 - [E9PID8_HUMAN]	55.26	8.9	7	4	4	5	1.05644	5	4.09848	0.897321	5	12.091	1.0038	5	5.96975	1.01179	5	3.5217	0.864213	5	9.80496	438	46.6365	8.03076
F5H2E6	Cell division cycle and apoptosis regulator protein 1 (Fragment) OS=Homo sapiens GN=CCAR1 PE=2 SV=1 - [F5H2E6_HUMAN]	55.2553	8.29	12	6	6	10	0.989483	10	4.99316	0.974041	10	10.0667	1.02795	10	5.06255	0.999367	10	6.66297	0.981949	9	16.9882	772	88.1789	7.86963
P49959	Double-strand break repair protein MRE11A OS=Homo sapiens GN=MRE11A PE=1 SV=3 - [MRE11_HUMAN]	55.12	3.81	3	3	3	3	0.931462	3	2.88995	1.03817	3	18.111	1.12225	3	2.19115	0.923062	3	2.38138	0.827324	3	18.4086	708	80.5433	5.89697
O00425	Insulin-like growth factor 2 mRNA-binding protein 3 OS=Homo sapiens OX=9606 GN=IGF2BP3 PE=1 SV=2 - [IF2B3_HUMAN]	55.08	17.44	2	9	13	19	1.01749	13	5.6013	0.968802	13	5.9988	1.00025	13	5.63754	1.01757	13	8.2887	0.969941	12	11.6783	579	63.6656	8.86572
B4DNE4	cDNA FLJ52574, highly similar to Septin-7 OS=Homo sapiens PE=2 SV=1 - [B4DNE4_HUMAN]	55.078	19.11	25	9	10	14	1.02578	12	3.95475	1.05215	12	5.56735	0.972817	12	4.65077	0.989827	12	3.81273	0.998157	12	16.2772	382	44.6159	8.22119
B7ZLE5	FN1 protein OS=Homo sapiens OX=9606 GN=FN1 PE=2 SV=1 - [B7ZLE5_HUMAN]	55.0211	3.53	17	8	8	9	1.11882	9	15.9443	0.997774	9	9.11618	0.945977	9	9.40083	0.962366	9	7.50956	0.9632	9	12.5013	2240	246.543	6.06201
K7EQA8	Histone-arginine methyltransferase CARM1 (Fragment) OS=Homo sapiens OX=9606 GN=CARM1 PE=1 SV=1 - [K7EQA8_HUMAN]	55.02	9.33	4	4	4	6	1.04038	6	5.30541	1.00223	6	8.60729	0.958159	6	2.34399	1.04702	6	6.34775	0.977367	6	17.4891	343	38.393	5.96045
Q56VL3	OCIA domain-containing protein 2 OS=Homo sapiens OX=9606 GN=OCIAD2 PE=1 SV=1 - [OCAD2_HUMAN]	54.9628	37.01	3	7	7	9	0.960888	9	12.833	1.03208	9	15.0614	1.01306	9	2.79974	0.940671	9	10.9025	1.12489	8	19.583	154	16.9426	9.02686
P02533	Keratin, type I cytoskeletal 14 OS=Homo sapiens GN=KRT14 PE=1 SV=4 - [K1C14_HUMAN]	54.88	16.74	25	5	8	10	0.867525	5	18.853	0.939666	5	17.1075	0.829218	5	1.77193	1.08858	5	4.56512	2.43216	5	20.0386	472	51.5294	5.16064
Q09161	Nuclear cap-binding protein subunit 1 OS=Homo sapiens GN=NCBP1 PE=1 SV=1 - [NCBP1_HUMAN]	54.8002	6.71	3	6	6	10	0.969975	10	4.69087	1.02994	10	10.3299	0.977732	10	9.22669	1.06906	10	11.0502	1.09713	9	35.856	790	91.7805	6.43018
A0A024RAM4	Microtubule-associated protein 1B, isoform CRA_b OS=Homo sapiens OX=9606 GN=MAP1B PE=4 SV=1 - [A0A024RAM4_HUMAN]	54.7167	4.38	17	11	12	14	0.907584	13	5.72905	1.0972	13	4.23853	0.988193	13	5.251	0.976826	13	8.62043	1.02235	13	22.2808	2468	270.454	4.80518
P62993	Growth factor receptor-bound protein 2 OS=Homo sapiens OX=9606 GN=GRB2 PE=1 SV=1 - [GRB2_HUMAN]	54.64	17.05	6	4	4	6	1.00239	6	4.26862	0.981612	6	7.5884	0.98429	6	1.18672	1.05948	6	2.91879	0.912018	6	6.56081	217	25.1904	6.31592
B3KSQ7	Drebrin 1, isoform CRA_d OS=Homo sapiens OX=9606 GN=DBN1 PE=2 SV=1 - [B3KSQ7_HUMAN]	54.5133	9.68	6	6	6	8	1.09636	8	7.61041	1.10016	7	9.91307	0.941005	8	5.11352	0.990966	7	2.70961	1.15447	7	4.38976	599	65.5968	4.52588
B4E3N4	Chloride channel protein OS=Homo sapiens OX=9606 PE=2 SV=1 - [B4E3N4_HUMAN]	54.5133	2.01	13	2	2	4	1.0468	4	3.82268	0.997658	4	3.40755	0.99387	4	3.12605	0.93221	4	6.15278	1.02069	4	2.68741	747	82.5953	7.89893
Q96HS1	Serine/threonine-protein phosphatase PGAM5, mitochondrial OS=Homo sapiens GN=PGAM5 PE=1 SV=2 - [PGAM5_HUMAN]	54.43	8.65	7	2	3	4	0.985166	2	4.6504	0.977094	2	11.2246	1.01284	2	0.118347	1.01919	2	3.59837	0.987583	2	0.529339	289	31.9846	8.67529
Q86YS7	C2 domain-containing protein 5 OS=Homo sapiens OX=9606 GN=C2CD5 PE=1 SV=1 - [C2CD5_HUMAN]	54.4047	2	5	2	2	2	1.06024	2	0.646936	0.997819	2	8.57683	0.960344	2	1.12729	0.956486	2	22.3335	1.09978	2	36.6356	1000	110.377	5.69385
A0A0C4DG07	Nibrin OS=Homo sapiens OX=9606 GN=NBN PE=1 SV=1 - [A0A0C4DG07_HUMAN]	54.39	3.87	6	3	3	3	1.00065	3	2.87683	0.896413	3	1.87246	0.98576	3	9.1086	1.03366	3	0.755084	1.00966	3	36.9349	672	75.9214	7.02002
Q9Y282	Endoplasmic reticulum-Golgi intermediate compartment protein 3 OS=Homo sapiens OX=9606 GN=ERGIC3 PE=1 SV=1 - [ERGI3_HUMAN]	54.3893	9.4	10	4	4	7	1.02688	7	3.35834	0.993015	7	16.2446	0.977435	7	3.06788	1.03171	7	4.06202	1.02984	7	7.53663	383	43.1945	6.06201
O60216	Double-strand-break repair protein rad21 homolog OS=Homo sapiens GN=RAD21 PE=1 SV=2 - [RAD21_HUMAN]	54.3593	3.65	1	2	2	3	1.03058	3	6.04532	0.97235	3	7.92763	1.0588	3	1.76869	1.07627	3	6.34782	0.839382	2	0.976305	631	71.6447	4.65283
W4VSQ9	Cdc42-interacting protein 4 OS=Homo sapiens GN=TRIP10 PE=4 SV=1 - [W4VSQ9_HUMAN]	54.23	16.53	6	11	11	13	1.01963	13	7.69146	1.03587	13	8.64479	0.992799	13	6.04805	1.00238	13	8.7938	0.970607	11	29.3019	593	67.689	6.15088
Q9NX63	Coiled-coil-helix-coiled-coil-helix domain-containing protein 3, mitochondrial OS=Homo sapiens GN=CHCHD3 PE=1 SV=1 - [CHCH3_HUMAN]	54.12	17.62	5	5	5	6	0.998148	6	5.4379	1.01534	6	7.65684	1.00053	6	1.79904	1.0262	6	9.76502	0.901022	6	11.8051	227	26.1362	8.27979
C9IZZ0	Ras-related protein Rab-7a (Fragment) OS=Homo sapiens GN=RAB7A PE=2 SV=1 - [C9IZZ0_HUMAN]	54.0505	38.79	8	5	5	7	0.986998	7	3.74461	0.982886	7	6.17968	1.01017	7	2.64062	1.0074	7	11.1471	0.922112	7	8.77135	116	13.0667	9.26123
B3KXZ4	DNA helicase OS=Homo sapiens OX=9606 PE=2 SV=1 - [B3KXZ4_HUMAN]	53.99	8.79	6	8	8	10	0.939931	10	5.07652	1.02444	10	3.06706	1.02822	10	4.08481	1.01754	10	3.04034	0.984907	10	14.543	808	91.2142	6.48096
P11766	Alcohol dehydrogenase class-3 OS=Homo sapiens OX=9606 GN=ADH5 PE=1 SV=4 - [ADHX_HUMAN]	53.98	10.43	6	5	5	9	1.00109	9	2.66678	0.988358	9	11.5162	1.00437	9	1.88788	1.00185	9	2.31304	0.955646	8	8.46291	374	39.6984	7.48877
Q6PK82	AP3D1 protein (Fragment) OS=Homo sapiens GN=AP3D1 PE=2 SV=1 - [Q6PK82_HUMAN]	53.97	4.86	3	5	5	8	0.939091	8	5.66615	1.23576	8	3.01584	0.913717	8	2.64497	0.956294	8	14.713	1.23638	8	26.9409	865	98.4762	9.12939
Q13895	Bystin OS=Homo sapiens GN=BYSL PE=1 SV=3 - [BYST_HUMAN]	53.94	7.32	2	3	3	3	0.930167	3	15.5038	1.09718	3	20.5409	0.989199	3	11.4688	1.09646	3	0.0834946	0.905107	2	7.40558	437	49.57	8.11865
Q9NWH9	SAFB-like transcription modulator OS=Homo sapiens GN=SLTM PE=1 SV=2 - [SLTM_HUMAN]	53.9	8.99	8	11	11	19	1.0039	19	6.62111	1.08228	19	9.26576	0.992952	19	6.64679	0.99836	18	5.46511	1.09024	18	6.96557	1034	117.079	7.86963
P15531	Nucleoside diphosphate kinase A OS=Homo sapiens OX=9606 GN=NME1 PE=1 SV=1 - [NDKA_HUMAN]	53.8983	43.42	4	1	6	15	1.03939	2	13.4677	1.00744	2	6.47329	0.940635	2	20.2423	1.03532	2	56.3485	0.910601	2	14.5539	152	17.1377	6.18896
H0Y9L0	Methionine aminopeptidase 1 (Fragment) OS=Homo sapiens GN=METAP1 PE=2 SV=1 - [H0Y9L0_HUMAN]	53.7298	27.27	3	1	1	2	1.0362	2	0.116232	1.02424	2	7.58651	1.00223	2	2.70337	1.01639	2	0.668212	0.782154	2	0.395472	44	4.95236	8.08936
B4DWE9	cDNA FLJ57216, highly similar to Homo sapiens Rho GTPase activating protein 17 (ARHGAP17), transcript variant 2, mRNA OS=Homo sapiens PE=2 SV=1 - [B4DWE9_HUMAN]	53.6733	2.24	3	2	2	3	0.98621	3	9.16173	0.995246	3	6.55434	1.01054	3	4.72948	1.02564	3	0.601671	0.932072	3	3.86125	714	77.4783	8.32373
P01023	Alpha-2-macroglobulin OS=Homo sapiens OX=9606 GN=A2M PE=1 SV=3 - [A2MG_HUMAN]	53.6633	1.76	1	3	3	5	1.19957	5	9.91499	0.920754	5	9.52552	1.01871	5	1.13299	0.952971	5	6.87843	0.511924	5	43.8014	1474	163.188	6.45557
P36543	V-type proton ATPase subunit E 1 OS=Homo sapiens OX=9606 GN=ATP6V1E1 PE=1 SV=1 - [VATE1_HUMAN]	53.54	4.42	1	1	1	3	0.99851	3	0.0620072	0.834871	3	0.180217	1.08499	3	6.74447	1.0531	3	2.68257	1.00722	3	8.15607	226	26.1288	8.00146
Q92917	G-patch domain and KOW motifs-containing protein OS=Homo sapiens OX=9606 GN=GPKOW PE=1 SV=2 - [GPKOW_HUMAN]	53.5222	2.94	1	1	1	2	1.06078	2	1.05324	0.98811	2	11.5818	0.971841	2	6.65163	0.971165	2	2.37651	1.06001	2	13.3258	476	52.1966	6.15088
Q15459	Splicing factor 3A subunit 1 OS=Homo sapiens GN=SF3A1 PE=1 SV=1 - [SF3A1_HUMAN]	53.4171	12.48	9	11	11	17	1.02322	17	6.99774	0.979802	17	5.64832	1.01333	17	5.21601	0.992879	17	7.48352	0.908146	17	15.8089	793	88.8305	5.22412
B3KXX5	Structural maintenance of chromosomes protein OS=Homo sapiens PE=2 SV=1 - [B3KXX5_HUMAN]	53.4	9.82	14	14	14	18	0.953667	18	8.61897	0.994935	18	7.32575	1.03341	18	7.20805	1.00342	18	4.69625	0.932463	18	16.7469	1263	144.366	7.04932
Q9NTI5	Sister chromatid cohesion protein PDS5 homolog B OS=Homo sapiens GN=PDS5B PE=1 SV=1 - [PDS5B_HUMAN]	53.3279	2.28	3	2	3	5	1.04629	2	2.0393	1.05529	2	6.19687	0.948321	2	5.64961	0.987058	2	4.51238	1.05729	2	19.4643	1447	164.563	8.47021
B7Z255	cDNA FLJ59500, highly similar to Glycogen (starch) synthase, muscle (EC 2.4.1.11) OS=Homo sapiens PE=2 SV=1 - [B7Z255_HUMAN]	53.22	2.97	6	1	1	2	0.838057	2	1.56924	1.34124	2	4.1717	1.01465	2	3.5048	0.898791	2	12.2107	0.908307	2	13.9961	370	42.1004	6.21436
P25788	Proteasome subunit alpha type-3 OS=Homo sapiens OX=9606 GN=PSMA3 PE=1 SV=2 - [PSA3_HUMAN]	53.19	21.96	4	7	7	10	1.02608	10	2.52517	0.945037	10	2.5724	1.0117	10	3.34301	1.04666	10	5.28086	0.979638	10	14.6822	255	28.4151	5.32568
Q9UNZ5	Leydig cell tumor 10 kDa protein homolog OS=Homo sapiens OX=9606 GN=C19orf53 PE=1 SV=1 - [L10K_HUMAN]	53.16	18.18	4	3	3	5	0.882086	5	9.01984	1.12686	5	1.0965	0.950623	5	2.49603	0.958568	5	3.86058	1.56743	5	12.3599	99	10.5701	11.5464
B4DUR7	cDNA FLJ52763, highly similar to Adaptin ear-binding coat-associated protein 2 OS=Homo sapiens OX=9606 PE=2 SV=1 - [B4DUR7_HUMAN]	53.0425	8.65	13	2	2	3	1.04787	3	3.852	0.883865	3	0.797913	1.03427	3	2.68488	0.989559	3	10.7763	0.838094	3	6.40441	185	20.6512	7.69385
B3KRM2	Serine/threonine-protein phosphatase OS=Homo sapiens PE=2 SV=1 - [B3KRM2_HUMAN]	53.04	7.77	9	1	3	5	0.972058	2	5.07751	1.1151	2	11.0737	0.958714	2	2.25388	0.992609	2	4.50971	1.09627	2	8.80994	309	35.5363	5.42725
A8K3C5	cDNA FLJ77715, highly similar to Homo sapiens cisplatin resistance-associated overexpressed protein(LUC7A), mRNA OS=Homo sapiens PE=2 SV=1 - [A8K3C5_HUMAN]	53.03	9.95	21	6	7	11	0.914129	10	3.72876	1.13708	10	5.17943	0.981078	10	2.75922	0.963711	10	7.32438	1.29767	10	11.5771	432	51.4112	9.78857
O95202	Mitochondrial proton/calcium exchanger protein OS=Homo sapiens OX=9606 GN=LETM1 PE=1 SV=1 - [LETM1_HUMAN]	53.0233	3.52	2	2	3	6	1.05418	5	3.99096	0.864821	5	12.6922	1.01925	5	2.4302	0.996756	5	2.59563	0.84603	5	17.5315	739	83.302	6.69775
P52294	Importin subunit alpha-5 OS=Homo sapiens OX=9606 GN=KPNA1 PE=1 SV=3 - [IMA5_HUMAN]	52.985	6.69	11	3	5	7	1.02803	4	4.67072	0.989711	4	4.91115	0.962947	4	0.863403	1.04917	4	5.47883	1.00506	4	11.6351	538	60.1836	5.0083
A9UK01	Rho GTPase activating protein OS=Homo sapiens OX=9606 PE=2 SV=1 - [A9UK01_HUMAN]	52.9833	3.32	2	2	2	3	0.98985	3	3.46333	1.08807	3	2.92835	0.968553	3	5.25512	1.00404	3	2.82756	1.02878	3	15.2145	663	74.9309	6.17627
Q92522	Histone H1x OS=Homo sapiens OX=9606 GN=H1FX PE=1 SV=1 - [H1X_HUMAN]	52.8999	7.04	1	1	1	2	0.931297	2	5.72029	1.14741	2	6.20032	0.901186	2	1.12649	1.03135	2	1.58297	1.41727	2	8.04644	213	22.4735	10.7554
J3KMY5	NPC intracellular cholesterol transporter 2 OS=Homo sapiens OX=9606 GN=NPC2 PE=1 SV=1 - [J3KMY5_HUMAN]	52.83	11.49	10	2	2	3	1.04386	3	2.48077	0.897967	3	0.0750029	1.04564	3	0.109474	0.982764	3	0.951685	0.809716	3	3.3355	148	16.2193	7.6499
S4R3Q6	Vacuolar protein sorting-associated protein 26A OS=Homo sapiens GN=VPS26A PE=4 SV=1 - [S4R3Q6_HUMAN]	52.78	8.85	3	3	3	4	0.958833	4	2.98464	1.06292	4	7.30125	1.037	4	5.70162	0.905619	4	8.18832	1.02845	4	5.36893	226	26.1805	6.23975
O94776	Metastasis-associated protein MTA2 OS=Homo sapiens GN=MTA2 PE=1 SV=1 - [MTA2_HUMAN]	52.7636	12.57	10	8	9	14	0.984665	13	5.52671	0.997493	13	7.32838	0.947919	13	5.59482	1.02569	13	9.46805	1.11327	13	21.6942	668	74.9757	9.65674
P51116	Fragile X mental retardation syndrome-related protein 2 OS=Homo sapiens OX=9606 GN=FXR2 PE=1 SV=2 - [FXR2_HUMAN]	52.75	5.05	2	3	4	4	1.07784	3	4.47506	0.985516	3	16.8388	0.986607	3	6.84126	0.999077	3	1.58308	0.918166	2	9.66229	673	74.178	6.22705
A8K897	cDNA FLJ78686, highly similar to Homo sapiens nucleoporin 93kDa (NUP93), mRNA OS=Homo sapiens PE=2 SV=1 - [A8K897_HUMAN]	52.6408	14.53	11	12	12	15	0.980906	15	3.98402	1.01183	15	4.44475	1.00907	15	3.87176	1.03931	15	7.07601	0.962669	15	8.64077	819	93.3236	5.77002
Q15147	1-phosphatidylinositol 4,5-bisphosphate phosphodiesterase beta-4 OS=Homo sapiens OX=9606 GN=PLCB4 PE=1 SV=3 - [PLCB4_HUMAN]	52.62	5.7	1	7	7	15	0.861099	15	10.4791	1.09425	15	5.95357	1.06227	15	2.48732	0.966649	15	5.12982	1.02466	15	10.3244	1175	134.378	6.90283
A0A1B0GW05	Probable C-mannosyltransferase DPY19L1 OS=Homo sapiens OX=9606 GN=DPY19L1 PE=1 SV=1 - [A0A1B0GW05_HUMAN]	52.45	6.15	2	4	4	5	0.96489	5	1.98056	1.15634	5	3.92495	0.995755	5	3.47725	0.904525	5	11.5519	1.11202	5	4.25886	748	84.4784	9.24658
O43665	Regulator of G-protein signaling 10 OS=Homo sapiens OX=9606 GN=RGS10 PE=1 SV=2 - [RGS10_HUMAN]	52.33	10.4	1	2	2	2	1.04722	2	0.35032	0.967492	2	12.466	0.984245	2	5.49076	1.08397	2	2.48875	0.815554	2	0.748205	173	20.223	5.49072
A0A024R6W0	Aspartate aminotransferase OS=Homo sapiens OX=9606 GN=GOT2 PE=4 SV=1 - [A0A024R6W0_HUMAN]	52.3074	13.49	5	7	7	12	1.0043	12	6.68303	0.953613	12	3.34674	1.02228	12	6.90397	1.00638	12	3.32851	1.04386	10	14.2309	430	47.4453	9.01221
Q96RS6	NudC domain-containing protein 1 OS=Homo sapiens OX=9606 GN=NUDCD1 PE=1 SV=2 - [NUDC1_HUMAN]	52.2633	8.4	1	6	6	8	0.983739	8	4.89664	0.973078	8	6.13096	1.00559	8	3.37093	1.04511	8	3.34969	0.926002	8	11.9303	583	66.7133	5.10986
P20339	Ras-related protein Rab-5A OS=Homo sapiens GN=RAB5A PE=1 SV=2 - [RAB5A_HUMAN]	52.2415	24.19	12	2	5	5	0.905826	2	3.68447	0.979499	2	8.61396	1.01847	2	5.74677	1.07353	2	0.262652	1.08447	2	3.44378	215	23.6438	8.14795
H7C1T3	Choline-phosphate cytidylyltransferase A (Fragment) OS=Homo sapiens OX=9606 GN=PCYT1A PE=1 SV=1 - [H7C1T3_HUMAN]	52.2273	13.93	10	3	3	4	0.998321	4	1.31163	0.931817	4	8.88145	1.00017	4	3.86489	1.14021	4	2.65539	0.824694	4	0.703485	201	22.7652	5.75732
P59998	Actin-related protein 2/3 complex subunit 4 OS=Homo sapiens OX=9606 GN=ARPC4 PE=1 SV=3 - [ARPC4_HUMAN]	52.2133	21.43	8	4	4	8	0.91829	8	2.78851	0.913742	8	5.60324	1.0559	8	4.59989	1.01713	8	11.4446	1.07847	8	18.2816	168	19.6543	8.42627
Q15046	Lysine--tRNA ligase OS=Homo sapiens OX=9606 GN=KARS PE=1 SV=3 - [SYK_HUMAN]	52.14	12.56	8	10	10	14	1.03917	14	7.02146	0.951302	14	12.2606	0.9881	14	7.96309	1.03508	14	4.50262	0.965152	13	16.4183	597	68.0046	6.354
P16152	Carbonyl reductase [NADPH] 1 OS=Homo sapiens OX=9606 GN=CBR1 PE=1 SV=3 - [CBR1_HUMAN]	52.114	16.25	3	5	6	12	0.996812	11	5.02415	0.941318	11	11.7049	1.03086	11	2.69942	1.02494	11	4.07431	0.893382	11	8.68909	277	30.3559	8.32373
A0A024R3E4	Yes-associated protein 1, 65kDa, isoform CRA_b OS=Homo sapiens OX=9606 GN=YAP1 PE=4 SV=1 - [A0A024R3E4_HUMAN]	52.11	3.96	2	1	1	1	1.19251	1		0.993847	1		1.02289	1		0.896766	1		0.492397	1		454	48.7248	5.10986
Q9UHV9	Prefoldin subunit 2 OS=Homo sapiens OX=9606 GN=PFDN2 PE=1 SV=1 - [PFD2_HUMAN]	52.08	32.47	1	5	5	8	1.02342	8	3.82964	0.872009	8	6.22429	1.07171	8	4.06681	1.03409	8	5.67525	0.72469	8	23.7094	154	16.6376	6.58057
E9PBS1	Phosphoribosylaminoimidazole carboxylase (Fragment) OS=Homo sapiens GN=PAICS PE=2 SV=1 - [E9PBS1_HUMAN]	52.03	17.19	4	8	8	12	1.00174	12	11.6559	0.971976	12	8.15752	1.01051	12	9.04978	1.01795	12	6.95172	0.997156	12	12.4757	413	45.6224	6.68311
Q9UBI6	Guanine nucleotide-binding protein G(I)/G(S)/G(O) subunit gamma-12 OS=Homo sapiens OX=9606 GN=GNG12 PE=1 SV=3 - [GBG12_HUMAN]	51.9894	44.44	2	3	3	5	1.00864	5	3.9792	1.05769	5	3.63173	0.937482	5	1.81237	1.06081	5	0.808196	1.16394	5	12.0058	72	8.00117	8.96826
Q7Z7K0	COX assembly mitochondrial protein homolog OS=Homo sapiens OX=9606 GN=CMC1 PE=1 SV=1 - [COXM1_HUMAN]	51.91	9.43	2	1	1	1	0.960602	1		1.0324	1		1.02241	1		0.956975	1		1.04137	1		106	12.4813	8.63135
P22695	Cytochrome b-c1 complex subunit 2, mitochondrial OS=Homo sapiens GN=UQCRC2 PE=1 SV=3 - [QCR2_HUMAN]	51.8275	11.92	7	6	6	9	0.998918	9	4.64104	0.944009	9	6.22854	1.04425	9	2.37444	0.986691	9	6.29971	0.89606	9	11.2957	453	48.4129	8.63135
B4DL04	cDNA FLJ51229, highly similar to Ephrin type-A receptor 2 (EC 2.7.10.1) OS=Homo sapiens OX=9606 PE=2 SV=1 - [B4DL04_HUMAN]	51.81	6.57	37	4	5	9	1.01538	8	7.44545	0.948195	8	13.2516	1.00526	8	6.31929	1.00862	8	4.27694	0.87846	8	9.47021	654	72.968	8.39697
P49721	Proteasome subunit beta type-2 OS=Homo sapiens OX=9606 GN=PSMB2 PE=1 SV=1 - [PSB2_HUMAN]	51.81	14.93	13	3	4	5	1.01278	4	1.59432	0.935659	4	4.16889	1.05811	4	0.946947	0.982043	4	2.23865	0.865367	4	13.6611	201	22.8217	7.02002
A0A024R5L7	Phosphatidylinositol binding clathrin assembly protein, isoform CRA_c OS=Homo sapiens OX=9606 GN=PICALM PE=4 SV=1 - [A0A024R5L7_HUMAN]	51.76	5.74	10	3	3	7	1.0114	7	12.7843	0.950057	7	2.22377	0.974445	7	9.30317	1.0025	7	6.73534	1.01931	7	4.22322	610	66.3508	8.80713
B4DKS0	cDNA FLJ53381, highly similar to Monocarboxylate transporter 1 OS=Homo sapiens PE=2 SV=1 - [B4DKS0_HUMAN]	51.6992	4.17	6	2	2	3	1.02465	3	0.250006	1.00652	3	1.54012	1.00723	3	7.76249	0.990162	3	0.871307	1.04903	3	7.85845	480	51.8027	8.49951
Q99988	Growth/differentiation factor 15 OS=Homo sapiens OX=9606 GN=GDF15 PE=1 SV=3 - [GDF15_HUMAN]	51.69	6.49	1	2	2	3	1.05675	3	4.41461	0.907496	3	12.3223	1.00001	3	5.48394	0.845118	3	15.7729	1.08662	3	10.2014	308	34.1188	9.65674
Q96FQ6	Protein S100-A16 OS=Homo sapiens OX=9606 GN=S100A16 PE=1 SV=1 - [S10AG_HUMAN]	51.6827	22.33	1	2	2	4	1.0565	4	7.75262	1.05792	4	1.43453	0.945835	4	9.0474	1.05907	4	4.53692	0.885254	4	6.72149	103	11.794	6.78564
D3DP46	Signal peptidase complex subunit 3 OS=Homo sapiens OX=9606 GN=SPCS3 PE=3 SV=1 - [D3DP46_HUMAN]	51.68	5	2	1	1	4	0.985807	4	2.65908	1.00869	4	0.319386	1.00994	4	4.72653	0.976674	4	6.74296	0.92607	4	10.4482	180	20.2996	8.96826
O15269	Serine palmitoyltransferase 1 OS=Homo sapiens OX=9606 GN=SPTLC1 PE=1 SV=1 - [SPTC1_HUMAN]	51.6071	7.4	3	4	4	8	0.936279	8	9.89023	1.00727	8	3.86824	0.99678	8	4.0378	1.0052	8	3.40226	1.05788	8	10.5947	473	52.7105	6.01123
H0YJS9	Echinoderm microtubule-associated protein-like 1 (Fragment) OS=Homo sapiens GN=EML1 PE=2 SV=1 - [H0YJS9_HUMAN]	51.6	30.3	9	2	2	2	0.853261	2	4.20049	1.19229	2	0.475952	1.01391	2	3.78244	0.909023	2	5.83278	1.18227	2	18.9652	66	7.28778	12.0005
I3L0Z8	Segment polarity protein dishevelled homolog DVL-2 (Fragment) OS=Homo sapiens OX=9606 GN=DVL2 PE=1 SV=1 - [I3L0Z8_HUMAN]	51.6	4	5	1	1	1	0.922577	1		1.0049	1		1.03408	1		0.953342	1		1.17129	1		300	31.9143	5.97314
Q9UI42	Carboxypeptidase A4 OS=Homo sapiens OX=9606 GN=CPA4 PE=1 SV=2 - [CBPA4_HUMAN]	51.5351	7.84	5	4	4	6	1.02278	6	1.2933	1.00876	6	3.88537	1.00814	6	2.3328	0.909748	6	2.93331	1.13326	6	13.6766	421	47.3217	6.69775
A0A1B0GUI0	Ras-related protein Rab-9A (Fragment) OS=Homo sapiens OX=9606 GN=RAB9A PE=4 SV=1 - [A0A1B0GUI0_HUMAN]	51.44	47.83	3	1	1	1	0.977543	1		0.968261	1		1.05649	1		1.02783	1		0.759821	1		23	2.26326	9.71533
B2RE46	cDNA, FLJ96923, highly similar to Homo sapiens ribophorin II (RPN2), mRNA OS=Homo sapiens OX=9606 PE=2 SV=1 - [B2RE46_HUMAN]	51.41	4.44	7	3	3	3	0.943886	3	10.0776	0.980805	3	1.00261	1.05425	3	8.83384	1.02237	3	3.08502	0.861987	3	38.4505	631	69.2911	5.78271
B4E245	cDNA FLJ61538, highly similar to Switch-associated protein 70 OS=Homo sapiens OX=9606 PE=2 SV=1 - [B4E245_HUMAN]	51.3823	14.15	5	9	9	13	0.992553	13	3.2008	0.989342	13	6.06395	0.980303	13	5.73921	1.02556	13	5.0553	1.00648	13	13.5617	516	61.2676	5.74463
F8VUA7	Oxysterol-binding protein (Fragment) OS=Homo sapiens OX=9606 GN=OSBPL8 PE=1 SV=8 - [F8VUA7_HUMAN]	51.3	3.31	10	3	3	4	0.908752	4	3.91028	1.15424	4	9.46987	0.932891	4	5.13693	1.07373	4	2.82182	1.16824	4	3.71846	694	79.0039	6.771
B3KM36	cDNA FLJ10153 fis, clone HEMBA1003417, highly similar to BAG family molecular chaperone regulator 2 OS=Homo sapiens OX=9606 PE=2 SV=1 - [B3KM36_HUMAN]	51.26	27.01	3	7	7	11	1.04479	11	1.72488	0.90876	11	9.33911	1.02625	11	2.96863	1.00707	11	6.079	0.847903	11	12.1516	211	23.6972	6.69775
B3KVN0	cDNA FLJ16785 fis, clone NT2RI2015342, highly similar to Solute carrier family 2, facilitated glucose transporter member 1 OS=Homo sapiens OX=9606 PE=2 SV=1 - [B3KVN0_HUMAN]	51.2166	4.57	5	2	2	3	0.935713	3	7.54699	0.932793	3	1.13245	1.12756	3	1.60145	0.94626	3	14.5546	0.829946	3	11.8952	416	45.8393	8.60205
A8MXL6	Protein SEC13 homolog OS=Homo sapiens GN=SEC13 PE=2 SV=1 - [A8MXL6_HUMAN]	51.15	6.69	7	2	2	7	0.966072	7	3.88716	1.00566	7	9.58074	1.01307	7	3.42579	0.980671	7	5.63533	0.919867	7	15.3258	284	31.5753	5.8208
A0A0B4J2E5	Uncharacterized protein OS=Homo sapiens OX=9606 GN=LOC102724159 PE=1 SV=1 - [A0A0B4J2E5_HUMAN]	51.1	1.63	3	2	2	3	1.04599	3	1.44765	0.985939	3	3.16419	0.965249	3	3.59711	1.03425	3	5.8154	1.01289	3	4.20428	919	102.386	6.20166
H0YLA4	Sorbitol dehydrogenase OS=Homo sapiens OX=9606 GN=SORD PE=1 SV=1 - [H0YLA4_HUMAN]	50.9833	7.14	5	3	3	4	0.93313	4	2.25994	0.956745	4	6.01007	1.02724	4	3.46049	1.03551	4	7.78849	1.07226	4	11.7607	336	36.2056	7.81104
A0A220K8H0	Solute carrier family 29 member 1 (Augustine blood group) OS=Homo sapiens OX=9606 GN=SLC29A1 PE=4 SV=1 - [A0A220K8H0_HUMAN]	50.9433	8.55	5	3	3	6	1.01928	5	8.63431	0.956138	5	2.5181	1.02103	6	7.01234	0.917713	5	4.45532	1.07961	5	36.2072	456	50.1824	8.29443
Q13131	5'-AMP-activated protein kinase catalytic subunit alpha-1 OS=Homo sapiens OX=9606 GN=PRKAA1 PE=1 SV=4 - [AAPK1_HUMAN]	50.79	4.83	2	3	3	3	1.02969	3	2.21084	0.985678	3	6.27762	0.951518	3	1.56631	1.05034	3	0.273475	1.00547	3	17.3349	559	63.9686	8.11865
P12270	Nucleoprotein TPR OS=Homo sapiens GN=TPR PE=1 SV=3 - [TPR_HUMAN]	50.7737	4.91	5	12	13	14	1.09639	13	10.0644	0.911118	13	3.66721	0.989139	13	7.08223	1.02663	13	8.05357	0.984161	12	12.9347	2363	267.131	5.021
A0A0S2Z4A1	Phosphofructokinase muscle isoform 3 (Fragment) OS=Homo sapiens OX=9606 GN=PFKM PE=2 SV=1 - [A0A0S2Z4A1_HUMAN]	50.77	6.9	20	4	6	9	0.987046	6	3.19831	1.02115	6	4.74576	0.991115	6	1.13835	1.04952	6	4.56427	0.946253	6	9.72652	725	79.1865	8.04541
Q5U0B3	Proteasome (Prosome, macropain) 26S subunit, non-ATPase, 8 OS=Homo sapiens OX=9606 PE=2 SV=1 - [Q5U0B3_HUMAN]	50.7267	15.56	8	5	5	7	1.02836	7	4.91234	0.997266	7	14.0188	1.04777	7	2.96855	0.971224	6	2.11761	0.897388	7	10.6242	257	29.9026	7.28369
Q52LW3	Rho GTPase-activating protein 29 OS=Homo sapiens GN=ARHGAP29 PE=1 SV=2 - [RHG29_HUMAN]	50.71	4.36	2	5	5	6	1.01165	6	4.35187	1.00759	6	8.22169	0.981557	6	2.21199	1.01967	6	4.86349	1.03475	6	2.42307	1261	141.974	6.7417
C9JLU1	DNA-directed RNA polymerases I, II, and III subunit RPABC3 (Fragment) OS=Homo sapiens OX=9606 GN=POLR2H PE=1 SV=8 - [C9JLU1_HUMAN]	50.57	8.78	2	1	1	1	1.01194	1		0.875208	1		1.0142	1		1.12611	1		0.879885	1		148	16.9143	4.67822
P61081	NEDD8-conjugating enzyme Ubc12 OS=Homo sapiens GN=UBE2M PE=1 SV=1 - [UBC12_HUMAN]	50.5367	20.77	2	5	5	10	1.01234	10	2.85035	0.904736	10	8.76666	1.03472	10	1.80125	1.01559	10	5.79478	0.928761	10	12.2026	183	20.8866	7.69385
P43686	26S protease regulatory subunit 6B OS=Homo sapiens GN=PSMC4 PE=1 SV=2 - [PRS6B_HUMAN]	50.47	14.11	1	7	7	10	1.02633	9	4.9481	0.935898	9	8.34764	1.02666	9	3.44597	0.972376	9	6.65285	0.982026	9	8.76978	418	47.3365	5.21143
Q2M389	WASH complex subunit 4 OS=Homo sapiens OX=9606 GN=WASHC4 PE=1 SV=2 - [WASC4_HUMAN]	50.4267	3.32	3	4	4	5	0.988673	5	6.95294	1.00774	5	7.97361	0.982117	5	7.37638	1.01662	5	6.17128	1.0341	5	19.7629	1173	136.316	7.44482
P61619	Protein transport protein Sec61 subunit alpha isoform 1 OS=Homo sapiens GN=SEC61A1 PE=1 SV=2 - [S61A1_HUMAN]	50.3633	6.3	16	3	3	4	0.947126	4	5.59632	1.05864	4	5.6973	1.02707	4	6.36162	0.943417	4	2.87314	0.842896	4	7.99604	476	52.2305	8.06006
B3KTL8	cDNA FLJ38476 fis, clone FEBRA2022504, highly similar to YTH domain protein 1 OS=Homo sapiens PE=2 SV=1 - [B3KTL8_HUMAN]	50.2019	6.8	5	3	5	6	0.962176	2	1.30542	1.0718	2	23.8175	0.937903	2	2.12097	1.08929	2	15.321	1.09163	2	2.60075	559	60.8349	8.89502
A0A1B0GTL5	Rab11 family-interacting protein 5 OS=Homo sapiens OX=9606 GN=RAB11FIP5 PE=1 SV=1 - [A0A1B0GTL5_HUMAN]	50.2	3.7	5	3	3	4	1.09012	4	18.049	0.887286	4	13.3312	1.07505	4	15.4893	1.04859	4	23.039	0.97922	2	21.0162	1324	138.329	5.21143
Q0H0I7	Vestigial-like 4 (Fragment) OS=Homo sapiens OX=9606 GN=VGLL4 PE=4 SV=1 - [Q0H0I7_HUMAN]	50.14	5.85	6	1	1	1	0.899004	1		0.867591	1		1.15557	1		0.982418	1		0.769804	1		205	21.5607	8.92432
H7C3K3	Arf-GAP with coiled-coil, ANK repeat and PH domain-containing protein 2 (Fragment) OS=Homo sapiens OX=9606 GN=ACAP2 PE=1 SV=8 - [H7C3K3_HUMAN]	50.13	6.14	3	1	1	1	0.915222	1		0.933242	1		1.10496	1		0.928028	1		0.996601	1		228	25.7018	6.39209
F8WC73	Acetyl-coenzyme A synthetase, cytoplasmic OS=Homo sapiens OX=9606 GN=ACSS2 PE=1 SV=1 - [F8WC73_HUMAN]	50.12	16.67	8	1	1	1	0.962149	1		1.14567	1		0.947587	1		0.929562	1		1.28833	1		60	6.3461	9.5835
Q71UH4	DNA topoisomerase 2 (Fragment) OS=Homo sapiens GN=TOP2B PE=3 SV=1 - [Q71UH4_HUMAN]	49.99	4.01	13	5	8	13	1.02877	6	3.61264	0.970519	6	13.5318	1.01402	6	7.44621	0.933498	6	7.68386	1.01237	6	19.3322	1598	180.501	7.94287
P22059	Oxysterol-binding protein 1 OS=Homo sapiens OX=9606 GN=OSBP PE=1 SV=1 - [OSBP1_HUMAN]	49.9167	4.46	2	4	4	6	0.979597	6	7.11408	1.08314	6	5.45549	0.970673	6	6.16233	0.941978	6	3.09085	1.10002	6	18.7167	807	89.3646	7.29834
P13073	Cytochrome c oxidase subunit 4 isoform 1, mitochondrial OS=Homo sapiens OX=9606 GN=COX4I1 PE=1 SV=1 - [COX41_HUMAN]	49.81	17.16	5	3	3	8	0.968276	8	2.7106	1.02095	8	3.15417	1.03892	8	2.71959	0.983501	8	2.03013	0.931984	8	8.61555	169	19.564	9.51025
Q8TEN0	FLJ00163 protein (Fragment) OS=Homo sapiens OX=9606 GN=FLJ00163 PE=2 SV=1 - [Q8TEN0_HUMAN]	49.81	3.45	3	2	2	3	0.781076	3	7.57842	1.06911	3	2.59245	1.15798	3	4.7597	0.700571	3	11.7935	1.34035	3	15.3539	521	56.2782	9.08545
P60468	Protein transport protein Sec61 subunit beta OS=Homo sapiens OX=9606 GN=SEC61B PE=1 SV=2 - [SC61B_HUMAN]	49.8067	26.04	3	2	2	4	0.877581	4	6.27912	1.04111	4	5.05831	1.03875	4	1.12482	0.99283	4	11.0317	1.11067	4	9.42694	96	9.9681	11.561
B4DM97	cDNA FLJ55002, highly similar to Alpha-centractin OS=Homo sapiens PE=2 SV=1 - [B4DM97_HUMAN]	49.57	8.98	39	3	4	18	0.981426	6	5.43019	1.02967	6	10.0905	0.993764	6	0.909839	1.03141	6	1.62432	0.969265	6	3.70427	334	38.2507	6.96143
Q15648	Mediator of RNA polymerase II transcription subunit 1 OS=Homo sapiens GN=MED1 PE=1 SV=4 - [MED1_HUMAN]	49.52	2.66	5	4	4	5	0.971069	5	10.31	1.17397	5	22.1616	0.900661	5	1.14821	1.05161	5	4.39932	1.07191	5	2.5557	1581	168.373	8.73389
Q658Z6	Putative uncharacterized protein DKFZp451J085 OS=Homo sapiens GN=DKFZp451J085 PE=2 SV=1 - [Q658Z6_HUMAN]	49.4119	7.85	10	1	3	4	0.938257	1		0.935683	1		0.973108	1		1.2074	1		1.04053	1		395	43.6676	9.72998
Q9Y3I0	tRNA-splicing ligase RtcB homolog OS=Homo sapiens GN=RTCB PE=1 SV=1 - [RTCB_HUMAN]	49.3777	16.83	5	9	9	13	1.02751	13	7.11625	0.911215	13	12.1562	1.01645	13	8.01634	1.03675	13	5.61324	0.96218	13	23.1037	505	55.1749	7.2251
Q15155	Nodal modulator 1 OS=Homo sapiens OX=9606 GN=NOMO1 PE=1 SV=5 - [NOMO1_HUMAN]	49.366	5.32	12	7	7	9	0.979513	9	5.20676	1.07507	9	8.80068	0.991422	9	4.26269	0.988366	9	8.4294	1.10789	9	9.51115	1222	134.239	5.80811
O76024	Wolframin OS=Homo sapiens OX=9606 GN=WFS1 PE=1 SV=2 - [WFS1_HUMAN]	49.36	1.57	1	1	1	1	0.957534	1		1.07292	1		0.915357	1		0.957156	1		1.60014	1		890	100.227	8.04541
E7EX90	Uncharacterized protein OS=Homo sapiens GN=DCTN1 PE=4 SV=1 - [E7EX90_HUMAN]	49.23	3.98	20	4	5	6	1.01812	5	4.4253	0.978885	5	9.9304	1.00352	5	2.95503	0.943795	5	5.59417	0.919495	5	6.30921	1256	139.008	5.66846
P49756	RNA-binding protein 25 OS=Homo sapiens GN=RBM25 PE=1 SV=3 - [RBM25_HUMAN]	49.218	7.24	4	7	7	10	0.995006	10	3.88155	1.01513	10	6.48882	0.965677	10	1.85913	1.07696	10	7.01519	1.0416	10	14.069	843	100.124	6.31592
P10301	Ras-related protein R-Ras OS=Homo sapiens OX=9606 GN=RRAS PE=1 SV=1 - [RRAS_HUMAN]	49.21	19.72	3	2	3	5	1.08471	3	19.2365	0.734625	3	38.1858	0.940841	3	22.9519	1.3065	3	10.8706	1.10851	3	68.7904	218	23.4659	6.93213
H3BV16	NADH dehydrogenase [ubiquinone] 1 beta subcomplex subunit 10 (Fragment) OS=Homo sapiens OX=9606 GN=NDUFB10 PE=1 SV=8 - [H3BV16_HUMAN]	49.17	7.75	3	1	1	1	1.12735	1		0.789407	1		0.986346	1		1.08961	1		0.945194	1		142	17.3735	6.55127
Q96A33	Coiled-coil domain-containing protein 47 OS=Homo sapiens GN=CCDC47 PE=1 SV=1 - [CCD47_HUMAN]	49.16	6	3	4	4	4	0.996592	4	1.85569	1.01628	4	1.82929	1.01171	4	1.00432	1.01888	4	3.62209	1.02701	4	16.117	483	55.8383	4.86865
E5RIU6	Cyclin-dependent kinase 1 (Fragment) OS=Homo sapiens GN=CDK1 PE=2 SV=2 - [E5RIU6_HUMAN]	49.15	28.57	121	4	6	12	0.957306	7	8.50433	0.947644	7	9.29656	1.0699	7	4.65236	0.989872	7	3.55863	0.849206	7	20.3779	189	21.7245	8.51416
B2R673	Dihydrolipoamide acetyltransferase component of pyruvate dehydrogenase complex OS=Homo sapiens OX=9606 PE=2 SV=1 - [B2R673_HUMAN]	49.1021	4.39	5	2	2	2	1.0504	2	2.39042	0.854701	2	4.85256	1.07933	2	7.30139	0.916768	2	4.7496	0.854052	2	48.1227	501	54.0128	8.76318
Q6FH24	Prefoldin subunit 3 OS=Homo sapiens OX=9606 GN=VBP1 PE=2 SV=1 - [Q6FH24_HUMAN]	49.08	25	4	4	4	8	0.982341	8	10.4713	0.934062	8	3.46852	1.03751	8	2.18545	1.00861	8	8.28992	0.874165	8	7.96064	160	18.7236	8.30908
A8MX94	Glutathione S-transferase P OS=Homo sapiens OX=9606 GN=GSTP1 PE=1 SV=1 - [A8MX94_HUMAN]	49.02	9.77	5	2	2	5	1.03408	5	0.455758	0.934907	5	12.0997	1.0251	5	3.80953	1.01988	5	1.00376	0.829607	5	11.5874	174	19.468	5.97314
Q9H330	Transmembrane protein 245 OS=Homo sapiens OX=9606 GN=TMEM245 PE=1 SV=3 - [TM245_HUMAN]	49	1.48	1	1	1	2	0.957218	2	5.26312	1.0637	2	5.06509	0.991408	2	0.556489	0.974013	2	11.0221	1.11493	2	6.46258	879	97.2952	8.90967
B2RAH5	cDNA, FLJ94919, highly similar to Homo sapiens protein phosphatase 1, regulatory (inhibitor) subunit 12A (PPP1R12A), mRNA OS=Homo sapiens PE=2 SV=1 - [B2RAH5_HUMAN]	48.946	4.76	9	4	4	7	1.02452	7	8.46948	0.856944	7	4.17889	1.04535	7	6.97545	0.993694	7	6.49897	0.865644	6	7.88855	1030	115.259	5.42725
B4DTI0	cDNA FLJ52521, highly similar to Actin-like protein 3 OS=Homo sapiens OX=9606 PE=2 SV=1 - [B4DTI0_HUMAN]	48.9	18.34	14	5	5	9	0.986952	9	10.0822	1.01791	8	2.64165	0.992484	9	2.13282	1.04712	9	7.06084	1.05094	8	6.95317	289	32.6357	7.13721
A8K968	cDNA FLJ77757 OS=Homo sapiens PE=2 SV=1 - [A8K968_HUMAN]	48.88	7.01	24	4	6	10	0.96965	7	1.78503	0.985093	7	5.6098	1.02502	7	4.76501	1.02778	7	7.83985	0.929007	7	3.87391	756	84.6594	5.43994
B7Z6F7	cDNA FLJ61705, highly similar to Symplekin OS=Homo sapiens PE=2 SV=1 - [B7Z6F7_HUMAN]	48.76	3.85	8	4	5	6	1.02712	4	9.65339	1.02885	4	3.32586	1.01839	4	3.09912	0.906266	4	3.7506	1.11747	4	4.33175	1274	141.043	6.12549
F5GXF5	Nucleosome-remodeling factor subunit BPTF (Fragment) OS=Homo sapiens GN=BPTF PE=2 SV=2 - [F5GXF5_HUMAN]	48.72	0.49	2	1	1	2	0.835062	2	1.26806	1.22718	2	0.287492	1.0092	2	1.94416	0.922026	2	6.31498	1.17167	2	0.574787	2457	271.364	6.12549
Q7Z3H5	Putative uncharacterized protein DKFZp686O0215 (Fragment) OS=Homo sapiens GN=DKFZp686O0215 PE=2 SV=1 - [Q7Z3H5_HUMAN]	48.6933	13	41	1	5	8	1.00692	3	3.37204	1.02491	3	16.1617	1.01302	3	1.53611	0.976292	3	9.47084	1.08087	3	24.0349	323	37.4774	7.07861
Q9Y5B9	FACT complex subunit SPT16 OS=Homo sapiens GN=SUPT16H PE=1 SV=1 - [SP16H_HUMAN]	48.6547	7.45	3	10	11	11	0.966973	10	5.06357	0.999922	10	3.56923	1.01678	10	4.07289	0.979667	10	7.0132	0.975954	10	15.6875	1047	119.838	5.65576
A0A0A0MSW4	Phosphatidylinositol transfer protein beta isoform OS=Homo sapiens OX=9606 GN=PITPNB PE=1 SV=1 - [A0A0A0MSW4_HUMAN]	48.58	12.18	6	3	4	7	0.996785	5	13.2478	0.903081	5	3.51939	1.05588	5	5.21352	1.00173	5	2.09557	0.773862	5	7.86305	271	31.5609	6.87354
B2R8F3	cDNA, FLJ93871, highly similar to Homo sapiens melanoma antigen, family B, 2 (MAGEB2), mRNA OS=Homo sapiens OX=9606 PE=2 SV=1 - [B2R8F3_HUMAN]	48.58	8.15	3	3	3	4	1.07406	4	14.0554	1.02382	4	7.29332	1.00754	4	6.76924	0.879409	4	17.245	1.05753	4	21.1273	319	35.1821	9.11475
Q53H75	Chromosome 14 open reading frame 133 variant (Fragment) OS=Homo sapiens OX=9606 PE=2 SV=1 - [Q53H75_HUMAN]	48.5	2.64	4	1	1	1	1.04688	1		0.972923	1		1.0355	1		0.909499	1		0.923815	1		493	56.9872	7.04932
O15143	Actin-related protein 2/3 complex subunit 1B OS=Homo sapiens GN=ARPC1B PE=1 SV=3 - [ARC1B_HUMAN]	48.43	11.02	8	4	4	4	0.975572	4	1.82454	1.05363	4	5.23887	1.0105	4	1.91548	0.983409	4	3.40112	0.92799	4	13.353	372	40.9234	8.35303
Q9H814	Phosphorylated adapter RNA export protein OS=Homo sapiens OX=9606 GN=PHAX PE=1 SV=1 - [PHAX_HUMAN]	48.42	3.05	1	1	1	2	1.00169	2	19.8763	0.817155	2	0.403742	1.03142	2	4.95918	1.1267	2	14.4735	0.897801	2	4.15243	394	44.3751	5.40186
Q16698	2,4-dienoyl-CoA reductase, mitochondrial OS=Homo sapiens OX=9606 GN=DECR1 PE=1 SV=1 - [DECR_HUMAN]	48.4173	8.36	6	3	3	4	0.977416	4	4.92212	0.996501	4	4.21432	1.02849	4	0.731923	0.970505	4	0.676334	0.942049	4	11.7584	335	36.0448	9.27588
A0A087WUT6	Eukaryotic translation initiation factor 5B OS=Homo sapiens OX=9606 GN=EIF5B PE=1 SV=1 - [A0A087WUT6_HUMAN]	48.4	9.1	16	13	14	17	1.00445	16	9.4971	1.0432	16	6.10904	0.965152	16	3.46692	1.02102	16	7.29774	1.02982	16	20.333	1220	138.597	5.57959
Q96M27	Protein PRRC1 OS=Homo sapiens OX=9606 GN=PRRC1 PE=1 SV=1 - [PRRC1_HUMAN]	48.3467	6.97	1	4	4	4	0.997093	4	2.54829	0.983058	4	4.44568	1.0188	4	1.27634	1.01086	4	4.91855	0.884126	4	9.42674	445	46.6718	5.8335
Q9NR45	Sialic acid synthase OS=Homo sapiens OX=9606 GN=NANS PE=1 SV=2 - [SIAS_HUMAN]	48.3371	10.31	5	4	4	8	1.01122	8	9.01486	1.02657	8	8.20188	0.99065	8	2.5908	0.98742	8	9.09813	0.965591	8	13.4455	359	40.2815	6.7417
B3KY11	cDNA FLJ46571 fis, clone THYMU3041428, highly similar to Probable ATP-dependent RNA helicase DDX23 (EC 3.6.1.-) OS=Homo sapiens PE=2 SV=1 - [B3KY11_HUMAN]	48.3201	9.25	7	8	8	12	0.946293	12	7.84776	0.987573	12	13.7815	1.01027	12	4.42131	1.05899	12	8.75543	0.961486	11	22.3103	800	93.1767	9.49561
Q9Y281	Cofilin-2 OS=Homo sapiens GN=CFL2 PE=1 SV=1 - [COF2_HUMAN]	48.3047	25.3	3	4	7	14	1.10561	4	2.39981	0.987573	4	3.75209	0.969351	4	3.0505	0.98463	4	4.72583	0.843941	4	2.94083	166	18.7249	7.88428
A0A024R3J7	HCG2032701, isoform CRA_a OS=Homo sapiens OX=9606 GN=hCG_2032701 PE=4 SV=1 - [A0A024R3J7_HUMAN]	48.2581	8.53	5	5	7	17	0.979948	14	10.8134	0.939715	14	16.828	0.999989	14	4.84	0.972682	14	11.4599	1.13906	14	15.9581	703	80.3757	7.81104
P09661	U2 small nuclear ribonucleoprotein A' OS=Homo sapiens GN=SNRPA1 PE=1 SV=2 - [RU2A_HUMAN]	48.25	19.61	9	6	6	7	1.03269	7	2.54957	0.960302	7	4.07289	1.02361	7	5.61767	1.05709	7	4.89034	0.942697	6	10.4847	255	28.3981	8.6167
F8VZ66	Rac GTPase-activating protein 1 (Fragment) OS=Homo sapiens OX=9606 GN=RACGAP1 PE=1 SV=8 - [F8VZ66_HUMAN]	48.2167	16.67	19	3	3	4	0.978328	4	6.73235	1.02271	4	4.66301	1.00723	4	1.72917	1.01828	4	6.76282	0.941531	4	13.0111	150	17.4619	7.29834
Q9NZI8	Insulin-like growth factor 2 mRNA-binding protein 1 OS=Homo sapiens GN=IGF2BP1 PE=1 SV=2 - [IF2B1_HUMAN]	48.2006	14.73	2	9	11	13	0.994262	10	4.74089	1.02948	10	6.25718	1.01566	10	1.50145	1.01143	10	3.37754	0.955703	10	10.3739	577	63.4412	9.20264
B4DLL3	cDNA FLJ56683, highly similar to Peroxisomal 3,2-trans-enoyl-CoA isomerase (EC 5.3.3.8) OS=Homo sapiens PE=2 SV=1 - [B4DLL3_HUMAN]	48.18	8.72	13	2	2	2	0.997703	2	1.96375	1.00271	2	3.45719	0.986365	2	2.53793	1.06029	2	0.0213891	0.954387	2	0.388688	195	21.5519	8.77783
O75828	Carbonyl reductase [NADPH] 3 OS=Homo sapiens OX=9606 GN=CBR3 PE=1 SV=3 - [CBR3_HUMAN]	48.1104	15.52	2	4	5	7	0.997117	6	3.32138	0.900358	6	9.28932	1.10937	6	0.715926	0.970349	6	10.8761	0.730105	6	6.8038	277	30.8307	6.17627
B4DTY9	Integrin beta OS=Homo sapiens GN=ITGB3 PE=2 SV=1 - [B4DTY9_HUMAN]	48.0549	2.53	9	2	2	4	1.03243	4	1.16806	1.14623	4	9.6322	0.909542	4	0.957601	0.954208	4	3.00449	1.19606	4	7.8093	751	83.5316	5.05908
J3KTJ6	Gamma-soluble NSF attachment protein (Fragment) OS=Homo sapiens OX=9606 GN=NAPG PE=1 SV=3 - [J3KTJ6_HUMAN]	48.03	9.04	2	2	2	4	1.10479	4	1.87806	0.889012	4	9.2059	1.06247	4	1.18951	1.06225	4	8.97797	0.820362	4	13.2333	177	19.526	7.48877
Q9H7Z3	Protein NRDE2 homolog OS=Homo sapiens OX=9606 GN=NRDE2 PE=1 SV=3 - [NRDE2_HUMAN]	48.02	1.55	1	1	1	1	1.00743	1		0.967805	1		0.971473	1		1.03549	1		1.15275	1		1164	132.589	7.6792
Q14008	Cytoskeleton-associated protein 5 OS=Homo sapiens GN=CKAP5 PE=1 SV=3 - [CKAP5_HUMAN]	48.0182	5.86	7	11	11	17	0.938542	17	4.21611	1.04821	17	11.0615	0.99934	17	5.2567	0.99448	17	12.5625	1.07204	17	17.0002	2032	225.352	7.79639
H0YAN8	Rho guanine nucleotide exchange factor 10 (Fragment) OS=Homo sapiens OX=9606 GN=ARHGEF10 PE=1 SV=1 - [H0YAN8_HUMAN]	48.0069	3.04	3	4	4	6	0.874167	6	10.5054	1.04572	6	10.3357	1.01206	6	2.54613	1.01581	6	8.10606	1.05369	6	12.8028	988	109.583	8.00146
B2R5I8	cDNA, FLJ92490, highly similar to Homo sapiens RAB32, member RAS oncogene family (RAB32), mRNA OS=Homo sapiens OX=9606 PE=2 SV=1 - [B2R5I8_HUMAN]	47.96	4.44	2	1	1	1	0.953844	1		1.0409	1		0.989904	1		1.05985	1		0.994763	1		225	24.9407	6.68311
C9J486	Uridine phosphorylase 1 (Fragment) OS=Homo sapiens OX=9606 GN=UPP1 PE=1 SV=1 - [C9J486_HUMAN]	47.8469	21.53	6	3	3	4	1.02823	4	3.95555	0.980569	4	4.25077	1.00713	4	0.29402	1.05358	4	5.32458	0.956354	4	8.17894	144	15.6108	8.47021
P07305	Histone H1.0 OS=Homo sapiens OX=9606 GN=H1F0 PE=1 SV=3 - [H10_HUMAN]	47.83	20.62	1	4	4	8	0.857685	8	4.46074	1.20654	8	5.48256	0.927456	8	7.46005	1.01751	8	8.60649	1.41016	8	37.985	194	20.8502	10.8433
Q9UBV2	Protein sel-1 homolog 1 OS=Homo sapiens OX=9606 GN=SEL1L PE=1 SV=3 - [SE1L1_HUMAN]	47.78	1.01	1	1	1	2	0.933849	2	4.68838	1.08321	2	2.5514	1.01468	2	1.04534	0.958455	2	2.15445	1.05202	2	9.28184	794	88.6985	5.38916
Q59FM5	Guanine nucleotide-binding protein G, alpha subunit variant (Fragment) OS=Homo sapiens OX=9606 PE=2 SV=1 - [Q59FM5_HUMAN]	47.78	9.24	7	1	4	5	1.00458	1		1.02436	1		0.991909	1		0.979817	1		1.04111	1		357	41.8644	5.69385
O00625	Pirin OS=Homo sapiens OX=9606 GN=PIR PE=1 SV=1 - [PIR_HUMAN]	47.7718	10	1	3	3	5	0.897626	5	2.23297	1.01122	5	19.9275	1.07314	5	4.75185	0.902804	5	11.8271	0.926827	5	21.0702	290	32.0933	6.91748
P46087	Putative ribosomal RNA methyltransferase NOP2 OS=Homo sapiens GN=NOP2 PE=1 SV=2 - [NOP2_HUMAN]	47.7433	13.67	2	12	12	20	0.995007	20	11.3232	1.03588	20	9.33661	0.964437	20	5.53169	1.01528	20	8.9483	1.14499	20	18.2036	812	89.2471	9.23193
E7EPN9	Protein PRRC2C OS=Homo sapiens GN=PRRC2C PE=2 SV=1 - [E7EPN9_HUMAN]	47.73	3.41	24	9	11	14	0.996738	12	4.33914	0.993962	12	11.6003	0.978666	12	4.41633	1.00861	12	7.40234	1.03285	12	7.95483	2819	308.589	9.0708
B4DDB5	cDNA FLJ54284, highly similar to Transcription initiation factor IIF alpha subunit (EC 2.7.11.1) OS=Homo sapiens PE=2 SV=1 - [B4DDB5_HUMAN]	47.72	10.36	6	4	4	4	1.0276	4	6.68661	0.939891	4	11.1177	1.03503	4	4.21453	0.996301	4	2.87861	0.914692	4	13.3947	415	46.352	5.89697
A0A087WYB4	Stomatin-like protein 2, mitochondrial OS=Homo sapiens OX=9606 GN=STOML2 PE=1 SV=1 - [A0A087WYB4_HUMAN]	47.7	10.65	4	3	3	3	1.17997	3	2.35648	0.994533	3	2.72516	0.969984	3	9.01443	0.928175	3	1.55354	0.868121	3	3.1671	310	33.3884	5.63037
B7Z2R9	cDNA FLJ52540, highly similar to Lysosome-associated membrane glycoprotein 2 OS=Homo sapiens OX=9606 PE=2 SV=1 - [B7Z2R9_HUMAN]	47.69	8	5	3	3	6	1.03603	6	8.58349	0.977137	6	7.42266	1.02242	6	1.99541	0.984666	6	4.29485	0.870374	6	10.2794	300	32.9588	6.87354
B4DHK9	cDNA FLJ51656, highly similar to Actin-like protein 2 OS=Homo sapiens OX=9606 PE=2 SV=1 - [B4DHK9_HUMAN]	47.62	7.02	33	2	3	14	0.98163	2	2.00457	1.01198	2	2.34138	0.996972	2	2.78182	0.993359	2	1.70709	1.08241	2	0.482553	342	39.0043	5.90967
H3BM67	Nucleolar protein 3 (Fragment) OS=Homo sapiens OX=9606 GN=NOL3 PE=1 SV=8 - [H3BM67_HUMAN]	47.62	7.25	4	1	1	1	0.920829	1		1.1692	1		1.04422	1		0.857257	1		0.964437	1		138	14.9154	5.04639
Q9UG64	Putative uncharacterized protein DKFZp586I1223 (Fragment) OS=Homo sapiens GN=DKFZp586I1223 PE=2 SV=1 - [Q9UG64_HUMAN]	47.6101	10.44	8	3	3	5	1.01384	5	1.34368	0.964523	5	3.61809	0.99825	5	2.59254	1.03122	5	5.88398	0.896029	5	17.0252	316	35.1657	6.66846
E7ETK0	40S ribosomal protein S24 OS=Homo sapiens OX=9606 GN=RPS24 PE=1 SV=1 - [E7ETK0_HUMAN]	47.59	23.66	3	4	4	13	0.874631	13	4.99924	1.068	13	8.07337	0.981637	13	5.24263	0.982346	13	11.6555	1.25381	13	9.48126	131	15.1873	10.8872
A0A0X1KG71	Negative elongation factor B OS=Homo sapiens OX=9606 GN=NELFB PE=1 SV=1 - [A0A0X1KG71_HUMAN]	47.5733	7.17	2	5	5	6	1.02108	6	5.94994	1.05037	6	10.98	0.966368	6	3.92346	1.01166	6	8.352	1.10449	6	12.3197	628	69.9946	6.03662
Q7Z3N6	Uncharacterized protein DKFZp686A01173 (Fragment) OS=Homo sapiens OX=9606 GN=DKFZp686A01173 PE=2 SV=1 - [Q7Z3N6_HUMAN]	47.5272	5.34	22	5	6	9	0.930581	8	8.43568	0.982957	8	11.2852	0.994199	8	9.04367	1.05075	8	5.8697	1.1593	7	29.1619	917	105.736	9.49561
Q00535	Cyclin-dependent kinase 5 OS=Homo sapiens GN=CDK5 PE=1 SV=3 - [CDK5_HUMAN]	47.5047	7.19	103	2	3	7	1.0367	5	4.0281	0.985201	5	7.47762	0.925184	5	1.92824	1.07153	5	6.79822	1.09106	5	20.1275	292	33.2832	7.66455
Q29RF7	Sister chromatid cohesion protein PDS5 homolog A OS=Homo sapiens GN=PDS5A PE=1 SV=1 - [PDS5A_HUMAN]	47.4133	1.87	4	2	3	7	0.989755	4	4.10502	0.991511	4	6.75913	1.00843	4	3.83576	1.06263	4	3.51551	0.954752	4	8.17637	1337	150.734	7.91357
F5GXX5	Dolichyl-diphosphooligosaccharide--protein glycosyltransferase subunit DAD1 OS=Homo sapiens OX=9606 GN=DAD1 PE=1 SV=1 - [F5GXX5_HUMAN]	47.4033	21.18	3	2	2	3	0.927491	3	12.8473	0.937216	3	2.7	1.0814	3	7.34028	0.892266	3	4.74688	0.930332	3	1.45214	85	9.5481	7.18115
Q8N335	Glycerol-3-phosphate dehydrogenase 1-like protein OS=Homo sapiens OX=9606 GN=GPD1L PE=1 SV=1 - [GPD1L_HUMAN]	47.38	5.98	3	2	2	2	1.10322	2	16.2381	0.956756	2	7.45225	0.970287	2	8.83154	0.967446	2	3.7072	0.983685	2	16.8902	351	38.3939	7.02002
Q0QER2	Isocitrate dehydrogenase 1 (Fragment) OS=Homo sapiens OX=9606 GN=IDH1 PE=2 SV=1 - [Q0QER2_HUMAN]	47.3649	10.51	14	4	4	6	0.998012	6	4.48874	0.907448	6	12.9002	1.02635	6	10.1974	1.01427	6	6.87829	0.859739	6	7.06184	371	41.8059	6.62451
B3KRM8	Translin, isoform CRA_b OS=Homo sapiens OX=9606 GN=TSN PE=2 SV=1 - [B3KRM8_HUMAN]	47.3	12.15	6	3	3	5	1.01573	5	0.749277	0.989292	5	4.7353	0.98741	5	2.59844	1.00975	5	3.7955	1.06119	5	7.76739	181	20.938	8.00146
P18031	Tyrosine-protein phosphatase non-receptor type 1 OS=Homo sapiens GN=PTPN1 PE=1 SV=1 - [PTN1_HUMAN]	47.2968	23.22	2	11	11	19	0.999016	19	6.68043	1.00138	19	8.7761	0.986044	19	8.02019	1.03704	19	7.20592	1.0906	19	19.1046	435	49.9348	6.26514
O95298	NADH dehydrogenase [ubiquinone] 1 subunit C2 OS=Homo sapiens OX=9606 GN=NDUFC2 PE=1 SV=1 - [NDUC2_HUMAN]	47.2867	26.89	8	4	4	5	0.995174	5	6.80118	1.0641	5	14.2741	0.944816	5	5.56069	0.990631	5	1.34573	1.13781	5	13.7207	119	14.1784	8.98291
P14735	Insulin-degrading enzyme OS=Homo sapiens OX=9606 GN=IDE PE=1 SV=4 - [IDE_HUMAN]	47.28	4.42	4	5	5	7	0.977216	7	6.84202	0.961221	7	27.3017	1.00106	7	4.98567	1.0573	7	4.58993	0.988038	7	28.9314	1019	117.893	6.60986
A8K2I7	cDNA FLJ76072, highly similar to Homo sapiens GIPC PDZ domain containing family, member 1 (GIPC1), transcript variant 1, mRNA OS=Homo sapiens OX=9606 PE=2 SV=1 - [A8K2I7_HUMAN]	47.1674	7.81	5	2	2	3	1.06934	3	8.93559	0.890083	3	9.20169	1.06124	3	7.03839	1.00135	3	1.31599	0.839291	3	10.4409	333	36.0167	6.27783
Q13564	NEDD8-activating enzyme E1 regulatory subunit OS=Homo sapiens OX=9606 GN=NAE1 PE=1 SV=1 - [ULA1_HUMAN]	47.1667	2.06	1	1	1	5	1.03857	5	5.11496	1.03566	5	5.7956	0.972822	5	2.18665	0.959252	5	5.45971	1.03048	5	16.8349	534	60.2086	5.40186
A8K132	cDNA FLJ75476, highly similar to Homo sapiens glutaminase (GLS), mRNA OS=Homo sapiens PE=2 SV=1 - [A8K132_HUMAN]	47.13	5.23	15	5	5	8	0.994746	8	3.7511	1.00212	8	5.41346	0.999757	8	2.7547	1.01322	8	2.12241	0.992543	8	5.79017	669	73.4619	7.76709
Q08J23	tRNA (cytosine(34)-C(5))-methyltransferase OS=Homo sapiens GN=NSUN2 PE=1 SV=2 - [NSUN2_HUMAN]	47.1191	6.52	2	4	4	7	1.00155	7	5.5146	1.05779	7	18.1876	0.981873	7	7.06934	1.04805	7	5.82684	0.92237	7	16.3409	767	86.4158	6.771
B4DP06	cDNA FLJ57133, highly similar to Bifunctional purine biosynthesis protein PURH OS=Homo sapiens OX=9606 PE=2 SV=1 - [B4DP06_HUMAN]	47.08	12.57	5	7	7	9	0.985445	9	7.90679	1.00205	9	8.60709	0.980606	9	4.35231	1.04343	9	5.17811	0.940081	9	10.8574	533	58.6252	6.84424
P15121	Aldose reductase OS=Homo sapiens OX=9606 GN=AKR1B1 PE=1 SV=3 - [ALDR_HUMAN]	47.0767	19.62	13	8	8	15	0.998262	14	7.45582	1.06772	14	6.44159	0.989944	14	5.15669	0.974543	14	4.36066	1.03944	14	4.95782	316	35.8305	6.97607
Q08722	Leukocyte surface antigen CD47 OS=Homo sapiens OX=9606 GN=CD47 PE=1 SV=1 - [CD47_HUMAN]	47.06	5.57	3	2	2	2	0.990622	2	6.4941	0.988957	2	0.0541904	1.01169	2	5.23566	1.03334	2	6.70159	0.913365	2	6.9951	323	35.1907	7.21045
G5E9C0	SP110 nuclear body protein, isoform CRA_b OS=Homo sapiens GN=SP110 PE=4 SV=1 - [G5E9C0_HUMAN]	46.95	2.19	2	1	1	1	0.999453	1		1.24268	1		0.852249	1		0.981981	1		1.38614	1		547	61.7007	9.53955
P82933	28S ribosomal protein S9, mitochondrial OS=Homo sapiens GN=MRPS9 PE=1 SV=2 - [RT09_HUMAN]	46.9	7.32	2	3	3	6	1.00564	6	13.6482	0.879765	6	7.76087	0.997484	6	13.2457	0.998973	6	7.19724	1.00525	6	8.97896	396	45.8058	9.51025
A6NHH0	Prostaglandin E synthase 2 OS=Homo sapiens OX=9606 GN=PTGES2 PE=1 SV=2 - [A6NHH0_HUMAN]	46.86	5.38	4	1	1	3	0.996986	3	7.88806	0.927905	3	0.805228	1.04421	3	0.428278	0.998724	3	0.682126	0.91281	3	5.94915	186	21.3237	6.69775
F8W1F5	Formin-like protein 3 OS=Homo sapiens OX=9606 GN=FMNL3 PE=1 SV=1 - [F8W1F5_HUMAN]	46.8533	2.82	5	3	4	6	1.00189	4	6.72075	1.02867	4	3.42852	0.945646	4	5.46543	1.06528	4	6.54189	1.10323	4	7.98468	1027	117.01	6.72705
V9HW35	Epididymis secretory protein Li 55 OS=Homo sapiens OX=9606 GN=HEL-S-55 PE=2 SV=1 - [V9HW35_HUMAN]	46.7833	11.73	2	2	2	5	1.05102	5	2.54432	0.947724	5	14.7202	1.0274	5	3.78812	1.04693	5	0.875655	0.702192	4	18.8006	162	17.02	7.23975
P09496	Clathrin light chain A OS=Homo sapiens OX=9606 GN=CLTA PE=1 SV=1 - [CLCA_HUMAN]	46.74	18.95	3	7	7	15	1.05955	15	4.28503	0.890392	15	2.84248	1.04585	15	3.5871	0.991248	15	8.08471	0.77316	15	15.1355	248	27.06	4.51318
B4DM33	cDNA FLJ52068, highly similar to Microtubule-associated protein RP/EB family member 1 OS=Homo sapiens PE=2 SV=1 - [B4DM33_HUMAN]	46.72	23.11	6	5	6	9	1.01946	8	9.43019	0.902325	8	11.0424	1.04146	8	5.15853	1.06941	8	5.15515	0.884345	8	16.0487	238	26.5656	5.2876
P02656	Apolipoprotein C-III OS=Homo sapiens OX=9606 GN=APOC3 PE=1 SV=1 - [APOC3_HUMAN]	46.7	16.16	2	1	1	1	0.974726	1		1.09625	1		1.02152	1		0.96465	1		0.833172	1		99	10.8455	5.41455
Q5JSZ5	Protein PRRC2B OS=Homo sapiens OX=9606 GN=PRRC2B PE=1 SV=2 - [PRC2B_HUMAN]	46.6678	2.65	24	5	7	9	0.957805	7	13.4999	1.06087	7	9.05327	0.991224	7	1.07645	0.985884	7	9.29495	0.909335	7	7.67035	2229	242.817	8.33838
Q8IWS0	PHD finger protein 6 OS=Homo sapiens GN=PHF6 PE=1 SV=1 - [PHF6_HUMAN]	46.6532	13.7	4	5	5	9	0.82401	9	8.1901	1.08681	9	11.3161	1.07444	9	2.91121	0.904138	9	9.83916	1.10974	8	34.4253	365	41.264	8.67529
Q96PZ2	Protein FAM111A OS=Homo sapiens OX=9606 GN=FAM111A PE=1 SV=2 - [F111A_HUMAN]	46.6167	4.09	3	2	2	4	0.744717	4	7.16546	1.22031	4	5.44089	1.00153	4	1.9969	0.932078	4	5.51869	1.30742	4	9.40892	611	70.1514	8.52881
Q08945	FACT complex subunit SSRP1 OS=Homo sapiens GN=SSRP1 PE=1 SV=1 - [SSRP1_HUMAN]	46.51	5.64	3	5	5	7	0.983421	7	5.45137	1.01841	7	6.08775	1.00278	7	3.21176	1.01993	7	5.88908	1.01386	6	14.4235	709	81.0244	6.87354
P28066	Proteasome subunit alpha type-5 OS=Homo sapiens OX=9606 GN=PSMA5 PE=1 SV=3 - [PSA5_HUMAN]	46.49	9.54	2	3	3	6	1.03047	6	3.82127	0.852673	6	5.16225	1.0811	6	2.86427	0.993455	6	5.72919	0.760522	6	14.6173	241	26.3942	4.79248
B3KUJ5	Histone deacetylase OS=Homo sapiens PE=2 SV=1 - [B3KUJ5_HUMAN]	46.47	7.21	15	3	5	6	1.00309	4	2.26683	1.09458	4	7.63253	0.980354	4	4.61439	1.01055	4	1.43285	1.07938	4	15.281	458	51.9393	5.8208
P42766	60S ribosomal protein L35 OS=Homo sapiens GN=RPL35 PE=1 SV=2 - [RL35_HUMAN]	46.4622	34.96	9	4	6	13	0.909628	10	3.52302	1.0724	10	6.27314	1.00177	10	4.03857	0.994868	10	3.64437	1.15449	10	8.87761	123	14.5426	11.0483
B3KY99	cDNA FLJ16244 fis, clone HCHON2000508, highly similar to TBC1 domain family member 2 OS=Homo sapiens PE=2 SV=1 - [B3KY99_HUMAN]	46.37	5.46	20	3	4	5	0.956607	3	0.36208	1.03657	3	1.81651	0.997157	3	3.51018	1.00444	3	9.76497	1.08625	3	0.731284	787	88.1158	6.84424
B2R4C9	cDNA, FLJ92044, highly similar to Homo sapiens death-associated protein (DAP), mRNA OS=Homo sapiens OX=9606 PE=2 SV=1 - [B2R4C9_HUMAN]	46.3633	26.47	3	4	4	11	0.928416	11	8.40247	1.21941	11	10.426	0.912068	11	7.79352	0.980027	11	4.7555	1.3909	11	30.8605	102	11.1767	9.5249
E9PNF5	Glutamine-dependent NAD(+) synthetase (Fragment) OS=Homo sapiens OX=9606 GN=NADSYN1 PE=1 SV=1 - [E9PNF5_HUMAN]	46.3478	6.04	3	1	1	3	0.918626	3	4.1366	0.995142	3	1.54273	1.0455	3	8.48398	0.930631	3	14.2457	1.08988	3	5.96567	149	16.1372	7.72314
K7EJE8	Lon protease homolog, mitochondrial OS=Homo sapiens GN=LONP1 PE=2 SV=1 - [K7EJE8_HUMAN]	46.3	4.7	11	4	4	4	1.03867	4	5.31845	0.906179	4	12.6498	1.04895	4	5.44863	1.04729	4	8.79597	0.866596	4	8.5729	829	93.238	6.49365
A0A024R819	Nudix (Nucleoside diphosphate linked moiety X)-type motif 1, isoform CRA_a OS=Homo sapiens OX=9606 GN=NUDT1 PE=3 SV=1 - [A0A024R819_HUMAN]	46.23	7.69	3	1	1	1	0.978396	1		0.988772	1		1.10232	1		0.815022	1		0.940618	1		156	17.94	5.08447
B3KTZ6	cDNA FLJ39001 fis, clone NT2RI2022584, highly similar to Pescadillo homolog 1 OS=Homo sapiens PE=2 SV=1 - [B3KTZ6_HUMAN]	46.2133	7.57	9	5	5	7	0.984486	6	9.24189	1.02609	6	7.72425	1.004	6	2.73152	1.01038	6	4.27011	1.0202	6	15.4902	449	51.4179	5.19873
A0A0G2JL47	Large proline-rich protein BAG6 OS=Homo sapiens OX=9606 GN=BAG6 PE=1 SV=1 - [A0A0G2JL47_HUMAN]	46.147	1.67	21	2	2	2	1.07391	2	3.42338	0.92974	2	1.93972	1.02457	2	5.32132	0.977335	2	15.2043	0.819175	2	6.92539	1077	113.395	5.69385
H3BNK9	Protein FAM192A (Fragment) OS=Homo sapiens OX=9606 GN=FAM192A PE=1 SV=1 - [H3BNK9_HUMAN]	46.11	5.84	3	1	1	1	0.991725	1		1.09036	1		0.994079	1		1.04041	1		0.774248	1		154	16.1873	9.39307
B4DSN3	cDNA FLJ60345, highly similar to Protein transport protein Sec24C OS=Homo sapiens OX=9606 PE=2 SV=1 - [B4DSN3_HUMAN]	46.07	1.85	3	2	2	3	1.04943	3	0.318459	0.988005	3	4.87393	0.972733	3	6.68325	1.02242	3	5.05213	0.988491	3	8.03988	975	106.492	6.96143
P50402	Emerin OS=Homo sapiens OX=9606 GN=EMD PE=1 SV=1 - [EMD_HUMAN]	45.986	15.75	2	4	4	5	0.982314	5	1.42403	0.997176	5	2.1879	1.01017	5	5.36737	1.00748	5	8.91146	0.942796	5	6.34618	254	28.9759	5.50342
A0A024R2V4	Coiled-coil domain containing 51, isoform CRA_a OS=Homo sapiens OX=9606 GN=CCDC51 PE=4 SV=1 - [A0A024R2V4_HUMAN]	45.95	7.28	2	1	1	1	1.04044	1		1.50524	1		0.887109	1		0.783605	1		0.903199	1		302	33.6365	6.96143
B7Z592	cDNA FLJ61635, highly similar to Homo sapiens likely ortholog of mouse immediate early response, erythropoietin 4 (LEREPO4), mRNA OS=Homo sapiens PE=2 SV=1 - [B7Z592_HUMAN]	45.94	13.01	5	6	6	8	0.996749	8	2.99797	1.00846	8	5.53358	0.982949	8	2.87985	1.00025	8	3.11267	1.05175	8	7.70277	392	44.863	7.86963
B4E290	cDNA FLJ50039, highly similar to Homo sapiens solute carrier family 25, member 24, transcript variant 1, mRNA OS=Homo sapiens OX=9606 PE=2 SV=1 - [B4E290_HUMAN]	45.93	6.92	3	3	3	3	1.07899	3	6.61232	0.918831	3	0.443838	0.971831	3	4.19779	1.03513	3	1.42744	0.942592	3	2.9723	477	53.2623	6.60986
P62072	Mitochondrial import inner membrane translocase subunit Tim10 OS=Homo sapiens OX=9606 GN=TIMM10 PE=1 SV=1 - [TIM10_HUMAN]	45.82	24.44	1	3	3	3	1.00865	3	5.38639	0.992656	3	0.401709	1.00117	3	5.50989	1.00142	3	20.0347	0.856628	3	24.9419	90	10.3259	6.29053
A0A0A0MSK5	Torsin-1A-interacting protein 1 OS=Homo sapiens OX=9606 GN=TOR1AIP1 PE=1 SV=1 - [A0A0A0MSK5_HUMAN]	45.8	12.77	6	6	6	8	1.03186	8	7.13696	1.02514	8	14.4583	0.969498	8	6.5262	1.02189	8	9.15543	0.957013	8	11.8809	462	52.3743	7.06396
Q6GPG7	LPAR1 protein OS=Homo sapiens OX=9606 GN=LPAR1 PE=1 SV=1 - [Q6GPG7_HUMAN]	45.79	3.76	3	1	1	1	0.935577	1		0.995152	1		1.08174	1		0.981071	1		0.798093	1		346	39.2389	8.52881
Q96EM0	Trans-3-hydroxy-L-proline dehydratase OS=Homo sapiens OX=9606 GN=L3HYPDH PE=1 SV=2 - [T3HPD_HUMAN]	45.78	7.63	4	3	3	4	1.02977	4	8.6368	0.948781	4	1.87894	0.982696	4	7.47491	1.00356	4	7.68469	0.866304	4	5.54845	354	38.1134	6.68311
P25787	Proteasome subunit alpha type-2 OS=Homo sapiens OX=9606 GN=PSMA2 PE=1 SV=2 - [PSA2_HUMAN]	45.74	4.7	2	1	1	3	1.03994	3	0.57913	0.983657	3	0.690122	0.986336	3	0.773617	0.998045	3	4.09724	0.968343	3	1.57995	234	25.8823	7.43018
A0A0G2JQE3	Solute carrier family 12 member 7 (Fragment) OS=Homo sapiens OX=9606 GN=SLC12A7 PE=1 SV=1 - [A0A0G2JQE3_HUMAN]	45.7182	3.17	5	1	1	2	0.923476	2	3.4555	1.02467	2	1.19033	0.998428	2	6.31772	1.1099	2	4.66175	0.948945	2	18.7146	347	39.6612	8.89502
J3KTF8	Rho GDP-dissociation inhibitor 1 (Fragment) OS=Homo sapiens OX=9606 GN=ARHGDIA PE=1 SV=8 - [J3KTF8_HUMAN]	45.7071	12.95	7	3	3	6	1.02932	6	4.14069	0.859467	6	9.34247	1.02187	6	2.14003	1.07491	6	13.234	0.82414	6	8.91544	193	21.504	5.49072
Q8IY81	pre-rRNA processing protein FTSJ3 OS=Homo sapiens OX=9606 GN=FTSJ3 PE=1 SV=2 - [SPB1_HUMAN]	45.68	6.49	3	7	7	7	0.901347	7	9.83376	1.01959	7	5.71413	1.04207	7	3.614	0.918086	7	7.73245	1.0551	7	15.3614	847	96.4992	8.39697
O95182	NADH dehydrogenase [ubiquinone] 1 alpha subcomplex subunit 7 OS=Homo sapiens OX=9606 GN=NDUFA7 PE=1 SV=3 - [NDUA7_HUMAN]	45.68	7.08	4	1	1	2	0.947414	2	8.46774	0.916353	2	5.45786	1.01391	2	3.59496	1.04884	2	3.60776	1.17659	2	6.46079	113	12.5436	10.1841
P45973	Chromobox protein homolog 5 OS=Homo sapiens OX=9606 GN=CBX5 PE=1 SV=1 - [CBX5_HUMAN]	45.6251	14.14	3	3	3	7	1.05635	7	1.58892	0.946195	7	9.23304	0.994144	7	4.70766	1.00483	7	2.53745	0.909485	7	4.58554	191	22.2111	5.85889
Q5VXN0	Ribosome production factor 2 homolog (Fragment) OS=Homo sapiens OX=9606 GN=RPF2 PE=1 SV=1 - [Q5VXN0_HUMAN]	45.5833	8.88	6	2	2	4	0.954843	4	4.71822	1.1022	4	1.40166	0.938415	4	3.65898	1.06276	4	4.22768	1.11477	4	2.27143	214	24.589	9.5542
P37108	Signal recognition particle 14 kDa protein OS=Homo sapiens GN=SRP14 PE=1 SV=2 - [SRP14_HUMAN]	45.5567	11.03	3	2	2	4	0.971177	4	5.0184	1.07802	4	6.24231	0.974603	4	4.50789	0.975979	4	3.25985	1.04102	4	10.9099	136	14.5608	10.0376
E4W6B6	RPL27/NME2 fusion protein (Fragment) OS=Homo sapiens GN=RPL27 PE=2 SV=1 - [E4W6B6_HUMAN]	45.51	24.6	7	3	4	13	0.946742	11	10.3552	1.02213	11	7.47841	0.996285	11	4.14092	1.03334	11	7.69065	1.31365	11	24.0252	126	14.248	10.4624
P84101	Small EDRK-rich factor 2 OS=Homo sapiens OX=9606 GN=SERF2 PE=1 SV=1 - [SERF2_HUMAN]	45.19	32.2	6	3	3	5	0.870402	5	6.60552	1.13646	5	6.22647	0.977439	5	5.90976	0.908713	5	9.46784	1.11209	5	6.19238	59	6.89564	10.4478
B7Z421	cDNA FLJ51227, highly similar to Homo sapiens KIN, antigenic determinant of recA protein homolog, mRNA OS=Homo sapiens PE=2 SV=1 - [B7Z421_HUMAN]	45.19	7.64	2	2	2	3	1.10441	3	4.62322	0.885374	3	0.923746	0.956571	3	4.71908	0.969418	3	1.46724	1.11118	3	2.34272	288	32.7461	9.05615
B4DSW9	cDNA FLJ59415, highly similar to Beta-catenin OS=Homo sapiens OX=9606 PE=2 SV=1 - [B4DSW9_HUMAN]	45.1837	9.17	6	6	6	11	0.967259	11	8.83313	0.965871	11	13.2205	1.00881	11	8.08321	1.06168	11	10.2257	1.04764	11	18.9815	709	77.4696	6.37939
A9X3U0	BSK65-TEST2 OS=Homo sapiens OX=9606 GN=RNF185 PE=1 SV=1 - [A9X3U0_HUMAN]	45.1588	5.73	2	1	1	2	0.983895	2	4.37233	1.0676	2	10.6791	0.965346	2	0.216935	0.990517	2	7.33532	1.13342	2	3.62067	157	16.7753	7.12256
H3BN32	Cell cycle progression protein 1 (Fragment) OS=Homo sapiens OX=9606 GN=CCPG1 PE=1 SV=1 - [H3BN32_HUMAN]	45.15	7.88	2	2	2	2	0.860011	2	8.20863	1.00246	2	12.7075	1.05909	2	10.2955	0.990556	2	7.34563	1.09938	2	27.2196	203	23.9779	9.84717
B4E0P8	cDNA FLJ53007, highly similar to UBA/UBX 33.3 kDa protein OS=Homo sapiens PE=2 SV=1 - [B4E0P8_HUMAN]	45.1	16	9	5	5	6	0.992304	6	1.84371	0.998205	6	3.34432	0.988025	6	3.19795	1.03111	6	6.54177	0.951006	6	8.72208	200	22.927	9.12939
A0A0S2Z3K9	V-crk sarcoma virus CT10 oncogene-like protein isoform 2 OS=Homo sapiens OX=9606 GN=CRK PE=2 SV=1 - [A0A0S2Z3K9_HUMAN]	45.06	7.35	3	2	2	3	0.97765	3	11.9838	0.858906	3	6.28255	1.09454	3	3.82626	0.979656	3	7.25107	0.782192	3	11.2737	204	22.8915	5.47803
H0YAL2	Pachytene checkpoint protein 2 homolog (Fragment) OS=Homo sapiens GN=TRIP13 PE=4 SV=1 - [H0YAL2_HUMAN]	45.05	4.82	2	1	1	2	0.947866	2	16.4937	1.18475	2	6.61932	1.07659	2	7.08797	1.11304	2	9.30866				249	28.2004	5.60498
V5YQL4	Adenosylhomocysteinase OS=Homo sapiens GN=FGFR2-AHCYL1 PE=2 SV=1 - [V5YQL4_HUMAN]	45.01	2.31	108	2	3	5	0.967226	3	1.6475	1.05714	3	1.95953	1.01235	3	0.780595	0.922579	3	2.68118	1.17305	3	9.0035	1169	130.813	6.771
P24941	Cyclin-dependent kinase 2 OS=Homo sapiens GN=CDK2 PE=1 SV=2 - [CDK2_HUMAN]	45.01	14.09	118	3	5	9	0.944507	4	5.11304	1.03636	4	2.20562	1.0283	4	3.28377	1.03574	4	5.96643	0.873855	4	5.93945	298	33.908	8.67529
F8VYH9	Cyclin-dependent kinase 4 (Fragment) OS=Homo sapiens GN=CDK4 PE=2 SV=1 - [F8VYH9_HUMAN]	45.01	11.76	108	1	2	3	1.26335	1		0.919472	1		0.949289	1		0.84556	1		0.990527	1		170	18.6738	8.45557
B2R9L6	cDNA, FLJ94450, highly similar to Homo sapiens cyclin-dependent kinase 9 (CDC2-related kinase) (CDK9), mRNA OS=Homo sapiens PE=2 SV=1 - [B2R9L6_HUMAN]	45.01	5.38	104	1	2	3	1.04901	1		1.01444	1		1.03137	1		0.918718	1		0.82337	1		372	42.7202	8.79248
A0A024RA66	Cell division cycle 2-like 5 (Cholinesterase-related cell division controller), isoform CRA_b OS=Homo sapiens OX=9606 GN=CDC2L5 PE=4 SV=1 - [A0A024RA66_HUMAN]	45.01	2	103	2	3	5	0.938851	3	13.1218	1.10401	3	9.73915	1.02137	3	0.207908	1.10718	3	19.5555	0.938371	3	10.8272	1452	158.338	9.70068
Q96GX3	KIAA0118 protein (Fragment) OS=Homo sapiens OX=9606 PE=2 SV=1 - [Q96GX3_HUMAN]	44.96	6.29	2	1	1	1	1.17811	1		1.19309	1		0.847736	1		0.905328	1		1.11062	1		175	19.3357	6.90283
Q7Z417	Nuclear fragile X mental retardation-interacting protein 2 OS=Homo sapiens OX=9606 GN=NUFIP2 PE=1 SV=1 - [NUFP2_HUMAN]	44.9301	5.76	1	4	4	5	1.02595	5	10.2569	1.0666	5	4.51908	0.956341	5	4.97148	1.04437	5	1.70266	0.950287	5	5.85198	695	76.0747	8.70459
Q7RTQ0	Kinesin light chain 1N OS=Homo sapiens OX=9606 GN=KNS2 PE=2 SV=1 - [Q7RTQ0_HUMAN]	44.8533	5.61	26	4	4	6	1.06703	6	7.25832	0.875719	6	4.72669	1.01448	6	3.02228	1.04251	6	1.95016	0.828012	6	5.19051	624	70.4528	6.771
Q15404	Ras suppressor protein 1 OS=Homo sapiens OX=9606 GN=RSU1 PE=1 SV=3 - [RSU1_HUMAN]	44.85	24.55	3	8	8	16	0.921246	16	5.42293	1.01834	16	12.5118	1.02439	16	8.33635	0.958993	16	7.21129	1.01009	16	12.864	277	31.5207	8.646
P50570	Dynamin-2 OS=Homo sapiens GN=DNM2 PE=1 SV=2 - [DYN2_HUMAN]	44.8173	7.59	18	7	7	11	0.976379	11	5.07507	1.00163	11	7.21302	1.01966	11	5.24533	1.02187	11	4.12279	1.03043	11	18.4116	870	98.0032	7.44482
Q9NQS1	Cell death regulator Aven OS=Homo sapiens OX=9606 GN=AVEN PE=1 SV=1 - [AVEN_HUMAN]	44.79	3.04	1	1	1	1	0.829895	1		0.862702	1		1.1923	1		0.925071	1		0.929089	1		362	38.4829	4.98291
K7EJY5	Coiled-coil and C2 domain-containing protein 1A (Fragment) OS=Homo sapiens GN=CC2D1A PE=4 SV=1 - [K7EJY5_HUMAN]	44.73	2.65	2	1	1	1	1.09786	1		0.887077	1		1.03607	1		0.897093	1		0.977552	1		378	39.1648	9.26123
P08559	Pyruvate dehydrogenase E1 component subunit alpha, somatic form, mitochondrial OS=Homo sapiens GN=PDHA1 PE=1 SV=3 - [ODPA_HUMAN]	44.71	16.67	15	7	7	8	1.04596	8	4.21121	0.915787	8	9.07447	0.999679	8	5.48966	0.992812	8	1.14782	0.926676	8	9.98595	390	43.2676	8.06006
B4DRG7	Condensin complex subunit 2 OS=Homo sapiens PE=2 SV=1 - [B4DRG7_HUMAN]	44.6395	5.16	7	4	4	5	1.02169	5	4.8484	0.885703	5	24.8426	0.961493	5	3.79559	1.1192	5	7.53302	0.856053	5	14.8122	717	80.0792	5.021
P52948	Nuclear pore complex protein Nup98-Nup96 OS=Homo sapiens GN=NUP98 PE=1 SV=4 - [NUP98_HUMAN]	44.6	1.6	9	3	3	4	0.943814	4	7.64143	1.07459	4	1.76047	0.987779	4	2.94112	1.0523	4	4.26325	0.946907	4	28.3037	1817	197.457	6.40479
A0A024RDI1	Chromosome 4 open reading frame 16, isoform CRA_c OS=Homo sapiens OX=9606 GN=C4orf16 PE=4 SV=1 - [A0A024RDI1_HUMAN]	44.57	3.35	2	1	1	2	1.20171	2	7.78408	0.888113	2	13.7379	0.922619	2	5.00668	1.04212	2	6.83528	0.937125	2	15.9459	269	30.4402	4.80518
B4DIX0	cDNA FLJ50778, highly similar to Protein flightless-1 homolog OS=Homo sapiens OX=9606 PE=2 SV=1 - [B4DIX0_HUMAN]	44.5267	5.74	6	8	8	12	0.971289	12	5.48564	1.0349	12	5.25458	0.985351	12	2.02828	1.00443	12	3.24613	1.02453	12	7.58703	1238	141.392	6.1001
B1AJY5	26S proteasome non-ATPase regulatory subunit 10 OS=Homo sapiens GN=PSMD10 PE=2 SV=1 - [B1AJY5_HUMAN]	44.4636	13.51	4	3	3	6	1.01958	6	8.93088	0.941884	6	6.83895	1.02054	6	4.75294	0.998024	6	13.407	0.90192	6	10.3305	185	20.2042	5.57959
O95340	Bifunctional 3'-phosphoadenosine 5'-phosphosulfate synthase 2 OS=Homo sapiens OX=9606 GN=PAPSS2 PE=1 SV=2 - [PAPS2_HUMAN]	44.46	11.4	4	8	9	20	0.945862	19	8.64102	1.09182	19	11.8614	0.96815	19	8.4023	0.986373	18	7.33781	1.1429	17	20.8157	614	69.4566	8.03076
C9JXG5	THO complex subunit 5 homolog (Fragment) OS=Homo sapiens GN=THOC5 PE=2 SV=1 - [C9JXG5_HUMAN]	44.42	13.45	9	3	3	5	1.08166	5	13.7531	1.00162	5	10.7243	0.995265	5	3.48291	1.04552	5	17.0343	0.842363	5	22.5345	223	26.3336	8.104
F2WW53	Catechol-O-methyltransferase (Fragment) OS=Homo sapiens OX=9606 GN=COMT PE=4 SV=1 - [F2WW53_HUMAN]	44.41	29.63	8	1	1	2	0.967981	2	2.38716	0.96198	2	0.242202	1.04856	2	1.64463	0.983103	2	3.90408	0.956693	2	9.96878	27	3.01658	6.45557
B7Z5P4	cDNA FLJ55542, highly similar to Ran-binding protein 3 OS=Homo sapiens PE=2 SV=1 - [B7Z5P4_HUMAN]	44.36	5.47	8	3	3	4	0.990313	4	2.55976	1.02393	4	3.25406	1.03077	4	5.31568	1.0395	4	8.277	0.785933	4	12.8542	439	46.9469	4.729
A0A0G2JHC2	PPP1R18 OS=Homo sapiens OX=9606 GN=PPP1R18 PE=1 SV=1 - [A0A0G2JHC2_HUMAN]	44.32	6.69	7	3	3	3	1.22555	3	21.8964	0.975397	2	7.92508	0.936806	3	3.87465	1.01471	2	0.832655	1.00647	2	10.7342	613	68.0006	5.45264
Q9BSD7	Cancer-related nucleoside-triphosphatase OS=Homo sapiens GN=NTPCR PE=1 SV=1 - [NTPCR_HUMAN]	44.3	8.95	2	2	2	2	1.0761	2	8.4958	0.951082	2	0.205827	0.982159	2	3.57566	1.04619	2	6.30986	0.860269	2	7.64864	190	20.7001	9.53955
P40222	Alpha-taxilin OS=Homo sapiens GN=TXLNA PE=1 SV=3 - [TXLNA_HUMAN]	44.2926	4.58	6	3	3	6	1.05612	6	3.75367	0.958901	6	9.95878	1.03634	6	2.68027	0.95558	6	7.48952	0.914499	5	3.80589	546	61.8532	6.52197
Q9ULT8	E3 ubiquitin-protein ligase HECTD1 OS=Homo sapiens OX=9606 GN=HECTD1 PE=1 SV=3 - [HECD1_HUMAN]	44.2727	3.3	9	8	8	12	0.998242	12	7.58708	1.02217	12	20.1169	0.994125	12	7.55208	1.01917	12	10.5878	1.1075	11	20.8719	2610	289.203	5.35107
Q96BZ9	TBC1 domain family member 20 OS=Homo sapiens OX=9606 GN=TBC1D20 PE=1 SV=1 - [TBC20_HUMAN]	44.23	2.48	1	1	1	1	1.02113	1		0.9064	1		1.01763	1		0.966255	1		1.13653	1		403	45.8258	6.85889
O15173	Membrane-associated progesterone receptor component 2 OS=Homo sapiens OX=9606 GN=PGRMC2 PE=1 SV=1 - [PGRC2_HUMAN]	44.2267	7.62	2	1	2	4	1.04797	3	4.12389	0.904849	3	15.7124	1.01431	3	0.91872	0.990599	3	16.6079	0.985156	3	1.66389	223	23.8037	4.88135
B3KNC3	cDNA FLJ14222 fis, clone NT2RP3003992, highly similar to Nucleolar complex protein 2 homolog OS=Homo sapiens OX=9606 PE=2 SV=1 - [B3KNC3_HUMAN]	44.2167	1.34	2	1	1	3	1.03396	3	1.14614	0.994547	3	8.7231	0.956959	3	2.5932	1.04862	3	4.32171	0.975972	3	2.11561	749	84.8642	5.61768
O60885	Bromodomain-containing protein 4 OS=Homo sapiens GN=BRD4 PE=1 SV=2 - [BRD4_HUMAN]	44.1467	4.11	10	5	6	7	0.979542	6	8.80415	1.04103	6	17.1235	0.982746	6	5.48232	1.01875	6	14.9775	1.03813	6	22.7232	1362	152.124	9.18799
B3KSS1	cDNA FLJ36845 fis, clone ASTRO2013050, weakly similar to UBIQUITIN-ACTIVATING ENZYME E1 OS=Homo sapiens PE=2 SV=1 - [B3KSS1_HUMAN]	44.14	3.5	2	3	3	3	0.993923	3	5.98756	1.04999	3	9.70042	0.974952	3	8.74326	0.959721	3	12.2717	0.895305	3	14.4688	800	90.0123	6.50732
C9J0K6	Sorcin OS=Homo sapiens OX=9606 GN=SRI PE=1 SV=1 - [C9J0K6_HUMAN]	44.01	20.65	2	3	3	4	0.992188	4	3.86112	0.964469	4	16.7629	1.00461	4	0.862199	1.02836	4	11.4474	0.984001	4	14.7274	155	17.5935	5.60498
A8KAE0	cDNA FLJ78476, highly similar to Homo sapiens WD repeat and HMG-box DNA binding protein 1 (WDHD1), transcript variant 1, mRNA OS=Homo sapiens OX=9606 PE=2 SV=1 - [A8KAE0_HUMAN]	43.96	2.75	6	3	3	3	0.851286	3	5.05978	1.10446	3	5.79523	1.01307	3	3.68285	1.00884	3	4.70272	1.11076	3	10.3297	1129	125.936	5.61768
D6RFM5	Succinate dehydrogenase [ubiquinone] flavoprotein subunit, mitochondrial OS=Homo sapiens OX=9606 GN=SDHA PE=1 SV=1 - [D6RFM5_HUMAN]	43.94	5.83	12	4	4	6	0.887696	6	3.2584	1.14175	6	4.00746	1.01396	6	0.735123	1.0267	6	3.23103	0.971376	6	8.32089	583	63.5267	7.23975
H3BPF6	Prefoldin subunit 5 (Fragment) OS=Homo sapiens OX=9606 GN=PFDN5 PE=1 SV=1 - [H3BPF6_HUMAN]	43.9267	10.53	3	2	2	3	1.07217	3	0.0518911	0.916246	3	5.51305	1.02028	3	1.9178	1.04294	3	7.061	0.792582	3	9.4192	152	17.1457	6.32861
Q15555	Microtubule-associated protein RP/EB family member 2 OS=Homo sapiens OX=9606 GN=MAPRE2 PE=1 SV=1 - [MARE2_HUMAN]	43.8733	4.59	2	1	2	3	1.02553	2	2.41128	1.07209	2	3.81514	0.974614	2	1.09225	0.940666	2	2.8374	1.05251	2	11.0187	327	37.0082	5.56689
Q9Y295	Developmentally-regulated GTP-binding protein 1 OS=Homo sapiens GN=DRG1 PE=1 SV=1 - [DRG1_HUMAN]	43.8233	9.26	2	3	3	7	0.989962	7	7.40273	0.984556	7	8.91078	0.990668	7	8.00714	1.00819	7	7.42999	1.05935	7	13.4649	367	40.5168	8.89502
K7EKW9	Flotillin-2 (Fragment) OS=Homo sapiens OX=9606 GN=FLOT2 PE=1 SV=1 - [K7EKW9_HUMAN]	43.75	3.61	6	1	1	1	0.969833	1		1.06261	1		0.948359	1		1.03882	1		1.19027	1		249	27.9526	4.90674
Q8WUW1	Protein BRICK1 OS=Homo sapiens OX=9606 GN=BRK1 PE=1 SV=1 - [BRK1_HUMAN]	43.7233	22.67	1	2	2	3	1.05912	3	6.99141	1.03097	3	3.55647	1.03851	3	6.46623	0.869873	3	9.59899	1.0912	3	21.2488	75	8.73946	5.45264
A0A1U9X7J2	Casein kinase II subunit beta OS=Homo sapiens OX=9606 PE=3 SV=1 - [A0A1U9X7J2_HUMAN]	43.7216	13.21	7	3	3	5	0.978151	5	5.12218	0.968282	5	4.01625	0.970066	5	7.58371	1.02047	5	10.9433	1.04292	5	36.4679	212	24.6689	5.5542
Q96SP2	cDNA FLJ14726 fis, clone NT2RP3001727, highly similar to Rattus norvegicus implantation-associated protein (IAG2) mRNA OS=Homo sapiens OX=9606 PE=2 SV=1 - [Q96SP2_HUMAN]	43.72	8.72	4	2	2	5	1.01886	5	4.48919	0.98135	5	4.83644	1.01139	5	4.03994	1.04031	5	15.9542	1.02215	4	8.25874	218	24.3623	9.0708
E9PPJ5	Midkine (Fragment) OS=Homo sapiens OX=9606 GN=MDK PE=1 SV=1 - [E9PPJ5_HUMAN]	43.66	18.32	3	3	3	5	0.959716	5	3.94414	1.05942	5	0.761218	0.944767	5	4.32309	0.851978	5	5.74805	1.4653	5	2.44542	131	14.3643	9.53955
Q9BR63	FARSB protein (Fragment) OS=Homo sapiens GN=FARSB PE=2 SV=2 - [Q9BR63_HUMAN]	43.64	8.21	4	5	6	9	1.01185	8	9.28494	0.989683	8	7.0924	0.994207	8	5.83109	1.03605	8	11.0745	1.05118	8	16.4063	585	65.6594	6.84424
E9PRJ3	Tetraspanin (Fragment) OS=Homo sapiens OX=9606 GN=CD151 PE=1 SV=1 - [E9PRJ3_HUMAN]	43.6	17.98	5	4	4	7	0.989292	7	5.97986	1.04917	7	4.27386	0.994681	7	1.10164	0.96505	7	4.37451	1.02644	7	8.29384	178	19.7788	7.76709
P17612	cAMP-dependent protein kinase catalytic subunit alpha OS=Homo sapiens OX=9606 GN=PRKACA PE=1 SV=2 - [KAPCA_HUMAN]	43.59	7.12	17	1	3	4	0.926047	1		1.0926	1		1.02453	1		0.916977	1		1.10042	1		351	40.564	8.79248
H3BM63	Armadillo repeat-containing X-linked protein 3 (Fragment) OS=Homo sapiens OX=9606 GN=ARMCX3 PE=1 SV=1 - [H3BM63_HUMAN]	43.55	30.16	3	1	1	3	1.01642	3	12.7129	1.2316	3	13.3963	0.965456	3	13.591	0.839091	3	3.24157	1.16754	3	26.5585	63	6.76213	6.53662
B4E1E4	Eukaryotic translation initiation factor 4E type 2 OS=Homo sapiens OX=9606 GN=EIF4E2 PE=1 SV=1 - [B4E1E4_HUMAN]	43.54	5.32	8	1	1	1	0.973086	1		0.939374	1		1.02952	1		1.05979	1		0.927531	1		188	21.6887	7.03467
B4DE40	cDNA FLJ50114, highly similar to Spermine synthase (EC 2.5.1.22) OS=Homo sapiens OX=9606 PE=2 SV=1 - [B4DE40_HUMAN]	43.5	14.18	3	5	5	7	0.945848	7	5.26017	1.01853	7	21.0452	1.02471	7	8.15636	1.01284	7	3.20323	0.916154	7	8.16189	275	31.0828	4.93213
R9WWI7	SEC62 splice variant OS=Homo sapiens OX=9606 PE=2 SV=1 - [R9WWI7_HUMAN]	43.33	29.09	7	7	7	9	0.962643	9	3.03446	1.0659	9	7.00501	0.990821	9	3.65723	0.926781	9	7.39175	1.10319	9	15.3709	220	25.802	8.45557
P41223	Protein BUD31 homolog OS=Homo sapiens GN=BUD31 PE=1 SV=2 - [BUD31_HUMAN]	43.31	22.22	2	4	4	6	1.04226	6	4.08772	1.10978	6	6.44415	0.920271	6	5.64206	0.963281	6	6.52558	1.20394	6	15.3851	144	16.9886	8.82178
B4DXT2	cDNA FLJ59635, highly similar to Heat shock 70 kDa protein 4L OS=Homo sapiens OX=9606 PE=2 SV=1 - [B4DXT2_HUMAN]	43.26	9.72	7	5	8	11	1.05096	5	5.3688	1.02586	4	6.88595	1.00853	5	4.08584	0.984588	5	12.668	0.973345	3	7.87932	813	91.8814	6.0874
P82979	SAP domain-containing ribonucleoprotein OS=Homo sapiens GN=SARNP PE=1 SV=3 - [SARNP_HUMAN]	43.2	18.1	10	5	5	8	1.04711	8	10.7459	0.934252	8	5.87692	1.02057	8	7.19504	0.93631	8	5.72822	1.00934	8	10.84	210	23.6564	6.41748
A0A0C4DG34	Arf-GAP domain and FG repeat-containing protein 2 OS=Homo sapiens OX=9606 GN=AGFG2 PE=1 SV=1 - [A0A0C4DG34_HUMAN]	43.14	16.77	2	1	3	3	0.901597	1		1.07147	1		1.03024	1		0.945808	1		1.12855	1		155	17.1697	8.98291
E9PRZ9	Chromosome 11 open reading frame 58 (Fragment) OS=Homo sapiens OX=9606 GN=C11orf58 PE=1 SV=1 - [E9PRZ9_HUMAN]	43.12	31.11	4	4	4	10	1.11979	10	2.4263	0.871275	10	11.583	1.04049	10	1.87262	1.00464	10	8.62513	0.755135	9	12.6659	90	10.0317	5.94775
Q9NR12	PDZ and LIM domain protein 7 OS=Homo sapiens OX=9606 GN=PDLIM7 PE=1 SV=1 - [PDLI7_HUMAN]	43.1127	9.85	3	5	5	7	1.06379	7	12.1604	1.01456	7	4.15191	1.01778	7	10.5084	0.926524	7	6.12227	0.974198	7	9.26866	457	49.8126	8.41162
P38117	Electron transfer flavoprotein subunit beta OS=Homo sapiens GN=ETFB PE=1 SV=3 - [ETFB_HUMAN]	43.1027	8.63	1	2	2	3	1.05562	3	2.4015	0.941093	3	0.877439	1.02595	3	0.86208	0.997774	3	2.91208	0.867092	3	7.58284	255	27.8262	8.104
C0LQF2	Deoxyribonuclease II (Fragment) OS=Homo sapiens OX=9606 PE=2 SV=1 - [C0LQF2_HUMAN]	43.0233	7.56	4	3	3	6	0.979882	6	5.06562	1.09424	6	7.70304	0.986878	6	4.24694	0.948414	6	2.73882	1.0215	6	11.0289	344	38.1567	8.26514
Q8NBJ5	Procollagen galactosyltransferase 1 OS=Homo sapiens OX=9606 GN=COLGALT1 PE=1 SV=1 - [GT251_HUMAN]	42.9055	8.04	7	5	5	6	0.98382	6	3.0064	1.11068	6	7.08563	0.979005	6	3.98162	0.967235	6	6.40737	1.10472	6	11.9882	622	71.5905	7.31299
A0A096LNZ9	Ubiquitin-like protein ISG15 (Fragment) OS=Homo sapiens OX=9606 GN=ISG15 PE=1 SV=6 - [A0A096LNZ9_HUMAN]	42.89	19.58	3	3	3	4	1.01476	4	1.76132	0.92993	4	15.1897	0.978063	4	6.71687	1.23716	4	7.48357	0.759647	3	2.34844	143	15.5521	6.29053
B4DN81	cDNA FLJ59356, highly similar to N-acetylserotonin O-methyltransferase-like protein OS=Homo sapiens OX=9606 PE=2 SV=1 - [B4DN81_HUMAN]	42.7462	4.59	4	2	2	2	0.834509	2	31.091	1.40796	2	55.535	1.18583	2	20.5135	0.948737	1		0.869703	1		545	60.7203	5.99854
Q9P2R3	Rabankyrin-5 OS=Homo sapiens OX=9606 GN=ANKFY1 PE=1 SV=2 - [ANFY1_HUMAN]	42.73	1.97	5	2	2	4	0.94087	4	7.40355	1.09393	4	4.5539	1.0261	4	3.08332	0.981997	4	8.42545	0.97548	4	2.83357	1169	128.318	6.1001
P78365	Polyhomeotic 2 homolog OS=Homo sapiens GN=HPH2 PE=2 SV=1 - [P78365_HUMAN]	42.71	3.7	6	2	2	3	0.941189	3	6.26563	1.11014	3	0.987524	0.968169	3	0.451355	0.917716	3	8.47095	0.961324	3	1.07868	433	47.1579	9.46631
Q5STZ7	ATP-binding cassette sub-family F member 1 OS=Homo sapiens GN=ABCF1 PE=2 SV=2 - [Q5STZ7_HUMAN]	42.6582	12.61	9	3	4	6	1.09762	4	3.66964	1.102	3	1.04166	1.08618	4	14.4038	1.04475	3	3.49607	0.880452	3	6.47135	238	27.201	5.68115
Q8N1H4	cDNA FLJ40872 fis, clone TUTER2000283, highly similar to Homo sapiens transformer-2-beta (SFRS10) gene OS=Homo sapiens PE=2 SV=1 - [Q8N1H4_HUMAN]	42.6519	11.9	7	2	4	8	0.984751	5	14.7341	0.996323	5	1.32769	0.976915	5	1.10896	0.888377	5	8.96696	1.18875	5	12.3693	252	29.1832	10.6528
I3L0Y5	ATP synthase F(0) complex subunit C1, mitochondrial (Fragment) OS=Homo sapiens OX=9606 GN=ATP5MC1 PE=3 SV=1 - [I3L0Y5_HUMAN]	42.63	7.14	8	1	1	4	1.02118	4	1.04675	1.01625	4	3.72132	1.00055	4	0.446305	1.00843	4	1.37391	0.994327	4	2.76299	98	10.0322	10.0083
A8K4M5	cDNA FLJ76043, highly similar to Homo sapiens cyclin T1 (CCNT1), mRNA OS=Homo sapiens OX=9606 PE=2 SV=1 - [A8K4M5_HUMAN]	42.58	2.2	2	1	1	2	0.865971	2	8.71167	1.06739	2	11.1939	1.03547	2	5.72215	1.08546	2	6.45163	0.867664	2	19.2428	726	80.5354	8.68994
Q9UBV8	Peflin OS=Homo sapiens OX=9606 GN=PEF1 PE=1 SV=1 - [PEF1_HUMAN]	42.56	3.52	1	1	1	1	1.01668	1		0.941189	1		1.05467	1		0.963988	1		0.853958	1		284	30.3613	6.53662
P60866	40S ribosomal protein S20 OS=Homo sapiens GN=RPS20 PE=1 SV=1 - [RS20_HUMAN]	42.4861	31.09	4	4	5	18	0.990385	17	4.6927	1.02521	16	8.73889	0.975255	17	7.09988	0.982824	16	7.55307	1.17175	16	8.47672	119	13.3643	9.93506
A0A0H5AUJ9	Bucentaur OS=Homo sapiens OX=9606 GN=CFDP1 PE=2 SV=1 - [A0A0H5AUJ9_HUMAN]	42.4557	14.55	4	3	3	4	0.995937	4	1.25581	0.970372	4	5.39085	1.03281	4	4.98464	1.00614	4	4.39816	0.856613	4	37.9624	220	24.3618	4.48779
D6RD63	COP9 signalosome complex subunit 4 (Fragment) OS=Homo sapiens OX=9606 GN=COPS4 PE=1 SV=1 - [D6RD63_HUMAN]	42.41	4.36	5	1	1	1	0.991242	1		0.985005	1		1.02653	1		0.976608	1		0.976822	1		275	31.4131	6.53662
O60493	Sorting nexin-3 OS=Homo sapiens OX=9606 GN=SNX3 PE=1 SV=3 - [SNX3_HUMAN]	42.3984	20.99	1	3	3	5	1.01085	5	8.02983	0.935211	5	8.36987	1.08216	5	5.06868	0.908138	5	11.6359	0.937151	5	5.02124	162	18.7508	8.66064
Q5STV6	NF-kappa-B inhibitor-like protein 1 OS=Homo sapiens OX=9606 GN=NFKBIL1 PE=1 SV=2 - [Q5STV6_HUMAN]	42.35	1.96	6	1	1	1	1.05595	1		1.05053	1		0.962834	1		0.945527	1		1.06418	1		358	40.8024	7.86963
A0JLS5	TBL3 protein (Fragment) OS=Homo sapiens OX=9606 GN=TBL3 PE=2 SV=1 - [A0JLS5_HUMAN]	42.32	6.32	4	4	4	4	1.03279	4	7.79953	1.07268	4	2.97118	0.906897	4	4.41939	1.05302	4	5.35812	1.03976	4	12.9235	570	63.0524	7.04932
H7C5K0	Helicase-like transcription factor (Fragment) OS=Homo sapiens OX=9606 GN=HLTF PE=1 SV=1 - [H7C5K0_HUMAN]	42.31	1.88	5	1	1	1	0.901704	1		1.09741	1		0.994932	1		0.987534	1		1.18083	1		425	48.003	8.6167
A8K781	cDNA FLJ75299, highly similar to Xenopus laevis proteasome (prosome, macropain) 26S subunit, ATPase 3, mRNA OS=Homo sapiens PE=2 SV=1 - [A8K781_HUMAN]	42.2965	19.15	9	10	10	13	1.07478	11	6.42511	0.857496	11	7.5251	1.0291	11	5.68755	0.993686	11	3.87234	0.901248	11	25.9077	423	47.2925	5.22412
A0A0A1HAV6	H.sapiens ras-related Hrab3B protein OS=Homo sapiens OX=9606 PE=2 SV=1 - [A0A0A1HAV6_HUMAN]	42.29	8.68	42	1	2	3	0.819186	1		1.03307	1		1.05406	1		0.877333	1		1.51405	1		219	24.7441	5.10986
A0A087WYQ3	Copine-3 (Fragment) OS=Homo sapiens OX=9606 GN=CPNE3 PE=1 SV=1 - [A0A087WYQ3_HUMAN]	42.23	7.69	7	2	2	3	0.963374	2	2.16909	0.963553	2	16.7884	1.06604	3	8.47882	1.03059	2	0.670619	0.91733	2	2.49857	234	26.6693	5.5415
B4DYQ7	cDNA FLJ57822, highly similar to Integrin alpha-V OS=Homo sapiens OX=9606 PE=2 SV=1 - [B4DYQ7_HUMAN]	42.18	6.43	3	3	3	4	0.969431	4	15.314	0.967132	4	3.27909	0.985534	4	1.61458	1.0124	4	3.38021	0.971244	4	7.67736	482	52.652	5.2876
O15031	Plexin-B2 OS=Homo sapiens OX=9606 GN=PLXNB2 PE=1 SV=3 - [PLXB2_HUMAN]	42.1167	1.25	8	3	3	4	1.00155	4	5.23519	0.999285	4	14.1009	0.951896	4	6.63153	1.0288	4	9.23911	1.11237	4	15.4072	1838	204.997	6.23975
Q9NZL4	Hsp70-binding protein 1 OS=Homo sapiens GN=HSPBP1 PE=1 SV=1 - [HPBP1_HUMAN]	42.1	2.21	1	1	1	1	1.08204	1		0.916674	1		1.00969	1		1.02373	1		0.819208	1		362	39.4485	5.21143
B2R4V4	cDNA, FLJ92232, highly similar to Homo sapiens barrier to autointegration factor 1 (BANF1), mRNA OS=Homo sapiens PE=4 SV=1 - [B2R4V4_HUMAN]	42.0445	24.72	7	4	4	14	1.0508	13	6.26398	0.879187	13	7.88123	1.0469	13	3.79756	1.00515	13	5.72469	0.760711	13	14.1031	89	10.01	6.0874
M0R213	Alpha-soluble NSF attachment protein (Fragment) OS=Homo sapiens OX=9606 GN=NAPA PE=1 SV=1 - [M0R213_HUMAN]	41.9	12.05	3	1	1	2	1.0445	2	5.58573	0.983475	2	4.23261	0.98116	2	3.03352	0.996329	2	4.09011	1.01415	2	17.9617	83	9.85091	5.05908
Q02952	A-kinase anchor protein 12 OS=Homo sapiens OX=9606 GN=AKAP12 PE=1 SV=4 - [AKA12_HUMAN]	41.8467	6.62	2	12	12	18	0.925926	18	8.08105	0.957891	18	16.4717	1.05666	18	8.45187	1.03441	18	7.14174	0.903382	18	24.8124	1782	191.367	4.41162
B4E263	cDNA FLJ53502, highly similar to HEAT repeat-containing protein 1 OS=Homo sapiens OX=9606 PE=2 SV=1 - [B4E263_HUMAN]	41.8314	2.49	9	3	3	4	1.0191	4	3.11416	1.08151	4	9.67231	0.937979	4	1.92341	1.01824	4	8.66558	1.11579	4	7.24669	1126	127.452	6.52197
Q9Y277	Voltage-dependent anion-selective channel protein 3 OS=Homo sapiens GN=VDAC3 PE=1 SV=1 - [VDAC3_HUMAN]	41.72	10.6	7	3	4	5	0.986913	4	3.3519	0.95805	4	12.5278	0.975007	4	3.04973	1.00868	4	2.02893	0.996447	4	5.99045	283	30.6393	8.66064
B2RCD8	cDNA, FLJ96012, highly similar to Homo sapiens interferon regulatory factor 2 binding protein 1 (IRF2BP1), mRNA OS=Homo sapiens PE=2 SV=1 - [B2RCD8_HUMAN]	41.67	3.25	2	1	1	2	1.54049	2	54.1831	1.29417	1		0.994695	2	13.0456	0.878415	2	15.5101				584	61.675	8.17725
Q9NX24	H/ACA ribonucleoprotein complex subunit 2 OS=Homo sapiens OX=9606 GN=NHP2 PE=1 SV=1 - [NHP2_HUMAN]	41.6224	18.95	4	2	2	2	1.21991	2	24.0394	1.10371	2	15.0554	0.925261	2	8.75864	0.973885	2	7.54668	0.941061	1		153	17.1899	8.22119
P20290	Transcription factor BTF3 OS=Homo sapiens GN=BTF3 PE=1 SV=1 - [BTF3_HUMAN]	41.6049	19.42	8	5	5	12	1.00242	12	5.57323	0.938172	12	7.48552	1.01591	12	3.85407	0.981696	12	4.00183	0.968265	12	5.3135	206	22.1544	9.37842
Q13595	Transformer-2 protein homolog alpha OS=Homo sapiens OX=9606 GN=TRA2A PE=1 SV=1 - [TRA2A_HUMAN]	41.58	6.03	1	1	3	4	0.950965	1		1.0138	1		1.05411	1		0.930121	1		0.990379	1		282	32.6691	11.2681
B4DW31	cDNA FLJ54186, highly similar to Nuclear receptor-binding protein OS=Homo sapiens PE=2 SV=1 - [B4DW31_HUMAN]	41.5	2.72	2	1	1	1	1.03414	1		0.951631	1		1.0483	1		0.903567	1		0.953145	1		515	57.9212	5.10986
Q8IV08	Phospholipase D3 OS=Homo sapiens OX=9606 GN=PLD3 PE=1 SV=1 - [PLD3_HUMAN]	41.49	4.49	2	2	2	4	1.0056	4	4.72454	0.967073	4	7.58839	1.0421	4	2.60282	0.934936	4	5.63434	0.938691	4	6.25565	490	54.6705	6.46826
Q86VM9	Zinc finger CCCH domain-containing protein 18 OS=Homo sapiens OX=9606 GN=ZC3H18 PE=1 SV=2 - [ZCH18_HUMAN]	41.46	6.51	7	6	6	7	1.03466	7	7.97188	1.03784	7	3.87177	0.974702	7	4.6583	0.996738	7	18.8213	1.05096	7	12.5987	953	106.316	8.32373
P10644	cAMP-dependent protein kinase type I-alpha regulatory subunit OS=Homo sapiens OX=9606 GN=PRKAR1A PE=1 SV=1 - [KAP0_HUMAN]	41.37	6.3	20	2	3	3	1.10344	2	12.2819	0.977341	2	5.2898	0.998239	2	2.54615	0.874668	2	14.8367	1.0021	2	11.3317	381	42.955	5.35107
Q9BQN1	Protein FAM83C OS=Homo sapiens OX=9606 GN=FAM83C PE=1 SV=3 - [FA83C_HUMAN]	41.36	1.2	1	1	1	2	1.11847	2	0.191795	0.924567	2	8.05625	1.00474	2	3.92965	0.971566	2	1.29793	0.826843	2	3.32591	747	81.0273	8.07471
Q9H3P7	Golgi resident protein GCP60 OS=Homo sapiens OX=9606 GN=ACBD3 PE=1 SV=4 - [GCP60_HUMAN]	41.308	6.25	19	1	4	7	1.02557	3	0.239089	0.995394	3	1.44294	1.008	3	0.0407487	1.00492	3	4.70321	0.860519	3	3.64821	528	60.556	5.05908
Q9UG63	ATP-binding cassette sub-family F member 2 OS=Homo sapiens OX=9606 GN=ABCF2 PE=1 SV=2 - [ABCF2_HUMAN]	41.2	4.98	7	5	5	5	0.962886	5	3.70736	1.00112	5	5.021	1.00088	5	7.68102	1.0659	5	2.67457	1.02955	5	18.3531	623	71.2446	7.37158
P07942	Laminin subunit beta-1 OS=Homo sapiens GN=LAMB1 PE=1 SV=2 - [LAMB1_HUMAN]	41.16	2.18	4	4	5	6	0.976081	5	6.19713	1.0093	5	5.7587	1.02588	5	2.29243	1.0167	5	1.24235	0.985706	4	8.35308	1786	197.909	4.94482
H0YAM1	G-rich sequence factor 1 (Fragment) OS=Homo sapiens OX=9606 GN=GRSF1 PE=1 SV=1 - [H0YAM1_HUMAN]	41.13	9.65	11	1	1	1	1.03779	1		1.02328	1		1.00099	1		0.996976	1		0.836811	1		114	13.3527	6.31592
P43490	Nicotinamide phosphoribosyltransferase OS=Homo sapiens OX=9606 GN=NAMPT PE=1 SV=1 - [NAMPT_HUMAN]	41.0333	9.37	3	5	5	10	0.949271	10	14.9653	0.883135	10	7.42404	1.0795	10	7.29367	1.0681	10	5.33033	0.905582	9	19.0376	491	55.4866	7.15186
D2CVN5	Aryl hydrocarbon receptor-interacting protein AIP722 OS=Homo sapiens OX=9606 GN=AIP PE=4 SV=1 - [D2CVN5_HUMAN]	41.011	10.74	22	3	3	6	1.09526	6	6.28946	0.89475	6	9.42017	1.01582	6	10.1579	1.00083	6	7.81673	0.955564	6	21.9181	270	30.7516	6.53662
Q9UK76	Jupiter microtubule associated homolog 1 OS=Homo sapiens OX=9606 GN=JPT1 PE=1 SV=3 - [JUPI1_HUMAN]	40.8761	14.29	3	3	3	6	1.07453	6	2.06051	1.09283	6	8.28381	0.948738	6	9.28252	0.97837	6	6.39637	0.907741	6	10.1151	154	16.0049	5.60498
B7Z4J0	cDNA FLJ55790, highly similar to CLIP-associating protein 1 OS=Homo sapiens PE=2 SV=1 - [B7Z4J0_HUMAN]	40.85	2.73	10	1	1	1	0.906552	1		1.04509	1		1.03699	1		1.01699	1		0.963098	1		440	48.487	6.72705
H7C4T5	Muscleblind-like protein 1 (Fragment) OS=Homo sapiens OX=9606 GN=MBNL1 PE=1 SV=1 - [H7C4T5_HUMAN]	40.84	10.33	17	4	4	6	0.938361	6	3.59578	1.23012	6	10.3269	0.950168	6	6.5418	0.991875	6	3.92679	1.15494	6	20.6418	329	35.7967	8.66064
B1PL87	Bid (Fragment) OS=Homo sapiens OX=9606 PE=2 SV=1 - [B1PL87_HUMAN]	40.84	22.79	4	3	3	4	1.12192	4	2.56637	0.883231	4	6.93979	1.00715	4	0.724893	0.983201	4	7.69063	0.875115	3	28.0081	136	15.326	8.60205
Q8IXB1	DnaJ homolog subfamily C member 10 OS=Homo sapiens OX=9606 GN=DNAJC10 PE=1 SV=2 - [DJC10_HUMAN]	40.8	5.93	7	7	7	10	0.971138	10	9.89994	1.01245	10	6.92781	1.02032	10	3.75046	0.933106	10	9.26078	1.05405	10	3.95244	793	91.0213	7.18115
Q4LE74	MYO9B variant protein (Fragment) OS=Homo sapiens OX=9606 GN=MYO9B variant protein PE=2 SV=1 - [Q4LE74_HUMAN]	40.78	2.56	7	5	6	7	0.940866	6	6.56743	1.00191	6	2.13971	1.01627	6	3.82119	1.00202	6	8.57355	1.0693	6	12.318	2028	229.571	8.5874
P84157	Matrix-remodeling-associated protein 7 OS=Homo sapiens OX=9606 GN=MXRA7 PE=1 SV=1 - [MXRA7_HUMAN]	40.75	4.9	1	1	1	3	1.02696	3	6.69694	0.964794	3	5.07581	1.045	3	0.38121	0.967633	3	5.03398	0.885428	3	0.927704	204	21.4524	4.25928
Q6UB35	Monofunctional C1-tetrahydrofolate synthase, mitochondrial OS=Homo sapiens GN=MTHFD1L PE=1 SV=1 - [C1TM_HUMAN]	40.69	4.19	10	4	4	4	0.988091	3	0.753963	1.04722	4	15.2908	1.06348	4	7.07849	1.04252	3	1.4883	0.993232	3	6.6828	978	105.724	8.06006
A0A024R836	Uncharacterized protein (Fragment) OS=Homo sapiens OX=9606 GN=MGC11257 PE=4 SV=1 - [A0A024R836_HUMAN]	40.69	7.64	5	1	1	1	0.883479	1		1.13727	1		1.00919	1		0.908641	1		1.25184	1		157	18.4998	9.23193
K7ERC7	Mothers against decapentaplegic homolog 2 (Fragment) OS=Homo sapiens OX=9606 GN=SMAD2 PE=1 SV=1 - [K7ERC7_HUMAN]	40.67	18.25	8	1	2	2	0.907256	1		1.06985	1		0.933454	1		1.09689	1		1.33494	1		137	15.2388	9.17334
B3KQX7	cDNA FLJ33256 fis, clone ASTRO2005557, highly similar to MAJOR PRION PROTEIN OS=Homo sapiens OX=9606 PE=2 SV=1 - [B3KQX7_HUMAN]	40.52	5.52	19	1	1	3	0.847645	3	7.16783	1.18287	3	5.04945	1.00695	3	0.831093	0.93539	3	8.18607	1.1215	3	3.48049	163	18.1648	5.75732
P61020	Ras-related protein Rab-5B OS=Homo sapiens GN=RAB5B PE=1 SV=1 - [RAB5B_HUMAN]	40.37	18.6	12	1	4	5	1.01466	2	0.946102	1.04367	2	9.22225	0.97617	2	1.01965	0.957153	2	3.62378	1.09604	2	19.5685	215	23.6919	8.1333
B3KMX1	cDNA FLJ12848 fis, clone NT2RP2003391, highly similar to Transportin-3 OS=Homo sapiens OX=9606 PE=2 SV=1 - [B3KMX1_HUMAN]	40.3209	4.38	6	2	2	3	0.937359	3	0.658136	1.21193	3	4.71704	0.969474	3	2.73942	1.04587	3	1.20312	1.21399	3	6.24554	480	53.9107	6.46826
Q562L9	Actin-like protein (Fragment) OS=Homo sapiens GN=ACT PE=3 SV=1 - [Q562L9_HUMAN]	40.3133	30.1	46	1	3	19	0.902215	2	4.0184	0.981695	2	5.20928	1.06892	2	0.366976	1.0316	2	2.76977	0.894458	2	5.34011	103	11.5489	6.52197
Q6PCE3	Glucose 1,6-bisphosphate synthase OS=Homo sapiens OX=9606 GN=PGM2L1 PE=1 SV=3 - [PGM2L_HUMAN]	40.3078	5.14	1	2	3	4	1.1185	3	1.27357	1.01107	3	9.40853	0.995832	3	7.91019	0.90537	3	5.6704	0.923758	3	6.86238	622	70.3965	7.15186
B3KN28	Phosphoacetylglucosamine mutase OS=Homo sapiens OX=9606 PE=2 SV=1 - [B3KN28_HUMAN]	40.3	7.75	10	4	4	5	0.965759	5	7.32123	0.972748	5	22.4747	1.03012	5	8.09444	0.970411	5	2.68833	0.994082	5	10.4479	542	59.8283	6.25244
Q14165	Malectin OS=Homo sapiens OX=9606 GN=MLEC PE=1 SV=1 - [MLEC_HUMAN]	40.2993	14.38	4	5	5	8	1.03323	8	4.02407	1.00298	8	6.70213	1.01299	8	6.21319	0.969777	8	9.30682	0.945085	8	22.4968	292	32.2136	5.41455
B4DKZ4	cDNA FLJ54071, highly similar to Drebrin-like protein OS=Homo sapiens OX=9606 PE=2 SV=1 - [B4DKZ4_HUMAN]	40.2716	8.15	19	4	5	7	1.03786	4	2.7426	0.928686	4	8.35743	1.028	4	0.464759	0.989366	4	1.5748	0.954489	4	3.33507	368	41.5253	5.05908
B4E0B9	5'-3' exoribonuclease OS=Homo sapiens OX=9606 PE=2 SV=1 - [B4E0B9_HUMAN]	40.2433	4.35	4	7	7	10	1.01851	10	12.0712	1.09369	10	8.40089	0.944894	10	6.8675	0.96909	10	7.08695	1.03651	10	14.049	874	99.8881	8.01611
Q8N1W1	Rho guanine nucleotide exchange factor 28 OS=Homo sapiens OX=9606 GN=ARHGEF28 PE=1 SV=3 - [ARG28_HUMAN]	40.23	1.29	2	2	2	2	0.996283	2	21.4652	0.918321	2	14.8814	1.00971	2	4.08002	1.02966	2	1.84973	1.03928	2	10.0741	1705	191.771	6.03662
Q16822	Phosphoenolpyruvate carboxykinase [GTP], mitochondrial OS=Homo sapiens GN=PCK2 PE=1 SV=3 - [PCKGM_HUMAN]	40.22	4.22	8	3	3	4	1.08959	4	4.34109	1.0451	4	1.22556	0.918107	4	4.52386	0.976799	4	4.48604	1.27459	4	1.39186	640	70.6846	7.62061
C9JRT7	Kelch domain-containing protein 10 (Fragment) OS=Homo sapiens OX=9606 GN=KLHDC10 PE=1 SV=1 - [C9JRT7_HUMAN]	40.22	17.65	2	1	1	2	0.909907	1		1.10907	1		1.61929	2	72.5208	1.33589	1					136	14.3627	8.88037
Q8WYA6	Beta-catenin-like protein 1 OS=Homo sapiens GN=CTNNBL1 PE=1 SV=1 - [CTBL1_HUMAN]	40.21	3.37	2	3	3	4	0.924707	4	9.35287	0.936904	4	9.8536	1.04812	4	4.10811	1.08119	4	5.67478	0.943115	4	12.8586	563	65.1321	5.04639
P17858	6-phosphofructokinase, liver type OS=Homo sapiens GN=PFKL PE=1 SV=6 - [K6PL_HUMAN]	40.2067	8.08	4	3	6	7	1.05312	3	12.0187	1.0205	3	2.32383	0.992593	3	2.26366	0.933864	3	10.3544	1.06908	3	28.514	780	84.9642	7.50342
Q96AT1	Uncharacterized protein KIAA1143 OS=Homo sapiens OX=9606 GN=KIAA1143 PE=1 SV=2 - [K1143_HUMAN]	40.1	7.14	1	1	1	1	1.01261	1		1.01335	1		1.01068	1		0.992207	1		0.897463	1		154	17.4549	6.11279
A8K905	Nucleolar complex protein 3 homolog OS=Homo sapiens OX=9606 PE=2 SV=1 - [A8K905_HUMAN]	40.06	3.75	3	3	3	4	0.932543	4	1.99425	1.06502	4	13.904	0.940551	4	9.18038	1.09625	4	10.547	1.1271	4	20.5684	800	92.4905	9.1001
P07205	Phosphoglycerate kinase 2 OS=Homo sapiens OX=9606 GN=PGK2 PE=1 SV=3 - [PGK2_HUMAN]	40.05	6.95	2	1	4	14	0.948743	1		0.944078	1		1.00713	1		0.988111	1		1.30336	1		417	44.7673	8.54346
G3V5E4	Glucosamine 6-phosphate N-acetyltransferase OS=Homo sapiens OX=9606 GN=GNPNAT1 PE=1 SV=1 - [G3V5E4_HUMAN]	39.96	15.04	3	2	2	4	0.950488	4	3.84031	1.00605	4	3.73466	0.945656	4	2.65203	1.06119	4	1.21631	1.04333	4	14.9975	113	12.9678	8.92432
Q8N7C3	Probable E3 ubiquitin-protein ligase TRIML2 OS=Homo sapiens OX=9606 GN=TRIML2 PE=1 SV=1 - [TRIMM_HUMAN]	39.95	3.1	3	1	1	2	1.24487	2	12.5817	0.827168	2	22.9972	0.920417	2	6.87284	0.992177	2	4.1081	1.01631	2	37.2969	387	43.9552	5.71924
P83881	60S ribosomal protein L36a OS=Homo sapiens GN=RPL36A PE=1 SV=2 - [RL36A_HUMAN]	39.9367	23.58	7	1	3	10	0.929352	2	0.0333511	1.10548	2	1.79946	0.98941	2	4.66829	0.950435	2	4.69852	1.18343	2	10.6662	106	12.4328	10.5796
C9J6A7	Ribulose-phosphate 3-epimerase (Fragment) OS=Homo sapiens OX=9606 GN=RPE PE=1 SV=1 - [C9J6A7_HUMAN]	39.9	10.06	5	2	2	3	1.11878	3	1.81724	0.923394	3	1.49231	0.999183	3	2.01139	0.971954	3	0.469419	0.882135	3	8.1598	159	17.4026	5.8208
B3KW56	Eukaryotic translation initiation factor 3 subunit E OS=Homo sapiens GN=EIF3S6 PE=2 SV=1 - [B3KW56_HUMAN]	39.81	4.55	9	2	2	2	1.05271	2	4.93893	1.00802	2	1.84474	0.923903	2	2.39416	1.05587	2	0.0118676	1.12782	2	23.6792	396	46.4154	6.45557
B4DZX0	cDNA FLJ52898, highly similar to Nucleobindin-1 OS=Homo sapiens OX=9606 PE=2 SV=1 - [B4DZX0_HUMAN]	39.78	6.35	7	4	4	5	1.06536	5	7.35877	0.889244	5	15.4751	1.03266	5	2.0347	1.06225	5	3.79666	0.932757	5	19.911	441	51.5892	5.31299
B7Z3E7	cDNA FLJ56510, highly similar to Tumor suppressor p53-binding protein 1 OS=Homo sapiens PE=2 SV=1 - [B7Z3E7_HUMAN]	39.77	1.53	5	3	3	3	1.06383	3	3.88105	0.893815	3	1.31978	1.04006	3	1.15345	0.952	3	2.84502	0.969009	3	7.45349	1760	189.802	4.69092
Q9NUW4	BRIX OS=Homo sapiens GN=BXDC2 PE=2 SV=1 - [Q9NUW4_HUMAN]	39.73	31.01	4	4	4	6	0.917694	6	6.14046	1.00703	6	19.2665	1.0213	6	6.75847	1.0678	6	9.76831	1.03098	6	18.91	129	15.2859	9.80322
C9J0A7	Charged multivesicular body protein 2b OS=Homo sapiens GN=CHMP2B PE=2 SV=1 - [C9J0A7_HUMAN]	39.73	5.46	2	1	1	1	0.924094	1		1.02637	1		1.03695	1		1.01121	1		0.96157	1		183	20.7587	6.30322
G3V169	Caspase 1, apoptosis-related cysteine peptidase (Interleukin 1, beta, convertase), isoform CRA_c OS=Homo sapiens OX=9606 GN=CASP1 PE=1 SV=1 - [G3V169_HUMAN]	39.7131	4.9	11	2	2	3	1.04363	3	2.98341	0.965214	3	7.46879	1.03302	3	2.96439	0.957312	3	7.50889	0.853732	3	0.496729	367	40.9173	5.61768
B2RD40	cDNA, FLJ96442, highly similar to Homo sapiens copine II (CPNE2), mRNA OS=Homo sapiens OX=9606 PE=2 SV=1 - [B2RD40_HUMAN]	39.6856	1.69	3	1	1	2	1.04293	2	7.9461	1.08561	2	1.74918	0.996686	2	3.77106	0.781008	2	6.68321	1.2057	2	2.30586	532	59.7459	5.98584
B2R7G6	cDNA, FLJ93437, highly similar to Homo sapiens histidyl-tRNA synthetase-like (HARSL), mRNA OS=Homo sapiens PE=2 SV=1 - [B2R7G6_HUMAN]	39.66	7.31	6	1	4	8	0.941312	1		1.11409	1		1.00372	1		0.93049	1		1.09216	1		506	56.8526	8.01611
Q9C0J8	pre-mRNA 3' end processing protein WDR33 OS=Homo sapiens GN=WDR33 PE=1 SV=2 - [WDR33_HUMAN]	39.6298	4.42	3	6	6	6	0.980804	6	12.1335	0.996831	5	12.478	0.96476	6	8.18717	1.03493	6	8.40455	1.08987	5	9.5905	1336	145.799	9.17334
P30040	Endoplasmic reticulum resident protein 29 OS=Homo sapiens GN=ERP29 PE=1 SV=4 - [ERP29_HUMAN]	39.61	13.41	3	3	3	6	1.04183	6	4.24027	0.98948	6	6.70607	1.04947	6	3.05577	0.992548	6	6.35935	0.78718	5	15.6419	261	28.9752	7.31299
D3DUJ0	AFG3 ATPase family gene 3-like 2 (Yeast), isoform CRA_a (Fragment) OS=Homo sapiens OX=9606 GN=AFG3L2 PE=3 SV=1 - [D3DUJ0_HUMAN]	39.5967	8.04	3	7	7	9	1.0025	9	3.90046	1	9	11.3331	1.00955	9	10.7405	0.969469	9	7.47432	1.05723	9	10.0132	759	84.3921	8.42627
O43670	BUB3-interacting and GLEBS motif-containing protein ZNF207 OS=Homo sapiens GN=ZNF207 PE=1 SV=1 - [ZN207_HUMAN]	39.59	2.72	4	2	2	5	0.983852	5	9.39528	1.1044	5	7.7489	0.953788	5	2.17139	1.01975	5	6.51444	1.17503	5	4.10517	478	50.7171	9.1001
H7BZL0	MKI67 FHA domain-interacting nucleolar phosphoprotein (Fragment) OS=Homo sapiens OX=9606 GN=NIFK PE=1 SV=1 - [H7BZL0_HUMAN]	39.5649	22.55	3	2	2	3	0.958196	3	2.03058	0.968321	3	5.84385	0.980815	3	4.89892	1.08607	3	5.45865	1.04458	3	11.6043	102	11.7343	9.64209
Q96SR7	cDNA FLJ14683 fis, clone NT2RP2004768, weakly similar to SERINE/THREONINE-PROTEIN KINASE NRK1 (EC 2.7.1.-) OS=Homo sapiens OX=9606 PE=2 SV=1 - [Q96SR7_HUMAN]	39.54	6.93	28	2	2	2	0.920897	2	8.01891	0.798244	2	19.9781	1.07245	2	27.2508	1.27871	2	11.6689	1.03078	1		231	25.887	5.74463
B4E0Q4	Suppressor of Ty 5 homolog (S. cerevisiae), isoform CRA_a OS=Homo sapiens GN=SUPT5H PE=2 SV=1 - [B4E0Q4_HUMAN]	39.51	4.76	4	5	5	7	0.983251	7	6.71547	1.02603	7	11.7287	1.01942	7	4.66113	0.951737	7	6.258	1.09671	7	6.98357	946	104.318	7.48877
Q8TED0	U3 small nucleolar RNA-associated protein 15 homolog OS=Homo sapiens GN=UTP15 PE=1 SV=3 - [UTP15_HUMAN]	39.51	3.86	3	3	3	4	1.00904	4	5.53663	1.00991	4	5.83746	0.985849	4	1.00289	1.04714	4	1.40046	0.947116	4	8.45548	518	58.3786	9.11475
Q8N5M9	Protein jagunal homolog 1 OS=Homo sapiens OX=9606 GN=JAGN1 PE=1 SV=1 - [JAGN1_HUMAN]	39.48	6.56	1	1	1	2	0.932163	2	0.696555	0.997808	2	0.359213	1.01429	2	4.04391	1.04202	2	8.104	1.05613	2	7.1651	183	21.1111	9.72998
Q8IYS1	Peptidase M20 domain-containing protein 2 OS=Homo sapiens OX=9606 GN=PM20D2 PE=1 SV=2 - [P20D2_HUMAN]	39.47	4.13	8	2	2	2	0.984824	1		0.922179	1		1.02284	1		1.15151	1		0.749876	1		436	47.746	5.84619
Q96FS1	CTNND1 protein (Fragment) OS=Homo sapiens OX=9606 GN=CTNND1 PE=2 SV=2 - [Q96FS1_HUMAN]	39.41	10.48	10	9	9	9	0.962587	9	3.12358	0.951398	9	7.13227	1.02805	9	3.0306	1.02582	9	10.772	1.00072	9	10.404	830	92.3307	7.15186
Q14258	E3 ubiquitin/ISG15 ligase TRIM25 OS=Homo sapiens GN=TRIM25 PE=1 SV=2 - [TRI25_HUMAN]	39.3705	7.3	3	4	4	6	0.986442	6	2.2897	1.07268	6	13.5474	0.973396	6	4.45428	1.05768	6	5.04809	1.05157	5	0.984216	630	70.9277	8.08936
B2R6U8	cDNA, FLJ93125, highly similar to Homo sapiens cleavage and polyadenylation specific factor 5, 25 kDa(CPSF5), mRNA OS=Homo sapiens PE=2 SV=1 - [B2R6U8_HUMAN]	39.34	13.22	5	4	4	11	0.993947	11	4.32917	0.97063	11	9.07111	1.00332	11	3.47173	1.00133	11	7.61073	1.05074	11	3.56733	227	26.1987	8.82178
Q71SV8	Crn-related protein kim1 OS=Homo sapiens OX=9606 PE=2 SV=1 - [Q71SV8_HUMAN]	39.3083	4.11	3	3	3	3	1.02131	3	6.94672	1.05968	3	1.93238	0.929377	3	6.04665	1.01499	3	2.61611	0.959611	3	6.19862	852	99.6433	6.22705
A0A0A0MSL3	Ubiquitin-conjugating enzyme E2 variant 1 OS=Homo sapiens OX=9606 GN=UBE2V1 PE=4 SV=1 - [A0A0A0MSL3_HUMAN]	39.2897	31.07	7	3	3	6	0.993498	6	1.35409	0.922791	6	5.9598	1.06106	6	4.02885	0.99999	6	2.67406	0.86176	6	5.70425	103	11.821	9.29053
P30084	Enoyl-CoA hydratase, mitochondrial OS=Homo sapiens GN=ECHS1 PE=1 SV=4 - [ECHM_HUMAN]	39.2667	11.03	1	4	4	6	0.996253	6	4.17113	1.00444	6	4.07646	1.01945	6	2.61566	1.04375	6	3.52088	0.803836	6	3.64701	290	31.3671	8.07471
H3BPZ1	Very-long-chain (3R)-3-hydroxyacyl-[acyl-carrier protein] dehydratase 3 OS=Homo sapiens GN=PTPLAD1 PE=2 SV=1 - [H3BPZ1_HUMAN]	39.26	6.23	5	2	2	4	0.978417	4	2.22233	0.985167	4	5.47009	1.00971	4	1.55692	1.00081	4	3.35813	1.04321	4	3.71576	337	40.0429	8.96826
O75947	ATP synthase subunit d, mitochondrial OS=Homo sapiens OX=9606 GN=ATP5H PE=1 SV=3 - [ATP5H_HUMAN]	39.23	13.04	3	3	3	4	1.06301	4	2.17182	0.928742	4	1.33789	1.00642	4	2.40865	1.06935	4	2.65763	0.815429	4	9.68294	161	18.4795	5.30029
Q2TNB3	Cell migration-inducing protein 22 OS=Homo sapiens OX=9606 PE=2 SV=1 - [Q2TNB3_HUMAN]	39.22	19.67	8	6	6	11	1.04306	10	5.1048	0.91134	10	7.45626	1.01754	10	3.4937	1.01163	10	4.59217	0.969123	10	10.8312	239	27.3313	5.57959
Q5W9G0	KIAA0638 splice variant 2 (Fragment) OS=Homo sapiens OX=9606 GN=KIAA0638 PE=2 SV=1 - [Q5W9G0_HUMAN]	39.2	2.31	17	2	3	3	0.938848	2	1.3783	1.14258	2	4.38023	0.971436	2	1.78572	0.947785	2	9.68577	1.17395	2	15.9416	1125	124.447	8.51416
B3KM90	cDNA FLJ10529 fis, clone NT2RP2000965, highly similar to Targeting protein for Xklp2 OS=Homo sapiens PE=2 SV=1 - [B3KM90_HUMAN]	39.1967	3.97	3	3	3	4	1.04724	4	9.25114	0.959087	4	5.14936	0.946984	4	2.88855	1.06909	4	2.16773	0.974513	4	2.99465	605	69.7149	9.34912
B3KR89	cDNA FLJ33864 fis, clone CTONG2006412, highly similar to Mus musculus widely-interspaced zinc finger motifs (Wiz), transcript variant 1, mRNA OS=Homo sapiens PE=2 SV=1 - [B3KR89_HUMAN]	39.16	3.26	4	2	2	2	1.06444	2	5.01139	0.852368	2	17.1852	1.00482	2	10.7474	0.96631	2	2.48915	1.15491	2	16.3364	583	62.8437	9.5542
B4DXI8	cDNA FLJ51373, highly similar to 26S proteasome non-ATPase regulatory subunit 7 OS=Homo sapiens OX=9606 PE=2 SV=1 - [B4DXI8_HUMAN]	39.1567	11.74	5	3	3	5	0.968136	5	9.729	0.989731	5	1.10812	0.991578	5	4.68003	0.988003	5	8.4166	0.970334	5	14.2807	247	28.28	7.62061
P49458	Signal recognition particle 9 kDa protein OS=Homo sapiens GN=SRP9 PE=1 SV=2 - [SRP09_HUMAN]	39.09	37.21	6	4	4	14	0.995766	14	6.86612	1.06339	14	6.95085	1.00344	14	3.03809	0.918994	14	9.57355	0.996776	14	14.3215	86	10.1051	7.97217
Q7L014	Probable ATP-dependent RNA helicase DDX46 OS=Homo sapiens GN=DDX46 PE=1 SV=2 - [DDX46_HUMAN]	39.06	4.17	6	6	6	8	0.97784	8	3.08823	1.11774	8	12.5447	0.992077	8	4.94507	0.962778	8	4.36276	1.14326	8	3.89874	1031	117.29	9.29053
P55036	26S proteasome non-ATPase regulatory subunit 4 OS=Homo sapiens OX=9606 GN=PSMD4 PE=1 SV=1 - [PSMD4_HUMAN]	39.03	15.92	5	5	7	12	1.02978	6	13.3231	1.05736	6	16.0875	1.04909	7	4.86081	0.97504	6	14.4595	0.930485	6	16.9788	377	40.7112	4.79248
Q8NEF9	Serum response factor-binding protein 1 OS=Homo sapiens OX=9606 GN=SRFBP1 PE=1 SV=1 - [SRFB1_HUMAN]	39.0094	4.66	1	2	2	4	1.09475	4	3.86828	0.992224	3	3.38565	0.974316	4	8.20426	1.08742	4	2.87597	0.866813	3	14.5603	429	48.6044	9.5835
Q9H147	Deoxynucleotidyltransferase terminal-interacting protein 1 OS=Homo sapiens OX=9606 GN=DNTTIP1 PE=1 SV=2 - [TDIF1_HUMAN]	39	3.04	1	1	1	1	0.945781	1		1.02717	1		1.00947	1		0.925538	1		1.25577	1		329	36.9899	8.96826
F1DAL7	Ovalbumin upstream promoter-transcription factor I OS=Homo sapiens OX=9606 GN=NR2F1 PE=2 SV=1 - [F1DAL7_HUMAN]	39	2.42	6	1	1	1	0.831044	1		1.10556	1		0.982558	1		1.12444	1		1.14776	1		372	41.6007	8.25049
Q9NXF1	Testis-expressed protein 10 OS=Homo sapiens OX=9606 GN=TEX10 PE=1 SV=2 - [TEX10_HUMAN]	38.9617	4.2	45	4	5	8	1.03344	6	2.22493	0.937841	6	11.7558	0.990006	6	5.9091	0.964906	6	9.52768	1.0656	6	5.88818	929	105.608	9.36377
B4DW08	cDNA FLJ50886, highly similar to Aconitate hydratase, mitochondrial(EC 4.2.1.3) OS=Homo sapiens OX=9606 PE=2 SV=1 - [B4DW08_HUMAN]	38.9556	11.81	11	6	6	8	1	8	4.77834	0.939962	8	4.89955	1.01861	8	3.58737	1.02408	8	4.96237	1.01102	8	8.78532	491	54.425	7.62061
A8K940	cDNA FLJ77630, highly similar to Homo sapiens BPY2 interacting protein 1, mRNA OS=Homo sapiens PE=2 SV=1 - [A8K940_HUMAN]	38.91	4.25	5	4	4	5	1.08346	5	9.90893	0.999806	4	7.71827	0.961899	5	2.06055	1.0225	5	8.71831	1.0419	4	6.9384	1059	112.158	7.29834
B4DKV2	cDNA FLJ54363, highly similar to ATP-dependent RNA helicase DDX24 (EC 3.6.1.-) OS=Homo sapiens PE=2 SV=1 - [B4DKV2_HUMAN]	38.85	5.35	13	5	5	7	1.00394	7	1.44447	1.1269	7	5.78438	0.929956	7	4.13118	1.01031	7	3.67559	1.15308	7	6.39123	766	86.1352	9.02686
B4E304	cDNA FLJ53962, highly similar to AP-2 complex subunit mu-1 OS=Homo sapiens OX=9606 PE=2 SV=1 - [B4E304_HUMAN]	38.82	8.81	14	5	5	8	0.985024	8	5.37277	1.05477	8	3.62746	1.00361	8	8.25525	0.958103	8	7.24781	1.11205	8	18.4249	420	47.786	9.42236
H0Y8N0	Transmembrane protein 33 (Fragment) OS=Homo sapiens OX=9606 GN=TMEM33 PE=1 SV=1 - [H0Y8N0_HUMAN]	38.8	6.45	4	1	1	3	0.973139	3	3.73679	1.04739	3	0.470635	1.01786	3	0.855318	0.986172	3	5.02586	0.951372	3	1.43889	155	17.9045	10.0083
Q9H8T8	cDNA FLJ13235 fis, clone OVARC1000304, highly similar to PROTEIN MOV-10 OS=Homo sapiens OX=9606 PE=2 SV=1 - [Q9H8T8_HUMAN]	38.8	2.49	3	1	1	1	0.925753	1		1.14395	1		0.976856	1		0.90754	1		1.29117	1		563	64.0672	8.63135
Q8N999	Uncharacterized protein C12orf29 OS=Homo sapiens OX=9606 GN=C12orf29 PE=1 SV=2 - [CL029_HUMAN]	38.79	3.08	1	1	1	1	1.0228	1		0.890224	1		0.9635	1		1.36362	1		0.547978	1		325	37.466	7.06396
B4DJ66	Proteasome (Prosome, macropain) 26S subunit, non-ATPase, 13, isoform CRA_d OS=Homo sapiens GN=PSMD13 PE=2 SV=1 - [B4DJ66_HUMAN]	38.7833	8.04	11	3	3	4	1.04424	4	1.68967	0.939874	4	4.65632	1.0061	4	1.8359	0.972836	4	4.12964	0.989696	4	7.78263	311	35.3244	6.01123
Q9H1E3	Nuclear ubiquitous casein and cyclin-dependent kinase substrate 1 OS=Homo sapiens OX=9606 GN=NUCKS1 PE=1 SV=1 - [NUCKS_HUMAN]	38.7327	13.17	3	4	4	6	1.06034	6	7.01987	0.997717	6	4.53493	1.0131	6	9.29832	0.927921	6	1.87432	1.04638	6	7.76875	243	27.28	5.08447
B3KR06	CLIP-associating protein 2 OS=Homo sapiens GN=CLASP2 PE=2 SV=1 - [B3KR06_HUMAN]	38.73	4.19	15	2	2	2	1.07847	2	5.46209	1.03138	2	4.21746	0.937107	2	0.51005	0.988129	2	1.52678	1.08076	2	8.31673	454	49.1273	9.43701
Q59FP7	Cytosine-specific methyltransferase (Fragment) OS=Homo sapiens PE=2 SV=1 - [Q59FP7_HUMAN]	38.71	3.11	9	5	5	6	0.879608	6	6.90289	1.12956	6	3.84084	0.977899	6	1.10383	0.98698	6	4.40584	1.16524	6	13.7572	1606	181.905	7.6499
A0A087WVK1	Ubiquitin-conjugating enzyme E2 C OS=Homo sapiens OX=9606 GN=UBE2C PE=1 SV=1 - [A0A087WVK1_HUMAN]	38.7067	21.97	5	3	3	4	0.930605	4	4.63718	1.03477	4	1.44161	1.0186	4	0.716246	1.0281	4	1.8957	0.870792	4	7.54389	132	14.3874	8.76318
J3KS98	60S ribosomal protein L13 (Fragment) OS=Homo sapiens OX=9606 GN=RPL13 PE=1 SV=1 - [J3KS98_HUMAN]	38.69	37.18	2	1	4	8	0.927288	1		0.925603	1		1.08701	1		1.01832	1		0.8667	1		78	9.0109	10.4331
B7ZLC9	GEMIN5 protein OS=Homo sapiens OX=9606 GN=GEMIN5 PE=2 SV=1 - [B7ZLC9_HUMAN]	38.66	3.05	3	5	5	5	1.07461	5	3.08037	1.0461	5	3.65814	0.947348	5	3.8307	1.07207	5	5.69406	1.00642	5	7.26617	1507	168.326	6.62451
Q6P155	HSPA14 protein OS=Homo sapiens GN=HSPA14 PE=3 SV=1 - [Q6P155_HUMAN]	38.62	12.5	5	1	1	1	0.942818	1		1.08338	1		0.997293	1		1.02075	1		0.982072	1		88	9.37082	9.02686
E9PHV5	Sperm-specific antigen 2 OS=Homo sapiens OX=9606 GN=SSFA2 PE=1 SV=1 - [E9PHV5_HUMAN]	38.6	1.21	2	2	2	2	1.00716	2	18.7417	1.06382	2	11.1334	0.959564	2	19.7855	1.05801	2	7.0944	0.8618	2	5.83001	1237	136.054	5.19873
A0A1B0GW44	Cathepsin D OS=Homo sapiens OX=9606 GN=CTSD PE=1 SV=1 - [A0A1B0GW44_HUMAN]	38.59	9.63	14	5	5	8	0.983349	8	2.1923	0.976029	8	10.557	1.03935	8	1.96576	0.984609	8	3.25653	0.954	8	14.7055	405	43.6602	6.53662
B4E043	KH domain containing, RNA binding, signal transduction associated 1, isoform CRA_b OS=Homo sapiens GN=KHDRBS1 PE=2 SV=1 - [B4E043_HUMAN]	38.584	16.14	15	5	8	12	0.985848	8	3.80661	0.981141	8	3.18331	1.00328	8	1.90573	1.01095	8	2.01894	0.997684	8	12.9709	347	38.6583	6.46826
Q9UII2	ATPase inhibitor, mitochondrial OS=Homo sapiens OX=9606 GN=ATPIF1 PE=1 SV=1 - [ATIF1_HUMAN]	38.5826	16.04	2	2	2	3	1.0522	3	13.3791	1.11137	3	4.28079	0.98761	3	1.60229	0.932618	3	7.64526	1.01983	3	13.9312	106	12.2413	9.34912
B4DE70	cDNA FLJ52253, highly similar to Mus musculus syntaxin 3 (Stx3), transcript variant C, mRNA OS=Homo sapiens OX=9606 PE=2 SV=1 - [B4DE70_HUMAN]	38.55	4.44	6	1	1	2	1.0042	2	3.05711	1.05096	2	1.2526	0.989977	2	3.61242	0.972243	2	1.63757	1.00726	2	4.29518	180	20.7046	6.25244
B7Z731	Glucosylceramidase OS=Homo sapiens OX=9606 PE=2 SV=1 - [B7Z731_HUMAN]	38.53	6.15	19	3	3	4	1.00803	4	4.1587	0.975539	4	9.60597	1.01862	4	1.26657	1.01825	4	9.12025	0.966269	4	6.38048	423	47.5052	7.28369
B4DZH3	cDNA FLJ52032, highly similar to Transmembrane emp24 domain-containing protein 10 OS=Homo sapiens OX=9606 PE=2 SV=1 - [B4DZH3_HUMAN]	38.52	22.34	5	2	3	4	0.926378	3	12.4082	0.934222	3	5.27257	0.965245	3	0.566397	1.00424	3	5.33434	1	3	13.8617	94	11.3269	8.104
P41091	Eukaryotic translation initiation factor 2 subunit 3 OS=Homo sapiens GN=EIF2S3 PE=1 SV=3 - [IF2G_HUMAN]	38.5124	9.53	4	5	5	8	0.964372	8	9.49889	0.983766	8	11.3158	1.00232	8	4.5118	1.01362	8	1.62952	1.04903	8	8.11465	472	51.0772	8.39697
Q13442	28 kDa heat- and acid-stable phosphoprotein OS=Homo sapiens OX=9606 GN=PDAP1 PE=1 SV=1 - [HAP28_HUMAN]	38.49	34.81	1	9	9	10	0.993464	10	5.13494	0.971415	10	8.45576	1.0284	10	5.38477	0.977029	10	6.86956	0.920209	10	19.2296	181	20.6176	8.86572
B2RD51	Proteasome assembly chaperone 1 OS=Homo sapiens OX=9606 PE=2 SV=1 - [B2RD51_HUMAN]	38.49	9.72	3	2	2	4	1.00667	4	3.78246	0.9464	4	7.68788	0.986592	4	4.50102	1.0488	4	2.78187	0.98923	4	2.5287	288	32.8606	7.1665
O75663	TIP41-like protein OS=Homo sapiens GN=TIPRL PE=1 SV=2 - [TIPRL_HUMAN]	38.48	8.09	1	2	2	2	0.955291	2	8.12293	1.02974	2	8.41356	1.03246	2	5.69245	0.88206	2	9.91591	1.08773	2	60.3171	272	31.4237	5.90967
E7EVX8	U4/U6 small nuclear ribonucleoprotein Prp31 OS=Homo sapiens OX=9606 GN=PRPF31 PE=1 SV=1 - [E7EVX8_HUMAN]	38.48	7.51	3	4	4	4	1.01446	4	3.27991	0.972037	4	3.86594	1.0125	4	2.32993	0.99982	4	6.22986	0.905519	4	15.4884	493	54.732	5.78271
B4DTT0	N-acetylglucosamine-6-sulfatase OS=Homo sapiens OX=9606 PE=2 SV=1 - [B4DTT0_HUMAN]	38.48	11.3	10	5	5	6	1.01765	6	10.1564	0.909766	6	9.45822	1.09836	6	3.54959	0.988537	6	4.57841	0.844834	5	4.82739	469	53.3863	7.76709
H7C2E2	Sphingomyelin phosphodiesterase 4 (Fragment) OS=Homo sapiens OX=9606 GN=SMPD4 PE=1 SV=1 - [H7C2E2_HUMAN]	38.48	3.77	7	1	1	1	0.967766	1		1.03456	1		0.945484	1		1.10671	1		1.11793	1		265	30.2726	9.27588
B7Z6B3	Receptor expression-enhancing protein OS=Homo sapiens OX=9606 PE=2 SV=1 - [B7Z6B3_HUMAN]	38.46	23.72	8	4	4	7	0.991888	7	6.63768	1.02774	7	12.6383	1.02207	7	4.99402	0.971808	7	7.00238	0.889371	7	16.5838	156	17.7463	8.646
Q9H2M9	Rab3 GTPase-activating protein non-catalytic subunit OS=Homo sapiens OX=9606 GN=RAB3GAP2 PE=1 SV=1 - [RBGPR_HUMAN]	38.42	3.45	3	3	4	4	0.932505	3	13.5704	0.943418	3	7.09543	1.00627	3	9.94297	1.02579	3	11.9814	0.958878	3	33.0708	1393	155.886	5.61768
Q8WUI4	Histone deacetylase 7 OS=Homo sapiens OX=9606 GN=HDAC7 PE=1 SV=2 - [HDAC7_HUMAN]	38.3478	2.1	4	2	2	3	1.85213	3	13.5706	0.914562	1		1.37594	3	10.3083	0.911895	1		1.06434	1		952	102.863	7.57666
B2R7U4	Heme oxygenase OS=Homo sapiens OX=9606 PE=2 SV=1 - [B2R7U4_HUMAN]	38.32	7.64	4	2	2	2	0.870551	2	1.72522	1.19514	2	13.3421	1.03324	2	3.65529	0.972186	2	6.5609	0.84917	2	7.1493	288	32.782	8.25049
P41227	N-alpha-acetyltransferase 10 OS=Homo sapiens GN=NAA10 PE=1 SV=1 - [NAA10_HUMAN]	38.28	6.38	1	2	2	2	1.04479	2	5.07468	1.02674	2	18.9556	0.9379	2	10.4544	1.21775	2	0.923922	0.622074	2	10.4732	235	26.4419	5.64307
A0A024R408	Arp2/3 complex 34 kDa subunit OS=Homo sapiens OX=9606 GN=ARPC2 PE=3 SV=1 - [A0A024R408_HUMAN]	38.28	13.98	3	3	3	4	0.960571	4	5.57318	1.01807	4	10.939	1.00913	4	1.37123	1.09612	4	1.4312	0.961042	4	2.75917	186	21.738	9.0708
O95101	Cytochrome c oxidase subunit 6A, mitochondrial OS=Homo sapiens OX=9606 PE=2 SV=1 - [O95101_HUMAN]	38.28	15.12	3	2	2	4	1.44187	4	12.4897	0.521801	2	18.8555	1.135	4	28.3033	1.06793	3	23.4192	0.994493	2	6.551	86	9.74482	7.21045
F5GYN4	Ubiquitin thioesterase OTUB1 OS=Homo sapiens OX=9606 GN=OTUB1 PE=1 SV=1 - [F5GYN4_HUMAN]	38.2709	16.6	10	3	3	7	1.04043	7	7.68093	0.899773	7	10.8083	1.03845	7	4.62698	1.01827	7	0.953978	0.838634	6	16.3546	241	28.033	5.2876
P46109	Crk-like protein OS=Homo sapiens OX=9606 GN=CRKL PE=1 SV=1 - [CRKL_HUMAN]	38.26	2.31	1	1	1	1	0.920802	1		0.929342	1		1.11468	1		0.981361	1		0.801611	1		303	33.7559	6.7417
O75340	Programmed cell death protein 6 OS=Homo sapiens OX=9606 GN=PDCD6 PE=1 SV=1 - [PDCD6_HUMAN]	38.22	7.33	5	2	2	3	0.864596	3	13.8874	0.773562	3	6.97928	1.30591	3	1.04502	0.835406	3	2.32019	0.808569	3	12.9596	191	21.8548	5.40186
D6RAE9	Sideroflexin-1 OS=Homo sapiens OX=9606 GN=SFXN1 PE=1 SV=1 - [D6RAE9_HUMAN]	38.22	23.21	5	1	1	2	1.02529	2	8.05931	1.00496	2	12.7882	0.954671	2	4.10671	1.10158	2	4.49744	0.928721	2	14.8221	56	6.5914	8.67529
H0YD64	Solute carrier family 43 member 3 (Fragment) OS=Homo sapiens OX=9606 GN=SLC43A3 PE=1 SV=1 - [H0YD64_HUMAN]	38.18	12.41	6	2	2	4	0.920549	4	5.93046	1.22221	4	9.85404	0.939537	4	5.9776	1.0181	4	6.1729	1.03354	4	9.55073	137	15.7729	9.0415
B7Z600	cDNA FLJ53180, highly similar to Cullin-3 OS=Homo sapiens PE=2 SV=1 - [B7Z600_HUMAN]	38.1567	8.18	4	5	5	7	0.99935	7	3.73391	0.991227	7	15.9071	1.03435	7	5.08253	0.981088	7	1.66308	0.881456	5	21.5977	550	63.2696	8.71924
Q9Y263	Phospholipase A-2-activating protein OS=Homo sapiens OX=9606 GN=PLAA PE=1 SV=2 - [PLAP_HUMAN]	38.1408	5.28	4	4	5	8	1.02612	7	6.54461	1.04634	7	13.3862	0.982947	7	6.33037	1.00686	7	6.85837	1.00102	7	16.6161	795	87.1014	6.3667
F5H7V8	39S ribosomal protein L21, mitochondrial OS=Homo sapiens OX=9606 GN=MRPL21 PE=1 SV=1 - [F5H7V8_HUMAN]	38.07	4.67	3	1	1	2	1.1147	2	2.99105	1.03261	2	7.79486	0.999084	2	2.00071	0.73196	2	16.6916	1.18025	2	10.9376	150	16.2576	8.49951
Q96L66	NRAS-related protein OS=Homo sapiens GN=UNR PE=2 SV=1 - [Q96L66_HUMAN]	38.0233	9.6	8	8	8	10	0.950094	10	5.58563	0.972744	10	13.6364	1.02832	10	3.7083	0.963034	10	5.27556	0.879166	10	11.6725	708	79.362	5.88428
Q9UBQ7	Glyoxylate reductase/hydroxypyruvate reductase OS=Homo sapiens OX=9606 GN=GRHPR PE=1 SV=1 - [GRHPR_HUMAN]	38.0232	3.05	3	1	1	3	1.01811	3	0.766602	0.959772	3	6.91148	1.0595	3	4.33334	0.963471	3	5.80766	0.855567	3	0.441227	328	35.6457	7.38623
E9PBY7	Zinc finger CCCH domain-containing protein 11A (Fragment) OS=Homo sapiens GN=ZC3H11A PE=2 SV=1 - [E9PBY7_HUMAN]	37.99	5.24	10	3	3	3	0.951081	3	2.21356	0.915742	3	6.78279	0.974799	3	3.55754	1.13458	3	0.332154	1.18195	3	0.601181	515	57.3925	8.63135
A0A024DAK3	RNA-specific adenosine deaminase OS=Homo sapiens OX=9606 PE=2 SV=1 - [A0A024DAK3_HUMAN]	37.9744	8.32	6	11	11	20	1.025	20	4.11681	0.963489	20	9.19621	0.970249	20	2.40546	1.02929	20	6.20828	1.0961	20	13.4735	1226	135.913	8.55811
O14980	Exportin-1 OS=Homo sapiens GN=XPO1 PE=1 SV=1 - [XPO1_HUMAN]	37.9504	7.56	13	10	10	14	1.00813	14	5.88811	0.959957	14	5.64758	1.04175	14	4.04244	1.02541	14	4.12975	0.890815	14	10.9297	1071	123.306	6.06201
B2RBR9	cDNA, FLJ95650, highly similar to Homo sapiens karyopherin (importin) beta 1 (KPNB1), mRNA OS=Homo sapiens PE=2 SV=1 - [B2RBR9_HUMAN]	37.95	10.16	8	9	9	19	1.01835	17	6.44945	0.977989	17	8.11344	1.00242	18	5.08966	1.00814	17	4.70534	1.02749	17	16.4495	876	97.122	4.77979
H0YIC4	Citrate synthase (Fragment) OS=Homo sapiens GN=CS PE=2 SV=1 - [H0YIC4_HUMAN]	37.93	22.76	1	1	3	5	1.01467	2	1.45792	0.991298	2	6.3925	1.05116	2	0.782436	0.961337	2	6.31195	0.764499	2	13.3057	123	14.1144	9.56885
A0A0D9SFL3	RNA-binding protein EWS OS=Homo sapiens OX=9606 GN=EWSR1 PE=1 SV=1 - [A0A0D9SFL3_HUMAN]	37.93	2.23	5	2	2	4	0.977707	4	0.724425	1.14695	4	8.17558	0.932379	4	2.28078	0.937726	4	0.383695	1.2668	4	6.05422	584	61.3766	9.12939
P30048	Thioredoxin-dependent peroxide reductase, mitochondrial OS=Homo sapiens GN=PRDX3 PE=1 SV=3 - [PRDX3_HUMAN]	37.85	9.77	3	3	3	5	1.07489	5	0.877603	0.912154	5	5.05876	1.0103	5	1.61254	0.934303	5	2.98761	0.776399	5	13.0383	256	27.6752	7.78174
B4DZC0	cDNA FLJ51771, highly similar to SWI/SNF-related matrix-associatedactin-dependent regulator of chromatin subfamily A member5 (EC 3.6.1.-) OS=Homo sapiens PE=2 SV=1 - [B4DZC0_HUMAN]	37.79	4.82	4	3	6	7	1.01524	3	7.71673	0.942118	3	5.49042	0.978761	3	3.27889	1.04464	3	0.317709	0.984919	3	1.32859	995	116.683	8.33838
Q587J0	Uncharacterized protein POLR2D (Fragment) OS=Homo sapiens OX=9606 GN=POLR2D PE=4 SV=1 - [Q587J0_HUMAN]	37.77	15.79	3	1	1	2	1.02019	2	1.17045	0.979732	2	4.66682	1.05051	2	0.24681	0.986269	2	1.23441	0.720304	2	14.1253	57	6.63143	4.83057
Q07283	Trichohyalin OS=Homo sapiens GN=TCHH PE=1 SV=2 - [TRHY_HUMAN]	37.74	2.26	3	1	4	5	1.06018	1		1.08545	1		0.917821	1		1.01082	1		1.08406	1		1943	253.777	5.78271
Q96I16	EIF2S2 protein OS=Homo sapiens PE=2 SV=1 - [Q96I16_HUMAN]	37.72	12.15	3	3	3	6	0.927457	6	9.01201	1.00444	6	5.02481	1.01194	6	3.31611	1.02756	6	2.20294	1.04527	6	16.8105	214	24.5597	9.29053
B2RBV7	cDNA, FLJ95721, highly similar to Homo sapiens cullin 4A (CUL4A), mRNA OS=Homo sapiens OX=9606 PE=2 SV=1 - [B2RBV7_HUMAN]	37.71	6.37	5	1	5	6	1.0205	1		1.03055	1		0.954742	1		1.01683	1		1.10844	1		659	76.7557	7.18115
B3KSG9	Transmembrane 9 superfamily member OS=Homo sapiens OX=9606 PE=2 SV=1 - [B3KSG9_HUMAN]	37.69	1.4	2	1	1	2	1.0186	2	12.3068	1.01727	2	10.9481	0.939536	2	3.60052	1.08216	2	1.04313	1.06156	2	1.30004	573	65.3871	7.28369
Q01991	Dihydrolipoamide S-acetyltransferase (Fragment) OS=Homo sapiens PE=2 SV=1 - [Q01991_HUMAN]	37.67	11.36	8	3	3	5	1.04491	5	5.92168	0.929823	5	14.5715	1.00893	5	6.55966	1.03044	5	7.28417	0.941472	5	9.00444	220	23.3827	9.77393
O60783	28S ribosomal protein S14, mitochondrial OS=Homo sapiens OX=9606 GN=MRPS14 PE=1 SV=1 - [RT14_HUMAN]	37.63	10.16	1	1	1	2	0.999075	2	15.5837	0.948374	2	13.013	0.98718	2	11.8332	0.94069	2	20.6105	1.24955	2	39.1765	128	15.129	11.4146
Q9NTZ6	RNA-binding protein 12 OS=Homo sapiens GN=RBM12 PE=1 SV=1 - [RBM12_HUMAN]	37.61	5.79	7	5	5	10	1.09016	10	7.31126	1.05514	10	14.9169	1.00209	10	5.65407	0.981791	8	5.81385	1.07155	6	13.142	932	97.3334	8.63135
A0A0A0MRP0	MAP7 domain-containing protein 3 (Fragment) OS=Homo sapiens OX=9606 GN=MAP7D3 PE=1 SV=1 - [A0A0A0MRP0_HUMAN]	37.6	4.86	2	3	4	4	1.05451	3	2.20295	1.08563	3	3.53317	0.933205	3	4.79189	1.08465	3	2.25748	0.89911	3	18.393	802	90.0761	9.29053
T2DQ69	MAP3K3/DDX42 fusion protein 1 (Fragment) OS=Homo sapiens PE=2 SV=1 - [T2DQ69_HUMAN]	37.5867	6.32	15	3	4	6	0.983288	5	2.65949	0.900349	5	3.68581	1.0529	5	6.50656	1.04053	5	14.926	1.1228	5	6.71964	554	61.0171	9.45166
P06730	Eukaryotic translation initiation factor 4E OS=Homo sapiens GN=EIF4E PE=1 SV=2 - [IF4E_HUMAN]	37.58	3.69	4	1	1	3	0.958013	3	7.44969	1.07099	3	17.2627	0.984564	3	11.2477	1.0921	3	6.30632	1.13714	3	3.78169	217	25.0815	6.15088
E5RGS4	Prefoldin subunit 1 OS=Homo sapiens OX=9606 GN=PFDN1 PE=1 SV=1 - [E5RGS4_HUMAN]	37.5567	30.77	2	4	4	7	0.993049	7	5.76897	0.951911	7	5.70019	1.06292	7	4.68228	0.980344	7	3.35584	0.83964	7	2.81457	117	13.4571	5.51611
P63244	Guanine nucleotide-binding protein subunit beta-2-like 1 OS=Homo sapiens GN=GNB2L1 PE=1 SV=3 - [GBLP_HUMAN]	37.5474	19.87	23	8	8	15	0.963793	15	6.47643	1.02544	15	7.37082	0.988239	15	3.40196	1.0056	15	4.40066	1.05257	15	8.4031	317	35.0546	7.69385
B7Z1N3	cDNA FLJ51050, highly similar to GPI transamidase component PIG-T OS=Homo sapiens OX=9606 PE=2 SV=1 - [B7Z1N3_HUMAN]	37.52	6.01	24	2	2	3	0.946901	3	6.26989	1.06329	3	1.73432	1.03746	3	1.51943	0.95846	3	9.98051	0.995825	3	17.6755	316	36.0296	7.84033
B4DW90	cDNA FLJ58737, highly similar to Splicing factor 3A subunit 3 OS=Homo sapiens PE=2 SV=1 - [B4DW90_HUMAN]	37.48	2.01	6	1	1	2	0.882706	2	18.6211	0.751996	2	19.8786	1.01888	2	10.4869	1.4354	2	21.9738	0.666729	2	81.0585	448	52.3951	5.2749
A0A0A0MRP6	Probable global transcription activator SNF2L1 OS=Homo sapiens OX=9606 GN=SMARCA1 PE=1 SV=1 - [A0A0A0MRP6_HUMAN]	37.4767	5.29	5	3	6	9	0.885629	5	2.17772	1.02845	5	4.7955	0.989992	5	5.36448	1.02621	5	9.59196	1.17289	5	20.0518	1058	122.786	8.45557
E7ETC2	Serine/threonine-protein phosphatase OS=Homo sapiens OX=9606 GN=PPP3CA PE=1 SV=1 - [E7ETC2_HUMAN]	37.46	6.62	15	2	3	7	1.03402	3	4.91066	0.967572	3	8.76152	1.03061	3	2.03612	0.979015	3	1.58546	0.979886	3	16.8574	423	47.7845	5.73193
B4E324	cDNA FLJ60397, highly similar to Lysosomal protective protein (EC 3.4.16.5) OS=Homo sapiens OX=9606 PE=2 SV=1 - [B4E324_HUMAN]	37.45	7.08	8	4	4	4	0.984688	3	2.59068	0.976686	3	0.72218	1.01203	3	7.92154	1.03063	3	2.72505	0.84756	3	9.81124	480	54.235	6.97607
F8W0R1	Endoplasmic reticulum-Golgi intermediate compartment protein 2 (Fragment) OS=Homo sapiens OX=9606 GN=ERGIC2 PE=1 SV=1 - [F8W0R1_HUMAN]	37.32	11.05	9	2	2	2	0.905785	2	10.7794	1.00439	2	3.00317	1.0556	2	7.5906	1.02266	2	3.75327	0.892306	2	36.0244	172	19.4968	6.20166
Q9HAU4	E3 ubiquitin-protein ligase SMURF2 OS=Homo sapiens OX=9606 GN=SMURF2 PE=1 SV=1 - [SMUF2_HUMAN]	37.23	5.48	20	3	4	6	0.979009	4	5.77725	0.856257	4	14.2832	1.01588	4	4.21076	1.03058	4	8.33551	0.886857	4	19.2114	748	86.1417	7.95752
A0A024R1M8	Apolipoprotein L, 2, isoform CRA_a OS=Homo sapiens OX=9606 GN=APOL2 PE=4 SV=1 - [A0A024R1M8_HUMAN]	37.21	10.98	5	4	4	6	1.02801	6	4.56121	0.983194	6	13.6869	1.02761	6	3.55207	0.928933	6	6.38494	0.970932	6	7.25745	337	37.0554	6.7417
Q8IYI6	Exocyst complex component 8 OS=Homo sapiens OX=9606 GN=EXOC8 PE=1 SV=2 - [EXOC8_HUMAN]	37.1567	3.72	1	3	3	3	0.990222	3	5.98831	1.00098	3	8.65896	1.00964	3	9.49855	1.06077	3	2.96753	1.02961	3	2.76814	725	81.7474	5.49072
C9J1Z8	ADP-ribosylation factor 5 (Fragment) OS=Homo sapiens GN=ARF5 PE=3 SV=1 - [C9J1Z8_HUMAN]	37.15	15.33	22	1	3	4	1.51209	2	29.3471	0.78697	2	19.0898	0.810024	2	21.4254	0.957195	2	10.3534	0.861295	2	17.1011	150	17.0959	7.34229
Q7Z3W9	Nuclear cap-binding protein subunit 2 (Fragment) OS=Homo sapiens OX=9606 GN=DKFZp686G18222 PE=2 SV=1 - [Q7Z3W9_HUMAN]	37.0905	15.97	4	2	2	3	1.04225	3	3.57073	1.00289	3	2.01173	0.98706	3	0.145162	1.01907	3	2.64923	0.932892	3	2.94898	119	13.2184	6.29053
Q9H7E9	UPF0488 protein C8orf33 OS=Homo sapiens OX=9606 GN=C8orf33 PE=1 SV=1 - [CH033_HUMAN]	37.07	5.68	1	1	1	1	0.906575	1		1.10339	1		0.976273	1		1.10429	1		0.984871	1		229	24.9769	9.94971
Q8IWE4	DCN1-like protein 3 OS=Homo sapiens OX=9606 GN=DCUN1D3 PE=1 SV=1 - [DCNL3_HUMAN]	37.06	6.58	1	1	1	1	0.883131	1		0.772825	1		1.18727	1		1.34059	1					304	34.2696	5.12256
Q6NUM7	AGPAT5 protein (Fragment) OS=Homo sapiens OX=9606 GN=AGPAT5 PE=2 SV=1 - [Q6NUM7_HUMAN]	37.02	4.21	3	2	2	3	0.95259	3	12.1935	1.08294	3	5.04082	1.00075	3	5.43336	0.993764	3	1.0197	1.1424	3	21.2358	356	41.1384	9.1001
Q5JVG7	Uncharacterized protein DKFZp566O173 OS=Homo sapiens OX=9606 GN=DKFZp566O173 PE=2 SV=1 - [Q5JVG7_HUMAN]	36.97	12.5	6	1	1	1	0.947562	1		0.888973	1		1.1251	1		0.901537	1		0.932615	1		72	8.83348	9.17334
V9GY61	Ras-related protein Rab-34, isoform NARR (Fragment) OS=Homo sapiens OX=9606 GN=RAB34 PE=1 SV=8 - [V9GY61_HUMAN]	36.9422	35.42	10	2	2	3	1.04621	3	0.622172	1.05354	3	2.11176	0.950017	3	2.65053	0.913818	3	0.559531	0.916057	3	0.247355	48	5.47183	8.82178
K7EL50	Calreticulin (Fragment) OS=Homo sapiens GN=CALR PE=3 SV=1 - [K7EL50_HUMAN]	36.94	9.2	1	1	2	4	1.6572	1		0.623277	1		0.788236	1		0.821601	1		1.3781	1		163	19.1289	4.4624
Q99536	Synaptic vesicle membrane protein VAT-1 homolog OS=Homo sapiens OX=9606 GN=VAT1 PE=1 SV=2 - [VAT1_HUMAN]	36.9187	15.78	5	5	5	8	1.0618	7	6.57709	0.906035	6	8.13211	1.03257	8	12.1019	1.02315	6	8.609	0.8867	6	8.44576	393	41.8934	6.29053
B4DRY7	cDNA FLJ51286, highly similar to WD repeat protein 12 OS=Homo sapiens OX=9606 PE=2 SV=1 - [B4DRY7_HUMAN]	36.9167	6.13	2	3	3	4	1.02763	4	6.32192	1.06914	4	2.17203	0.957254	4	4.50813	1.02828	4	2.73713	1.04876	4	16.5485	261	29.0864	6.44287
A8K330	cDNA FLJ77055, highly similar to Homo sapiens WD repeat domain 75 (WDR75), mRNA (Fragment) OS=Homo sapiens OX=9606 PE=2 SV=1 - [A8K330_HUMAN]	36.9	1.11	2	1	1	3	1.01615	3	3.88129	0.967538	3	4.92847	1.00126	3	4.34392	1.00715	3	0.564798	1.04474	3	18.433	812	92.1912	5.8208
E9PB51	RNA-binding protein 4 (Fragment) OS=Homo sapiens OX=9606 GN=RBM4 PE=1 SV=1 - [E9PB51_HUMAN]	36.8944	16.25	9	4	4	5	1.02673	5	5.84892	0.921628	5	0.919819	1.02339	5	3.48817	1.06179	5	5.37484	0.842427	5	7.17227	240	26.2701	7.54736
Q05DQ2	RNMT protein (Fragment) OS=Homo sapiens OX=9606 GN=RNMT PE=2 SV=1 - [Q05DQ2_HUMAN]	36.85	16	5	4	4	5	1.02416	5	11.2105	0.908661	5	2.9749	0.99566	5	6.41059	1.02497	5	5.38787	0.922333	4	10.2239	225	25.3911	9.20264
B4DK38	cDNA FLJ60613, highly similar to Mus musculus FCH and double SH3 domains 2 (Fchsd2), mRNA OS=Homo sapiens OX=9606 PE=2 SV=1 - [B4DK38_HUMAN]	36.8499	2.65	5	1	1	2	1.07519	2	15.2032	1.05556	2	17.4759	1.03257	2	3.801	1.16855	2	4.09782				604	67.7808	5.17334
B4DLM0	cDNA FLJ60296, highly similar to RNA-binding region-containing protein 2 OS=Homo sapiens PE=2 SV=1 - [B4DLM0_HUMAN]	36.8492	8.35	26	4	4	5	1.02455	5	6.70515	1.01348	5	6.47602	0.992043	5	2.96506	0.978898	5	5.11653	1.06901	5	7.86708	503	56.2983	10.3892
O43237	Cytoplasmic dynein 1 light intermediate chain 2 OS=Homo sapiens GN=DYNC1LI2 PE=1 SV=1 - [DC1L2_HUMAN]	36.78	8.74	5	3	3	4	1.0087	4	5.00744	0.927777	4	9.89848	1.04909	4	3.3135	1.06362	4	9.71572	0.851013	4	25.2717	492	54.0655	6.37939
Q9Y3C6	Peptidyl-prolyl cis-trans isomerase-like 1 OS=Homo sapiens OX=9606 GN=PPIL1 PE=1 SV=1 - [PPIL1_HUMAN]	36.778	16.27	4	3	3	4	0.935273	4	6.12214	1.02566	4	2.10465	1.006	4	4.11758	1.04235	4	4.44361	1.04222	4	11.0002	166	18.2251	7.98682
B4DPF1	cDNA FLJ56358, highly similar to Cytosolic nonspecific dipeptidase OS=Homo sapiens OX=9606 PE=2 SV=1 - [B4DPF1_HUMAN]	36.7767	7.63	9	3	3	4	1.01497	4	0.529082	0.960365	4	8.02952	0.979728	4	3.08955	1.06014	4	2.06534	1.00566	4	11.4677	380	42.2361	5.50342
G9FP35	Guanine nucleotide binding protein OS=Homo sapiens OX=9606 GN=GNAQ PE=2 SV=1 - [G9FP35_HUMAN]	36.77	8.91	5	1	4	5	0.946746	1		1.36508	1		0.947348	1		0.74033	1		1.28364	1		359	42.0843	5.68115
F8WAE5	Eukaryotic translation initiation factor 2A OS=Homo sapiens OX=9606 GN=EIF2A PE=1 SV=1 - [F8WAE5_HUMAN]	36.76	10	6	6	6	9	0.937424	9	7.10167	0.998441	9	7.70525	0.987647	9	5.71916	0.996499	9	4.23294	1.04409	9	8.31706	580	64.4088	8.80713
P54687	Branched-chain-amino-acid aminotransferase, cytosolic OS=Homo sapiens OX=9606 GN=BCAT1 PE=1 SV=3 - [BCAT1_HUMAN]	36.76	8.03	3	3	3	5	0.983937	5	17.1043	1.05812	5	10.2931	1.0882	5	3.71468	0.979524	5	5.69666	0.843389	3	25.3616	386	42.9385	5.30029
B4DSE2	cDNA FLJ57277, highly similar to Tripeptidyl-peptidase 1 (EC 3.4.14.9) OS=Homo sapiens OX=9606 PE=2 SV=1 - [B4DSE2_HUMAN]	36.76	3.64	7	2	2	3	1.12092	3	1.87811	0.933643	3	0.138254	1.00318	3	5.26239	0.947366	3	1.3244	0.894369	3	7.74249	385	41.6495	5.45264
O00231	26S proteasome non-ATPase regulatory subunit 11 OS=Homo sapiens GN=PSMD11 PE=1 SV=3 - [PSD11_HUMAN]	36.7533	12.56	4	6	6	9	1.02315	9	4.27984	0.901812	9	8.5888	1.04236	9	1.86491	0.987968	9	8.60096	0.917405	8	14.2769	422	47.434	6.48096
Q0VGA5	SARS protein OS=Homo sapiens GN=SARS PE=2 SV=1 - [Q0VGA5_HUMAN]	36.75	8.61	4	6	6	7	1.08807	7	9.54857	0.895851	7	8.08462	0.978897	7	6.35982	1.08858	7	18.5986	0.939217	7	18.3486	511	58.3698	6.43018
P49006	MARCKS-related protein OS=Homo sapiens GN=MARCKSL1 PE=1 SV=2 - [MRP_HUMAN]	36.65	15.38	1	3	3	3	1.21062	3	0.301511	1.00933	3	17.0157	0.897281	3	6.69446	1.01323	3	1.09935	0.947224	3	15.3002	195	19.5172	4.66553
C9JTN7	Nucleolysin TIA-1 isoform p40 OS=Homo sapiens GN=TIA1 PE=2 SV=1 - [C9JTN7_HUMAN]	36.64	8.07	8	1	3	4	0.954818	1		1.0759	1		0.954651	1		1.00238	1		1.25882	1		285	31.6043	8.29443
A8K9K8	cDNA FLJ75823, highly similar to Homo sapiens dimethyladenosine transferase (HSA9761), mRNA OS=Homo sapiens PE=2 SV=1 - [A8K9K8_HUMAN]	36.6	5.11	5	2	2	2	0.8982	2	7.09537	1.05386	2	0.855738	1.04063	2	0.276869	1.01212	2	7.63929	0.953903	2	0.857032	313	35.215	9.90576
Q5QPP1	UDP-glucose 4-epimerase (Fragment) OS=Homo sapiens OX=9606 GN=GALE PE=1 SV=1 - [Q5QPP1_HUMAN]	36.57	7.73	5	2	2	3	1.06191	3	1.42147	0.976658	3	5.6206	1.02039	3	4.33485	0.929237	3	4.03339	1.08265	3	13.8139	194	21.4189	6.78564
Q2TSD2	Aging-associated gene 7 protein OS=Homo sapiens PE=2 SV=1 - [Q2TSD2_HUMAN]	36.5667	11.23	15	3	5	9	0.993446	6	3.09581	1.09132	6	12.7444	0.956899	6	5.61802	0.990226	6	4.49461	1.13607	6	14.7	374	41.4361	7.73779
Q12996	Cleavage stimulation factor subunit 3 OS=Homo sapiens GN=CSTF3 PE=1 SV=1 - [CSTF3_HUMAN]	36.49	4.04	5	3	3	5	1.04689	5	7.88308	0.948886	5	5.81516	0.992795	5	2.46749	0.997704	5	16.1464	0.975711	5	15.3604	717	82.8687	8.11865
B4E0Q6	cDNA FLJ60209, highly similar to Transcriptional repressor p66 alpha OS=Homo sapiens PE=2 SV=1 - [B4E0Q6_HUMAN]	36.38	8.78	8	2	2	3	1.06037	3	0.134685	0.976435	3	5.54189	1.01058	3	6.53777	1.00859	3	8.48831	0.761621	3	13.6428	262	28.6337	9.94971
Q9NV06	DDB1- and CUL4-associated factor 13 OS=Homo sapiens OX=9606 GN=DCAF13 PE=1 SV=2 - [DCA13_HUMAN]	36.36	1.57	2	1	1	1	0.941875	1		1.10418	1		0.973841	1		0.992033	1		1.14621	1		445	51.3692	9.18799
B7Z6K2	Polypeptide N-acetylgalactosaminyltransferase OS=Homo sapiens OX=9606 PE=2 SV=1 - [B7Z6K2_HUMAN]	36.29	6	5	4	4	5	0.943469	5	17.1484	1.17501	5	15.0421	0.968942	5	7.53054	1.00104	5	9.69262	1.08684	4	4.14732	533	60.7874	7.6499
D6RC60	Nucleolar protein 16 OS=Homo sapiens OX=9606 GN=NOP16 PE=1 SV=1 - [D6RC60_HUMAN]	36.25	14.74	6	2	2	4	0.970196	4	6.20341	1.11881	4	3.54145	0.954248	4	3.53181	0.982973	4	5.98745	1.16794	4	8.70885	95	10.6948	11.8394
B4DJS7	Sorting nexin 6, isoform CRA_e OS=Homo sapiens OX=9606 GN=SNX6 PE=2 SV=1 - [B4DJS7_HUMAN]	36.1867	12.24	6	4	4	6	1.00086	6	5.64623	0.984397	6	5.46745	1.02942	6	1.00308	0.997982	6	1.401	0.957619	6	5.06867	294	33.7967	8.57275
A8K1J3	cDNA FLJ78534, highly similar to Homo sapiens RAD23 homolog A (S. cerevisiae), mRNA OS=Homo sapiens OX=9606 PE=2 SV=1 - [A8K1J3_HUMAN]	36.16	6.91	6	1	3	6	1.137	2	6.27533	0.883558	2	17.9806	0.966287	2	2.37681	1.0563	2	7.39519	0.862166	2	23.069	362	39.4416	4.60205
A8K6A5	cDNA FLJ77742, highly similar to Homo sapiens integrin, alpha 5 (fibronectin receptor, alpha polypeptide), mRNA OS=Homo sapiens OX=9606 PE=2 SV=1 - [A8K6A5_HUMAN]	36.16	5.24	5	6	6	11	0.967051	11	3.98406	1.01809	11	3.4867	1.05226	11	5.86966	0.992346	11	4.74557	0.930308	11	18.4406	1049	114.412	5.70654
B4DH37	cDNA FLJ53760, highly similar to Syntaxin-7 OS=Homo sapiens OX=9606 PE=2 SV=1 - [B4DH37_HUMAN]	36.14	14.81	2	2	3	5	0.913393	3	10.772	1.02265	3	12.9266	1.00075	3	0.487564	1.10071	3	0.550535	1.01052	3	8.33922	216	24.5396	5.09717
O00264	Membrane-associated progesterone receptor component 1 OS=Homo sapiens GN=PGRMC1 PE=1 SV=3 - [PGRC1_HUMAN]	36.1367	13.85	2	3	4	7	1.00987	6	7.55063	0.941827	6	12.3799	0.986359	6	3.95879	0.994741	6	15.5745	1.05967	6	12.4684	195	21.6578	4.70361
B0QYC7	Cdc42 effector protein 1 (Fragment) OS=Homo sapiens OX=9606 GN=CDC42EP1 PE=1 SV=1 - [B0QYC7_HUMAN]	36.1	11.67	7	1	1	1	1.09778	1		0.871162	1		0.977024	1		1.04417	1		1.01924	1		60	6.2591	10.7847
Q86VC1	XPO4 protein (Fragment) OS=Homo sapiens GN=XPO4 PE=2 SV=1 - [Q86VC1_HUMAN]	36.09	2.05	5	2	2	2	1.01321	2	3.68658	1.08408	2	2.68404	0.89619	2	11.004	0.919329	2	7.23163	1.5283	2	37.2351	829	93.7665	4.83057
B4DUG4	cDNA FLJ51308 OS=Homo sapiens OX=9606 PE=2 SV=1 - [B4DUG4_HUMAN]	36.06	15.04	3	2	2	4	0.989584	4	6.66113	1.05249	4	9.01928	0.978809	4	3.96856	0.962872	4	13.207	1.02997	4	8.72062	113	12.5003	8.17725
A0A087WUV6	AT-rich interactive domain-containing protein 1A OS=Homo sapiens OX=9606 GN=ARID1A PE=1 SV=1 - [A0A087WUV6_HUMAN]	36.01	0.88	7	1	1	2	0.976082	2	0.13928	0.9998	2	7.84548	0.964099	2	3.00717	1.09376	2	0.69283	1.08507	2	0.558359	1141	121.668	9.24658
M0R1C6	Upstream stimulatory factor 2 (Fragment) OS=Homo sapiens OX=9606 GN=USF2 PE=1 SV=1 - [M0R1C6_HUMAN]	36.01	5.59	9	1	1	1	0.895231	1		1.00762	1		1.09349	1		0.944134	1		0.922013	1		143	15.6748	9.56885
A8K3Y5	cDNA FLJ78186 OS=Homo sapiens PE=2 SV=1 - [A8K3Y5_HUMAN]	35.97	9.76	3	4	4	5	0.951559	5	4.07255	1.07799	5	7.621	0.964447	5	8.49144	1.02646	5	2.28255	1.14432	5	20.1357	379	43.5959	9.56885
Q9P0Q6	HSPC220 OS=Homo sapiens OX=9606 PE=2 SV=1 - [Q9P0Q6_HUMAN]	35.95	5.11	3	1	1	1	1.08912	1		1.03796	1		0.939803	1		0.96104	1		1.08331	1		176	20.2962	6.16357
Q6FI30	Nuclear factor 1 OS=Homo sapiens GN=NFIC PE=2 SV=1 - [Q6FI30_HUMAN]	35.9	2.61	4	1	1	1	0.853492	1		1.33299	1		0.88828	1		0.946838	1		1.53432	1		499	54.6195	8.30908
B4DRH5	cDNA FLJ58418, highly similar to Homo sapiens ATP-binding cassette, sub-family F (GCN20), member 3 (ABCF3), mRNA OS=Homo sapiens OX=9606 PE=2 SV=1 - [B4DRH5_HUMAN]	35.88	6.04	4	1	1	1	1.02587	1		1.11444	1		0.91001	1		1.06932	1		1.03982	1		149	16.3343	5.0083
F2Z2B0	Mitochondrial import inner membrane translocase subunit Tim10 B OS=Homo sapiens OX=9606 GN=TIMM10B PE=1 SV=1 - [F2Z2B0_HUMAN]	35.87	12.68	2	1	1	1	0.920343	1		1.02918	1		1.01439	1		1.01705	1		1.08925	1		71	7.72284	8.04541
P20645	Cation-dependent mannose-6-phosphate receptor OS=Homo sapiens OX=9606 GN=M6PR PE=1 SV=1 - [MPRD_HUMAN]	35.85	11.91	12	3	3	5	1.01526	5	9.69684	0.996098	5	9.41824	1.00423	5	4.75123	1.0061	5	7.03635	0.92665	5	12.3488	277	30.9734	5.8335
F8VQZ7	Methionine aminopeptidase 2 OS=Homo sapiens GN=METAP2 PE=2 SV=1 - [F8VQZ7_HUMAN]	35.7862	7.76	8	4	4	5	1.04697	5	3.76281	0.90416	5	7.1582	0.969595	5	1.46008	1.15671	5	6.73827	1.00345	5	34.2238	477	52.7871	5.8208
A0A024R1R8	HCG2014768, isoform CRA_a OS=Homo sapiens OX=9606 GN=hCG_2014768 PE=4 SV=1 - [A0A024R1R8_HUMAN]	35.7825	14.06	2	1	1	2	0.862168	2	4.63038	1.33746	2	0.198814	0.956382	2	1.46101	0.839665	2	7.80757	1.33597	2	4.18556	64	7.08699	9.99365
Q9P2N5	RNA-binding protein 27 OS=Homo sapiens GN=RBM27 PE=1 SV=2 - [RBM27_HUMAN]	35.77	2.17	4	3	3	4	1.06639	4	4.91275	0.986481	4	10.0433	0.929845	4	5.77238	1.06302	4	4.21434	0.998045	4	16.2953	1060	118.645	9.18799
D3DNS0	Actin-like 6A, isoform CRA_b OS=Homo sapiens GN=ACTL6A PE=2 SV=1 - [D3DNS0_HUMAN]	35.74	7.96	5	2	2	3	1.04362	3	3.87308	0.922064	3	10.1936	1.01481	3	1.90337	1.08549	3	1.27563	0.866879	3	12.2338	226	25.3815	6.75635
A0A0A0MRX2	DDRGK domain-containing protein 1 OS=Homo sapiens OX=9606 GN=DDRGK1 PE=1 SV=1 - [A0A0A0MRX2_HUMAN]	35.73	14.09	3	3	3	3	1.01361	3	19.1604	1.00267	3	23.6419	1.02011	3	2.36452	0.913044	3	5.89688	1.28593	3	45.0084	298	33.9186	5.84619
P57740	Nuclear pore complex protein Nup107 OS=Homo sapiens GN=NUP107 PE=1 SV=1 - [NU107_HUMAN]	35.72	4.43	3	5	5	6	0.939049	6	5.49951	1.11043	6	8.1611	0.993712	6	4.05308	0.992696	6	10.7878	1.03619	6	19.7893	925	106.307	5.42725
P56385	ATP synthase subunit e, mitochondrial OS=Homo sapiens OX=9606 GN=ATP5I PE=1 SV=2 - [ATP5I_HUMAN]	35.67	31.88	1	1	3	3	1.02467	1		1.02954	1		0.930941	1		1.04261	1		1.17831	1		69	7.92833	9.34912
Q86UK7	Zinc finger protein 598 OS=Homo sapiens GN=ZNF598 PE=1 SV=1 - [ZN598_HUMAN]	35.65	7.19	2	6	6	9	1.01021	9	3.05976	1.05401	9	8.76095	0.985938	9	0.70369	0.954992	9	7.8944	1.01646	9	20.7469	904	98.5752	8.39697
P49770	Translation initiation factor eIF-2B subunit beta OS=Homo sapiens OX=9606 GN=EIF2B2 PE=1 SV=3 - [EI2BB_HUMAN]	35.62	7.12	5	2	2	2	1.04978	2	4.00904	0.773781	2	3.41225	1.03686	2	6.85177	1.07051	2	21.9087	0.946989	2	7.94189	351	38.9649	6.16357
M0QX44	Amino acid transporter (Fragment) OS=Homo sapiens OX=9606 GN=SLC1A5 PE=1 SV=8 - [M0QX44_HUMAN]	35.54	3.88	5	1	1	2	1.06899	2	5.51261	1.01152	2	1.42525	0.998355	2	5.77529	0.950613	2	9.83635	0.872862	2	4.64005	258	28.0678	8.76318
Q54A51	Basigin (Ok blood group), isoform CRA_a OS=Homo sapiens OX=9606 GN=hEMMPRIN PE=2 SV=1 - [Q54A51_HUMAN]	35.54	12.27	9	4	4	8	1.04522	8	8.43201	0.930685	8	9.74439	0.982581	8	6.97835	1.0766	8	13.3935	0.971033	8	8.19325	269	29.2027	5.64307
Q9NSI2	Protein FAM207A OS=Homo sapiens OX=9606 GN=FAM207A PE=1 SV=2 - [F207A_HUMAN]	35.53	3.91	1	1	1	1	0.978719	1		0.85318	1		0.97559	1		0.890943	1		1.83377	1		230	25.4408	11.0776
Q9Y6M1	Insulin-like growth factor 2 mRNA-binding protein 2 OS=Homo sapiens OX=9606 GN=IGF2BP2 PE=1 SV=2 - [IF2B2_HUMAN]	35.52	9.02	3	5	7	11	0.971659	8	1.40442	0.99863	7	3.1075	1.02702	8	3.52498	1.05352	8	7.08168	0.875722	8	14.7935	599	66.0806	8.45557
F8W0Q9	Periphilin-1 OS=Homo sapiens OX=9606 GN=PPHLN1 PE=1 SV=1 - [F8W0Q9_HUMAN]	35.52	4.68	3	2	2	2	1.08413	2	8.3751	0.978693	2	14.628	0.957857	2	1.08841	0.956771	2	3.75388	1.12099	2	4.34303	385	44.6559	8.27979
Q53HL4	Dipeptidylpeptidase III isoform 1 variant (Fragment) OS=Homo sapiens OX=9606 PE=2 SV=1 - [Q53HL4_HUMAN]	35.4824	8.68	13	6	6	10	0.994397	10	11.5179	0.922382	9	16.6896	1.08099	10	8.93166	1.00898	10	7.83345	0.993413	7	12.7407	737	82.4977	5.12256
Q86V81	THO complex subunit 4 OS=Homo sapiens GN=ALYREF PE=1 SV=3 - [THOC4_HUMAN]	35.4668	10.51	2	4	4	6	0.972638	6	2.36002	1.10529	6	3.13006	0.933556	6	3.34758	0.963916	6	4.51324	1.25244	6	6.04675	257	26.8716	11.1509
A1L0T0	Acetolactate synthase-like protein OS=Homo sapiens OX=9606 GN=ILVBL PE=1 SV=2 - [ILVBL_HUMAN]	35.4	3.32	5	2	2	3	1.00622	3	5.87523	1.16642	3	1.25938	1.00674	3	9.9347	0.995221	3	4.09802	1.0312	3	32.0129	632	67.8248	8.14795
Q8ND04	Protein SMG8 OS=Homo sapiens OX=9606 GN=SMG8 PE=1 SV=1 - [SMG8_HUMAN]	35.3027	3.43	4	3	4	5	1.0002	4	0.466129	1.04833	4	5.37809	0.99456	4	5.04102	1.0408	4	4.82261	1.13455	3	1.20135	991	109.614	7.6792
B4E3M6	cDNA FLJ55446, highly similar to Superkiller viralicidic activity 2-like 2 (EC 3.6.1.-) OS=Homo sapiens PE=2 SV=1 - [B4E3M6_HUMAN]	35.3	5.21	4	6	6	9	0.999656	9	0.643282	1.09123	9	7.39987	1.01134	9	8.79284	0.972667	9	6.06008	1.06029	9	24.5008	941	106.688	7.13721
B4E1C2	Kininogen 1, isoform CRA_b OS=Homo sapiens OX=9606 GN=KNG1 PE=2 SV=1 - [B4E1C2_HUMAN]	35.3	3.42	5	3	3	4	0.96781	4	26.4682	0.94035	4	6.69526	1.0944	4	6.41079	0.827532	4	14.5607	0.575722	4	5.25617	644	71.8701	6.81494
O43493	Trans-Golgi network integral membrane protein 2 OS=Homo sapiens OX=9606 GN=TGOLN2 PE=1 SV=3 - [TGON2_HUMAN]	35.29	3.76	1	2	2	4	0.948866	4	5.86545	1.09584	4	12.4815	1.00428	4	4.38686	0.961339	4	2.81158	1.01231	4	6.6517	479	50.9883	5.73193
A0A140VJF3	Testicular tissue protein Li 27 OS=Homo sapiens OX=9606 PE=2 SV=1 - [A0A140VJF3_HUMAN]	35.25	22.7	5	8	8	14	1.00618	14	3.55913	1.04745	13	6.84777	0.956331	14	2.53015	1.03242	14	5.68696	1.04219	13	9.08957	326	36.9311	6.84424
A0A0K0MJ25	APOBEC3A transcript variant 2 OS=Homo sapiens OX=9606 GN=APOBEC3A PE=2 SV=1 - [A0A0K0MJ25_HUMAN]	35.19	5.75	6	1	1	1	0.997116	1		1.00757	1		0.99539	1		0.999232	1		1.03797	1		174	20.1557	6.59521
Q96T46	Hemoglobin alpha 2 (Fragment) OS=Homo sapiens OX=9606 GN=HBA2 PE=3 SV=1 - [Q96T46_HUMAN]	35.0862	21.05	23	2	2	6	1.24227	6	9.83636	0.75171	6	12.0028	0.919259	6	7.78373	1.12834	6	7.94174	0.923873	5	2.84019	76	8.38623	7.13721
B0AZV0	cDNA, FLJ79540, highly similar to Serine-threonine kinase receptor-associatedprotein OS=Homo sapiens OX=9606 PE=2 SV=1 - [B0AZV0_HUMAN]	35.0707	7.03	3	2	2	4	0.972747	4	1.78003	1.04998	4	8.18663	0.984239	4	4.78127	0.995889	4	5.7786	1.09301	4	9.76295	256	28.4881	4.90674
J3KSW8	Myosin phosphatase Rho-interacting protein (Fragment) OS=Homo sapiens OX=9606 GN=MPRIP PE=1 SV=1 - [J3KSW8_HUMAN]	35.0637	4.98	11	3	3	5	0.911467	3	1.46729	1.17796	3	2.27749	1.38726	5	57.2673	0.933344	2	9.29177	0.959734	3	2.52598	844	95.8704	6.03662
P28331	NADH-ubiquinone oxidoreductase 75 kDa subunit, mitochondrial OS=Homo sapiens OX=9606 GN=NDUFS1 PE=1 SV=3 - [NDUS1_HUMAN]	35.06	7.02	6	6	6	8	1.02348	8	3.06299	0.94173	8	11.5881	1.01017	8	1.96039	1.0028	8	1.19279	0.907008	8	7.19049	727	79.4165	6.22705
P05387	60S acidic ribosomal protein P2 OS=Homo sapiens GN=RPLP2 PE=1 SV=1 - [RLA2_HUMAN]	35.01	18.26	1	2	2	6	1.1131	6	3.60105	0.836745	6	11.5753	1.05545	6	5.54483	0.980006	6	4.48176	0.73552	6	4.52005	115	11.6578	4.53857
Q13185	Chromobox protein homolog 3 OS=Homo sapiens GN=CBX3 PE=1 SV=4 - [CBX3_HUMAN]	35	16.39	2	3	3	5	1.04983	5	5.0549	0.894728	5	0.945135	1.01129	5	5.3632	1.02963	5	4.68368	0.882099	5	13.3849	183	20.7984	5.32568
Q58EY4	SWI/SNF related, matrix associated, actin dependent regulator of chromatin, subfamily c, member 1 OS=Homo sapiens GN=SMARCC1 PE=2 SV=1 - [Q58EY4_HUMAN]	34.94	4.34	7	4	6	7	0.894404	4	4.9961	0.97997	4	2.60194	1.05528	4	4.92095	1.03324	4	3.28394	0.916864	4	21.5089	1105	122.834	5.71924
P61927	60S ribosomal protein L37 OS=Homo sapiens OX=9606 GN=RPL37 PE=1 SV=2 - [RL37_HUMAN]	34.9267	38.14	4	5	5	5	0.775568	5	13.4361	1.22703	5	1.7818	0.948024	5	4.97882	0.927716	5	6.90358	1.58429	5	15.9593	97	11.0709	11.7368
Q06124	Tyrosine-protein phosphatase non-receptor type 11 OS=Homo sapiens OX=9606 GN=PTPN11 PE=1 SV=2 - [PTN11_HUMAN]	34.8825	9.38	6	6	6	8	1.0016	8	11.0374	0.998497	8	20.1774	0.996373	8	5.08666	1.05136	8	4.09082	0.944469	8	14.0899	597	68.3933	7.29834
B0AZS5	cDNA, FLJ79515, highly similar to Kinesin-like protein KIF2 OS=Homo sapiens PE=2 SV=1 - [B0AZS5_HUMAN]	34.88	3.03	4	2	2	5	1.03241	5	7.37493	0.943007	5	19.1727	1.001	5	5.96757	1.07242	5	21.0879	0.985366	4	18.7119	660	74.9821	6.40479
B2RDU4	cDNA, FLJ96770 OS=Homo sapiens PE=2 SV=1 - [B2RDU4_HUMAN]	34.86	2.18	2	1	1	1	1.03335	1		1.15531	1		0.921971	1		0.98837	1		1.04084	1		367	41.8582	6.25244
Q86X52	Chondroitin sulfate synthase 1 OS=Homo sapiens OX=9606 GN=CHSY1 PE=1 SV=3 - [CHSS1_HUMAN]	34.84	1.62	1	1	1	1	0.984171	1		1.0172	1		0.987255	1		1.04794	1		0.99208	1		802	91.7257	9.23193
Q05DN2	IFIT2 protein (Fragment) OS=Homo sapiens OX=9606 GN=IFIT2 PE=2 SV=1 - [Q05DN2_HUMAN]	34.76	1.94	5	1	1	1	0.813813	1		0.925695	1		1.24346	1		0.801569	1		0.823864	1		412	48.0395	8.1626
P25398	40S ribosomal protein S12 OS=Homo sapiens GN=RPS12 PE=1 SV=3 - [RS12_HUMAN]	34.75	7.58	1	1	1	2	0.993001	2	1.10372	1.02092	2	12.5733	0.981033	2	3.16405	1.04595	2	4.89741	0.984135	2	4.93206	132	14.5055	7.21045
Q96HQ2	CDKN2AIP N-terminal-like protein OS=Homo sapiens OX=9606 GN=CDKN2AIPNL PE=1 SV=1 - [C2AIL_HUMAN]	34.75	26.72	1	3	3	4	1.06991	4	3.97396	0.852115	4	5.51236	1.04519	4	1.58713	0.966075	4	11.454	0.882704	4	7.00907	116	13.1874	4.99561
H0YNN5	Serine beta-lactamase-like protein LACTB, mitochondrial (Fragment) OS=Homo sapiens OX=9606 GN=LACTB PE=1 SV=1 - [H0YNN5_HUMAN]	34.74	15.08	2	2	2	2	1.00311	2	0.63128	1.06962	2	23.5268	0.950315	2	10.5731	0.984104	2	9.87323	1.11517	2	25.0959	126	14.6087	9.26123
A0A087WUY5	Sorting nexin-5 (Fragment) OS=Homo sapiens OX=9606 GN=SNX5 PE=1 SV=1 - [A0A087WUY5_HUMAN]	34.7186	20	6	3	4	5	0.991561	4	1.82013	0.952491	4	2.18033	1.02909	4	4.26708	1.03515	4	2.66984	0.891187	4	9.03163	170	19.7151	6.91748
H3BUQ9	Na(+)/H(+) exchange regulatory cofactor NHE-RF2 (Fragment) OS=Homo sapiens OX=9606 GN=SLC9A3R2 PE=1 SV=1 - [H3BUQ9_HUMAN]	34.67	10.24	5	2	2	2	1.05536	2	0.854066	1.01274	2	0.228119	0.932968	2	5.62474	1.02288	2	0.140908	1.12215	2	30.4478	166	17.9029	6.53662
E9PIB2	Gasdermin-D (Fragment) OS=Homo sapiens OX=9606 GN=GSDMD PE=1 SV=1 - [E9PIB2_HUMAN]	34.67	3.61	3	1	1	2	1.02684	2	2.23239	1.02344	2	3.83764	0.95137	2	4.16756	1.09749	2	5.40304	0.92372	2	12.0401	277	30.8057	9.0415
E9PCT1	Serine/arginine repetitive matrix protein 1 OS=Homo sapiens OX=9606 GN=SRRM1 PE=1 SV=3 - [E9PCT1_HUMAN]	34.6	2.32	7	2	2	2	0.94144	2	1.51975	1.11015	2	4.67834	0.975902	2	2.04601	0.97677	2	1.17844	1.15564	2	1.75643	820	93.3802	11.9272
B2RDG0	Proteasome subunit alpha type OS=Homo sapiens OX=9606 PE=2 SV=1 - [B2RDG0_HUMAN]	34.59	13.41	11	5	5	9	0.98036	9	2.09436	0.931024	9	9.18994	1.02467	9	8.1784	0.994321	9	4.25132	0.921337	9	18.2916	261	29.4372	7.72314
E7EMF1	Integrin alpha-2 OS=Homo sapiens OX=9606 GN=ITGA2 PE=1 SV=1 - [E7EMF1_HUMAN]	34.54	2.21	4	2	2	3	0.871909	3	3.30055	0.940751	3	5.46862	1.08414	3	1.27277	1.00858	3	14.9637	0.771313	3	49.5422	815	88.5061	5.22412
E5RFP0	NudC domain-containing protein 2 OS=Homo sapiens OX=9606 GN=NUDCD2 PE=1 SV=1 - [E5RFP0_HUMAN]	34.46	8.33	2	1	1	2	0.987854	2	7.05582	0.960218	2	11.9912	1.03631	2	1.44526	1.01381	2	1.52203	0.886851	2	2.37385	132	14.7362	4.67822
Q8N122	Regulatory-associated protein of mTOR OS=Homo sapiens OX=9606 GN=RPTOR PE=1 SV=1 - [RPTOR_HUMAN]	34.43	1.2	1	1	1	1	0.789072	1		1.03244	1		1.0111	1		1.31823	1		0.825585	1		1335	148.942	6.88818
H0YLH3	Geranylgeranyl transferase type-2 subunit alpha OS=Homo sapiens OX=9606 GN=RABGGTA PE=1 SV=1 - [H0YLH3_HUMAN]	34.43	6.13	6	3	3	4	0.962788	4	7.04373	1.00364	4	13.5677	1.01797	4	2.65027	1.04811	4	6.44712	0.950598	4	12.9898	424	48.9697	5.74463
P49792	E3 SUMO-protein ligase RanBP2 OS=Homo sapiens GN=RANBP2 PE=1 SV=2 - [RBP2_HUMAN]	34.4021	3.63	26	7	10	15	0.981878	9	7.09428	1.02155	9	9.79133	1.03425	9	5.3744	0.989222	9	7.15912	0.878213	9	23.2606	3224	357.974	6.20166
A2RUU9	PCM1 protein OS=Homo sapiens OX=9606 GN=PCM1 PE=2 SV=1 - [A2RUU9_HUMAN]	34.39	0.97	7	1	2	2	1.02767	1		1.06443	1		0.969587	1		0.946146	1		1.08494	1		1859	209.777	4.99561
O95372	Acyl-protein thioesterase 2 OS=Homo sapiens GN=LYPLA2 PE=1 SV=1 - [LYPA2_HUMAN]	34.37	6.93	7	2	2	2	0.992244	2	2.78233	0.98957	2	4.76944	1.00578	2	2.83601	0.988501	2	0.472079	1.0503	2	15.8509	231	24.7207	7.2251
Q8WW12	PEST proteolytic signal-containing nuclear protein OS=Homo sapiens OX=9606 GN=PCNP PE=1 SV=2 - [PCNP_HUMAN]	34.3605	26.97	3	5	5	10	1.14086	9	17.9436	0.971052	9	12.3832	0.989226	9	6.09821	0.976634	8	9.30151	1.10532	8	5.8841	178	18.9134	7.48877
J3QQZ9	Pyridoxine-5'-phosphate oxidase (Fragment) OS=Homo sapiens OX=9606 GN=PNPO PE=1 SV=2 - [J3QQZ9_HUMAN]	34.35	6.3	3	1	1	1	0.988352	1		1.04673	1		0.947364	1		1.05531	1		1.13164	1		238	27.2946	7.43018
B4DS24	cDNA FLJ50635, highly similar to ATP-dependent RNA helicase DDX19A (EC 3.6.1.-) OS=Homo sapiens PE=2 SV=1 - [B4DS24_HUMAN]	34.33	10.96	13	1	5	6	0.923929	1		1.09626	1		1.0298	1		0.978387	1		0.921271	1		447	50.402	6.58057
Q2NL95	DDX19B protein (Fragment) OS=Homo sapiens GN=DDX19B PE=2 SV=1 - [Q2NL95_HUMAN]	34.33	12.69	15	1	5	6	0.875837	1		1.01802	1		1.10042	1		0.961726	1		0.879592	1		449	50.6122	7.34229
A0A0A0MRW6	Nucleolar protein 6 OS=Homo sapiens OX=9606 GN=NOL6 PE=1 SV=1 - [A0A0A0MRW6_HUMAN]	34.32	3.67	4	5	5	5	1.01506	5	5.02556	1.00129	5	2.46419	0.986957	5	3.32095	1.00035	5	4.1785	0.968041	5	3.24295	1008	112.087	7.62061
P04181	Ornithine aminotransferase, mitochondrial OS=Homo sapiens GN=OAT PE=1 SV=1 - [OAT_HUMAN]	34.2601	7.74	4	3	4	5	0.962482	4	1.6382	0.894066	4	9.5355	1.06821	4	2.42206	0.961253	4	4.12522	0.97931	4	6.19968	439	48.5042	7.03467
Q9Y499	Homo sapiens clone 23742 (Fragment) OS=Homo sapiens OX=9606 PE=2 SV=1 - [Q9Y499_HUMAN]	34.25	5.84	3	1	1	2	0.967143	2	0.933729	1.05134	2	17.2817	0.995006	2	1.19972	0.989343	2	10.0136	1.03674	2	13.7345	154	17.7616	6.68311
B4DSY1	cDNA FLJ57585, highly similar to Helicase SKI2W (EC 3.6.1.-) OS=Homo sapiens OX=9606 PE=2 SV=1 - [B4DSY1_HUMAN]	34.2495	3.18	15	2	3	4	1.00052	2	5.48492	0.961961	2	5.01879	1.05748	2	2.04152	0.97912	2	3.22849	0.797897	2	15.9632	880	97.4907	7.34229
B3KPV5	cDNA FLJ32300 fis, clone PROST2002227, highly similar to U3 small nucleolar ribonucleoprotein protein MPP10 (Fragment) OS=Homo sapiens OX=9606 PE=2 SV=1 - [B3KPV5_HUMAN]	34.21	3.18	3	2	2	2	1.08475	2	4.97015	0.888953	2	0.813522	1.00989	2	12.7101	0.987256	2	20.7123	0.909498	2	13.3856	661	76.2982	4.76709
Q15061	WD repeat-containing protein 43 OS=Homo sapiens GN=WDR43 PE=1 SV=3 - [WDR43_HUMAN]	34.2	3.4	3	3	3	4	1.02839	4	2.19281	1.0334	4	6.82771	0.960756	4	2.88134	1.02735	4	9.7271	1.02223	4	5.39866	677	74.8434	5.56689
A0PJ72	ABCF1 protein (Fragment) OS=Homo sapiens GN=ABCF1 PE=2 SV=1 - [A0PJ72_HUMAN]	34.19	9.66	2	1	2	3	1.07059	1		0.928902	1		0.92894	1		1.15577	1		0.999957	1		207	23.6697	9.5835
O14672	Disintegrin and metalloproteinase domain-containing protein 10 OS=Homo sapiens OX=9606 GN=ADAM10 PE=1 SV=1 - [ADA10_HUMAN]	34.1889	2.27	4	2	2	2	0.856316	2	9.74109	1.10619	2	15.8754	1.0225	2	0.838232	0.868477	2	11.0606	1.40025	2	11.0366	748	84.0877	7.76709
A0A0A0MRI1	GPALPP motifs-containing protein 1 OS=Homo sapiens OX=9606 GN=GPALPP1 PE=1 SV=1 - [A0A0A0MRI1_HUMAN]	34.18	2.66	2	1	1	1	1.03028	1		1.00984	1		0.906914	1		1.13129	1		1.13834	1		338	37.9486	5.41455
A0A0U1RQX0	Thioredoxin reductase 2, mitochondrial (Fragment) OS=Homo sapiens OX=9606 GN=TXNRD2 PE=1 SV=1 - [A0A0U1RQX0_HUMAN]	34.18	3.04	9	1	1	2	1.01226	2	0.311428	1.0297	2	2.36837	1.02346	2	1.22252	0.935172	2	0.520407	0.919214	2	0.381882	362	39.2772	6.45557
O94760	N(G),N(G)-dimethylarginine dimethylaminohydrolase 1 OS=Homo sapiens OX=9606 GN=DDAH1 PE=1 SV=3 - [DDAH1_HUMAN]	34.16	9.47	4	3	3	3	1.15184	3	1.21791	0.882809	3	17.9231	0.929249	3	6.09405	0.966755	3	1.55006	0.904614	3	3.16278	285	31.1019	5.80811
B3KQR7	cDNA PSEC0091 fis, clone PLACE1001683, highly similar to Cartilage-associated protein OS=Homo sapiens OX=9606 PE=2 SV=1 - [B3KQR7_HUMAN]	34.14	3.05	7	1	1	2	0.95778	2	4.01621	0.976168	2	1.33608	1.04434	2	4.33905	0.910453	2	4.60742	1.14053	2	24.0057	262	29.8581	9.39307
Q14657	EKC/KEOPS complex subunit LAGE3 OS=Homo sapiens OX=9606 GN=LAGE3 PE=1 SV=2 - [LAGE3_HUMAN]	34.1205	27.27	1	2	2	3	1.08406	3	0.608869	1.00168	3	3.28954	1.0263	3	6.4229	0.9956	3	12.7191	0.999711	3	5.18983	143	14.7946	8.63135
Q9H4H8	Protein FAM83D OS=Homo sapiens OX=9606 GN=FAM83D PE=1 SV=3 - [FA83D_HUMAN]	34.1	1.37	2	1	1	1	1.00357	1		1.11647	1		0.908263	1		0.964121	1		1.37076	1		585	64.3843	6.53662
Q9Y5A9	YTH domain-containing family protein 2 OS=Homo sapiens GN=YTHDF2 PE=1 SV=2 - [YTHD2_HUMAN]	34.06	3.11	2	1	2	3	1.09542	1		0.977082	1		0.926492	1		1.10499	1		0.940577	1		579	62.2957	8.79248
B4DS58	cDNA FLJ57834, moderately similar to Mus musculus NHS-like 1 (Nhsl1), mRNA OS=Homo sapiens OX=9606 PE=2 SV=1 - [B4DS58_HUMAN]	34.05	2.38	2	1	1	3	0.956682	3	12.1239	1.275	3	21.2769	1.02749	3	1.41135	0.962009	3	35.194	0.914932	2	19.692	336	35.2328	5.17334
B0AZT6	cDNA, FLJ79526 OS=Homo sapiens OX=9606 PE=2 SV=1 - [B0AZT6_HUMAN]	34.03	23.36	4	3	3	4	1.04002	4	3.60819	0.983282	4	10.7208	1.00247	4	2.32121	0.992033	4	8.21913	0.785759	4	3.87574	107	12.0058	7.60596
Q14669	E3 ubiquitin-protein ligase TRIP12 OS=Homo sapiens GN=TRIP12 PE=1 SV=1 - [TRIPC_HUMAN]	33.9861	3.46	9	5	6	10	1.02447	5	7.13489	0.976127	4	4.65184	0.960362	5	3.98285	1.0734	5	3.13237	1.10534	4	4.15514	1992	220.296	8.48486
F5GX39	Transmembrane emp24 domain-containing protein 2 OS=Homo sapiens OX=9606 GN=TMED2 PE=1 SV=1 - [F5GX39_HUMAN]	33.9657	36.21	5	5	5	11	0.917702	11	11.6101	0.958866	11	7.01244	1.01539	11	11.0323	1.03753	11	11.7694	0.953548	11	14.2988	116	13.6218	6.30322
E5KN59	Peptidyl-prolyl cis-trans isomerase D OS=Homo sapiens OX=9606 PE=4 SV=1 - [E5KN59_HUMAN]	33.94	12.7	7	4	6	9	0.987874	4	3.44443	0.905017	4	3.59524	1.02391	4	7.43669	1.04683	4	1.91375	0.878752	4	24.9888	370	40.7379	7.21045
A8K4A8	cDNA FLJ76156, highly similar to Homo sapiens aspartyl-tRNA synthetase 2 (DARS2), mRNA OS=Homo sapiens PE=2 SV=1 - [A8K4A8_HUMAN]	33.93	6.2	41	3	5	9	0.954114	6	7.26052	1.07156	6	13.5272	0.95079	6	6.10093	0.932003	6	5.5504	1.11689	6	18.0138	645	73.5281	7.84033
O75400	Pre-mRNA-processing factor 40 homolog A OS=Homo sapiens GN=PRPF40A PE=1 SV=2 - [PR40A_HUMAN]	33.913	4.81	5	5	5	5	1.00153	5	3.39844	0.973029	5	0.539068	1.01579	5	4.94574	1.00468	5	7.04487	0.9271	5	13.5104	957	108.737	7.56201
B4DDG9	cDNA FLJ53856, highly similar to 5-aminolevulinate synthase, nonspecific, mitochondrial (EC 2.3.1.37) OS=Homo sapiens OX=9606 PE=2 SV=1 - [B4DDG9_HUMAN]	33.88	5.68	3	3	3	4	1.08367	4	21.8067	1.17103	4	10.9735	0.94705	4	14.1121	0.957299	4	3.73457	1.0733	4	14.3496	440	48.8017	8.35303
Q8WXI4	Acyl-coenzyme A thioesterase 11 OS=Homo sapiens OX=9606 GN=ACOT11 PE=1 SV=1 - [ACO11_HUMAN]	33.86	1.15	1	1	1	1	1.09095	1		0.946518	1		0.940991	1		1.07148	1		1.019	1		607	68.4486	8.35303
E9PKJ0	Protein wntless homolog (Fragment) OS=Homo sapiens OX=9606 GN=WLS PE=1 SV=1 - [E9PKJ0_HUMAN]	33.85	5.74	8	1	1	1	0.984967	1		1.1368	1		0.97891	1		0.849874	1		1.2338	1		122	14.4044	9.05615
Q16630	Cleavage and polyadenylation specificity factor subunit 6 OS=Homo sapiens GN=CPSF6 PE=1 SV=2 - [CPSF6_HUMAN]	33.8483	6.53	4	4	4	7	0.962104	7	12.0892	1.18153	7	7.15272	0.963383	7	6.89127	1.03552	7	18.9345	0.943709	6	7.84029	551	59.1734	7.15186
Q15059	Bromodomain-containing protein 3 OS=Homo sapiens GN=BRD3 PE=1 SV=1 - [BRD3_HUMAN]	33.83	3.31	4	1	2	2	0.966227	1		0.837185	1		1.14035	1		0.883158	1		0.942087	1		726	79.4921	9.36377
B3KSJ3	cDNA FLJ36409 fis, clone THYMU2010448, highly similar to Regulator of nonsense transcripts 3B OS=Homo sapiens PE=2 SV=1 - [B3KSJ3_HUMAN]	33.83	5.74	6	2	3	4	1.03431	2	0.229625	1.00436	2	7.02429	0.995503	2	5.85099	1.0772	2	2.32259	0.612383	2	110.373	470	56.0802	9.39307
A0A024RD56	Tight junction associated protein 1 (Peripheral), isoform CRA_a OS=Homo sapiens OX=9606 GN=TJAP1 PE=4 SV=1 - [A0A024RD56_HUMAN]	33.82	3.84	6	2	2	2	0.983289	2	21.4214	0.945552	2	14.9857	1.13775	2	25.9161	0.859207	2	5.24347	1.11813	1		547	60.6839	5.90967
Q99797	Mitochondrial intermediate peptidase OS=Homo sapiens OX=9606 GN=MIPEP PE=1 SV=2 - [MIPEP_HUMAN]	33.81	0.98	1	1	1	1	1.03599	1		0.943766	1		1.06122	1		0.917113	1		0.855362	1		713	80.5888	7.04932
H7C152	Autophagy-related protein 9A (Fragment) OS=Homo sapiens OX=9606 GN=ATG9A PE=1 SV=1 - [H7C152_HUMAN]	33.8	3.53	5	1	1	1	0.944929	1		1.07768	1		0.939434	1		1.08842	1		1.17456	1		255	26.9592	6.16357
B3KXE7	cDNA FLJ45304 fis, clone BRHIP3003984, highly similar to IkappaB kinase complex-associated protein OS=Homo sapiens OX=9606 PE=2 SV=1 - [B3KXE7_HUMAN]	33.78	1.93	8	2	2	3	1.03431	3	3.35045	0.970477	3	11.4969	0.958337	3	4.5852	1.02393	3	10.5065	1.02655	3	8.52594	983	111.444	6.26514
B4DI19	cDNA FLJ59524, highly similar to Cysteinyl-tRNA synthetase (EC 6.1.1.16) OS=Homo sapiens PE=2 SV=1 - [B4DI19_HUMAN]	33.74	4.83	9	3	5	6	0.976103	4	1.78899	1.04395	4	9.79185	1.02814	4	5.37389	0.970171	4	4.23273	0.95856	4	22.4102	662	75.6384	6.59521
C9JQD4	Peptidyl-prolyl cis-trans isomerase (Fragment) OS=Homo sapiens OX=9606 GN=PPIH PE=1 SV=1 - [C9JQD4_HUMAN]	33.72	29.17	7	3	5	23	1.07737	5	9.61709	0.927015	5	5.12416	1.00426	5	4.42385	1.04996	5	2.79807	0.830611	5	17.7413	144	15.79	8.71924
E9PEW5	Unconventional myosin-X OS=Homo sapiens OX=9606 GN=MYO10 PE=1 SV=1 - [E9PEW5_HUMAN]	33.69	1.15	15	1	3	4	0.949771	1		1.05517	1		0.986949	1		0.919173	1		1.32784	1		1397	161.389	6.25244
C9JDE9	3-ketoacyl-CoA thiolase, peroxisomal OS=Homo sapiens GN=ACAA1 PE=2 SV=1 - [C9JDE9_HUMAN]	33.67	7.31	8	2	3	5	0.966173	4	6.06515	0.872568	4	22.9416	1.10543	4	2.51768	0.924242	4	9.06494	0.799805	3	11.4491	383	40.244	8.85107
Q9Y2U8	Inner nuclear membrane protein Man1 OS=Homo sapiens OX=9606 GN=LEMD3 PE=1 SV=2 - [MAN1_HUMAN]	33.67	2.2	3	3	3	4	1.05975	4	9.50689	1.15327	4	3.40102	0.911919	4	5.36569	0.970363	4	4.37049	1.1116	4	13.4186	911	99.9351	7.54736
I3L0S1	Phosphoribosyl pyrophosphate synthase-associated protein 2 (Fragment) OS=Homo sapiens OX=9606 GN=PRPSAP2 PE=1 SV=1 - [I3L0S1_HUMAN]	33.67	8.46	6	1	2	2	1.06598	1		0.927041	1		0.927419	1		1.06903	1		1.23527	1		260	28.7309	5.61768
P20618	Proteasome subunit beta type-1 OS=Homo sapiens OX=9606 GN=PSMB1 PE=1 SV=2 - [PSB1_HUMAN]	33.6333	21.16	3	5	5	8	1.03278	8	2.42506	0.899393	7	3.50223	1.07534	8	9.28311	1.00267	8	5.51618	0.925269	7	10.3826	241	26.4724	8.1333
C9JXG8	Ran-specific GTPase-activating protein (Fragment) OS=Homo sapiens GN=RANBP1 PE=2 SV=2 - [C9JXG8_HUMAN]	33.6333	11.03	8	2	2	4	1.02365	4	4.55959	0.838153	4	21.4723	1.06927	4	11.1068	0.989773	4	0.948965	0.757194	4	31.1875	145	16.8897	8.52881
F8VXL2	Dynein light chain 1, cytoplasmic OS=Homo sapiens GN=DYNLL1 PE=2 SV=1 - [F8VXL2_HUMAN]	33.61	25.53	14	1	2	8	1.02477	5	3.80051	1.00137	5	2.38949	0.975262	5	0.341904	1.0277	5	4.89063	1.0054	5	4.74978	47	5.42265	5.33838
D3DQ38	Chromosome 1 open reading frame 123, isoform CRA_a OS=Homo sapiens OX=9606 GN=C1orf123 PE=4 SV=1 - [D3DQ38_HUMAN]	33.6	6.15	2	1	1	1	0.956479	1		0.871733	1		1.0938	1		0.971522	1		0.964008	1		130	14.5379	4.7417
B4DY32	Asparagine synthetase OS=Homo sapiens PE=2 SV=1 - [B4DY32_HUMAN]	33.59	6.28	4	4	4	4	0.99466	4	15.6483	1.08437	4	5.88449	0.952072	4	11.8035	1.06653	4	5.29554	1.03433	4	7.57318	478	54.827	6.40479
B7Z4K8	cDNA FLJ52869, highly similar to Homo sapiens basic leucine zipper and W2 domains 2 (BZW2), mRNA OS=Homo sapiens PE=2 SV=1 - [B7Z4K8_HUMAN]	33.5734	11.7	13	4	5	7	0.980339	6	7.35669	0.897096	6	4.94751	1.07918	6	8.59933	0.971128	6	8.64832	0.932284	6	5.51871	393	45.2795	6.66846
E7EQ69	N-alpha-acetyltransferase 50 OS=Homo sapiens GN=NAA50 PE=2 SV=1 - [E7EQ69_HUMAN]	33.52	23.81	8	4	4	7	0.920749	7	12.1911	1.05641	7	15.9464	1.05921	7	5.82223	0.928717	7	4.51235	0.856871	7	7.12729	168	19.299	8.80713
P02792	Ferritin light chain OS=Homo sapiens OX=9606 GN=FTL PE=1 SV=2 - [FRIL_HUMAN]	33.45	13.14	5	2	3	4	1.23181	3	0.345981	0.937363	3	1.93956	0.881743	3	1.43923	1.05494	3	10.9576	0.82157	3	10.6576	175	20.0071	5.78271
A0A087X282	Tax1-binding protein 3 OS=Homo sapiens OX=9606 GN=TAX1BP3 PE=1 SV=1 - [A0A087X282_HUMAN]	33.44	7.14	2	1	1	2	1.1326	2	3.26709	1.0337	2	2.70868	0.990001	2	2.86414	0.890998	2	5.91575	0.808273	2	1.79339	98	11.0427	9.24658
Q3ZAQ7	Vacuolar ATPase assembly integral membrane protein VMA21 OS=Homo sapiens OX=9606 GN=VMA21 PE=1 SV=1 - [VMA21_HUMAN]	33.43	11.88	1	1	1	1	0.906794	1		0.899382	1		1.0684	1		1.09645	1		0.92208	1		101	11.3469	7.23975
B4DDV4	cDNA FLJ52530, highly similar to Tumor protein D54 OS=Homo sapiens OX=9606 PE=2 SV=1 - [B4DDV4_HUMAN]	33.38	16.56	7	4	4	5	1.05807	5	4.50758	0.905676	5	7.46855	1.05889	5	3.18431	0.981054	5	10.2753	0.840881	5	7.56021	157	17.1658	8.96826
Q5JR08	Rho-related GTP-binding protein RhoC (Fragment) OS=Homo sapiens OX=9606 GN=RHOC PE=1 SV=8 - [Q5JR08_HUMAN]	33.38	22.87	12	4	6	7	1.04822	3	12.4838	1.32849	3	34.3688	0.769855	3	24.4322	1.08452	3	4.96056	1.46979	3	48.1694	188	21.509	6.58057
Q9C063	LYST-interacting protein LIP5 (Fragment) OS=Homo sapiens OX=9606 PE=2 SV=1 - [Q9C063_HUMAN]	33.37	8.07	4	2	2	3	0.986913	3	4.24719	0.995869	3	0.591135	1.01265	3	0.959227	1.03592	3	1.99255	0.946568	3	2.14509	223	25.8971	8.89502
A8K3Z5	Nucleoporin NUP53 OS=Homo sapiens PE=2 SV=1 - [A8K3Z5_HUMAN]	33.35	6.13	2	2	2	2	1.03218	2	7.89835	0.910885	2	7.53172	0.985788	2	4.41861	1.07037	2	22.3575	0.990148	2	13.0703	326	34.7925	9.36377
J3QS62	CDK5 regulatory subunit-associated protein 3 (Fragment) OS=Homo sapiens GN=CDK5RAP3 PE=2 SV=1 - [J3QS62_HUMAN]	33.31	9.69	15	1	2	2	0.981306	1		0.953573	1		1.02539	1		0.997373	1		1.04041	1		196	22.7976	8.07471
A0A024R0J9	Heterogeneous nuclear ribonucleoprotein U-like 1, isoform CRA_a OS=Homo sapiens OX=9606 GN=HNRPUL1 PE=4 SV=1 - [A0A024R0J9_HUMAN]	33.2459	12.3	15	10	10	14	1.01177	14	5.14088	0.979359	14	8.58976	0.972296	14	6.2252	1.02559	14	16.9872	1.03961	14	19.0013	756	84.741	8.77783
Q8IUR0	Trafficking protein particle complex subunit 5 OS=Homo sapiens OX=9606 GN=TRAPPC5 PE=1 SV=1 - [TPPC5_HUMAN]	33.24	4.26	1	1	1	2	0.918072	2	11.1771	0.937861	2	1.38501	1.09222	2	0.952595	1.01044	2	9.27779	0.841002	2	10.5633	188	20.7702	9.65674
Q9H9L3	Interferon-stimulated 20 kDa exonuclease-like 2 OS=Homo sapiens OX=9606 GN=ISG20L2 PE=1 SV=1 - [I20L2_HUMAN]	33.21	3.97	1	1	1	2	0.961901	2	11.3669	1.00789	2	0.485611	0.912839	2	3.63581	1.14714	2	19.4234	1.24304	2	28.4072	353	39.1296	9.93506
Q13443	Disintegrin and metalloproteinase domain-containing protein 9 OS=Homo sapiens OX=9606 GN=ADAM9 PE=1 SV=1 - [ADAM9_HUMAN]	33.19	4.52	4	4	4	4	0.958597	4	1.12766	1.09725	4	5.39736	0.993581	4	2.77125	0.971743	4	0.821981	1.09602	4	3.7391	819	90.4971	7.51807
H0YJ17	Neuroguidin (Fragment) OS=Homo sapiens OX=9606 GN=NGDN PE=1 SV=1 - [H0YJ17_HUMAN]	33.15	3.04	2	1	1	2	1.00888	2	4.11571	1.04162	2	9.00204	0.881955	2	8.09169	1.10962	2	5.84624	1.30099	2	27.3388	263	30.0387	9.45166
A8K964	cDNA FLJ75071, highly similar to Homo sapiens pinin, desmosome associated protein (PNN), mRNA OS=Homo sapiens OX=9606 PE=2 SV=1 - [A8K964_HUMAN]	33.1267	7.95	6	6	6	7	1.03963	7	4.36837	1.01716	7	4.06966	0.981031	7	1.49646	1.01471	7	3.75662	0.907633	7	6.24061	717	81.4929	7.37158
I3L397	Eukaryotic translation initiation factor 5A (Fragment) OS=Homo sapiens OX=9606 GN=EIF5A PE=1 SV=8 - [I3L397_HUMAN]	33.12	15.75	8	3	3	7	1.02632	7	6.42692	0.948327	7	5.59316	1.05204	7	5.16316	0.994319	7	5.27086	0.788994	7	11.4897	146	16.0089	4.99561
Q9NPD3	Exosome complex component RRP41 OS=Homo sapiens OX=9606 GN=EXOSC4 PE=1 SV=3 - [EXOS4_HUMAN]	33.12	6.53	2	2	2	2	1.07474	2	4.49871	0.917738	2	3.62224	1.04921	2	2.37649	0.888211	2	15.5135	0.910886	2	6.8601	245	26.3665	6.52197
O75923	Dysferlin OS=Homo sapiens OX=9606 GN=DYSF PE=1 SV=1 - [DYSF_HUMAN]	33.0833	1.59	1	3	4	6	0.960779	4	6.95096	0.986732	4	3.63101	0.982642	4	14.3986	0.899439	4	6.7421	1.13791	4	24.1517	2080	237.144	5.64307
Q6ZN29	cDNA FLJ16492 fis, clone CTONG2028758, highly similar to Mus musculus zfh-4 zinc-finger homeodomain protein 4 (Fragment) OS=Homo sapiens OX=9606 PE=2 SV=1 - [Q6ZN29_HUMAN]	33.06	1.21	4	1	1	2	0.828748	2	30.2446	1.11575	2	3.77276	0.849669	2	9.13683	1.15834	2	49.1872	1.54464	2	57.485	907	99.3153	6.7417
Q5U000	Cathepsin Z OS=Homo sapiens OX=9606 PE=2 SV=1 - [Q5U000_HUMAN]	33.05	13.2	2	4	4	4	0.984686	4	2.03295	1.03764	4	8.94646	1.00765	4	1.46052	0.990075	4	3.38197	0.937662	4	3.46659	303	33.8462	7.10791
Q9Y4E8	Ubiquitin carboxyl-terminal hydrolase 15 OS=Homo sapiens OX=9606 GN=USP15 PE=1 SV=3 - [UBP15_HUMAN]	33.03	2.34	2	2	2	3	1.00872	3	0.778155	1.00078	3	7.36985	0.978069	3	4.48365	1.0149	3	12.4199	0.930914	3	0.817212	981	112.348	5.22412
H7C0R6	THUMP domain-containing protein 3 (Fragment) OS=Homo sapiens OX=9606 GN=THUMPD3 PE=1 SV=1 - [H7C0R6_HUMAN]	33.01	4.31	3	1	1	4	0.966459	4	5.0709	1.10126	4	6.23451	0.971682	4	2.47202	1.0357	4	8.12152	1.09138	4	1.30659	232	25.9238	5.38916
A0JP11	Phosphoinositide-3-kinase, regulatory subunit 4 OS=Homo sapiens OX=9606 GN=PIK3R4 PE=2 SV=1 - [A0JP11_HUMAN]	32.99	1.55	6	3	3	3	0.954171	3	3.36409	1.05054	3	1.29886	0.98254	3	3.8433	1.02873	3	6.51039	0.979837	3	23.4858	1358	153.062	7.2251
C9J2P0	Ubiquitin-conjugating enzyme E2 E1 (Fragment) OS=Homo sapiens OX=9606 GN=UBE2E1 PE=1 SV=1 - [C9J2P0_HUMAN]	32.94	11.56	2	1	1	2	1.09523	2	4.38169	1.02239	2	4.32992	0.993995	2	2.94775	1.07196	2	24.272	0.944984	1		147	16.2001	8.55811
H0YDG7	Serine/threonine-protein phosphatase 2A 65 kDa regulatory subunit A beta isoform (Fragment) OS=Homo sapiens OX=9606 GN=PPP2R1B PE=1 SV=1 - [H0YDG7_HUMAN]	32.9	8.04	4	1	2	3	0.793927	1		1.63196	1		0.804826	1		1.23011	1		0.869092	1		224	24.7381	5.021
H7C446	Suppressor of SWI4 1 homolog (Fragment) OS=Homo sapiens OX=9606 GN=PPAN PE=1 SV=1 - [H7C446_HUMAN]	32.84	8.17	5	2	2	2	0.908442	2	11.3492	1.19594	2	18.1799	0.966477	2	1.93085	0.95316	2	0.88865	1.15265	2	2.00086	208	23.2043	10.8433
B4E2T6	cDNA FLJ58231, highly similar to NMDA receptor-regulated protein 1 OS=Homo sapiens PE=2 SV=1 - [B4E2T6_HUMAN]	32.8333	10.81	5	9	10	11	1.01004	10	5.02198	0.974093	10	5.16106	0.986224	10	5.74553	1.05824	10	3.98579	0.991363	10	9.31652	740	86.486	6.43018
Q12965	Unconventional myosin-Ie OS=Homo sapiens OX=9606 GN=MYO1E PE=1 SV=2 - [MYO1E_HUMAN]	32.76	1.81	4	2	2	2	0.909061	2	6.64529	0.994189	2	2.57741	1.07558	2	3.74391	0.975956	2	5.19833	0.929167	2	10.824	1108	126.982	8.92432
P05026	Sodium/potassium-transporting ATPase subunit beta-1 OS=Homo sapiens OX=9606 GN=ATP1B1 PE=1 SV=1 - [AT1B1_HUMAN]	32.75	14.85	6	5	5	5	1.0339	5	1.95407	0.925457	5	14.7684	1.00533	5	6.39862	1.01536	5	7.31547	0.984156	5	9.77325	303	35.0389	8.52881
Q4W5E0	Putative uncharacterized protein MOB4A (Fragment) OS=Homo sapiens GN=MOB4A PE=2 SV=1 - [Q4W5E0_HUMAN]	32.7447	10.22	5	2	2	6	0.974337	6	9.59055	0.97419	6	4.99277	0.990265	6	6.43099	0.978106	6	7.84465	1.04384	6	17.6893	186	21.4417	6.94678
E9PS48	NADH dehydrogenase [ubiquinone] iron-sulfur protein 3, mitochondrial OS=Homo sapiens OX=9606 GN=NDUFS3 PE=1 SV=1 - [E9PS48_HUMAN]	32.72	13.66	5	2	2	4	1.08794	4	2.52134	1.05952	4	5.23321	0.931657	4	4.01505	0.913851	4	3.93696	1.10424	4	7.39616	161	17.496	8.11865
Q96I25	Splicing factor 45 OS=Homo sapiens GN=RBM17 PE=1 SV=1 - [SPF45_HUMAN]	32.69	8.73	5	4	4	4	1.0231	4	3.34646	0.969126	4	12.2613	1.02973	4	5.57511	0.953015	4	4.83596	0.861498	4	14.4051	401	44.9339	5.97314
E9PK47	Alpha-1,4 glucan phosphorylase OS=Homo sapiens OX=9606 GN=PYGL PE=1 SV=1 - [E9PK47_HUMAN]	32.67	4.52	4	2	5	6	0.998287	2	6.36544	1.04389	2	1.61523	1.00304	2	4.34767	0.978832	2	8.26618	0.94046	2	11.1563	819	94.0106	7.31299
Q9NXW2	DnaJ homolog subfamily B member 12 OS=Homo sapiens OX=9606 GN=DNAJB12 PE=1 SV=4 - [DJB12_HUMAN]	32.66	5.33	2	1	1	1	1.10041	1		0.799391	1		0.890597	1		1.31042	1		1.06202	1		375	41.7928	8.52881
B7Z2L0	B-cell receptor-associated protein 29 OS=Homo sapiens OX=9606 GN=BCAP29 PE=1 SV=1 - [B7Z2L0_HUMAN]	32.56	11.56	7	2	2	3	0.922946	3	4.0023	1.02009	3	18.1213	1.01329	3	13.268	0.997507	3	24.9492	1.15462	3	23.5936	147	17.3633	9.5249
A0A0M3HER2	Centromere protein V OS=Homo sapiens OX=9606 GN=CENPV PE=1 SV=1 - [A0A0M3HER2_HUMAN]	32.54	6.29	2	1	1	1	0.92367	1		0.843587	1		0.972437	1		1.26831	1		1.16189	1		175	18.7957	10.0522
B7Z788	cDNA FLJ59090, highly similar to Vacuolar ATP synthase subunit d (EC 3.6.3.14) OS=Homo sapiens OX=9606 PE=2 SV=1 - [B7Z788_HUMAN]	32.52	5.47	8	2	2	2	0.932967	2	10.5258	0.989087	2	7.16424	1.02888	2	5.07531	1.01923	2	2.73192	1.03013	2	11.0311	274	31.6299	5.2876
Q75MT5	Putative uncharacterized protein RFC2 OS=Homo sapiens GN=RFC2 PE=2 SV=1 - [Q75MT5_HUMAN]	32.52	10.94	5	1	4	5	1.09041	1		0.914062	1		1.01601	1		0.961558	1		0.907114	1		320	35.2209	5.5415
Q3ZTS5	BTB domain containing 1 OS=Homo sapiens OX=9606 GN=BTBD1 PE=2 SV=1 - [Q3ZTS5_HUMAN]	32.51	2.07	2	1	1	1	1.05886	1		0.996089	1		0.933397	1		1.01099	1		1.20148	1		482	52.6917	6.1001
U3KQC1	WD repeat-containing protein 18 (Fragment) OS=Homo sapiens GN=WDR18 PE=4 SV=1 - [U3KQC1_HUMAN]	32.5	4.57	4	2	2	4	0.988583	4	2.69571	1.05258	4	5.09327	0.969198	4	0.956985	1.01097	4	2.83984	1.05837	4	16.886	394	43.32	6.85889
B5LY71	Uridine monophosphate synthetase isoform I OS=Homo sapiens GN=UMPS PE=2 SV=1 - [B5LY71_HUMAN]	32.4967	8.54	10	6	6	6	0.932942	6	5.6076	0.963725	6	7.55685	0.995368	6	5.74641	1.08879	6	4.94233	0.899052	6	13.4341	480	52.2436	7.23975
Q53H12	Acylglycerol kinase, mitochondrial OS=Homo sapiens OX=9606 GN=AGK PE=1 SV=2 - [AGK_HUMAN]	32.4851	8.06	7	4	4	5	0.976114	5	4.65685	1.01538	5	5.15322	1.02135	5	4.84553	1.00316	5	4.18665	1.01944	4	10.9032	422	47.1074	8.08936
H3BP71	E3 ubiquitin-protein ligase BRE1B OS=Homo sapiens OX=9606 GN=RNF40 PE=1 SV=2 - [H3BP71_HUMAN]	32.48	4.79	22	4	5	6	1.00447	5	11.8488	0.96543	5	20.401	0.958653	5	3.79275	0.928094	5	9.75096	1.18707	5	13.4779	961	108.982	6.55127
F8VUB6	Aladin (Fragment) OS=Homo sapiens OX=9606 GN=AAAS PE=1 SV=1 - [F8VUB6_HUMAN]	32.44	2.53	4	1	1	1	0.922911	1		1.2074	1		0.968866	1		0.978228	1		1.03358	1		277	30.2756	7.72314
B4DWI8	cDNA FLJ57805, highly similar to Homo sapiens paraspeckle component 1 (PSPC1), transcript variant alpha, mRNA OS=Homo sapiens PE=2 SV=1 - [B4DWI8_HUMAN]	32.43	14.25	5	5	10	12	1.00156	6	4.89083	1.0571	6	8.77099	0.9884	6	4.97141	0.951691	6	8.03994	1.10864	5	12.1431	463	52.5461	7.25439
C9J2Q4	Septin-2 (Fragment) OS=Homo sapiens OX=9606 GN=SEPT2 PE=1 SV=1 - [C9J2Q4_HUMAN]	32.42	9.24	12	2	2	2	1.04996	2	5.2238	1.11406	2	5.19155	0.982804	2	3.51647	0.916447	2	5.93584	0.875049	2	14.7159	184	21.0739	5.46533
Q53TH1	Uncharacterized protein PSMD14 (Fragment) OS=Homo sapiens OX=9606 GN=PSMD14 PE=4 SV=1 - [Q53TH1_HUMAN]	32.41	17.95	4	4	4	7	0.990235	7	5.92523	0.998384	7	7.30705	1.02136	7	4.20666	1.00304	7	5.81144	0.907179	7	11.4597	156	18.0512	7.28369
O95425	Supervillin OS=Homo sapiens OX=9606 GN=SVIL PE=1 SV=2 - [SVIL_HUMAN]	32.38	0.41	1	1	1	1	0.940981	1		1.14348	1		0.93207	1		0.981222	1		1.33471	1		2214	247.593	6.97607
H0YA24	Pleiotropic regulator 1 (Fragment) OS=Homo sapiens OX=9606 GN=PLRG1 PE=1 SV=1 - [H0YA24_HUMAN]	32.38	16.03	3	2	2	3	0.949669	3	16.732	0.966106	3	6.3311	1.11148	3	18.2193	0.972706	3	6.64775	0.92372	2	43.2928	156	17.3591	9.53955
B2R802	cDNA, FLJ93681, highly similar to Homo sapiens small nuclear ribonucleoprotein polypeptide A (SNRPA), mRNA OS=Homo sapiens PE=2 SV=1 - [B2R802_HUMAN]	32.36	11.7	9	2	4	9	1.02355	7	5.69217	1.01831	7	3.44842	1.00701	7	2.7741	0.969916	7	0.173648	1.02844	7	29.8901	282	31.2872	9.86182
Q13418	Integrin-linked protein kinase OS=Homo sapiens GN=ILK PE=1 SV=2 - [ILK_HUMAN]	32.35	13.94	6	9	9	16	0.990041	16	2.97631	0.997793	16	6.78927	0.996932	16	2.87861	1.01156	16	6.57759	1.05353	16	14.2205	452	51.3859	8.07471
B4E1T1	cDNA FLJ54081, highly similar to Keratin, type II cytoskeletal 5 OS=Homo sapiens PE=2 SV=1 - [B4E1T1_HUMAN]	32.2808	14.77	33	4	10	27	0.933954	7	10.3483	1.11017	7	10.9993	0.868729	7	12.2505	1.0812	7	15.7375	1.70142	7	24.9891	555	58.8143	5.97314
B3KNS8	cDNA FLJ30322 fis, clone BRACE2006703, highly similar to Surfeit locus protein 6 OS=Homo sapiens PE=2 SV=1 - [B3KNS8_HUMAN]	32.27	6.65	2	2	2	2	0.89166	2	15.8315	0.933622	2	15.7057	1.06582	2	16.7517	0.953422	2	18.9652	1.15619	2	14.8266	361	41.4836	10.5942
B3KX64	cDNA FLJ44873 fis, clone BRAMY2023939, highly similar to Homo sapiens calmodulin regulated spectrin-associated protein 1-like 1 (CAMSAP1L1), mRNA (Fragment) OS=Homo sapiens OX=9606 PE=2 SV=1 - [B3KX64_HUMAN]	32.27	1.15	3	1	1	1	1.04083	1		1.0665	1		0.93249	1		1.03704	1		1.04242	1		697	77.9275	5.61768
E9PKP7	Nucleolar transcription factor 1 OS=Homo sapiens GN=UBTF PE=2 SV=1 - [E9PKP7_HUMAN]	32.27	9.53	10	8	8	11	1.05919	11	9.75057	0.981732	11	9.33673	0.970391	11	1.56432	1.04145	11	6.50044	1.07574	10	13.0752	745	87.3802	9.89111
P52701	DNA mismatch repair protein Msh6 OS=Homo sapiens GN=MSH6 PE=1 SV=2 - [MSH6_HUMAN]	32.25	1.32	4	2	2	8	0.981408	8	7.26556	1.04019	8	27.7774	0.94047	8	9.74873	1.11147	8	12.7641	1.09198	8	12.0385	1360	152.689	6.90283
H0YNX5	Signal peptidase complex catalytic subunit SEC11 (Fragment) OS=Homo sapiens OX=9606 GN=SEC11A PE=1 SV=1 - [H0YNX5_HUMAN]	32.25	30.19	8	4	4	5	1.0177	5	7.07557	0.961614	5	10.6342	0.996441	5	11.2859	0.984068	5	3.11657	1.0668	5	10.6086	106	11.9784	8.57275
P08708	40S ribosomal protein S17 OS=Homo sapiens OX=9606 GN=RPS17 PE=1 SV=2 - [RS17_HUMAN]	32.23	13.33	10	4	4	7	0.989254	6	4.01444	0.981671	6	8.9041	1.00198	6	2.35772	0.989437	6	2.90493	1.22279	6	19.804	135	15.5404	9.84717
A0A0S2Z5C4	Sulfatase modifying factor 2 isoform 4 OS=Homo sapiens OX=9606 GN=SUMF2 PE=2 SV=1 - [A0A0S2Z5C4_HUMAN]	32.21	13.83	21	2	2	2	0.890657	2	0.291574	1.14572	2	13.3162	1.00368	2	4.97483	1.01038	2	0.361997	0.984885	2	3.5683	188	20.8791	5.46533
H3BR35	Eukaryotic peptide chain release factor GTP-binding subunit ERF3A (Fragment) OS=Homo sapiens OX=9606 GN=GSPT1 PE=1 SV=1 - [H3BR35_HUMAN]	32.18	9.68	8	6	6	10	1.02255	10	3.15636	0.955447	10	9.21435	0.97404	10	3.20339	1.03857	10	8.8278	1.00896	10	8.77678	475	52.9087	5.63037
B4DPT1	cDNA FLJ51524, highly similar to Set1/Ash2 histone methyltransferase complex subunit ASH2 OS=Homo sapiens PE=2 SV=1 - [B4DPT1_HUMAN]	32.17	2.45	4	2	2	3	1.02794	3	2.03975	0.930809	3	10.0701	1.01267	3	2.99607	0.897295	3	3.80872	1.20803	3	23.9738	489	55.2314	8.19189
Q71UM5	40S ribosomal protein S27-like OS=Homo sapiens GN=RPS27L PE=1 SV=3 - [RS27L_HUMAN]	32.16	22.62	6	2	2	7	0.956565	7	3.71704	1.02117	7	8.58193	0.994388	7	1.55804	1.02043	7	3.12693	1.15466	7	11.0397	84	9.47087	9.45166
Q9H078	Caseinolytic peptidase B protein homolog OS=Homo sapiens GN=CLPB PE=1 SV=1 - [CLPB_HUMAN]	32.13	4.24	6	4	4	5	0.957083	5	3.94552	0.964476	5	0.237919	1.08328	5	1.63134	0.966734	5	2.21551	0.885105	5	12.7586	707	78.68	9.01221
H3BRM5	Cytochrome c oxidase subunit 5A, mitochondrial OS=Homo sapiens GN=COX5A PE=2 SV=1 - [H3BRM5_HUMAN]	32.12	23.19	4	2	2	2	1.03121	2	7.17589	0.946515	2	1.91218	1.04938	2	2.42658	0.997005	2	3.66042	0.739406	2	6.82842	69	7.76621	6.02393
B7ZMC1	Uncharacterized protein OS=Homo sapiens OX=9606 PE=2 SV=1 - [B7ZMC1_HUMAN]	32.07	5.32	9	2	2	2	0.945412	2	14.7854	0.932062	2	10.7969	1.06265	2	5.14512	0.990812	2	0.139966	0.975305	2	9.90531	395	43.7337	6.99072
Q9UI26	Importin-11 OS=Homo sapiens OX=9606 GN=IPO11 PE=1 SV=1 - [IPO11_HUMAN]	32.05	2.56	6	2	2	3	0.936279	3	14.7845	0.981998	3	6.31544	1.00629	3	2.03634	1.06048	3	8.30001	0.899678	3	54.2738	975	112.463	5.24951
Q53G42	mRNA decapping enzyme variant (Fragment) OS=Homo sapiens OX=9606 PE=2 SV=1 - [Q53G42_HUMAN]	32.0474	10.39	2	3	3	3	0.938254	3	8.58749	0.99425	3	7.27563	1.0835	3	0.955388	0.942896	3	12.6915	0.97254	3	6.00815	337	38.586	6.37939
O95782	AP-2 complex subunit alpha-1 OS=Homo sapiens OX=9606 GN=AP2A1 PE=1 SV=3 - [AP2A1_HUMAN]	31.98	5.94	21	7	7	9	0.980735	9	3.21576	1.02463	9	10.5783	0.995152	9	5.51685	1.00392	9	8.85398	1.01785	9	16.3054	977	107.478	7.03467
A8K359	cDNA FLJ76102, highly similar to Homo sapiens excision repair cross-complementing rodent repair deficiency, complementation group 3 (xeroderma pigmentosum group B complementing) (ERCC3), mRNA OS=Homo sapiens PE=2 SV=1 - [A8K359_HUMAN]	31.97	2.56	8	2	2	2	1.10251	2	16.8768	1.17857	2	22.6226	0.996367	2	0.886962	0.870458	2	26.5303	1.00339	1		782	89.231	7.2251
Q9Y6G9	Cytoplasmic dynein 1 light intermediate chain 1 OS=Homo sapiens GN=DYNC1LI1 PE=1 SV=3 - [DC1L1_HUMAN]	31.95	9.37	5	5	5	6	1.05336	6	1.44403	0.965016	6	5.71975	0.993504	6	3.61827	1.02245	6	2.37673	1.00804	6	15.9276	523	56.544	6.41748
H0YG54	Oligoribonuclease, mitochondrial OS=Homo sapiens OX=9606 GN=REXO2 PE=1 SV=2 - [H0YG54_HUMAN]	31.95	6.38	4	2	2	2	1.03501	2	4.09631	0.861546	2	3.30762	0.954855	2	14.823	1.1235	2	4.74657	1.08119	2	63.26	188	21.8341	6.30322
O94927	HAUS augmin-like complex subunit 5 OS=Homo sapiens GN=HAUS5 PE=1 SV=2 - [HAUS5_HUMAN]	31.9388	1.26	1	1	1	2	1.05513	2	0.840902	1.08772	2	16.0097	0.933551	2	0.371148	1.15449	2	19.3954	1.24351	1		633	71.638	8.51416
B4DFW6	cDNA FLJ52483, highly similar to Homo sapiens cytidylate kinase (CMPK), mRNA OS=Homo sapiens OX=9606 PE=2 SV=1 - [B4DFW6_HUMAN]	31.9167	15.98	6	3	3	5	1.014	5	7.60827	0.802157	4	13.7931	1.1382	5	17.3375	1.02203	5	18.8239	0.906277	3	11.8906	169	19.0899	9.0708
K7EQX8	Matrix-remodeling-associated protein 7 OS=Homo sapiens OX=9606 GN=MXRA7 PE=1 SV=1 - [K7EQX8_HUMAN]	31.89	73.33	2	1	1	2	0.962674	2	4.47305	0.853581	2	14.4891	1.05228	2	1.58583	1.06726	2	3.24197	0.991515	2	12.4345	15	1.91082	4.08154
Q9NYK5	39S ribosomal protein L39, mitochondrial OS=Homo sapiens OX=9606 GN=MRPL39 PE=1 SV=3 - [RM39_HUMAN]	31.84	5.33	2	3	3	5	1.00791	5	1.57618	1.02629	5	3.33851	0.981643	5	1.33356	1.03059	5	0.888871	0.999939	5	10.4395	338	38.6867	7.6499
J3QR09	Ribosomal protein L19 OS=Homo sapiens GN=RPL19 PE=3 SV=1 - [J3QR09_HUMAN]	31.8303	18.13	10	4	6	10	0.9118	7	9.24996	1.15277	7	8.56545	0.994668	7	6.19996	0.953583	7	7.63652	1.31531	7	15.4964	193	23.1201	11.4731
Q86VU2	Non-specific serine/threonine protein kinase OS=Homo sapiens OX=9606 PE=2 SV=1 - [Q86VU2_HUMAN]	31.82	3.82	5	2	2	4	0.864795	4	6.80847	1.37731	4	7.17856	0.931896	4	1.17163	0.857205	4	14.8695	1.45975	4	6.75947	524	58.0605	9.0415
A8K4D5	Kynureninase OS=Homo sapiens OX=9606 GN=KYNU PE=2 SV=1 - [A8K4D5_HUMAN]	31.79	3.23	9	2	2	2	0.926955	2	0.145872	0.98564	2	3.6765	1.06051	2	1.43503	1.01147	2	13.0573	0.870562	2	35.3362	465	52.3062	7.03467
B2R6X2	Beta-glucuronidase OS=Homo sapiens OX=9606 PE=2 SV=1 - [B2R6X2_HUMAN]	31.77	2.3	4	2	2	2	1.0635	2	7.33663	1.04752	2	4.90737	0.945389	2	2.792	0.935225	2	0.313197	1.16836	2	0.74988	651	74.6586	7.02002
Q969E4	Transcription elongation factor A protein-like 3 OS=Homo sapiens OX=9606 GN=TCEAL3 PE=1 SV=1 - [TCAL3_HUMAN]	31.77	16	4	3	3	5	1.0719	5	3.18446	0.904509	5	4.28517	1.02101	5	6.65062	0.912994	5	15.7623	1.11182	5	21.6398	200	22.4886	4.91943
E9PMB9	Malic enzyme (Fragment) OS=Homo sapiens OX=9606 GN=ME3 PE=1 SV=8 - [E9PMB9_HUMAN]	31.76	5	19	4	4	4	0.973705	4	6.71977	0.90643	4	11.8504	0.994445	4	8.96734	1.07602	4	9.58004	1.16005	3	0.562563	580	64.2364	8.33838
Q8N4P8	Nucleolar GTP-binding protein 1 (Fragment) OS=Homo sapiens GN=GTPBP4 PE=2 SV=1 - [Q8N4P8_HUMAN]	31.76	9.18	6	8	8	9	0.901659	9	10.3925	1.12071	9	7.55791	0.935446	9	10.6273	1.06894	9	13.3284	1.13823	9	16.2004	632	73.6628	9.5542
Q2VPK5	Cytoplasmic tRNA 2-thiolation protein 2 OS=Homo sapiens GN=CTU2 PE=1 SV=1 - [CTU2_HUMAN]	31.74	2.14	2	1	1	1	0.947452	1		1.09757	1		1.04809	1		0.841748	1		1.05455	1		515	56.071	6.31592
Q9ULX6	A-kinase anchor protein 8-like OS=Homo sapiens OX=9606 GN=AKAP8L PE=1 SV=3 - [AKP8L_HUMAN]	31.72	2.79	4	2	2	2	1.11181	2	9.33131	0.983883	2	4.26887	0.956678	2	5.31264	1.03384	2	0.873351	0.844248	2	9.00556	646	71.6037	5.07178
Q13546	Receptor-interacting serine/threonine-protein kinase 1 OS=Homo sapiens OX=9606 GN=RIPK1 PE=1 SV=3 - [RIPK1_HUMAN]	31.71	1.49	1	1	1	1	1.03986	1		1.02049	1		0.969517	1		0.854702	1		1.36374	1		671	75.8826	6.32861
B4DKN9	cDNA FLJ57740, highly similar to Transforming protein RhoA OS=Homo sapiens PE=2 SV=1 - [B4DKN9_HUMAN]	31.7	21.97	14	3	5	8	0.864661	5	6.94702	1.10084	5	10.6849	1.00137	5	3.89974	0.925405	5	8.38113	1.11486	5	14.8762	173	19.557	8.22119
P50443	Sulfate transporter OS=Homo sapiens OX=9606 GN=SLC26A2 PE=1 SV=2 - [S26A2_HUMAN]	31.64	2.03	2	2	2	3	0.984642	3	5.17846	0.928371	3	14.5164	1.00286	3	2.7484	1.04505	3	0.76184	0.957087	3	11.3222	739	81.6089	8.38232
Q3B7W7	TMED7 protein (Fragment) OS=Homo sapiens OX=9606 GN=TMED7 PE=2 SV=1 - [Q3B7W7_HUMAN]	31.64	11.19	4	3	3	3	0.932376	3	6.43086	1.15702	3	37.633	0.918014	3	15.7899	1.00125	3	0.413013	1.06426	3	52.4996	134	15.1946	7.38623
Q86T04	Full-length cDNA clone CS0DJ014YO21 of T cells (Jurkat cell line) of Homo sapiens (human) (Fragment) OS=Homo sapiens OX=9606 PE=2 SV=1 - [Q86T04_HUMAN]	31.64	4.18	2	1	1	1	0.79491	1		1.0964	1		1.08229	1		0.9575	1		1.08868	1		383	42.5286	6.07471
B8ZZ67	SMT3 suppressor of mif two 3 homolog 1 (Yeast), isoform CRA_b OS=Homo sapiens GN=SUMO1 PE=4 SV=1 - [B8ZZ67_HUMAN]	31.63	24.19	4	2	2	3	1.00069	3	1.17035	0.913732	3	1.59292	1.06292	3	1.05583	0.937486	3	4.11999	1.03803	3	10.2006	62	7.16148	5.73193
Q5RLJ0	CLE OS=Homo sapiens PE=2 SV=1 - [Q5RLJ0_HUMAN]	31.49	15.98	8	5	5	5	1.00247	5	1.44018	0.937394	5	3.40726	1.01198	5	1.19884	1.02152	5	4.64667	0.981771	5	14.1581	244	27.9516	6.44287
B4DHX7	cDNA FLJ55059, highly similar to Phosphoserine aminotransferase (EC 2.6.1.52) OS=Homo sapiens OX=9606 PE=2 SV=1 - [B4DHX7_HUMAN]	31.49	11.34	4	3	3	3	0.959071	3	3.04158	1.00353	3	1.77755	1.01724	3	3.29405	1.08693	3	3.06967	0.943413	3	3.85062	194	21.301	8.77783
Q53GA4	Pleckstrin homology-like domain family A member 2 OS=Homo sapiens OX=9606 GN=PHLDA2 PE=1 SV=2 - [PHLA2_HUMAN]	31.46	5.92	1	1	1	2	0.910375	2	1.69989	0.952084	2	22.7283	1.12072	2	8.59235	0.967938	2	0.307773	0.73803	2	17.1029	152	17.0818	9.17334
B4DMZ0	Tyrosine-protein kinase OS=Homo sapiens OX=9606 PE=2 SV=1 - [B4DMZ0_HUMAN]	31.43	7.55	6	3	3	3	0.941972	3	6.40279	0.959974	3	2.54704	1.0087	3	0.984508	0.998118	3	2.29324	0.972771	3	4.58494	371	42.0703	6.39209
H7BY82	Collagen alpha-1(V) chain (Fragment) OS=Homo sapiens OX=9606 GN=COL5A1 PE=1 SV=1 - [H7BY82_HUMAN]	31.43	5.24	6	1	1	1	0.982112	1		1.0034	1		1.02387	1		0.921083	1		1.11292	1		210	23.629	5.16064
Q7Z478	ATP-dependent RNA helicase DHX29 OS=Homo sapiens GN=DHX29 PE=1 SV=2 - [DHX29_HUMAN]	31.32	2.63	2	5	5	5	0.970326	5	5.73792	1.01094	5	9.26792	0.995394	5	7.8472	1.02426	5	4.90434	1.13946	4	21.1955	1369	155.139	8.08936
M0R0U3	6-phosphogluconolactonase OS=Homo sapiens OX=9606 GN=PGLS PE=1 SV=1 - [M0R0U3_HUMAN]	31.31	5.03	3	1	1	1	1.10196	1		0.883829	1		0.996416	1		0.969536	1		1.03701	1		179	18.8998	7.84033
B4DJV2	Citrate synthase OS=Homo sapiens GN=CS PE=2 SV=1 - [B4DJV2_HUMAN]	31.2564	15.45	23	5	9	15	1.01885	9	6.03944	0.977177	9	6.13013	0.985307	9	3.87727	1.03703	9	8.11534	0.984762	9	11.2585	453	50.3997	7.89893
Q14677	Clathrin interactor 1 OS=Homo sapiens OX=9606 GN=CLINT1 PE=1 SV=1 - [EPN4_HUMAN]	31.24	1.76	2	1	1	2	0.953896	2	10.0612	0.965757	2	0.419711	1.03489	2	1.45665	1.1254	2	5.98626	0.730707	2	11.0189	625	68.2158	6.41748
C9JFE4	COP9 signalosome complex subunit 1 OS=Homo sapiens GN=GPS1 PE=4 SV=2 - [C9JFE4_HUMAN]	31.22	8.92	11	4	5	7	1.00191	5	3.35908	1.01513	5	6.3685	0.99614	5	1.37606	1.03999	5	9.97844	0.949184	5	5.23886	471	53.338	6.7417
Q5T5I6	Golgi phosphoprotein 3-like (Fragment) OS=Homo sapiens OX=9606 GN=GOLPH3L PE=1 SV=1 - [Q5T5I6_HUMAN]	31.22	4.09	2	1	1	1	0.829547	1		0.93904	1		1.11593	1		1.1114	1		0.768644	1		269	31.1092	6.59521
Q99584	Protein S100-A13 OS=Homo sapiens OX=9606 GN=S100A13 PE=1 SV=1 - [S10AD_HUMAN]	31.15	35.71	2	4	4	5	1.07383	5	3.6585	0.944798	5	5.53213	0.985764	5	3.30424	1.03758	5	3.37519	0.873526	5	7.74279	98	11.4641	6.16357
A0A059QFD5	Cytochrome c oxidase subunit 2 OS=Homo sapiens OX=9606 GN=COX2 PE=3 SV=1 - [A0A059QFD5_HUMAN]	31.14	4.41	1	1	1	1	0.966208	1		0.988691	1		1.01127	1		1.08005	1		0.897844	1		227	25.6252	4.84326
A2A3N6	Putative PIP5K1A and PSMD4-like protein OS=Homo sapiens OX=9606 GN=PIPSL PE=5 SV=1 - [PIPSL_HUMAN]	31.0567	3.6	5	1	3	6	1.16849	1		1.02451	1		0.850853	1		1.08508	1		1.08689	1		862	94.9876	5.70654
Q06210	Glutamine--fructose-6-phosphate aminotransferase [isomerizing] 1 OS=Homo sapiens GN=GFPT1 PE=1 SV=3 - [GFPT1_HUMAN]	31.04	10.16	7	8	8	9	0.955779	9	2.86655	0.978469	9	4.15876	1.0469	9	2.42801	0.959415	9	8.89073	1.03815	9	5.42647	699	78.7563	7.10791
H0YB49	Piezo-type mechanosensitive ion channel component 1 (Fragment) OS=Homo sapiens OX=9606 GN=PIEZO1 PE=1 SV=8 - [H0YB49_HUMAN]	31.04	4.42	3	1	1	2	1.01788	2	13.4585	1.03852	2	8.6851	0.961447	2	2.74809	0.923376	2	11.5303	1.25077	2	12.4885	181	20.4052	6.30322
B7Z7Z3	Nitric oxide synthase OS=Homo sapiens OX=9606 PE=2 SV=1 - [B7Z7Z3_HUMAN]	31.02	2.74	10	4	4	6	0.990654	6	6.84189	1.09745	6	8.57435	0.951301	6	9.88539	0.997005	6	7.90542	1.092	6	20.1492	1170	129.604	7.35693
A0A024QZR3	Protein pelota homolog OS=Homo sapiens OX=9606 GN=hCG_2002731 PE=3 SV=1 - [A0A024QZR3_HUMAN]	31	7.79	3	3	3	3	0.96266	3	3.12375	0.969768	3	7.96807	1.01021	3	7.45635	0.924736	3	7.07351	1.04579	3	6.92782	385	43.35	6.34131
Q15738	Sterol-4-alpha-carboxylate 3-dehydrogenase, decarboxylating OS=Homo sapiens OX=9606 GN=NSDHL PE=1 SV=2 - [NSDHL_HUMAN]	30.95	4.56	2	2	2	2	1.00022	2	5.01643	1.0176	2	3.60156	0.998518	2	1.08112	1.01406	2	5.91069	0.945555	2	0.616125	373	41.8736	8.06006
B3KT11	60S ribosomal export protein NMD3 OS=Homo sapiens OX=9606 PE=2 SV=1 - [B3KT11_HUMAN]	30.92	7.75	9	4	4	10	0.988845	9	3.61654	1.02481	8	4.85424	0.98046	10	6.98016	1.04862	8	10.4066	1.0867	7	10.8229	503	57.5558	7.13721
O60832	H/ACA ribonucleoprotein complex subunit 4 OS=Homo sapiens GN=DKC1 PE=1 SV=3 - [DKC1_HUMAN]	30.89	8.17	7	5	5	5	0.965363	5	9.64153	1.04693	5	7.03445	0.991771	5	2.92903	0.974426	5	4.62139	1.04877	5	23.9034	514	57.6378	9.42236
C9JJV6	Myeloid-associated differentiation marker (Fragment) OS=Homo sapiens OX=9606 GN=MYADM PE=1 SV=8 - [C9JJV6_HUMAN]	30.84	6.85	6	1	1	1	0.968272	1		0.878664	1		1.10903	1		1.02366	1		0.692863	1		146	15.8531	8.646
Q9BVJ6	U3 small nucleolar RNA-associated protein 14 homolog A OS=Homo sapiens OX=9606 GN=UTP14A PE=1 SV=1 - [UT14A_HUMAN]	30.8	4.02	6	3	3	5	0.961013	5	4.45229	1.03893	5	3.82007	1.03302	5	5.76886	0.997645	5	5.91076	0.836246	5	5.71321	771	87.9241	7.86963
H0YBP1	Focal adhesion kinase 1 (Fragment) OS=Homo sapiens GN=PTK2 PE=4 SV=1 - [H0YBP1_HUMAN]	30.7957	3.93	28	5	5	6	0.984649	6	6.17661	1.01835	6	1.64533	1.02438	6	3.14694	0.972356	6	8.68646	1.04831	6	7.50375	1017	115.487	6.82959
P49257	Protein ERGIC-53 OS=Homo sapiens OX=9606 GN=LMAN1 PE=1 SV=2 - [LMAN1_HUMAN]	30.7733	10.39	3	6	7	13	0.938203	9	4.5578	1.03432	9	11.1137	1.06207	9	2.51604	0.932894	9	6.78549	0.993897	9	9.46149	510	57.513	6.771
V9GZ55	Proteasome assembly chaperone 2 (Fragment) OS=Homo sapiens OX=9606 GN=PSMG2 PE=1 SV=1 - [V9GZ55_HUMAN]	30.77	4.31	4	1	1	1	1.03249	1		0.9474	1		1.05052	1		0.930662	1		0.890677	1		209	23.491	8.82178
B2R6X6	Peptidyl-prolyl cis-trans isomerase OS=Homo sapiens OX=9606 PE=2 SV=1 - [B2R6X6_HUMAN]	30.77	14.01	5	2	4	9	1.03188	4	5.28263	1.06232	4	12.5727	0.931361	4	2.84154	1.03913	4	1.48375	0.97995	4	9.44402	207	22.0252	9.49561
A0A087X020	Ribosome maturation protein SBDS OS=Homo sapiens OX=9606 GN=SBDS PE=1 SV=1 - [A0A087X020_HUMAN]	30.7633	28	4	8	8	11	1.02487	11	5.1874	0.977381	11	5.55805	1.01608	11	3.51221	1.01684	11	7.10114	0.871084	11	16.0401	250	28.8463	8.74854
Q9P032	NADH dehydrogenase [ubiquinone] 1 alpha subcomplex assembly factor 4 OS=Homo sapiens GN=NDUFAF4 PE=1 SV=1 - [NDUF4_HUMAN]	30.74	9.14	1	2	2	2	0.989718	2	0.203956	0.978131	2	14.9525	0.98872	2	5.12912	1.04269	2	4.48511	1.05043	2	6.80399	175	20.2538	8.82178
H7BYN3	Transcription factor A, mitochondrial (Fragment) OS=Homo sapiens GN=TFAM PE=4 SV=1 - [H7BYN3_HUMAN]	30.74	10.5	6	3	3	4	1.11394	4	7.60267	0.973828	4	1.72456	0.945774	4	2.81528	0.981498	4	5.75294	1.04836	4	4.55372	219	25.6606	9.65674
Q9H3S7	Tyrosine-protein phosphatase non-receptor type 23 OS=Homo sapiens OX=9606 GN=PTPN23 PE=1 SV=1 - [PTN23_HUMAN]	30.71	2.08	41	3	4	5	1.01563	4	3.42022	1.05395	4	11.326	0.924853	4	9.72819	1.03664	4	4.41473	1.0165	4	30.5877	1636	178.861	6.91748
Q8NCD8	cDNA FLJ90316 fis, clone NT2RP2001495, weakly similar to Human transporter protein (g17) OS=Homo sapiens OX=9606 PE=2 SV=1 - [Q8NCD8_HUMAN]	30.69	1.94	3	1	1	2	1.00113	2	7.07836	0.890827	2	14.439	1.03995	2	7.94703	1.10703	2	16.4197	0.727584	2	17.1653	413	45.6113	8.26514
A0A1B0GVH3	F-box-like/WD repeat-containing protein TBL1XR1 (Fragment) OS=Homo sapiens OX=9606 GN=TBL1XR1 PE=1 SV=1 - [A0A1B0GVH3_HUMAN]	30.67	3.69	4	1	1	2	1.01878	2	10.9745	1.00699	2	3.7383	0.988238	2	4.05239	1.04897	2	2.88976	0.878287	2	2.85206	271	29.9454	5.35107
J3KP06	LIM domain only protein 7 OS=Homo sapiens OX=9606 GN=LMO7 PE=1 SV=2 - [J3KP06_HUMAN]	30.66	3.78	53	5	7	10	0.960836	6	3.70367	0.937131	6	4.70784	1.03133	6	5.02249	1.06957	6	17.8751	1.01767	6	16.8513	1668	190.56	7.91357
Q9Y305	Acyl-coenzyme A thioesterase 9, mitochondrial OS=Homo sapiens GN=ACOT9 PE=1 SV=2 - [ACOT9_HUMAN]	30.6255	6.38	4	3	3	5	1.08213	5	4.73579	1.02442	5	9.20113	0.953308	5	3.37859	0.995635	5	7.61343	1.01123	5	29.1312	439	49.8695	8.60205
J3QL54	Nuclear pore complex protein Nup85 OS=Homo sapiens GN=NUP85 PE=2 SV=1 - [J3QL54_HUMAN]	30.62	3.49	11	2	2	2	0.989052	2	9.39577	1.09194	2	3.7951	1.02086	2	5.47852	0.868324	2	5.88491	1.00179	2	24.3556	544	62.0615	5.32568
Q96CT7	Coiled-coil domain-containing protein 124 OS=Homo sapiens OX=9606 GN=CCDC124 PE=1 SV=1 - [CC124_HUMAN]	30.61	11.21	2	3	3	3	1.04915	3	3.61922	0.990021	3	0.461921	0.989858	3	8.41592	1.0029	3	2.5733	0.994171	3	15.3729	223	25.8196	9.53955
A0A0A0MS99	Multidrug resistance-associated protein 1 OS=Homo sapiens OX=9606 GN=ABCC1 PE=1 SV=1 - [A0A0A0MS99_HUMAN]	30.6	1.73	13	3	3	4	0.959848	4	7.78404	1.04825	4	3.71149	0.973229	4	6.39853	0.961638	4	3.35505	1.07211	4	1.88169	1215	134.901	6.45557
Q8NCN4	E3 ubiquitin-protein ligase RNF169 OS=Homo sapiens OX=9606 GN=RNF169 PE=1 SV=2 - [RN169_HUMAN]	30.59	1.13	1	1	1	1	1.20011	1		1.11556	1		0.976429	1		1.09178	1					708	77.1466	9.1001
A0A0D9SEI7	c-Myc-binding protein OS=Homo sapiens OX=9606 GN=MYCBP PE=4 SV=1 - [A0A0D9SEI7_HUMAN]	30.56	16.07	4	1	1	2	0.971614	2	1.50362	0.921617	2	3.9911	1.0842	2	0.233274	0.999667	2	7.54715	0.783311	2	7.70759	56	6.52939	10.6675
B4DNM8	cDNA FLJ53395, highly similar to Prolyl 3-hydroxylase 1 (EC 1.14.11.7) OS=Homo sapiens PE=2 SV=1 - [B4DNM8_HUMAN]	30.55	9.82	5	5	5	6	0.97942	6	5.51067	0.99202	6	6.10561	1.04378	6	4.07645	1.0001	6	7.95373	0.985789	6	18.541	601	68.9447	5.0083
P09669	Cytochrome c oxidase subunit 6C OS=Homo sapiens OX=9606 GN=COX6C PE=1 SV=2 - [COX6C_HUMAN]	30.54	41.33	1	5	5	6	0.94699	6	5.53017	0.975309	6	4.82009	0.97493	6	7.21071	1.03629	6	5.69357	1.12672	6	36.8887	75	8.77569	10.3892
U3KQP3	NADH dehydrogenase [ubiquinone] 1 alpha subcomplex subunit 13 (Fragment) OS=Homo sapiens OX=9606 GN=NDUFA13 PE=4 SV=2 - [U3KQP3_HUMAN]	30.5274	12	6	1	1	2	0.962147	2	2.63974	0.9825	2	0.935469	1.02165	2	4.10818	1.03409	2	3.86507	0.968501	2	5.19643	75	8.70253	9.979
H0YH87	Ataxin-2 (Fragment) OS=Homo sapiens OX=9606 GN=ATXN2 PE=1 SV=1 - [H0YH87_HUMAN]	30.52	5.02	11	4	5	5	1.01195	4	5.099	1.07386	4	4.96382	0.961564	4	7.60138	0.989562	4	2.18829	1.18017	3	19.7578	916	98.0546	9.40771
Q15020	Squamous cell carcinoma antigen recognized by T-cells 3 OS=Homo sapiens GN=SART3 PE=1 SV=1 - [SART3_HUMAN]	30.5	3.22	16	3	4	6	1.0274	4	1.33715	1.01713	4	6.98313	0.977843	4	0.741912	1.01947	4	2.9494	1.05863	4	3.86484	963	109.865	5.56689
P11177	Pyruvate dehydrogenase E1 component subunit beta, mitochondrial OS=Homo sapiens GN=PDHB PE=1 SV=3 - [ODPB_HUMAN]	30.48	8.36	4	3	3	4	0.955999	4	10.3657	0.947146	4	4.7053	1.05152	4	1.16976	1.10805	4	8.22471	0.914573	3	34.9617	359	39.208	6.65381
A0A087WVT9	Nucleoside diphosphate kinase OS=Homo sapiens OX=9606 GN=NME4 PE=1 SV=1 - [A0A087WVT9_HUMAN]	30.45	16.34	5	1	2	4	0.976368	3	13.9807	0.988876	3	11.8268	1.08202	3	14.2076	0.99089	3	9.42564	0.76367	3	41.2524	153	16.7726	10.9312
P21281	V-type proton ATPase subunit B, brain isoform OS=Homo sapiens GN=ATP6V1B2 PE=1 SV=3 - [VATB2_HUMAN]	30.4374	8.41	11	4	4	7	1.00965	7	4.39411	1.12773	7	10.2032	0.973037	7	5.20568	1.05297	7	6.08489	0.861844	7	5.93637	511	56.4649	5.80811
P55268	Laminin subunit beta-2 OS=Homo sapiens OX=9606 GN=LAMB2 PE=1 SV=2 - [LAMB2_HUMAN]	30.4347	1.06	1	2	2	3	0.944532	3	9.28453	1.09328	3	0.358529	1.06955	3	14.2907	0.6486	3	29.8811	1.22701	3	1.16581	1798	195.854	6.52197
Q5J8M4	Migration-inducing gene 14 OS=Homo sapiens OX=9606 PE=2 SV=1 - [Q5J8M4_HUMAN]	30.42	9.09	5	4	4	6	1.02152	6	1.92395	1.08126	6	2.96726	0.947422	6	1.76546	1.00088	6	4.87416	1.08141	6	4.46405	352	39.4532	7.82568
A0A0A0MRM8	Unconventional myosin-VI OS=Homo sapiens OX=9606 GN=MYO6 PE=1 SV=1 - [A0A0A0MRM8_HUMAN]	30.4	4.15	16	6	7	8	0.954414	7	5.48628	1.04363	7	6.96587	1.01394	7	4.52732	0.946826	7	1.05176	1.18942	7	17.2652	1253	144.924	8.55811
B7Z7Z8	Peptidylprolyl isomerase OS=Homo sapiens OX=9606 PE=2 SV=1 - [B7Z7Z8_HUMAN]	30.4	12.59	6	3	3	4	0.959909	4	3.28997	0.987981	4	3.70899	1.00841	4	3.33667	0.990175	4	4.64664	0.903225	4	16.3242	278	31.5847	5.43994
Q96TA1	Niban-like protein 1 OS=Homo sapiens GN=FAM129B PE=1 SV=3 - [NIBL1_HUMAN]	30.34	6.3	3	6	6	7	0.992509	7	6.49648	0.966843	7	7.234	1.00565	7	5.59446	1.03895	7	4.38518	1.02398	7	2.99773	746	84.0847	6.18896
O43734	Adapter protein CIKS OS=Homo sapiens OX=9606 GN=TRAF3IP2 PE=1 SV=3 - [CIKS_HUMAN]	30.34	3.14	1	1	2	4	1.04924	1		1.19954	1		0.887363	1		0.867814	1		1.37971	1		574	64.6254	6.75635
Q15397	Pumilio homolog 3 OS=Homo sapiens OX=9606 GN=PUM3 PE=1 SV=3 - [PUM3_HUMAN]	30.34	3.86	2	3	3	3	0.940843	3	7.20376	1.02364	3	10.9145	0.975376	3	3.44877	0.986797	3	5.73754	1.09052	3	23.7753	648	73.5383	9.64209
P49750	YLP motif-containing protein 1 OS=Homo sapiens OX=9606 GN=YLPM1 PE=1 SV=4 - [YLPM1_HUMAN]	30.322	2.33	7	6	6	8	1.02164	8	11.4469	1.04805	8	8.30774	0.95336	8	2.78369	1.0293	8	3.77654	1.11081	8	27.6201	2146	241.495	6.55127
B4DXH3	cDNA FLJ61449, highly similar to UDP-N-acetylglucosamine--dolichyl-phosphate N-acetylglucosamine phosphotransferase (EC 2.7.8.15) OS=Homo sapiens OX=9606 PE=2 SV=1 - [B4DXH3_HUMAN]	30.31	2.45	5	1	1	1	1.07608	1		0.924896	1		0.764867	1		1.35482	1		1.50233	1		327	37.1708	7.98682
B4DLW4	cDNA FLJ60300, highly similar to Homo sapiens protein phosphatase 1, regulatory (inhibitor) subunit 12C (PPP1R12C), mRNA OS=Homo sapiens OX=9606 PE=2 SV=1 - [B4DLW4_HUMAN]	30.3	2.42	4	1	1	1	1.02447	1		1.01952	1		1.04329	1		0.88606	1		0.9001	1		538	59.2942	6.07471
Q14444	Caprin-1 OS=Homo sapiens OX=9606 GN=CAPRIN1 PE=1 SV=2 - [CAPR1_HUMAN]	30.2829	8.6	5	7	7	10	0.998348	10	5.10497	0.886259	10	21.662	1.04086	10	8.26053	0.998016	10	4.96991	0.966981	10	27.8133	709	78.318	5.24951
A8K948	cDNA FLJ78298 OS=Homo sapiens OX=9606 PE=2 SV=1 - [A8K948_HUMAN]	30.28	4.84	4	2	2	4	0.965078	4	0.893983	1.03451	4	2.76829	1.01119	4	2.8262	1.00093	4	7.53521	0.958729	4	6.06616	496	56.3178	8.45557
O75525	KH domain-containing, RNA-binding, signal transduction-associated protein 3 OS=Homo sapiens GN=KHDRBS3 PE=1 SV=1 - [KHDR3_HUMAN]	30.2638	5.78	10	1	3	3	1.02869	1		0.946209	1		0.984965	1		1.06582	1		0.978221	1		346	38.7756	7.60596
F5H5U2	RNA helicase OS=Homo sapiens OX=9606 GN=DDX55 PE=1 SV=1 - [F5H5U2_HUMAN]	30.23	1.41	2	1	1	1	1.03932	1		0.831148	1		0.985577	1		1.10138	1		1.12068	1		569	65.1495	9.40771
Q96JD6	1,5-anhydro-D-fructose reductase OS=Homo sapiens GN=AKR1E2 PE=1 SV=2 - [AKCL2_HUMAN]	30.2	5	2	1	2	4	0.984777	1		1.11365	1		0.98422	1		0.902391	1		1.13121	1		320	36.5657	7.48877
E7EWE1	Ubiquitin-like modifier-activating enzyme 5 OS=Homo sapiens GN=UBA5 PE=2 SV=1 - [E7EWE1_HUMAN]	30.18	4.9	6	2	2	2	1.09679	2	6.79405	0.956311	2	10.2181	0.99877	2	0.703802	0.925733	2	3.778	0.964289	2	10.524	347	38.7283	5.46533
B4DQT8	cDNA FLJ61158, highly similar to ADP-ribosylation factor-like protein 8B OS=Homo sapiens OX=9606 PE=2 SV=1 - [B4DQT8_HUMAN]	30.18	15.82	5	3	3	4	1.03841	4	2.91346	0.975168	4	0.986614	0.994438	4	1.46405	1.03082	4	1.91476	1.00551	4	7.88354	177	20.5846	7.78174
B3KXS7	cDNA FLJ45975 fis, clone PLACE7018479, highly similar to 182 kDa tankyrase 1-binding protein OS=Homo sapiens PE=2 SV=1 - [B3KXS7_HUMAN]	30.17	4.65	3	4	4	4	1.03553	4	2.53973	1.08438	4	7.98404	0.969244	4	3.31992	1.00987	4	14.0939	0.960431	4	26.3815	1075	113.27	4.61475
B4DLF2	cDNA FLJ57526 OS=Homo sapiens OX=9606 PE=2 SV=1 - [B4DLF2_HUMAN]	30.17	1.78	4	2	2	2	1.00887	2	0.681062	1.00818	2	9.11147	1.02548	2	2.03732	0.930686	2	4.94454	0.973235	2	0.0629048	1011	117.009	8.26514
Q92974	Rho guanine nucleotide exchange factor 2 OS=Homo sapiens OX=9606 GN=ARHGEF2 PE=1 SV=4 - [ARHG2_HUMAN]	30.09	5.17	7	6	6	8	0.987119	8	6.68712	0.973017	8	6.67745	0.956124	8	8.92541	1.04637	8	6.04663	1.08342	8	23.4603	986	111.473	7.26904
A8K7D9	Importin subunit alpha OS=Homo sapiens PE=2 SV=1 - [A8K7D9_HUMAN]	30.06	7.18	5	4	4	6	0.986006	6	11.9288	0.831276	6	9.1509	1.03718	6	5.56261	1.12662	6	6.81399	0.90127	6	17.3196	529	57.7979	5.40186
Q5JQ44	Uncharacterized protein DKFZp547A0616 (Fragment) OS=Homo sapiens OX=9606 GN=DKFZp547A0616 PE=2 SV=1 - [Q5JQ44_HUMAN]	30.04	19.34	5	4	4	5	0.991499	5	0.663727	0.95096	5	1.73703	1.02382	5	1.10327	1.02505	5	4.81016	0.92383	5	9.83166	181	20.2811	4.80518
A0A087X2E5	Isocitrate dehydrogenase [NAD] subunit, mitochondrial OS=Homo sapiens OX=9606 GN=IDH3B PE=1 SV=1 - [A0A087X2E5_HUMAN]	30.04	5.85	16	3	3	6	1.01011	6	7.81404	1.00667	6	8.55256	0.982398	6	1.89078	1.01184	6	1.34803	0.988804	6	6.08484	376	41.1932	8.08936
Q99848	Probable rRNA-processing protein EBP2 OS=Homo sapiens GN=EBNA1BP2 PE=1 SV=2 - [EBP2_HUMAN]	30.03	11.44	4	4	4	4	1.00664	4	2.60896	0.969607	4	5.52654	1.02637	4	1.54585	0.991814	4	3.98193	0.999889	4	4.16455	306	34.8304	10.0962
O75884	Putative hydrolase RBBP9 OS=Homo sapiens OX=9606 GN=RBBP9 PE=1 SV=2 - [RBBP9_HUMAN]	30.01	7.53	1	2	2	2	0.987488	2	21.502	0.830586	2	1.48189	1.03898	2	10.0361	1.13925	2	8.93927	0.82719	2	15.9274	186	20.9865	6.20166
Q8TAT6	Nuclear protein localization protein 4 homolog OS=Homo sapiens GN=NPLOC4 PE=1 SV=3 - [NPL4_HUMAN]	29.99	4.11	10	4	4	5	1.02141	4	5.51419	1.00808	4	5.88702	1.00005	4	4.19249	0.970267	4	2.50386	0.944162	4	13.5513	608	68.0769	6.37939
P63151	Serine/threonine-protein phosphatase 2A 55 kDa regulatory subunit B alpha isoform OS=Homo sapiens OX=9606 GN=PPP2R2A PE=1 SV=1 - [2ABA_HUMAN]	29.95	9.17	8	5	5	5	1.02587	5	1.5363	1.04472	5	6.29639	0.957246	5	2.56072	1.0118	5	7.73577	0.985477	5	6.76406	447	51.6595	6.20166
K7EQQ1	Cleft lip and palate transmembrane protein 1 (Fragment) OS=Homo sapiens GN=CLPTM1 PE=2 SV=1 - [K7EQQ1_HUMAN]	29.93	8.77	3	1	1	1	1.07332	1		1.00735	1		1.02696	1		0.918111	1		0.786078	1		171	18.7317	10.6089
[truncated: 2,122 more rows]
