# Supplementary material for: Proteomics-based evaluation of the mechanism underlying vascular injury via DNA interstrand crosslinks, glutathione perturbation, mitogen-activated protein kinase, and Wnt and ErbB signaling pathways induced by crotonaldehyde
Source: Clin Proteomics. 2022 Aug 24;19:33. doi: 10.1186/s12014-022-09369-7 (PMC9400244; doi:10.1186/s12014-022-09369-7)
Supplement: Supplementary file 3 — Additional file 3: Table S3. Identification of total peptides by TMT-based proteomics analysis. [file 12014_2022_9369_MOESM3_ESM.xlsx]

## Sheet: Sheet1
Additional file 3-Identification of total peptides by TMT-based proteomics analysis
A2	Sequence	# PSMs	# Proteins	# Protein Groups	Protein Group Accessions	Modifications	ΔCn	127/(126+127+128+129+130)	127/(126+127+128+129+130) Count	127/(126+127+128+129+130) Variability [%]	128/(126+127+128+129+130)	128/(126+127+128+129+130) Count	128/(126+127+128+129+130) Variability [%]	129/(126+127+128+129+130)	129/(126+127+128+129+130) Count	129/(126+127+128+129+130) Variability [%]	130/(126+127+128+129+130)	130/(126+127+128+129+130) Count	130/(126+127+128+129+130) Variability [%]	126/(126+127+128+129+130)	126/(126+127+128+129+130) Count	126/(126+127+128+129+130) Variability [%]	q-Value	PEP	IonScore	Exp Value	Charge	MH+ [Da]	ΔM [ppm]	RT [min]	# Missed Cleavages
High	sSGNSSSSGSGSGSTSAGSSSPGAR	15	7	1	Q12797	N-Term(TMT6plex)	0	1.22033	8	28.6983	1.07172	7	13.9542	0.998507	10	15.6414	0.979011	7	11.328	1.27626	3	1.67396	0	2.624e-16	151.22	4.56831e-15	2	2332.05	2.40872	17.1583	0
High	gGSGGGGGGGGGGYNR	2	5	1	A8K4H1	N-Term(TMT6plex)	0	1.15368	2	12.1042	1.02901	2	1.22516	0.934113	2	3.87226	0.948729	2	30.0075	0.891457	2	1.29832	0	2.624e-16	120.27	7.32984e-12	2	1452.68	3.25564	16.2382	0
High	sAAQAAAQTNSNAAGk	6	5	1	Q5VU21	N-Term(TMT6plex); K16(TMT6plex)	0	1.03152	6	4.67328	1.03953	6	5.27581	0.993928	6	3.9501	0.928664	6	7.99987	1.02649	6	14.6323	0	2.624e-16	115.72	1.96383e-10	2	1919.04	3.16501	25.1797	0
High	sGGGGGGGLGSGGSIR	5	1	1	P35527	N-Term(TMT6plex)	0	0.72344	5	24.491	1.60095	5	11.8932	0.691799	5	6.41035	1.31352	5	6.39108	1.75797	5	19.2552	0	2.624e-16	115.67	1.39168e-10	2	1461.77	4.069	22.4909	0
High	tDNAGDQHGGGGGGGGGAGAAGGGGGGENYDDPHk	2	3	1	B2R959	N-Term(TMT6plex); K35(TMT6plex)	0	0.834012	2	38.949	0.773555	2	0.781443	1.20715	2	3.52018	1.1873	2	13.1454	0.610181	1		0	2.62388e-16	113.78	8.18741e-11	4	3439.54	3.51641	24.6138	0
High	aAGGGAGSSEDDAQSR	5	2	1	Q9H4A6	N-Term(TMT6plex)	0	1.03422	4	8.29403	1.04469	4	25.1222	1.00539	4	7.19903	1.03161	4	18.495	0.890829	3	0.350568	0	2.624e-16	107.45	1.25022e-10	2	1664.77	3.12794	17.8485	0
High	gSGGGSSGGSIGGR	3	7	1	H6VRF8	N-Term(TMT6plex)	0	0.604822	3	27.7789	1.62851	3	5.66863	0.615376	3	2.0754	1.30885	3	8.80909	2.36656	3	14.7609	0	2.624e-16	103.98	9.49869e-10	2	1321.67	0.905286	17.0183	0
High	sVGGSGGGSFGDNLVTR	5	2	1	P02545	N-Term(TMT6plex)	0	0.964134	5	2.99182	1.14827	5	10.9591	0.990152	5	6.51185	1.00028	5	6.7328	0.932788	5	7.7774	0	2.624e-16	101.24	3.48753e-09	2	1795.93	6.96118	36.4859	0
High	gGSGGGGGGSSGGR	6	7	1	H6VRF8	N-Term(TMT6plex)	0	0.706891	5	16.2516	1.8276	6	8.53678	0.648658	6	25.7698	1.31826	6	22.4841	2.13618	5	44.8454	0	2.624e-16	100.6	1.01903e-09	2	1235.6	4.45843	14.0323	0
High	gTAAAAAAAAAAAAAk	2	1	1	A8K7N0	N-Term(TMT6plex); K16(TMT6plex)	0	0.842513	2	14.0705	1.15359	2	9.55473	1.0568	2	6.50724	0.945292	2	9.36459	0.89264	2	56.668	0	2.624e-16	96.82	1.55561e-08	2	1686.99	2.1819	42.5561	0
High	eGGDGEEQDVGDAGR	2	1	1	Q8N1G4	N-Term(TMT6plex)	0	1.06812	2	3.68964	0.928727	2	1.41335	0.950454	2	0.73518	1.08867	2	0.345595	1.03683	2	6.64895	0	2.624e-16	95.86	5.44778e-10	2	1719.77	4.32818	23.2574	0
High	aAEDDEDDDVDTk	4	13	1	B8ZZQ6	N-Term(TMT6plex); K13(TMT6plex)	0	1.1695	4	3.30529	0.487868	4	14.7441	1.22053	4	4.19348	0.900229	4	10.4389	0.487845	4	30.4559	0	2.624e-16	94.25	4.24696e-09	2	1895.88	1.60271	26.7628	0
High	gGNIGDGGGAADR	4	5	1	P55072	N-Term(TMT6plex)	0	1.00029	4	7.39595	1.0013	4	2.90175	1.02988	4	1.63552	0.996352	4	1.62367	0.811177	4	11.381	0	2.624e-16	93.97	6.79469e-09	2	1345.67	1.78884	19.5282	0
High	sGGSGGcSGAGGASNcGTGSGR	3	5	1	E9PL01	N-Term(TMT6plex); C7(Carbamidomethyl); C16(Carbamidomethyl)	0	1.05803	3	0.460225	0.928492	1		1.36514	3	35.5195				2.58887	2	175.673	0	2.624e-16	93.89	5.92063e-10	3	2086.89	3.13248	17.0766	0
High	dADAGDEDEESEEPR	2	5	1	V9H0E3	N-Term(TMT6plex)	0	0.948459	2	13.5583	0.862918	2	9.0925	1.04354	2	3.83602	1.11462	2	19.2906	0.926965	2	14.8134	0	2.624e-16	93.6	4.35482e-10	2	1892.78	0.798964	23.5137	0
High	gGSISGGGYGSGGGk	1	1	1	P35908	N-Term(TMT6plex); K15(TMT6plex)	0	0.750911	1		1.42087	1		0.602538	1		1.03463	1		3.18193	1		0	2.624e-16	92.92	4.47202e-08	2	1655.88	0.97557	26.0031	0
High	hLDGEEDGSSDQSQASGTTGGR	3	3	1	Q5H909	N-Term(TMT6plex)	0	0.808784	3	8.98951	1.21614	3	2.7631	1.06055	3	6.48706	0.973841	3	15.1829	0.658113	3	40.6028	0	2.624e-16	92.55	2.75173e-09	3	2420.08	3.32479	20.5385	0
High	aTAGDTHLGGEDFDNR	7	28	1	A0A1U9X7W4	N-Term(TMT6plex)	0	1.02426	7	3.82431	0.962808	7	11.973	1.06576	7	7.36379	0.959617	7	7.58964	0.751575	7	13.5683	0	2.624e-16	89.01	1.90289e-08	2	1904.9	1.55953	27.9742	0
High	tGSGGVASSSESNR	5	3	1	Q15428	N-Term(TMT6plex)	0	0.949874	5	0.659543	0.97733	5	25.0769	1.00285	5	7.18713	1.02213	5	5.42256	1.26913	4	9.13534	0	2.624e-16	88.75	3.06043e-08	2	1524.75	3.5774	18.2946	0
High	ncGQTVHDEVANk	2	7	1	B4E1E2	N-Term(TMT6plex); C2(Carbamidomethyl); K13(TMT6plex)	0	1.05194	2	1.26465	0.733834	2	0.523378	1.10385	2	2.83956	1.00984	2	14.8892	0.794279	2	14.4865	0	2.624e-16	88.47	7.35344e-08	2	1929.99	0.790008	26.0132	0
High	sTAGDTHLGGEDFDNR	12	8	2	E9PKE3;P54652	N-Term(TMT6plex)	0																0	2.624e-16	88.39	1.48499e-08	2	1920.89	2.98892	27.7321	0
High	aHPNMEAGPPESGESTDALk	1	2	1	P49662	N-Term(TMT6plex); K20(TMT6plex)	0	0.999993	1		1.21566	1		0.963003	1		1.31063	1					0	2.624e-16	86.26	1.16048e-07	3	2496.26	5.08152	33.7347	0
High	gGGAFVQNSQPVAVR	1	3	1	D3DRX6	N-Term(TMT6plex)	0	1.00419	1		1.06099	1		0.981919	1		1.02773	1		0.903598	1		0	2.624e-16	86.09	1.6546e-07	2	1715.95	6.9128	31.5568	0
High	nMGGPYGGGNYGPGGSGGSGGYGGR	2	2	1	P22626	N-Term(TMT6plex)	0	0.879325	2	14.9552	0.863707	2	5.32957	1.21011	2	14.7328	1.00504	2	5.21497	0.820839	1		0	2.624e-16	84.49	1.33362e-08	3	2419.08	2.95209	32.4921	0
High	eSPGAAATSSSGPQAQQHR	2	2	1	A8K5Q1	N-Term(TMT6plex)	0	0.894803	2	42.855	1.11915	2	19.3244	1.00479	2	25.6186	1.05801	2	10.1541	1.39174	1		0	2.624e-16	83.45	6.33954e-07	3	2096.04	5.06255	20.767	0
High	gGGGNFGPGPGSNFR	13	2	1	P22626	N-Term(TMT6plex)	0	0.946273	13	7.92027	1.07462	13	4.58408	1.02242	13	6.92568	0.991191	13	11.5636	0.838824	13	16.3907	0	2.624e-16	83.31	1.22965e-07	2	1606.8	4.073	33.2841	0
High	sAASQTADGSGcR	1	2	1	A0A1S5UYZ7	N-Term(TMT6plex); C12(Carbamidomethyl)	0	0.875841	1		1.14323	1		1.05642	1		0.828442	1		1.1709	1		0	2.624e-16	82.99	4.37038e-08	2	1496.7	2.73643	17.759	0
High	sGAGPGGSGGGGAR	3	3	1	Q13144	N-Term(TMT6plex)	0	0.965281	3	0.728942	1.07127	3	0.27598	0.974032	3	0.0102078	1.02027	3	0.208014	1.13525	3	4.8408	0	2.624e-16	82.38	1.17932e-07	2	1273.65	4.10367	16.0811	0
High	fNAHGDANTIVcNSk	7	1	1	P09382	N-Term(TMT6plex); C12(Carbamidomethyl); K15(TMT6plex)	0	0.9948	7	10.9433	0.9933	7	16.9348	0.986598	7	4.22248	1.0628	6	8.71929	0.968451	7	22.1334	0	2.624e-16	80.95	4.24262e-07	2	2106.09	3.97008	32.7587	0
High	gASQAGMTGYGMPR	1	3	1	P37802	N-Term(TMT6plex)	0	1.01738	1		0.729209	1		1.16214	1		1.03753	1		0.522215	1		0	2.624e-16	80.65	1.7349e-07	2	1612.78	1.3612	31.2356	0
High	iIYGGSVTGATck	2	5	1	B4DUI5	N-Term(TMT6plex); C12(Carbamidomethyl); K13(TMT6plex)	0	1.0091	2	9.9056	0.993903	2	9.35925	0.994669	2	9.69016	1.13673	2	4.84845	0.676727	2	15.3467	0	2.624e-16	80.1	7.48564e-07	2	1785	3.12627	39.8284	0
High	tAAAAAEHSQR	2	7	1	B3KNN7	N-Term(TMT6plex)	0	1.00747	2	1.51285	1.01674	2	3.03322	0.976422	2	2.06724	1.02453	2	0.682932	1.03433	2	1.4748	0	2.624e-16	79.86	3.87802e-07	3	1341.71	1.718	16.272	0
High	gAEAANVTGPGGVPVQGSk	2	4	1	P67809	N-Term(TMT6plex); K19(TMT6plex)	0	0.974027	2	6.34962	0.888561	2	15.4463	1.04339	2	6.35469	0.983047	2	0.657826	1.11751	2	12.7062	0	2.624e-16	79.61	8.86105e-07	2	2154.21	6.20394	32.9624	0
High	iEYNDQNDGScDVk	3	4	1	O75369	N-Term(TMT6plex); C11(Carbamidomethyl); K14(TMT6plex)	0	0.955225	3	5.1739	0.902388	3	0.601126	1.02551	3	3.3336	1.06557	3	4.15432	0.641626	3	5.32381	0	2.624e-16	79.44	2.09892e-07	2	2115.01	2.24527	32.7115	0
High	sLLEGEGSSGGGGR	5	1	1	P13645	N-Term(TMT6plex)	0	0.939002	5	6.00337	1.09742	5	3.91974	0.919405	5	8.41503	1.05242	5	3.35253	1.37835	5	23.5687	0	2.624e-16	79.04	5.2203e-07	2	1491.76	2.97008	29.8362	0
High	nTDQASMPDNTAAQk	4	7	1	P35579	N-Term(TMT6plex); K15(TMT6plex)	0	0.90233	4	1.39792	1.05472	4	6.84323	1.03529	4	2.38632	0.92522	4	1.90717	1.1087	4	3.95609	0	2.624e-16	78.84	5.57082e-07	2	2050.03	2.62985	26.7184	0
High	gEGPEAGAGGAGGR	2	1	1	H7BXI1	N-Term(TMT6plex)	0	0.993172	2	4.16919	1.07901	2	13.4257	0.964688	2	4.2723	1.05915	2	1.72222	0.911225	2	10.4812	0	2.624e-16	78.48	2.69621e-07	2	1371.68	1.90739	19.0931	0
High	lGGSPFGPAGTGk	3	2	1	Q14204	N-Term(TMT6plex); K13(TMT6plex)	0	0.953106	3	3.14747	1.018	3	1.85418	1.07926	3	1.39175	0.947169	3	5.53623	0.83659	3	0.209671	0	2.624e-16	78.43	1.15198e-06	2	1603.93	8.79015	41.0294	0
High	aAPASSAGASDAR	3	1	1	Q8NF37	N-Term(TMT6plex)	0	0.923297	3	1.14951	1.11835	3	12.4878	0.937953	3	1.73453	0.974197	3	3.95433	1.1517	3	7.62082	0	2.624e-16	78.4	5.23972e-07	2	1360.7	1.29902	18.9677	0
High	sDVLELTDDNFESR	2	1	1	H7BZJ3	N-Term(TMT6plex)	0	0.895542	2	20.4334	0.832894	2	5.76401	1.18286	2	8.20141	1.02596	2	28.0634	1.02368	1		0	2.624e-16	78.26	3.61256e-07	2	1868.91	2.31126	45.9801	0
High	eDIYSGGGGGGSR	3	1	1	Q13151	N-Term(TMT6plex)	0	1.03172	3	9.86643	1.14272	3	4.82242	0.963941	3	1.52536	0.936795	3	17.347	0.917767	2	25.9267	0	2.624e-16	78.23	1.62339e-07	2	1440.7	3.46331	25.0849	0
High	sVTEQGAELSNEER	9	8	1	P63104	N-Term(TMT6plex)	0	1.03634	9	7.43366	0.989793	9	7.75811	0.966877	9	5.2682	1.01628	9	8.353	0.918444	9	19.1154	0	2.624e-16	78.16	5.15554e-07	2	1777.88	2.68407	28.6117	0
High	sGAEVEAGDAAER	2	4	1	A0A087WZ13	N-Term(TMT6plex)	0	0.979492	2	2.24296	1.00739	2	9.72557	1.00349	2	0.438845	1.0333	2	0.877468	0.959845	2	10.9349	0	2.624e-16	78.09	3.15911e-07	2	1490.73	3.88213	22.3833	0
High	kGDVEGSQSQDEGEGSGESER	2	3	1	B0AZQ4	N-Term(TMT6plex); K1(TMT6plex)	0	0.91385	2	2.04573	1.0924	2	28.9891	1.02217	2	1.95234	1.00252	2	29.5478	0.847677	2	25.1707	0	2.624e-16	78.07	2.21456e-07	3	2625.23	2.09665	23.2206	1
High	aVTEQGAELSNEER	7	3	1	P27348	N-Term(TMT6plex)	0	0.977975	7	3.12788	1.09992	7	4.37954	0.987716	7	1.78584	0.986725	7	6.64291	1.01322	7	5.87544	0	2.624e-16	77.91	6.96583e-07	2	1761.89	5.2929	27.7807	0
High	sSSSGSVGESSSk	7	2	1	P13645	N-Term(TMT6plex); K13(TMT6plex)	0	0.81867	7	10.04	1.27118	7	11.5259	0.748097	7	11.187	1.14293	7	6.59041	2.13881	7	17.0015	0	2.624e-16	77.76	6.5909e-07	2	1643.85	3.14882	22.1293	0
High	aINQGGLTSVAVR	2	6	1	G3V295	N-Term(TMT6plex)	0	0.985944	2	10.6155	0.975749	2	16.579	1.04637	2	1.12987	0.981426	2	0.809004	0.862603	2	3.47383	0	2.624e-16	77.74	1.17367e-06	2	1514.89	3.48357	36.1228	0
High	sSSSSSASAAAAAAAASSSAScSR	2	1	1	Q07065	N-Term(TMT6plex); C22(Carbamidomethyl)	0	1.02896	2	6.10296	0.958507	2	16.7568	1.03896	2	5.23176	0.922904	2	7.50954	0.941048	2	0.214613	0	2.624e-16	77.64	1.89406e-07	2	2319.07	0.866148	30.1403	0
High	tSVQTEDDQLIAGQSAR	1	11	1	B4DKT9	N-Term(TMT6plex)	0	0.996628	1		0.98979	1		0.992131	1		0.982673	1		1.13974	1		0	2.624e-16	77.44	8.47418e-07	2	2048.05	1.72882	33.5824	0
High	qQEELLAEENQR	4	3	1	Q15149	N-Term(TMT6plex)	0	1.01963	4	4.1178	1.04876	4	1.1105	1.0057	4	0.718479	0.950953	4	4.08769	0.937094	4	8.72891	0	2.624e-16	77.14	9.19617e-07	2	1715.88	3.5833	31.5141	0
High	qASQGMVGQLAAR	1	3	1	Q9Y230	N-Term(TMT6plex)	0	0.913366	1		0.996158	1		1.00129	1		1.04969	1		1.19012	1		0	2.624e-16	76.61	8.69054e-06	2	1545.84	2.69028	31.5137	0
High	sASSGAEGDVSSEREP	4	2	1	Q496C9	N-Term(TMT6plex)	0	0.967009	4	5.21818	1.03971	4	3.22226	1.02631	4	0.97105	0.999709	4	5.09361	1.01732	4	7.49291	0	2.624e-16	76.59	2.75197e-07	2	1793.84	3.72451	22.5871	1
High	gDAMIMEETGk	2	7	1	A8K6Y1	N-Term(TMT6plex); K11(TMT6plex)	0	0.955693	2	0.623388	0.979906	2	1.05416	1.02515	2	1.23947	1.07435	2	1.93194	0.882925	2	3.49197	0	2.624e-16	76.39	1.09641e-06	2	1639.85	6.64967	39.5278	0
High	lAVNMVPFPR	5	48	3	P68371;B4DP54;Q3ZCR3	N-Term(TMT6plex)	0																0	2.624e-16	76.36	4.15131e-06	2	1372.8	2.91654	49.9429	0
High	dAQELYAAGENR	2	5	1	B4DPJ2	N-Term(TMT6plex)	0	0.986511	2	4.27313	1.00375	2	5.24835	0.990421	2	1.16874	1.07132	2	0.677084	0.934954	2	11.3959	0	2.624e-16	76.12	1.19728e-06	2	1565.78	2.35873	31.5193	0
High	gGAGGTDGQGGTFR	3	3	1	Q9UDY4	N-Term(TMT6plex)	0	1.02722	3	4.46456	0.910649	3	9.11532	1.00215	3	1.09113	1.077	3	1.33532	0.814646	3	6.52927	0	2.624e-16	75.64	5.38973e-07	2	1466.72	3.12181	21.4715	0
High	vDcTAHSDVcSAQGVR	3	5	1	Q86UY0	N-Term(TMT6plex); C3(Carbamidomethyl); C10(Carbamidomethyl)	0	1.04531	3	0.456043	0.97543	3	12.6178	1.02122	3	4.13161	1.01409	3	12.891	0.989158	3	5.42128	0	2.624e-16	75.59	1.12259e-05	2	1990.93	3.49102	25.574	0
High	eAGEGGEAEAPAAEGGk	2	1	1	P29966	N-Term(TMT6plex); K17(TMT6plex)	0	0.928191	2	6.19061	0.986242	2	2.18092	1.06216	2	0.920521	1.02962	2	8.23969	0.834952	2	14.1008	0	2.624e-16	75.01	1.07586e-06	2	1988	2.31661	26.749	0
High	vTDTDFDGVEVR	2	4	1	H7C046	N-Term(TMT6plex)	0	0.95302	2	2.71472	0.9731	2	7.67547	1.02883	2	2.17038	1.02415	2	7.86358	0.997157	2	6.60675	0	2.624e-16	75	1.84835e-06	2	1581.8	4.7661	40.2782	0
High	sVQAGNPGGPGPGGR	2	7	2	Q96AE4;B4E0X8	N-Term(TMT6plex)	0																0	2.624e-16	74.99	1.79239e-06	2	1536.81	2.41531	21.5962	0
High	fGQGGAGPVGGQGPR	5	3	1	P23246	N-Term(TMT6plex)	0	1.02286	5	2.99918	0.991501	5	3.02567	1.00677	5	2.11971	1.01455	5	5.35643	0.903086	5	8.45306	0	2.624e-16	74.9	1.52574e-06	2	1570.83	2.2929	30.6995	0
High	aSLEAAIADAEQR	1	3	1	P05787	N-Term(TMT6plex)	0	1.105	1		1.10859	1		0.922705	1		0.984795	1		0.91256	1		0	2.624e-16	74.75	2.29451e-06	2	1573.85	5.21774	46.0276	0
High	lVINSGNGAVEDR	4	8	1	H0YD13	N-Term(TMT6plex)	0	1.06282	4	1.0054	1.06292	4	6.11903	0.935251	4	1.13133	1.03491	4	3.78716	0.976549	4	6.7654	0	2.624e-16	74.74	2.01778e-06	2	1572.86	2.58939	34.4388	0
High	gESENAGTNQETR	3	3	1	A8K644	N-Term(TMT6plex)	0	1.27363	3	41.6581	0.911111	2	25.0979	1.13342	3	6.91014	0.927016	3	13.7144	1.16294	1		0	2.624e-16	74.7	3.28679e-07	2	1621.77	4.55379	17.7107	0
High	gHLENNPALEk	4	16	1	F8VZS0	N-Term(TMT6plex); K11(TMT6plex)	0	1.04428	4	5.28117	0.987104	4	3.13772	0.990887	4	4.96864	0.994824	4	5.07967	0.921993	4	3.95095	0	2.624e-16	74.69	2.96323e-06	2	1679.95	2.33856	27.3542	0
High	aVLLAGPPGTGk	1	4	1	B5BUB1	N-Term(TMT6plex); K12(TMT6plex)	0	1.01348	1		0.953527	1		1.03637	1		1.01438	1		0.826115	1		0	2.624e-16	74.46	3.08858e-06	2	1538.96	-1.99384	41.4991	0
High	gEEDTGQEEGGSR	1	6	1	A0A024R9Y3	N-Term(TMT6plex)	0	0.910432	1		0.944846	1		1.05961	1		1.10266	1		0.842568	1		0	2.624e-16	74.22	1.34347e-07	2	1579.71	2.70677	18.0068	0
High	eATAGNPGGQTVR	3	3	1	Q53SY7	N-Term(TMT6plex)	0	0.93567	3	1.7027	1.02488	3	6.29556	1.03643	3	1.19353	1.01594	3	3.87487	0.953908	3	8.25451	0	2.624e-16	74.21	1.6614e-06	2	1486.78	1.04867	20.4023	0
High	qLLLTADDR	5	8	1	P04075	N-Term(TMT6plex)	0	1.05649	5	4.08862	0.921044	5	6.02738	0.987955	5	2.85623	1.08607	5	6.40332	0.871682	5	3.2584	0	4.222e-14	74.11	2.35607e-06	2	1273.73	2.00279	39.0783	0
High	sLYASSPGGVYATR	5	6	1	P08670	N-Term(TMT6plex)	0	1.10436	5	4.11304	0.742292	5	8.92731	1.09369	5	3.48325	1.03597	5	2.93735	0.616926	5	16.7346	0	2.624e-16	74.04	1.69814e-06	2	1657.88	2.02431	35.4149	0
High	sSGcDVNLPGVNVk	2	2	1	Q09666	N-Term(TMT6plex); C4(Carbamidomethyl); K14(TMT6plex)	0	1.02916	2	4.75386	0.961333	2	2.38777	1.02288	2	5.9454	1.01083	2	2.85494	0.824577	2	26.5361	0	2.624e-16	73.81	2.85315e-06	2	1904.03	0.864067	39.9753	0
High	sGATAGAAGGR	3	2	1	A8K3C3	N-Term(TMT6plex)	0	1.10184	3	2.65371	0.979722	3	15.4902	0.918592	3	1.70208	1.06432	3	2.81098	1.01435	3	8.94147	0	2.624e-16	73.55	3.36697e-06	2	1104.6	2.68084	16.1308	0
High	aLANSLAcQGk	3	4	1	P04075	N-Term(TMT6plex); C8(Carbamidomethyl); K11(TMT6plex)	0	1.00748	3	3.0086	0.990245	3	1.01152	1.0413	3	1.43144	1.01903	3	4.87517	0.793653	3	0.0166595	0	2.624e-16	72.97	4.1685e-06	2	1590.91	3.84711	35.5132	0
High	nQGGGLSSSGAGEGQGPk	2	1	1	P07814	N-Term(TMT6plex); K18(TMT6plex)	0	0.86881	2	2.02909	1.19586	2	5.28173	1.03357	2	3.60502	0.97723	2	4.93969	0.848181	2	11.4053	0	2.624e-16	72.82	3.01423e-06	2	2046.07	2.26116	26.011	0
High	gGGFGGNDNFGR	3	9	1	F8W6I7	N-Term(TMT6plex)	0	0.968995	3	8.1339	1.18677	3	15.4573	0.86703	3	16.0383	1.2226	3	2.77178	0.901733	3	19.0724	0	2.624e-16	72.57	8.54926e-07	2	1383.66	0.943433	32.4676	0
High	sGAQASSTPLSPTR	7	6	1	P02545	N-Term(TMT6plex)	0	0.96407	7	6.64197	1.06916	7	27.7488	0.969187	7	11.556	0.985386	7	8.32669	0.919325	7	11.4239	0	2.624e-16	72.29	3.30513e-06	2	1588.85	3.4683	23.7302	0
High	aEGAATEEEGTPk	2	2	1	P80723	N-Term(TMT6plex); K13(TMT6plex)	0	1.11754	2	3.29656	0.813688	2	16.7595	0.987239	2	4.81276	1.03733	2	6.02976	1.02296	2	0.395992	0	2.624e-16	72.07	3.36201e-06	2	1747.92	6.02966	26.1037	0
High	gYDVIAQAQSGTGk	2	21	2	A8K7F6;E7EQG2	N-Term(TMT6plex); K14(TMT6plex)	0																0	2.624e-16	72.03	4.3769e-06	2	1853.02	1.67933	38.244	0
High	gALQNIIPASTGAAk	3	6	1	P04406	N-Term(TMT6plex); K15(TMT6plex)	0	0.974049	3	0.446307	0.971208	3	1.52386	1.03708	3	2.48063	1.02698	3	9.63545	0.954638	3	2.23005	0	2.624e-16	71.86	3.9228e-06	2	1870.13	4.94115	43.8348	0
High	dNPGVVTcLDEAR	2	3	1	P22314	N-Term(TMT6plex); C8(Carbamidomethyl)	0	1.01555	2	1.01093	0.852348	2	6.52103	1.03653	2	2.66841	1.00929	2	1.13922	1.04363	2	27.9183	0	2.624e-16	71.55	1.65863e-06	2	1674.83	0.0176008	36.093	0
High	gGGGPGGGGPGGGSAGGPSQPPGGGGPGIR	3	2	1	A0A087WTP3	N-Term(TMT6plex)	0	1.05861	3	9.40175	0.863162	3	20.5761	1.07292	3	1.33761	0.93961	3	5.23778	0.842297	3	7.79105	0	2.624e-16	71.38	2.42715e-06	3	2499.24	4.41654	27.3647	0
High	eAGGGGVGGPGAk	5	5	1	Q5VU21	N-Term(TMT6plex); K13(TMT6plex)	0	1.11532	5	4.38718	0.883378	5	16.5439	1.04023	5	4.78981	0.918247	5	5.91649	1.05206	5	1.97758	0	2.624e-16	71.33	5.06879e-06	2	1471.83	4.86383	22.8942	0
High	tGSESSQTGTSTTSSR	8	6	1	B4DEP6	N-Term(TMT6plex)	0	0.945964	7	21.9446	0.991331	6	25.8802	1.05102	6	15.2199	1.13619	7	48.7096	1.12069	4	26.4242	0	2.624e-16	71.25	8.96124e-07	2	1802.86	3.12665	17.4151	0
High	sSSEGGDAGNDTR	2	2	1	Q9Y3E1	N-Term(TMT6plex)	0	1.11561	2	2.13723	0.809686	2	6.44798	1.03537	2	3.56268	1.04162	2	10.3253	0.74752	2	0.905476	0	2.624e-16	71.2	2.16195e-07	2	1481.66	-3.59112	16.0517	0
High	aSMQQQQQLASAR	2	3	1	A0A087X1B7	N-Term(TMT6plex)	0	0.992492	2	0.974994	0.98903	2	4.15265	1.01258	2	3.32252	0.923194	2	5.85556	1.16633	2	11.6884	0	2.624e-16	71.06	4.03075e-06	2	1675.88	4.89227	25.075	0
High	vVATTQMQAADAR	2	2	1	P15144	N-Term(TMT6plex)	0	0.979699	2	7.56171	1.10919	2	2.45425	1.0019	2	2.24623	0.904247	2	1.48042	1.0411	2	7.90243	0	2.624e-16	70.77	4.64829e-06	2	1590.85	3.70345	29.5567	0
High	gASGAGGPGGAAR	3	1	1	Q96LD4	N-Term(TMT6plex)	0	1.00081	3	0.100126	1.05365	3	0.252702	1.00868	3	7.17602	0.918144	3	2.66485	0.987755	3	12.0245	0	2.624e-16	70.67	2.79823e-06	2	1214.65	1.58756	16.3736	0
High	aVTEQGHELSNEER	9	7	1	B5BU24	N-Term(TMT6plex)	0	1.05541	9	9.87479	0.902878	9	23.9956	1.00771	9	3.47569	1.09118	9	9.40345	0.866529	9	9.66572	0	2.624e-16	70.54	2.92741e-06	2	1827.91	3.06466	22.1646	0
High	vPTANVSVVDLTcR	2	6	1	P04406	N-Term(TMT6plex); C13(Carbamidomethyl)	0	1.05417	2	4.95912	1.13742	2	8.99143	0.97612	2	0.68957	0.991354	2	9.69682	0.630138	2	54.8786	0	2.624e-16	70.44	6.9581e-06	2	1759.96	1.72704	43.9508	0
High	gVNTDSGSVcR	2	3	1	P12955	N-Term(TMT6plex); C10(Carbamidomethyl)	0	0.993835	2	0.611122	1.0121	2	7.29996	1.03107	2	2.27449	0.906766	2	2.46672	1.03799	2	10.0122	0	2.624e-16	70.42	1.55237e-06	2	1380.68	3.04262	20.6937	0
High	aVEVQGPSLESGDHGk	2	2	1	Q09666	N-Term(TMT6plex); K16(TMT6plex)	0	1.24391	2	12.2861	0.65365	2	9.05254	0.941747	2	12.2417	1.18293	2	9.17985	0.871536	2	6.59733	0	2.624e-16	70.4	6.60752e-06	3	2068.12	4.24631	34.4564	0
High	aEAGDNLGALVR	2	1	1	P49411	N-Term(TMT6plex)	0	1.01942	2	2.29161	0.989377	2	1.54873	1.00682	2	3.50606	0.992414	2	4.305	0.948507	2	7.1048	0	2.624e-16	70.28	8.94434e-06	2	1414.79	2.65391	38.185	0
High	gSNTIASAAADk	1	4	1	P55060	N-Term(TMT6plex); K12(TMT6plex)	0	0.911174	1		1.0478	1		1.03259	1		1.0791	1		0.819941	1		0	2.624e-16	70.1	8.47265e-06	2	1563.89	7.25911	30.8748	0
High	sSNTYTLTDVR	2	2	1	F5GXJ9	N-Term(TMT6plex)	0	1.05152	2	2.80301	0.938702	2	9.00015	1.05417	2	8.6809	0.911157	2	9.13207	0.834416	2	31.0102	0	2.624e-16	69.06	1.30684e-05	2	1485.77	-0.477812	31.8927	0
High	nFSDNQLQEGk	4	2	1	P37802	N-Term(TMT6plex); K11(TMT6plex)	0	0.961688	4	0.234607	0.917851	4	7.91892	1.02028	4	0.782352	1.04127	4	1.84893	0.980641	4	9.74585	0	2.624e-16	69.03	3.70764e-05	2	1737.94	11.0554	33.829	0
High	tGSGQGPSSTGQPGR	3	1	1	Q8IVF2	N-Term(TMT6plex)	0	0.870831	3	9.47256	0.899475	3	11.7155	1.12684	3	2.73323	0.912939	3	7.49907	0.666752	2	69.0316	0	2.624e-16	68.64	1.42517e-05	2	1602.81	4.41668	18.3393	0
High	vIGSGcNLDSAR	11	15	3	B4DJI1;P07195;F5H245	N-Term(TMT6plex); C6(Carbamidomethyl)	0																0	2.624e-16	68.57	5.74745e-06	2	1477.77	2.72718	32.3766	0
High	eLSLAGNELGDEGAR	1	3	1	A0A024RC87	N-Term(TMT6plex)	0	1.01973	1		0.938206	1		1.02677	1		1.0808	1		0.740186	1		0	2.624e-16	68.56	5.39848e-06	2	1759.91	2.80295	40.547	0
High	eDDSSASTSQSTR	6	7	1	B4DEP6	N-Term(TMT6plex)	0	1.03869	5	11.5222	0.915115	5	18.4443	1.09938	6	10.0136	0.934465	5	16.7811	0.975695	2	31.3073	0	2.624e-16	68.28	1.15903e-06	2	1599.73	2.85995	16.3644	0
High	nVLcSAcSGQGGk	2	2	1	O60884	N-Term(TMT6plex); C4(Carbamidomethyl); C7(Carbamidomethyl); K13(TMT6plex)	0	0.944751	2	7.75156	1.06818	2	7.9446	1.00506	2	3.49147	1.07325	2	0.636974	0.82389	2	17.7023	0	2.624e-16	68.25	6.55351e-06	2	1795.92	0.560451	29.9835	0
High	eNQEGAANVNVR	1	4	1	A8K6Q9	N-Term(TMT6plex)	0	0.964563	1		0.67128	1		1.1812	1		0.998879	1		0.811227	1		0	2.624e-16	68.16	1.06548e-05	2	1529.79	4.48266	22.2005	0
High	dAGVIAGLNVLR	4	17	1	A0A1U9X7W4	N-Term(TMT6plex)	0	1.01698	4	9.42358	0.818628	4	9.85303	1.10739	4	5.02703	0.918017	4	7.68407	0.976229	3	20.4189	0	2.624e-16	67.98	1.23635e-05	2	1426.86	4.41676	48.4954	0
High	aESSQTcHSEQGDk	5	1	1	P46063	N-Term(TMT6plex); C7(Carbamidomethyl); K14(TMT6plex)	0	1.06916	5	4.70029	0.739979	5	10.0403	0.995655	5	0.495665	1.19852	5	3.76845	0.900154	5	6.79068	0	2.624e-16	67.93	3.78502e-06	2	2021.97	5.05995	18.4712	0
High	dPSASPGDAGEQAIR	2	4	1	A0A024QZN4	N-Term(TMT6plex)	0	0.949719	2	1.1321	0.962466	2	4.63251	1.04011	2	7.31651	1.03879	2	7.48049	0.922719	2	14.4074	0	2.624e-16	67.71	7.94644e-06	2	1699.85	2.55756	27.7325	0
High	aEGGGAEEGAGAR	1	2	1	D3DWL9	N-Term(TMT6plex)	0	0.981781	1		0.968173	1		1.01636	1		0.991779	1		1.07251	1		0	2.624e-16	67.67	2.26577e-06	2	1360.67	0.576236	18.3265	0
High	qQELTHQEHR	3	4	1	A0A024QZN4	N-Term(TMT6plex)	0	1.00281	3	3.18404	0.974179	3	12.3917	1.03887	3	2.65803	1.03372	3	5.21558	0.916783	3	9.6691	0	2.624e-16	67.64	6.84443e-06	3	1534.8	3.69138	18.0459	0
High	aQAVSEDAGGNEGR	3	5	1	B4DV79	N-Term(TMT6plex)	0	0.903424	3	8.86941	1.09665	3	12.8679	0.979664	3	4.20211	0.980115	3	1.97042	1.13031	3	15.1965	0	2.624e-16	67.64	8.47159e-06	2	1589.78	3.30351	21.2111	0
High	dISTNYYASQk	2	5	1	Q5CAQ5	N-Term(TMT6plex); K11(TMT6plex)	0	0.940463	2	4.72708	0.838046	2	3.12148	1.13585	2	1.24897	0.900789	2	7.32744	1.00653	2	3.20974	0	4.315e-15	67.56	1.06285e-05	2	1747.93	3.82847	34.5086	0
High	fAAATGATPIAGR	4	6	1	C9J9K3	N-Term(TMT6plex)	0	0.979765	4	4.20344	0.986353	4	7.04587	1.01954	4	1.04996	1.02044	4	4.57584	0.966648	4	5.84634	0	2.624e-16	67.51	1.6358e-05	3	1432.81	1.80029	35.8289	0
High	aVAGDASESALLk	1	2	1	P05023	N-Term(TMT6plex); K13(TMT6plex)	0	1.02756	1		1.00547	1		0.997032	1		0.946697	1		1.05575	1		0	2.624e-16	67.49	1.50165e-05	2	1689.98	1.23508	39.3579	0
High	dNEETGFGSGTR	3	6	1	P15144	N-Term(TMT6plex)	0	1.00509	3	0.56699	0.993619	3	2.59436	1.01581	3	0.971538	0.961777	3	2.06166	1.01663	3	3.60268	0	2.624e-16	67.46	1.51655e-06	2	1498.7	1.46468	23.9558	0
High	nDLAVVDVR	7	4	1	P19338	N-Term(TMT6plex)	0	1.01873	7	1.80625	0.987147	7	7.54922	1.01247	7	4.31972	1.01199	7	3.87116	0.905404	7	12.3424	0	1.295e-08	67.44	1.22786e-05	2	1229.71	3.43568	37.3984	0
High	nDFTEEEEAQVR	4	2	1	E5RJR5	N-Term(TMT6plex)	0	1.07391	4	6.22977	0.813964	4	13.1703	1.09262	4	2.94406	0.958698	4	6.83781	0.659947	4	16.5717	0	2.624e-16	67.42	3.64985e-06	2	1695.8	1.02102	32.9982	0
High	gAEAANVTGPDGVPVEGSR	2	5	1	P16989	N-Term(TMT6plex)	0	1.10974	2	1.66403	0.837369	2	15.0207	1.02157	2	9.84845	0.990643	2	3.67067	0.871514	2	33.7272	0	2.624e-16	67.41	8.48754e-06	2	2012.03	1.14404	32.0953	0
High	gDLGIEIPAEk	4	13	2	P14618;A0A024R5Z9	N-Term(TMT6plex); K11(TMT6plex)	0																0	2.624e-16	67.39	1.54119e-05	2	1599.94	3.72186	44.7333	0
High	nNLAGAEELFAR	2	2	1	Q00610	N-Term(TMT6plex)	0	1.07473	2	7.04401	0.994732	2	3.36133	1.00099	2	2.69976	0.955735	2	0.057229	0.863922	2	19.5541	0	2.624e-16	67.06	1.21419e-05	2	1533.82	0.935419	45.9083	0
High	aTISNDGATILk	3	4	1	Q53HV2	N-Term(TMT6plex); K12(TMT6plex)	0	1.01099	3	2.00533	0.965967	3	4.78637	1.00484	3	5.20761	1.03335	3	12.4318	0.960622	3	17.6236	0	2.624e-16	66.96	1.52238e-05	2	1661.99	5.91738	39.5259	0
High	aAEcNIVVTQPR	3	3	1	Q08211	N-Term(TMT6plex); C4(Carbamidomethyl)	0	0.971288	3	13.9489	1.03522	3	6.78084	0.99395	3	0.654776	0.993933	3	1.25105	1.08937	3	12.9239	0	2.624e-16	66.86	1.58256e-05	2	1586.86	4.28462	31.1158	0
High	aVQAQGGESQQEAQR	4	9	1	A0A087WY61	N-Term(TMT6plex)	0	1.04694	4	2.3874	0.897457	4	7.60449	1.04318	4	4.60961	0.844082	4	5.6353	1.0937	4	24.5811	0	2.624e-16	66.73	8.29127e-06	3	1815.92	2.83696	19.601	0
High	qAASGLVGQENAR	3	2	1	B5BUB1	N-Term(TMT6plex)	0	1.08307	3	1.35507	0.976522	3	0.96843	1.00033	3	0.773281	1.01571	3	1.46009	0.909219	3	1.26121	0	2.624e-16	66.6	1.57519e-05	2	1529.83	1.36208	26.8723	0
High	hVVQSISTQQEk	1	4	1	Q5QNZ2	N-Term(TMT6plex); K12(TMT6plex)	0	1.09278	1		0.869353	1		0.931418	1		1.1819	1		0.986336	1		0	2.624e-16	66.6	1.66051e-05	2	1842.05	3.27771	26.9738	0
High	eGESEmEGGSER	1	3	1	Q96EI5	N-Term(TMT6plex); M6(Oxidation)	0	0.953118	1		0.948996	1		1.10064	1		0.95681	1		0.790346	1		0	8.119e-16	66.45	4.64252e-07	2	1541.66	3.85437	17.7756	0
High	cSGPGLGAGVR	3	2	1	Q14315	N-Term(TMT6plex); C1(Carbamidomethyl)	0	1.12179	3	1.79543	1.02898	3	9.19248	0.969929	3	2.66278	1.05693	3	7.35547	0.86196	3	0.70546	0	1.371e-09	66.43	9.80567e-06	2	1259.68	2.08414	25.8691	0
High	aFGPGLQGGSAGSPAR	3	6	1	Q5HY54	N-Term(TMT6plex)	0	0.964439	3	1.59212	1.02835	3	1.08148	1.0255	3	0.311691	0.899695	3	0.117648	1.04259	3	1.72584	0	2.633e-16	66.28	1.11276e-05	2	1658.89	7.2113	34.0363	0
High	sAVESGQADDER	2	1	1	P78318	N-Term(TMT6plex)	0	0.943772	2	0.394832	1.0245	2	9.2272	1.01723	2	5.40671	1.0871	2	5.13427	0.827451	2	1.06011	0	2.624e-16	66.19	2.95737e-06	2	1492.71	4.03923	19.7393	0
High	sSQSSSQQFSGIGR	2	5	1	A0A1W2PQ51	N-Term(TMT6plex)	0	1.1306	2	2.28347	0.922812	2	9.5328	0.973753	2	4.21433	1.01576	2	1.50232	0.86211	2	19.3672	0	2.624e-16	66.18	8.9769e-06	2	1684.86	6.24219	26.7134	0
High	aSHmGVSTDSGTQETk	1	2	1	A0A024RAC0	N-Term(TMT6plex); M4(Oxidation); K16(TMT6plex)	0	1.12171	1		0.706129	1		1.00955	1		1.27091	1		0.586262	1		0	2.624e-16	66.17	1.21256e-05	3	2110.06	4.88842	22.9009	0
High	lDIDSPPITAR	7	13	2	P14618;A0A024R5Z9	N-Term(TMT6plex)	0																0	5.77e-16	66.14	2.29843e-05	2	1426.82	3.49163	41.7484	0
High	nDDDEEEAAR	3	13	1	E7EX44	N-Term(TMT6plex)	0	0.831132	3	13.9594	0.977065	3	2.15231	1.06043	3	0.492939	1.01701	3	12.3391	0.956133	3	11.0758	0	2.624e-16	65.98	5.42548e-07	2	1392.61	3.15583	17.931	0
High	tPAQYDASELk	8	16	1	P07355	N-Term(TMT6plex); K11(TMT6plex)	0	1.02274	8	5.04112	0.921277	7	7.55577	1.01017	8	1.7058	0.986978	8	8.37127	0.909191	6	6.84133	0	2.624e-16	65.96	1.9343e-05	2	1680.93	3.14098	34.8996	0
High	qLAEAHAQAk	4	1	1	Q15149	N-Term(TMT6plex); K10(TMT6plex)	0	1.00408	4	3.29411	1.00532	4	3.77879	0.998145	4	0.7127	1.02326	4	4.2373	0.943757	4	8.45227	0	2.772e-16	65.77	1.81422e-05	2	1524.89	2.51103	26.2692	0
High	aGSSGSSSGGGGGGPGGR	3	14	1	A0A1U9X987	N-Term(TMT6plex)	0	1.01346	3	3.14418	1.00902	3	0.697366	0.981191	3	2.68556	1.02767	3	2.41531	1.04436	3	19.5145	0	2.624e-16	65.58	5.32636e-06	3	1577.75	2.50367	16.0281	0
High	tEGAEATPGAQk	2	4	1	D3DUZ3	N-Term(TMT6plex); K12(TMT6plex)	0	1.11681	2	6.27179	1.07165	2	12.3892	0.914295	2	3.19135	1.02794	2	7.62476	0.881527	2	20.59	0	2.624e-16	65.51	3.2604e-05	2	1617.89	3.50161	25.2337	0
High	nSNSDGGEGGEGTk	1	4	1	F8VWH9	N-Term(TMT6plex); K14(TMT6plex)	0	0.917301	1		0.991183	1		1.07895	1		0.954806	1		0.947894	1		0	2.624e-16	65.45	8.11115e-06	2	1766.86	3.10061	19.4281	0
High	gSETDSAQDQPVk	2	5	1	Q96HI4	N-Term(TMT6plex); K13(TMT6plex)	0	0.93374	2	4.30924	1.05673	2	5.84808	0.955577	2	4.58085	0.991935	2	11.7436	1.37989	2	1.57635	0	2.624e-16	65.39	1.40921e-05	2	1819.95	3.37563	25.5788	0
High	qcGQVAAAAAAQPPASHGPER	3	2	1	O95817	N-Term(TMT6plex); C2(Carbamidomethyl)	0	1.00494	3	8.91026	1.08472	2	4.17309	1.02602	3	5.38107	1.10887	3	21.714	0.817747	2	1.20847	0	2.624e-16	65.36	1.13664e-05	3	2303.16	3.71139	27.4477	0
High	sLGPPQGEEDSVPR	1	1	1	P78527	N-Term(TMT6plex)	0	0.933927	1		1.1305	1		1.00219	1		0.966437	1		1.00267	1		0	2.624e-16	65.35	1.23115e-05	2	1696.88	4.09201	31.4183	0
High	gANDFMcDEMER	4	5	1	P17987	N-Term(TMT6plex); C7(Carbamidomethyl)	0	1.01296	4	9.45141	0.953993	4	5.68722	1.02471	4	5.9137	0.951303	4	10.1255	0.881059	4	2.0007	0	2.624e-16	65.35	2.91052e-07	2	1703.71	2.77964	38.0593	0
High	eMEAELEDER	4	3	1	P35579	N-Term(TMT6plex)	0	0.982916	4	3.77908	1.00829	4	1.60322	1.00802	4	1.57424	1.02811	4	2.63969	0.921261	4	9.25515	0	3.181e-16	65.07	2.4427e-06	2	1479.69	4.19788	34.1926	0
High	aTcAPQHGAPGPGPADASk	8	11	1	Q5HY54	N-Term(TMT6plex); C3(Carbamidomethyl); K19(TMT6plex)	0	0.984806	8	8.96393	1.10761	7	16.9421	1.01831	8	12.9239	1.03608	7	14.9266	1.15479	7	51.3029	0	2.624e-16	65.07	1.72856e-05	3	2248.16	2.39172	26.512	0
High	aGELTEDEVER	4	1	1	P62269	N-Term(TMT6plex)	0	0.903659	4	3.86643	0.96137	4	4.9599	1.00616	4	5.91984	1.01687	4	3.08421	1.12277	4	9.66485	0	2.624e-16	64.94	7.42251e-06	2	1476.74	-0.688833	29.4085	0
High	nQVAmNPTNTVFDAk	1	12	1	E9PKE3	N-Term(TMT6plex); M5(Oxidation); K15(TMT6plex)	0	0.936213	1		0.966159	1		1.03787	1		1.16732	1		0.683342	1		0	2.624e-16	64.94	2.38226e-05	2	2124.12	4.0106	38.2425	0
High	tAEELMNFSk	2	4	1	P50990	N-Term(TMT6plex); K10(TMT6plex)	0	0.965138	2	7.84679	0.999109	2	21.0531	0.994482	2	4.23842	1.11179	2	0.269876	0.872663	2	1.8835	0	2.624e-16	64.85	2.55162e-05	2	1627.88	-0.219303	46.0151	0
High	gGGGGQDNGLEGLGNDSR	2	4	1	A8KAQ5	N-Term(TMT6plex)	0	1.10488	2	7.52385	1.04933	2	3.22457	1.07597	2	11.5596	0.824302	2	11.8987	0.961458	1		0	2.624e-16	64.73	7.06674e-06	2	1888.9	2.29348	29.9554	0
High	eGGQTAPASTR	4	10	1	B7Z2X4	N-Term(TMT6plex)	0	0.999797	4	12.2426	1.00861	4	13.761	1.01054	4	8.78107	0.970395	4	8.04367	1.18775	3	14.5465	0	2.624e-16	64.69	1.40775e-05	2	1303.69	4.34879	18.0611	0
High	cTESEEEEVTk	1	5	1	A6NJA2	N-Term(TMT6plex); C1(Carbamidomethyl); K11(TMT6plex)	0	0.958642	1		0.985545	1		1.056	1		1.02716	1		0.787778	1		0	2.624e-16	64.63	8.5571e-06	2	1798.88	2.96359	27.1979	0
High	qISNLQQSISDAEQR	2	7	1	H6VRF8	N-Term(TMT6plex)	0	0.794309	2	20.6703	1.25077	2	6.74382	0.83415	2	22.9648	1.12886	2	14.1088	1.69377	2	24.4621	0	2.624e-16	64.51	2.53639e-05	2	1946.01	0.362179	40.6766	0
High	eAEGAPQVEAGk	1	10	1	E7EX44	N-Term(TMT6plex); K12(TMT6plex)	0	0.771167	1		1.0412	1		1.11386	1		1.06452	1		0.85205	1		0	2.624e-16	64.47	3.19223e-05	2	1643.91	3.35065	28.7689	0
High	dSAQTSVTQAQR	1	10	1	A0A087WY61	N-Term(TMT6plex)	0	1.07271	1		1.03147	1		0.960679	1		0.959829	1		1.03099	1		0	2.624e-16	64.38	1.38606e-05	2	1520.79	-0.55833	20.3743	0
High	vYVGNLGNNGNk	1	2	1	P84103	N-Term(TMT6plex); K12(TMT6plex)	0	1.06281	1		1.16246	1		0.872316	1		0.988409	1		1.22341	1		0	2.624e-16	64.31	3.45289e-05	2	1706.96	2.93009	35.834	0
High	mGPGATAGGAEk	2	4	1	P62820	N-Term(TMT6plex); K12(TMT6plex)	0	0.923394	2	3.66704	1.13486	2	0.702709	0.989647	2	0.760522	1.00152	2	4.03958	1.01634	2	7.98672	0	2.624e-16	64.29	2.40565e-05	2	1504.82	3.19044	26.537	0
High	eGTGSTATSSSSTAGAAGk	3	12	1	A0A087WZK9	N-Term(TMT6plex); K19(TMT6plex)	0	1.0293	3	2.95025	1.02899	3	7.8555	0.955415	3	0.94601	0.973034	3	1.61919	1.34189	3	4.31915	0	2.624e-16	64.27	2.66741e-05	2	2086.07	2.08194	23.9999	0
High	dIPGLTDTTVPR	4	4	1	P62753	N-Term(TMT6plex)	0	1.00441	4	5.64817	0.946046	4	6.2057	0.978206	4	3.77147	1.03901	4	0.982875	1.0476	4	9.68991	0	2.624e-16	64.25	2.27194e-05	3	1513.85	1.73867	41.9681	0
High	hADIVTTTTHk	2	14	1	B4E1G2	N-Term(TMT6plex); K11(TMT6plex)	0	1.06061	2	1.30306	0.955288	2	3.39351	0.958608	2	4.12374	1.02759	2	11.0077	1.08471	2	14.1304	0	2.905e-16	64.2	3.55097e-05	2	1681.96	-0.715407	24.0331	0
High	hTNYTmEHIR	3	24	2	P12814;O43707	N-Term(TMT6plex); M6(Oxidation)	0																0	2.792e-16	64.17	1.64615e-05	3	1546.77	3.58602	20.4008	0
High	sEEEQSSSSVk	2	12	1	G3V4W0	N-Term(TMT6plex); K11(TMT6plex)	0	1.0579	2	2.99134	0.834425	2	5.67658	1.05102	2	0.398008	1.03363	2	0.967806	0.816773	2	0.576778	0	2.624e-16	64.12	1.72136e-05	2	1654.86	3.20814	21.687	0
High	aNHEEVLAAGk	4	3	1	P00491	N-Term(TMT6plex); K11(TMT6plex)	0	1.00359	4	3.71898	1.02165	4	7.68325	1.02143	4	2.99281	0.982354	4	2.0645	0.919231	4	2.71196	0	2.624e-16	64.05	4.06931e-05	2	1596.92	6.20615	25.2818	0
High	sEVATLTAAGk	1	4	1	B4DL14	N-Term(TMT6plex); K11(TMT6plex)	0	1.01478	1		0.987814	1		1.0076	1		1.00741	1		0.93165	1		0	2.624e-16	63.94	3.7095e-05	2	1505.9	3.87979	36.0732	0
High	eLTVSNNDINEAGVR	2	5	1	A0A024RC87	N-Term(TMT6plex)	0	0.993843	2	4.50713	0.996055	2	10.5889	1.03869	2	2.53496	0.974873	2	8.88399	0.86089	2	3.51498	0	2.624e-16	63.93	2.42746e-05	2	1859.98	5.05284	35.8708	0
High	qDVDNASLAR	11	5	1	P08670	N-Term(TMT6plex)	0	1.05039	11	5.47601	0.994837	11	2.69847	0.98722	11	3.5397	0.990431	11	8.8129	0.930662	11	16.3381	0	3.804e-16	63.85	2.15321e-05	2	1317.7	3.63509	24.9187	0
High	eTPSQENGPTAk	1	4	1	B4DDC8	N-Term(TMT6plex); K12(TMT6plex)	0	1.09254	1		1.08451	1		0.992465	1		0.941069	1		0.695377	1		0	3.59e-15	63.85	3.34211e-05	2	1716.93	4.98411	24.9969	0
High	gATQQILDEAER	2	5	1	P78371	N-Term(TMT6plex)	0	1.0808	2	3.94745	0.889775	2	1.42219	1.00671	2	1.95109	1.01054	2	5.30149	0.927737	2	13.3399	0	2.624e-16	63.8	4.18954e-05	2	1559.81	-6.37356	36.5798	0
High	hLIPAANTGESk	10	4	1	G9K388	N-Term(TMT6plex); K12(TMT6plex)	0	0.998143	10	3.02567	0.994309	10	10.0165	1.03365	10	1.94504	0.998694	10	6.78822	0.79316	10	13.2536	0	6.693e-08	63.79	3.00211e-05	2	1695.99	4.44625	27.9932	0
High	nDDIADGNPk	5	5	1	Q15149	N-Term(TMT6plex); K10(TMT6plex)	0	0.98612	5	10.1758	0.955117	5	1.97985	1.07678	5	6.38741	0.955328	5	5.12389	0.965775	5	4.56873	0	1.582e-14	63.78	1.79453e-05	2	1516.8	-3.12975	26.7884	0
High	eLAEDGYSGVEVR	2	11	1	P23396	N-Term(TMT6plex)	0	0.950726	2	3.93706	0.933293	2	6.66213	1.03506	2	0.466013	1.08744	2	1.55845	0.914191	2	0.752278	0	2.624e-16	63.69	1.37675e-05	2	1652.83	-2.01222	35.8956	0
High	gGAGTSQDGTSk	3	5	1	E9PIN3	N-Term(TMT6plex); K12(TMT6plex)	0	1.11228	3	4.91299	1.02236	3	3.35536	0.902082	3	2.89858	1.00219	3	2.94811	1.08675	3	9.76642	0	2.624e-16	63.49	2.69523e-05	2	1523.81	1.9639	19.5908	0
High	aSVEDADTQSk	3	6	1	H0YI98	N-Term(TMT6plex); K11(TMT6plex)	0	1.03382	3	0.884449	0.810192	3	5.65051	1.06892	3	2.72863	1.06808	3	4.55902	0.771969	3	6.90244	0	2.624e-16	63.45	2.61399e-05	2	1608.85	1.69213	25.2082	0
High	rQLEEAEEEAQR	1	3	1	P35579	N-Term(TMT6plex)	0	0.997044	1		1.18897	1		0.887444	1		1.12189	1		0.974397	1		0	2.624e-16	63.41	2.06357e-05	3	1716.88	2.60146	31.6617	1
High	aESEEMETSQAGSk	3	11	1	B4DH02	N-Term(TMT6plex); K14(TMT6plex)	0	0.929099	3	12.9194	1.16136	3	0.155507	1.00269	3	5.00715	1.04484	3	5.95718	0.852988	3	29.5795	0	7.166e-16	63.39	1.12703e-05	2	1941.96	4.04573	26.3064	0
High	aQAELVGTADEATR	1	1	1	P30049	N-Term(TMT6plex)	0	1.12112	1		0.884092	1		1.05891	1		0.938417	1		0.670906	1		0	2.624e-16	63.18	7.46263e-05	2	1660.87	0.138342	33.629	0
High	sSSDTNESEIk	2	2	1	Q7LG56	N-Term(TMT6plex); K11(TMT6plex)	0	1.0311	2	4.93007	0.949876	2	3.40787	1.00756	2	5.48541	0.951426	2	1.67817	1.09091	2	4.41338	0	2.624e-16	63.09	2.20172e-05	2	1654.86	4.16708	26.1745	0
High	eAGEQGDIEPR	3	5	1	Q13283	N-Term(TMT6plex)	0	0.968227	3	0.734777	0.96084	3	6.46303	1.00478	3	0.184785	1.03252	3	10.0873	1.10672	3	10.6991	0	2.624e-16	63.04	1.18934e-05	2	1429.72	3.04603	22.9197	0
High	iHEGcEEPATHNALAk	7	2	1	Q00610	N-Term(TMT6plex); C5(Carbamidomethyl); K16(TMT6plex)	0	1.05784	7	2.02772	0.971646	7	1.16386	0.982972	7	4.90526	0.960034	7	8.91239	1.13095	7	10.3462	0	2.624e-16	62.99	2.85079e-05	2	2235.16	0.404691	27.4992	0
High	dGVPEGAQLQGPVHR	3	3	1	P16989	N-Term(TMT6plex)	0	1.02569	3	2.02857	0.96537	3	17.4528	0.993398	3	1.45864	0.9451	3	4.55206	0.990808	3	6.20357	0	2.624e-16	62.95	7.85836e-05	3	1788.96	3.2329	32.452	0
High	ekEEVAEEAQSGGD	2	2	1	O76070	N-Term(TMT6plex); K2(TMT6plex)	0	1.07203	2	1.27575	0.713267	2	16.5911	1.07648	2	2.96744	1.04932	2	16.656	0.8322	2	11.6305	0	2.624e-16	62.92	1.37836e-05	2	1935.96	0.843613	29.3226	1
High	gSGPPPTEEEEGER	1	2	1	M0QY97	N-Term(TMT6plex)	0	0.947931	1		1.14006	1		0.875397	1		1.06533	1		1.45946	1		0	6.098e-13	62.91	7.49614e-06	2	1699.8	2.20596	22.7441	0
High	tSNEVQYDQR	1	8	1	Q13573	N-Term(TMT6plex)	0	1.05264	1		0.926388	1		0.984272	1		1.00196	1		1.09982	1		0	2.624e-16	62.86	1.0818e-05	2	1468.73	2.96803	22.1078	0
High	qQIQSIQQSIER	2	2	1	P55769	N-Term(TMT6plex)	0	1.07062	2	0.249977	0.858295	2	1.90841	1.03831	2	2.53602	1.04358	2	5.17712	0.771044	2	0.0842047	0	4.008e-16	62.86	3.69312e-05	2	1686.94	1.28951	37.2709	0
High	tGSQDQEVHR	6	9	1	B7Z6Y5	N-Term(TMT6plex)	0	0.924531	6	8.56557	1.05625	6	12.1907	1.02014	6	16.0476	0.929026	6	19.1018	1.10936	6	8.72207	0	7.738e-14	62.84	1.18819e-05	3	1385.7	1.98452	16.2173	0
High	aAAAAAALQAk	3	5	1	P36578	N-Term(TMT6plex); K11(TMT6plex)	0	0.874222	3	7.31767	1.08616	3	0.0691442	0.978929	3	0.556457	1.00679	3	0.737031	1.18805	3	21.626	0	2.624e-16	62.84	2.60778e-05	2	1414.88	2.28431	36.2229	0
High	dSQDAGGFGPEDR	4	1	1	Q15149	N-Term(TMT6plex)	0	0.97484	4	7.5106	0.907782	4	8.4886	1.04896	4	3.25512	0.962603	4	6.29068	1.06323	4	5.97661	0	2.624e-16	62.78	3.08429e-06	2	1579.72	2.39688	27.5846	0
High	lLLIGDSGVGk	8	29	7	P62820;P61026;P61006;Q6FIG4;Q92930;F5H157;P51153	N-Term(TMT6plex); K11(TMT6plex)	0																0	2.624e-16	62.69	3.21616e-05	2	1529.97	3.1634	50.3687	0
High	dSYVGDEAQSk	17	35	1	B4E335	N-Term(TMT6plex); K11(TMT6plex)	0	0.974883	17	8.41912	1.00126	17	18.393	0.98431	17	3.97818	0.994879	17	10.0102	1.03301	17	8.19893	0	2.624e-16	62.68	2.32529e-05	2	1656.85	2.53325	29.2144	0
High	nTGScQEAAAk	1	2	1	O15270	N-Term(TMT6plex); C5(Carbamidomethyl); K11(TMT6plex)	0	0.881165	1		1.10534	1		1.04215	1		1.02971	1		0.847573	1		0	2.624e-16	62.58	4.03293e-05	2	1594.83	3.21224	20.7848	0
High	dVNQQEFVR	4	6	1	P39019	N-Term(TMT6plex)	0	0.985922	4	2.62541	0.951105	4	3.23717	0.958546	4	1.72216	1.0255	4	1.08241	1.3159	4	3.74223	0	2.005e-13	62.55	3.06025e-05	2	1363.72	2.72291	30.6947	0
High	sQSSDTEQQSPTSGGGk	7	6	1	B4DEP6	N-Term(TMT6plex); K17(TMT6plex)	0	1.03144	7	4.71936	0.927169	7	19.1155	1.0531	7	6.63086	1.03297	7	4.41488	0.869854	6	17.1862	0	2.624e-16	62.52	1.8388e-05	2	2139.07	4.23836	22.3387	0
High	sDADENVSASDk	1	2	1	Q92878	N-Term(TMT6plex); K12(TMT6plex)	0	0.929296	1		1.13208	1		0.989829	1		0.955751	1		1.11416	1		0	2.624e-16	62.51	3.41678e-05	2	1695.85	3.81049	25.7251	0
High	gSTDNLMDDIER	2	3	1	P50990	N-Term(TMT6plex)	0	0.929633	2	8.51435	0.984137	2	3.68758	1.04387	2	4.74634	1.09744	2	1.81901	0.784848	2	0.58393	0	2.624e-16	62.49	7.86275e-06	2	1594.76	2.22665	41.1987	0
High	mGPGATAGGAEk	2	4	1	P62820	N-Term(TMT6plex); M1(Oxidation); K12(TMT6plex)	0	1.00302	2	5.66951	1.00392	2	12.9532	0.993241	2	1.66073	0.971685	2	6.96258	1.09036	2	4.37091	0	2.624e-16	62.47	3.19642e-05	2	1520.82	3.77142	24.1728	0
High	fQGPDNGQGPk	2	5	1	Q59G46	N-Term(TMT6plex); K11(TMT6plex)	0	1.03013	2	3.50364	0.874164	2	9.37638	1.04749	2	4.85534	0.997615	2	6.00132	0.91137	2	16.2908	0	3.633e-15	62.44	3.87142e-05	2	1602.87	3.94519	29.311	0
High	iIEDQQESLNk	3	4	1	B5BUB5	N-Term(TMT6plex); K11(TMT6plex)	0	1.01996	3	2.10944	0.966347	3	4.03234	1.00608	3	1.45832	1.00383	3	3.82683	0.981588	3	1.81417	0	2.624e-16	62.44	4.30189e-05	2	1775.02	11.4214	37.3509	0
High	fDDGAGGDNEVQR	4	3	1	P35998	N-Term(TMT6plex)	0	1.04943	4	3.65791	0.929468	4	6.55755	1.02693	4	3.27112	0.987867	4	5.71616	0.894834	4	10.9805	0	2.624e-16	62.42	5.41292e-06	2	1608.75	-0.112252	27.8137	0
High	sTVEGIQASVk	3	4	1	A0A024QZN4	N-Term(TMT6plex); K11(TMT6plex)	0	0.959234	3	3.25418	0.966937	3	1.58803	1.05541	3	0.696693	1.05505	3	3.28233	0.942916	3	6.39827	0	2.624e-16	62.35	4.26973e-05	2	1576.94	2.62088	35.6177	0
High	sASSESSSSSSk	3	4	1	E5RH41	N-Term(TMT6plex); K12(TMT6plex)	0	0.97356	3	1.47646	1.02819	3	3.06729	0.991406	3	1.27258	0.893932	3	10.099	1.26411	3	5.6505	0	2.624e-16	62.32	2.07786e-05	2	1588.81	3.85599	18.4451	0
High	kGQGGAGAGDDEEED	6	1	1	P46781	N-Term(TMT6plex); K1(TMT6plex)	0	0.917398	6	4.6428	1.10904	6	4.98945	0.976842	6	3.44709	0.985295	6	5.55863	1.09036	6	9.50195	0	2.624e-16	62.14	7.97279e-06	2	1892.89	1.74303	20.795	1
High	dGEEAGAYDGPR	3	5	2	B3KQT9;H7BZJ3	N-Term(TMT6plex)	0																0	2.624e-16	62.12	2.54711e-06	2	1465.68	0.398335	26.3115	0
High	lALGDDSPALk	1	1	1	P17174	N-Term(TMT6plex); K11(TMT6plex)	0	1.04813	1		0.883511	1		0.998612	1		1.08445	1		0.931852	1		0	2.624e-16	62.12	4.07845e-05	2	1557.93	2.22297	43.3076	0
High	eTEGDVTSVk	3	3	1	P50990	N-Term(TMT6plex); K10(TMT6plex)	0	1.01844	3	0.181282	0.978779	3	2.55742	1.0017	3	0.297192	1.06557	3	3.86431	0.960295	3	0.837144	0	2.624e-16	62.08	4.57457e-05	2	1522.84	2.77149	28.3212	0
High	tEESPASDEAGEk	1	7	1	P05114	N-Term(TMT6plex); K13(TMT6plex)	0	1.03675	1		0.82358	1		1.12336	1		0.869896	1		0.870381	1		0	2.624e-16	61.92	2.67358e-05	2	1807.9	4.68243	25.8406	0
High	qSLEASLAETEGR	4	1	1	P13645	N-Term(TMT6plex)	0	0.96933	4	1.88653	0.989913	4	3.36348	0.85096	4	6.41492	1.17052	4	4.10897	1.54945	4	34.7385	0	2.624e-16	61.91	3.25628e-05	2	1619.85	4.2549	37.997	0
High	aQPPEAGPQGLHDLGR	1	3	1	H7BXI1	N-Term(TMT6plex)	0	1.05003	1		0.98992	1		1.06493	1		0.922378	1		0.666539	1		0	2.624e-16	61.89	4.0317e-05	3	1872	4.02934	33.7431	0
High	gGAEQFMEETER	3	5	1	Q53HV2	N-Term(TMT6plex)	0	1.05179	3	7.57644	0.906225	3	2.61955	1.01944	3	5.64773	0.986593	3	2.36909	0.935167	3	24.8482	0	2.624e-16	61.88	1.80969e-05	2	1612.75	2.61868	36.3835	0
High	nEAIQAAHDAVAQEGQcR	3	5	1	B2RD14	N-Term(TMT6plex); C17(Carbamidomethyl)	0	1.06307	3	18.023	0.8255	3	7.12205	1.0281	3	3.29879	1.03986	3	2.03927	0.884946	3	5.76713	0	2.624e-16	61.85	1.95286e-05	2	2197.07	4.99037	33.9149	0
High	vDNSSLTGESEPQTR	2	19	1	P05023	N-Term(TMT6plex)	0	1.00561	2	4.74474	1.05483	2	8.09879	0.970374	2	2.024	1.13743	2	7.96193	0.710443	2	8.43465	0	2.624e-16	61.84	1.81007e-05	2	1848.92	2.8447	27.854	0
High	aASHEQAAAALk	1	5	1	E7EQD7	N-Term(TMT6plex); K12(TMT6plex)	0	0.889762	1		1.07439	1		1.00326	1		1.06402	1		1.04227	1		0	2.624e-16	61.7	7.48086e-05	2	1625.94	1.47835	25.9427	0
High	eEAAVDAQQQk	3	1	1	Q15149	N-Term(TMT6plex); K11(TMT6plex)	0	0.949022	3	0.549471	1.0417	3	4.04547	0.995916	3	1.59766	1.06026	3	9.51714	0.966668	3	10.9902	0	2.624e-16	61.69	4.19799e-05	2	1674.91	4.05289	26.591	0
High	hQGVMVGMGQk	10	36	1	B4E335	N-Term(TMT6plex); K11(TMT6plex)	0	0.973919	10	9.96189	1.00257	10	9.05138	1.01882	10	5.92439	1.01245	10	7.78635	0.948775	10	9.65161	0	2.624e-16	61.6	4.62835e-05	2	1629.9	2.7864	27.6621	0
High	gDTGGEDTAAPGR	3	1	1	Q9H773	N-Term(TMT6plex)	0	0.98433	3	5.93833	0.905206	3	9.53696	1.02632	3	4.45349	1.08186	3	0.501598	0.856791	3	16.4933	0	2.624e-16	61.58	9.79984e-06	2	1432.69	3.95412	19.3461	0
High	eAAENSLVAYk	2	5	1	G9K388	N-Term(TMT6plex); K11(TMT6plex)	0	1.06902	2	0.116787	0.954339	2	0.268274	0.970934	2	1.75834	1.04117	2	2.71192	0.965539	2	4.70849	0	2.624e-16	61.53	4.96721e-05	2	1652.93	1.88722	37.9625	0
High	aVQADGQVk	3	4	1	Q4W4Y1	N-Term(TMT6plex); K9(TMT6plex)	0	0.953225	3	1.72334	1.05927	3	1.78565	0.994324	3	1.05548	1.03135	3	0.188702	0.986353	3	4.9133	0	6.616e-14	61.5	5.38393e-05	2	1373.82	3.30212	26.9684	0
High	rAEDGSVIDYELIDQDAR	2	11	1	P07355	N-Term(TMT6plex)	0	0.981602	2	15.9247	1.3201	2	23.6644	0.982161	2	1.28636	0.973386	2	23.4244	0.84414	1		0	2.624e-16	61.46	2.9473e-05	3	2294.15	3.45472	41.4503	1
High	gVEEEEEDGEMRE	3	1	1	P62306	N-Term(TMT6plex)	0	0.948822	3	4.57271	0.912547	3	3.17104	1.03748	3	1.47271	1.11447	3	1.37134	0.895245	3	5.29676	0	2.624e-16	61.45	8.23565e-07	2	1766.77	4.3842	27.7461	1
High	vDNDENEHQLSLR	12	5	1	P06748	N-Term(TMT6plex)	0	1.1046	12	7.1075	0.904198	12	18.0721	0.977476	12	9.89933	1.0152	12	6.45454	0.840173	12	28.6714	0	2.624e-16	61.45	2.44205e-05	2	1797.9	3.35952	27.6016	0
High	sSTTQNNNQQk	4	8	1	H0YH84	N-Term(TMT6plex); K11(TMT6plex)	0	0.959069	4	3.19413	1.03858	4	11.7863	0.987981	4	2.72689	1.03689	4	6.71167	1.01314	3	7.32274	0	2.624e-16	61.4	4.29228e-05	2	1707.91	2.3646	18.1825	0
High	nLIDAGVDALR	3	4	1	H0Y4R1	N-Term(TMT6plex)	0	1.03839	3	4.56659	0.966963	3	5.81149	1.04161	3	0.918383	1.08357	3	2.97504	0.831204	3	5.57148	0	1.593e-15	61.39	4.87943e-05	2	1385.8	2.75107	47.3322	0
High	hQGVmVGMGQk	21	36	1	B4E335	N-Term(TMT6plex); M5(Oxidation); K11(TMT6plex)	0	0.938957	20	5.63272	1.02988	20	8.88001	1.01906	20	2.39746	0.994548	20	10.7391	0.992405	20	7.14071	0	1.803e-11	61.3	6.55689e-05	2	1645.9	3.40133	24.1078	0
High	sMVAVmDSDTTGk	1	8	1	K7EIV0	N-Term(TMT6plex); M6(Oxidation); K13(TMT6plex)	0	0.953555	1		0.899912	1		1.11005	1		0.873597	1		1.04402	1		0	2.624e-16	61.21	3.21654e-05	2	1815.93	1.10151	32.7579	0
High	cYEmASHLR	7	2	1	K7EJ44	N-Term(TMT6plex); C1(Carbamidomethyl); M4(Oxidation)	0	1.01927	7	1.78032	1.15914	7	9.92061	0.938407	7	12.2194	1.04067	7	11.9346	1.10923	6	12.4697	0	2.979e-09	61.2	7.73749e-06	3	1411.67	1.25878	25.9986	0
High	gGNFGFGDSR	12	2	1	P22626	N-Term(TMT6plex)	0	1.00447	12	6.12136	1.05665	12	12.0664	0.974922	12	3.48052	0.985908	12	5.24362	0.999936	12	15.0697	0	4.103e-16	61.06	3.23165e-05	2	1242.61	2.62794	35.8965	0
High	aAGDGDcGTTHSR	5	4	1	I3L252	N-Term(TMT6plex); C7(Carbamidomethyl)	0	1.06932	5	5.40122	0.950313	4	7.30306	0.928292	5	6.10238	0.995319	4	3.97921	1.22596	3	2.91129	0	2.624e-16	61.02	5.41615e-06	3	1533.7	4.40567	15.9957	0
High	aESSSDEAVADTSR	1	7	1	H0YAP9	N-Term(TMT6plex)	0	0.801961	1		1.25167	1		1.03926	1		0.838753	1		1.24635	1		0	2.624e-16	61.02	1.13067e-05	2	1653.78	0.347029	23.5521	0
High	gIPHLVTHDAR	4	9	1	P62701	N-Term(TMT6plex)	0	0.968876	4	14.6204	1.03493	4	14.9749	0.957526	4	5.33293	1.02706	4	13.8776	1.20604	4	2.83142	0	2.624e-16	60.9	4.99484e-05	3	1444.83	2.26418	30.1231	0
High	mDSTANEVEAVk	3	9	1	P07237	N-Term(TMT6plex); K12(TMT6plex)	0	0.965078	3	1.70054	0.953765	3	9.17793	1.073	3	1.17388	1.03444	3	0.121487	0.938919	3	1.66121	0	2.624e-16	60.9	4.49495e-05	2	1751.92	-1.43405	36.5783	0
High	vIAcDGGGGALGHPk	3	2	1	O75380	N-Term(TMT6plex); C4(Carbamidomethyl); K15(TMT6plex)	0	0.833415	3	10.8495	1.06864	3	5.2622	1.06556	3	4.76869	1.05466	3	0.257952	1.23512	3	33.6836	0	2.624e-16	60.85	8.22654e-05	3	1867.03	2.24865	34.0637	0
High	tLMNLGGLAVAR	2	2	1	P37802	N-Term(TMT6plex)	0	0.954245	2	4.82549	0.625151	2	2.32675	1.16657	2	13.1943	1.05331	2	7.66303	0.776469	2	87.091	0	2.624e-16	60.8	5.07792e-05	2	1444.86	3.59297	48.9524	0
High	dSESADAGGAQR	1	4	1	O95061	N-Term(TMT6plex)	0	0.998163	1		0.899214	1		0.999352	1		1.09822	1		1.02607	1		0	2.624e-16	60.78	7.98001e-06	2	1392.66	1.56894	17.8549	0
High	gQQSAEEENFk	1	7	1	Q5JXX1	N-Term(TMT6plex); K11(TMT6plex)	0	0.850155	1		1.12068	1		1.00147	1		1.06417	1		1.07845	1		0	2.624e-16	60.72	4.04127e-05	2	1724.9	6.12238	27.956	0
High	vAVQGDVVR	1	5	1	P07814	N-Term(TMT6plex)	0	0.979153	1		1.0469	1		1.01685	1		0.964927	1		0.959959	1		0	1.243e-07	60.71	5.43476e-05	2	1171.7	2.24017	28.6745	0
High	fSSSGGGGGGGR	4	1	1	P35527	N-Term(TMT6plex)	0	0.673947	4	15.2032	1.71407	4	5.06601	0.743168	4	6.3955	1.1838	4	11.0978	1.41245	4	30.1359	0	2.624e-16	60.68	1.42369e-05	2	1211.6	3.35284	22.1501	0
High	sMYEEEINETR	3	4	1	P20700	N-Term(TMT6plex)	0	0.921648	3	5.87073	0.972231	3	1.07748	1.06831	3	3.69212	1.00483	3	0.225618	0.870036	3	16.2456	0	2.624e-16	60.63	8.17395e-06	2	1629.77	5.26859	32.9992	0
High	scTTEScDFVR	2	2	1	B2RAQ8	N-Term(TMT6plex); C2(Carbamidomethyl); C7(Carbamidomethyl)	0	0.987297	2	8.57717	1.1348	2	2.63887	0.966578	2	4.18731	0.969013	2	2.48862	1.01095	2	8.48649	0	2.624e-16	60.56	6.78166e-05	2	1590.72	4.46387	27.8547	0
High	tIIQNPTDQQk	2	5	1	A8K6Y1	N-Term(TMT6plex); K11(TMT6plex)	0	0.988919	2	5.43182	1.0977	2	14.3094	0.977037	2	0.528542	1.00482	2	12.0825	0.919511	2	24.5652	0	2.134e-11	60.56	5.94219e-05	2	1744	0.193114	33.178	0
High	sQGGEPTYNVAVGR	3	8	2	C9J712;C9J0J7	N-Term(TMT6plex)	0																0	2.624e-16	60.48	4.05153e-05	2	1663.87	6.00497	28.8109	0
High	gNLGAGNGNLQGPR	2	14	1	D6REM6	N-Term(TMT6plex)	0	1.06381	2	1.61588	1.04725	2	5.08497	0.962622	2	0.538114	0.953947	2	2.61232	1.02266	2	9.17914	0	3.563e-15	60.46	5.27106e-05	2	1553.84	0.9421	27.0936	0
High	sSQAEAcSESR	1	4	1	B4DSA7	N-Term(TMT6plex); C7(Carbamidomethyl)	0	1.06952	1		0.920306	1		1.01453	1		0.966983	1		0.958751	1		0	3.025e-16	60.42	4.40293e-06	2	1440.66	3.59463	17.8085	0
High	eAGDVcYADVQk	2	2	1	Q13242	N-Term(TMT6plex); C6(Carbamidomethyl); K12(TMT6plex)	0	1.00402	2	13.5364	0.970525	2	7.22434	1.02663	2	8.03696	1.02974	2	7.33701	0.78586	2	39.4029	0	2.684e-15	60.42	4.57542e-05	2	1812.93	6.62974	33.841	0
High	gATcSAcPNNDk	1	1	1	P48060	N-Term(TMT6plex); C4(Carbamidomethyl); C7(Carbamidomethyl); K12(TMT6plex)	0	1.0357	1		0.927455	1		0.970418	1		1.08661	1		1.03598	1		0	2.624e-16	60.36	1.85471e-05	2	1752.85	2.92874	23.0244	0
High	lAVDEEENADNNTk	1	3	1	P02786	N-Term(TMT6plex); K14(TMT6plex)	0	1.04264	1		1.03008	1		0.997804	1		0.876415	1		1.11073	1		0	2.624e-16	60.35	4.3038e-05	2	2020.02	-0.709386	32.9229	0
High	nQGGYGGSSSSSSYGSGR	3	8	1	F8W6I7	N-Term(TMT6plex)	0	1.03074	3	0.964839	0.991974	3	4.80123	0.937157	3	2.87247	1.05876	3	20.9335	1.10969	3	14.7332	0	2.624e-16	60.31	5.44698e-06	3	1923.87	4.21839	20.8272	0
High	gcTATLGNFAk	4	10	1	P15880	N-Term(TMT6plex); C2(Carbamidomethyl); K11(TMT6plex)	0	0.913018	4	4.78956	1.06918	4	7.17131	1.01745	4	7.65833	1.02965	4	3.41961	0.966209	4	9.1977	0	2.624e-16	60.3	0.000204803	2	1597.88	1.95846	38.2382	0
High	vNVDEVGGEALGR	1	35	1	Q3Y9I8	N-Term(TMT6plex)	0	1.35778	1		0.718487	1		0.845668	1		1.13618	1		1.06959	1		0	2.624e-16	60.27	5.19197e-05	2	1543.83	1.56396	38.9177	0
High	tIAPALVSk	12	3	1	P06733	N-Term(TMT6plex); K9(TMT6plex)	0	1.03043	12	2.01323	0.925323	12	7.48647	1.03608	12	2.39732	1.0324	12	5.18889	0.887766	11	9.76829	0	2.776e-16	60.19	3.15874e-05	2	1357.89	2.28448	39.6724	0
High	qSNNEANLR	2	4	1	Q4W4Y1	N-Term(TMT6plex)	0	0.930859	2	1.53779	0.935832	2	4.00741	1.09367	2	3.07451	1.00065	2	9.41899	0.822436	2	13.7632	0	2.078e-13	60.16	3.86014e-05	2	1274.67	1.05607	19.1691	0
High	eSGADGASTSPR	1	3	1	A0A024R2D7	N-Term(TMT6plex)	0	0.932638	1		1.02666	1		1.0039	1		1.05608	1		1.02389	1		0	2.624e-16	60.02	1.54786e-05	2	1363.67	3.61396	18.2369	0
High	qVTQEEGQQLAR	2	2	1	P62070	N-Term(TMT6plex)	0	1.05617	2	6.21047	0.888566	2	9.49854	0.971468	2	0.0504888	1.06965	2	4.09713	1.06218	2	30.0058	0	2.624e-16	59.97	4.73761e-05	2	1615.86	0.441958	25.3999	0
High	qQSNEHLR	3	5	1	O43707	N-Term(TMT6plex)	0	1.00696	3	0.771492	1.00463	3	13.5351	0.919514	3	5.86889	1.10196	3	18.2797	0.840152	3	6.18053	0	0.0005962	59.86	4.65259e-05	3	1240.66	3.5068	16.9744	0
High	qQQQQQNDVVk	1	2	1	F5H157	N-Term(TMT6plex); K11(TMT6plex)	0	1.05473	1		1.06833	1		0.888413	1		0.911485	1		1.55487	1		0	2.624e-16	59.83	7.7734e-05	2	1801	0.880281	22.5518	0
High	dALGAQNASGER	1	3	1	B3KPX5	N-Term(TMT6plex)	0	1.01288	1		1.0359	1		1.00776	1		0.853371	1		1.1922	1		0	2.624e-16	59.8	3.06809e-05	2	1417.72	0.833451	22.2524	0
High	lEGGSGGDSEVQR	3	3	1	Q59GS3	N-Term(TMT6plex)	0	0.987011	3	0.783934	0.9776	3	3.22217	1.00889	3	3.9109	0.995171	3	9.12715	0.838791	3	2.61065	0	1.898e-12	59.76	1.95511e-05	2	1519.76	3.29267	23.822	0
High	gTVEPQLEAR	6	7	1	Q5HY54	N-Term(TMT6plex)	0	0.940941	6	7.26326	0.99792	6	4.59303	1.03911	6	4.08371	0.99844	6	5.53514	1.0763	6	11.886	0	2.624e-16	59.71	5.73013e-05	2	1328.74	3.32754	29.4263	0
High	yTAESSDTLcPR	1	2	1	A8K5W7	N-Term(TMT6plex); C10(Carbamidomethyl)	0	0.995586	1		0.826556	1		0.990538	1		1.11353	1		1.21946	1		0	2.624e-16	59.61	1.7558e-05	2	1628.79	5.13245	29.6159	0
High	qSSGASSSSFSSSR	2	10	1	A0A0D9SFB3	N-Term(TMT6plex)	0	1.04127	2	1.54982	1.0503	2	6.51868	0.923826	2	0.51552	1.04108	2	9.75262	1.11057	2	9.77063	0	2.624e-16	59.59	1.85732e-05	2	1590.77	6.15881	20.1489	0
High	nSTSSQSQTSTASR	2	2	2	Q6UN15;A0A0B4J203	N-Term(TMT6plex)	0																0	2.624e-16	59.57	2.80436e-05	3	1670.82	5.35846	16.0588	0
High	aQHEDQVEQYk	1	7	1	P02545	N-Term(TMT6plex); K11(TMT6plex)	0	0.869753	1		0.954079	1		1.17358	1		0.964736	1		0.601691	1		0	2.624e-16	59.45	7.20164e-05	2	1832.96	3.76109	24.7891	0
High	yHTINGHNAEVR	4	4	1	P22626	N-Term(TMT6plex)	0	1.04581	4	3.6396	1.14631	4	8.47838	0.881922	4	4.53881	1.09034	4	8.90031	1.14101	4	10.7541	0	2.624e-16	59.43	5.62713e-05	3	1639.86	3.79677	22.0321	0
High	cDSSPDSAEDVR	6	3	1	P02765	N-Term(TMT6plex); C1(Carbamidomethyl)	0	1.17071	6	17.892	0.854714	6	2.71581	1.11712	6	3.00503	0.869418	6	8.17488	0.358477	5	32.9942	0	6.074e-08	59.42	2.3429e-06	2	1566.69	2.2327	23.5813	0
High	tTTAAAVASTGPSSR	5	8	1	P27816	N-Term(TMT6plex)	0	1.03094	5	15.2964	1.13677	5	4.02916	0.902364	5	14.344	0.907785	5	3.48439	1.14982	5	19.6789	0	2.624e-16	59.41	7.28546e-05	2	1606.86	0.497866	23.9986	0
High	eESTSSGNVSNR	4	4	1	A0A1W2PRL9	N-Term(TMT6plex)	0	1.06138	4	8.15354	0.921879	3	0.267986	1.04404	4	11.2036	1.14248	4	11.6884	0.935087	3	9.12238	0	2.624e-16	59.38	1.9378e-05	3	1495.72	3.09344	18.1108	0
High	dcLTESNLIk	2	3	1	B4DIT7	N-Term(TMT6plex); C2(Carbamidomethyl); K10(TMT6plex)	0	0.89979	2	4.84127	1.04219	2	1.54102	1.08336	2	1.56683	0.979688	2	0.813174	0.800675	2	1.48151	0	2.624e-16	59.36	9.03267e-05	2	1650.92	2.15312	40.8752	0
High	gGHGAASPSEk	6	2	1	Q07065	N-Term(TMT6plex); K11(TMT6plex)	0	0.985206	6	12.783	0.99879	6	22.4351	0.999894	6	8.54033	0.945879	6	8.3918	1.03377	6	5.23782	0	3.704e-16	59.3	7.08463e-05	2	1455.8	2.45682	16.7922	0
High	qEkPAEkPAETPVATSPTATDSTSGDSSR	2	6	1	B4DEA3	N-Term(TMT6plex); K3(TMT6plex); K7(TMT6plex)	0	1.14086	2	1.76925	0.750751	2	23.3685	1.11529	2	2.96404	0.843774	2	20.0169	0.75459	2	16.9519	0	2.624e-16	59.28	0.000103455	4	3632.89	0.108989	26.8557	0
High	mDcQEcPEGYR	3	11	1	Q5HY54	N-Term(TMT6plex); C3(Carbamidomethyl); C6(Carbamidomethyl)	0	0.963704	3	2.67011	0.968371	3	0.872832	1.07815	3	0.957542	0.966561	3	6.57145	0.804613	3	3.51554	0	8.743e-15	59.27	1.83371e-06	2	1673.69	-0.321117	27.1287	0
High	sIPLDEGEDEAQR	3	1	1	Q14204	N-Term(TMT6plex)	0	0.963201	3	1.26103	0.954295	3	11.5562	1.00989	3	4.36304	1.13339	3	3.6755	0.907362	3	3.47319	0	5.394e-11	59.26	2.79249e-05	2	1687.84	2.14747	33.0569	0
High	aVETTAQSDNk	3	2	1	P38606	N-Term(TMT6plex); K11(TMT6plex)	0	1.06342	3	7.1608	1.00006	3	0.468861	0.96588	3	4.99213	1.00004	3	2.93781	1.00801	3	3.22828	0	2.624e-16	59.23	8.79969e-05	2	1621.89	3.47637	25.2029	0
High	gGGPQAQSHGEAR	2	2	1	A8K5Q1	N-Term(TMT6plex)	0	0.934084	2	15.6375	1.0263	2	11.7096	0.997602	2	8.83618	1.05771	2	6.60758	0.962242	2	52.5475	0	2.624e-16	59.2	4.7249e-05	3	1480.75	2.49628	15.527	0
High	nTQSSSEEAR	3	5	1	H7BZU5	N-Term(TMT6plex)	0	0.810417	3	2.43747	1.1367	3	6.9881	1.09278	3	1.54163	0.902481	3	4.51473	1.02311	3	1.7323	0	2.624e-16	59.12	1.61649e-05	2	1337.65	2.6228	15.8802	0
High	aHATGAGPAGR	4	2	1	Q9Y490	N-Term(TMT6plex)	0	1.05241	4	5.25383	0.852094	4	7.31468	0.973076	4	12.8085	1.20421	4	9.02739	1.14981	4	12.8499	0	2.624e-16	59.09	9.50724e-05	3	1194.66	1.12785	16.0334	0
High	nETETAEER	1	1	1	Q14789	N-Term(TMT6plex)	0	1.01955	1		0.989315	1		1.00358	1		0.999376	1		0.955406	1		0	9.068e-16	59.05	2.28991e-05	2	1307.63	3.85026	18.4777	0
High	gSFSDTGLGDGk	2	1	1	Q9Y2W1	N-Term(TMT6plex); K12(TMT6plex)	0	1.00253	2	5.20413	1.11908	2	7.71247	0.941593	2	4.49428	0.993025	2	0.905501	1.08907	2	9.13653	0	2.624e-16	58.99	6.43532e-05	2	1598.85	4.43678	36.1435	0
High	vSVAAGSEEDHk	1	2	1	B4E005	N-Term(TMT6plex); K12(TMT6plex)	0	1.22594	1		0.914121	1		0.933104	1		1.01502	1		0.822495	1		0	2.624e-16	58.96	8.30955e-05	3	1686.91	2.93064	29.0038	0
High	gESScPVcQTR	1	8	1	C9J060	N-Term(TMT6plex); C5(Carbamidomethyl); C8(Carbamidomethyl)	0	0.941672	1		1.10955	1		1.00005	1		0.990795	1		0.980052	1		0	2.624e-16	58.94	9.25418e-06	2	1509.7	-1.215	20.1175	0
High	cVANNQVETLEk	2	1	1	P42704	N-Term(TMT6plex); C1(Carbamidomethyl); K12(TMT6plex)	0	0.998334	2	5.04397	0.949489	2	0.972545	1.01397	2	4.57783	0.941222	2	11.9123	1.17926	2	11.4847	0	2.624e-16	58.92	8.70702e-05	2	1863.01	2.36258	34.7041	0
High	aADEVAEGk	4	2	1	P07954	N-Term(TMT6plex); K9(TMT6plex)	0	1.04087	4	2.74663	0.953174	4	8.75882	1.03389	4	1.67364	1.0021	4	10.2639	0.91547	4	6.65125	0	4.687e-13	58.91	0.000103273	2	1347.75	-0.961067	27.8097	0
High	dNcQYVYNVDQR	1	2	1	A0A024R9Q1	N-Term(TMT6plex); C3(Carbamidomethyl)	0	0.939715	1		1.20227	1		1.08767	1		0.683364	1		0.977291	1		0	3.839e-16	58.87	1.14152e-05	2	1802.84	4.05486	31.1103	0
High	sQYEQLAEQNR	3	1	1	P13645	N-Term(TMT6plex)	0	0.936494	3	7.29055	0.979516	3	0.831988	0.759956	3	5.95224	1.23448	3	8.50002	1.82565	3	18.7872	0	2.624e-16	58.8	4.57435e-05	2	1594.8	1.14211	30.3025	0
High	nEGSESAPEGQAQQR	3	6	1	P67809	N-Term(TMT6plex)	0	0.887262	3	12.2482	0.992692	3	0.890191	0.987391	3	2.12367	1.10309	3	4.38716	1.00275	3	3.28969	0	2.624e-16	58.79	1.97534e-05	2	1816.87	4.01966	20.1348	0
High	tAAYGHFGR	3	2	1	P31153	N-Term(TMT6plex)	0	0.944126	3	0.848752	0.873079	3	4.77913	1.03138	3	3.22744	1.24228	3	5.86522	0.888849	3	3.87568	0	5.582e-08	58.78	5.7344e-05	3	1208.64	2.13833	28.2981	0
High	gILAADESTGSIAk	3	5	1	P04075	N-Term(TMT6plex); K14(TMT6plex)	0	1.05408	3	13.1329	0.954876	3	3.96236	0.979646	3	7.23564	0.99335	3	8.79488	0.944492	3	9.43506	0	2.624e-16	58.77	0.000111435	2	1791.03	3.51034	40.2153	0
High	aGGEEEDDDDEAAGGR	2	1	1	Q6DD87	N-Term(TMT6plex)	0	1.05363	2	6.24243	0.811024	2	8.91853	1.02853	2	12.3193	1.08262	2	6.39814	0.864793	2	24.0717	0	2.624e-16	58.74	1.33343e-06	2	1821.77	5.91772	21.3752	0
High	aAHSEGNTTAGLDmR	2	3	1	P78371	N-Term(TMT6plex); M14(Oxidation)	0	1.06128	2	12.2167	0.891658	2	12.4965	1.02728	2	3.56018	1.01631	2	9.12632	0.815736	2	31.3579	0	2.624e-16	58.69	3.04892e-05	3	1775.86	3.16592	18.8787	0
High	eSSETPDQFMTADETR	3	7	1	H0YD13	N-Term(TMT6plex)	0	0.992302	3	1.20902	0.975999	3	1.9885	0.997788	3	5.73304	1.07869	3	0.984579	0.79262	3	0.411747	0	2.624e-16	58.69	7.77442e-06	2	2072.93	-0.145363	36.7093	0
High	tNEAQAIETAR	2	3	1	P61088	N-Term(TMT6plex)	0	1.05531	2	0.540359	0.948846	2	6.99133	1.00399	2	1.11532	1.0041	2	0.317622	0.911366	2	8.20601	0	2.624e-16	58.68	6.38294e-05	2	1432.76	0.804283	28.1971	0
High	nTDVAQSPEAPk	1	5	1	A7BI36	N-Term(TMT6plex); K12(TMT6plex)	0	0.985118	1		0.965594	1		1.0708	1		0.880588	1		1.00496	1		0	6.205e-12	58.64	0.000109076	2	1714.95	4.92565	27.8673	0
High	sQDSMSSDTAR	1	9	2	B2R7C5;A0A0S2Z492	N-Term(TMT6plex)	0																0	2.624e-16	58.63	1.083e-05	2	1413.65	4.20246	18.5225	0
High	mGAGLGHGmDR	2	6	1	A0A087X0X3	N-Term(TMT6plex); M1(Oxidation); M9(Oxidation)	0	0.965984	2	6.1704	0.964652	2	6.78087	1.0085	2	0.312879	1.02415	2	3.50159	1.09742	2	5.07033	0	4.005e-08	58.61	1.25326e-05	3	1362.65	3.92713	18.5005	0
High	gDGGGDGGGGGPSR	3	1	1	Q9UPU5	N-Term(TMT6plex)	0	0.929609	3	4.96743	0.993655	3	14.0666	1.04096	3	6.67327	0.984551	3	6.64114	1.07951	3	1.96885	0	1.099e-11	58.6	5.72859e-06	2	1331.62	2.83716	15.8463	0
High	ncTIVSPDAGGAk	2	3	1	P60891	N-Term(TMT6plex); C2(Carbamidomethyl); K13(TMT6plex)	0	1.06882	2	5.43191	0.977382	2	6.49208	1.00936	2	4.79558	0.926602	2	2.91495	0.947824	2	1.38315	0	4.033e-16	58.55	0.000103331	2	1747.95	2.21902	30.5613	0
High	vQISPDSGGLPER	4	5	1	A0A087WTP3	N-Term(TMT6plex)	0	1.09286	4	3.54388	0.94863	4	2.01373	0.981031	4	2.12032	0.98382	4	2.63362	0.938651	4	4.09342	0	1.513e-13	58.53	0.000108508	2	1583.87	5.73808	35.3312	0
High	vLTGVAGEDAEcHAAk	2	2	1	O95373	N-Term(TMT6plex); C12(Carbamidomethyl); K16(TMT6plex)	0	0.976519	2	26.0657	1.05605	2	15.1303	0.955081	2	2.94305	1.14596	2	20.5255	0.781532	2	32.3096	0	2.624e-16	58.46	0.000123814	3	2086.11	2.56351	35.9131	0
High	hcEcAEEGTR	4	4	1	A8K8U1	N-Term(TMT6plex); C2(Carbamidomethyl); C4(Carbamidomethyl)	0	1.01224	4	4.65286	1.02653	4	2.67743	1.01305	4	4.02485	1.01054	4	5.20713	1.10667	3	2.79716	0	2.624e-16	58.38	3.33986e-06	3	1477.64	4.84785	16.3664	0
High	hNGPNDASDGTVR	6	3	1	P31942	N-Term(TMT6plex)	0	1.03254	5	4.06536	0.948668	5	7.90971	0.94608	5	7.33973	1.14009	5	6.06821	1.09278	5	25.9581	0	2.624e-16	58.38	2.87518e-05	3	1568.77	4.46497	17.4642	0
High	aQSELAAHQk	4	5	1	F5GX11	N-Term(TMT6plex); K10(TMT6plex)	0	1.02685	4	4.48229	0.884975	4	9.86558	1.06147	4	1.82349	0.962006	4	6.35762	0.951705	4	3.4392	0	2.624e-16	58.35	0.000106739	2	1540.89	3.80773	24.8194	0
High	eTQAQAcPQEGTEAHGAR	1	2	1	E9PIH6	N-Term(TMT6plex); C7(Carbamidomethyl)	0	1.04304	1		0.735697	1		1.05265	1		0.862115	1		1.49581	1		0	2.624e-16	58.35	1.90083e-05	3	2170.02	1.69369	20.3411	0
High	aEAGAGSATEFQFR	2	3	1	P46783	N-Term(TMT6plex)	0	0.941731	2	5.59509	1.04711	2	9.6358	0.993668	2	4.15453	1.02475	2	5.4525	1.0699	2	5.46555	0	2.624e-16	58.3	4.86627e-05	2	1670.84	5.2737	37.6286	0
High	gQGSSPVAMQk	2	4	1	A0A024QZN4	N-Term(TMT6plex); K11(TMT6plex)	0	0.979333	2	10.0873	0.948868	2	2.99787	1.00456	2	4.02647	1.09349	2	0.358502	0.943816	2	3.36672	0	3.548e-16	58.26	0.000115094	2	1547.87	2.5072	27.9476	0
High	qGcDcEcLGGGR	4	2	1	Q9NRX4	N-Term(TMT6plex); C3(Carbamidomethyl); C5(Carbamidomethyl); C7(Carbamidomethyl)	0	0.982361	4	4.48337	1.24746	4	9.61207	0.977754	4	3.50071	0.88504	4	8.18193	1.07438	4	9.07105	0	2.624e-16	58.25	2.39398e-06	2	1597.68	2.3606	21.6528	0
High	nASDMPETITSR	4	4	1	Q8TCT9	N-Term(TMT6plex)	0	0.910937	4	5.01925	1.0771	4	2.58758	1.0531	4	2.15608	0.969249	4	1.85118	0.933049	4	4.2718	0	2.624e-16	58.24	3.60674e-05	2	1550.77	3.05881	31.3524	0
High	hEQNIDcGGGYVk	5	3	1	Q53G71	N-Term(TMT6plex); C7(Carbamidomethyl); K13(TMT6plex)	0	1.00725	5	3.0604	0.806525	5	14.3256	1.11371	5	2.58508	0.962191	5	6.01092	0.749998	5	23.0014	0	2.624e-16	58.2	7.59051e-05	2	1934.98	2.78637	26.9155	0
High	dAMQYASESk	1	5	1	Q00610	N-Term(TMT6plex); K10(TMT6plex)	0	0.992254	1		0.966394	1		1.02144	1		1.01894	1		0.946358	1		0	2.624e-16	58.19	0.00028202	2	1587.82	4.66457	32.0847	0
High	eQEPmPTVDSHEPR	2	3	1	A6NGP5	N-Term(TMT6plex); M5(Oxidation)	0	1.43578	2	35.9634	0.972686	1		1.20585	2	32.6549	0.934935	1		0.944665	1		0	2.624e-16	58.17	2.39276e-05	3	1896.9	3.91543	25.1196	0
High	eDQSILcTGESGAGk	3	12	2	Q7Z406;P35579	N-Term(TMT6plex); C7(Carbamidomethyl); K15(TMT6plex)	0																0	2.624e-16	58.16	0.000102576	2	2010.03	2.82479	35.864	0
High	gEGAGQPSTSAQGQPAAPAPQk	3	6	1	F5H2A4	N-Term(TMT6plex); K22(TMT6plex)	0	1.12501	3	14.8815	0.906876	2	9.2339	1.03683	2	2.93515	1.00759	2	12.8487	0.737987	2	4.0929	0	2.624e-16	58.11	0.000164415	3	2493.32	5.31779	26.7895	0
High	aGAHLQGGAk	14	6	1	P04406	N-Term(TMT6plex); K10(TMT6plex)	0	1.04045	14	7.96481	1.00936	14	15.8101	0.978337	14	3.36144	1.00459	14	2.80138	1.00751	14	8.67833	0	3.934e-16	58.08	9.32801e-05	2	1367.82	2.29131	19.7011	0
High	gVPAGNSDTEGGQPGR	2	7	1	G3V3B0	N-Term(TMT6plex)	0	1.02586	2	6.68963	0.982501	2	9.08861	1.06205	2	2.44346	0.960807	2	1.56541	0.672522	2	25.2278	0	4.651e-13	58.08	3.95993e-05	2	1727.86	2.3479	23.3309	0
High	ncSETQYESk	2	3	1	P61981	N-Term(TMT6plex); C2(Carbamidomethyl); K10(TMT6plex)	0	1.08926	2	8.21995	0.815554	2	12.3594	1.00381	2	1.2378	1.10157	2	4.4694	0.865513	2	2.88394	0	2.624e-16	58.04	3.55687e-05	2	1703.83	0.359976	24.0305	0
High	sEMTPEELQk	1	2	1	P62316	N-Term(TMT6plex); K10(TMT6plex)	0	0.972342	1		0.992616	1		1.00039	1		1.07129	1		0.954331	1		0	7.181e-13	58.03	0.000103883	2	1649.89	6.89433	35.7164	0
High	fGGLAAGEDNGQR	2	4	1	B7Z3Q4	N-Term(TMT6plex)	0	1.04955	2	9.11895	1.03781	2	4.58719	0.944445	2	0.981596	1.06728	2	3.16052	0.918835	2	20.3969	0	2.624e-16	57.98	4.87216e-05	2	1520.77	4.0853	34.9074	0
High	cNAEEHVR	4	2	1	B3KRY3	N-Term(TMT6plex); C1(Carbamidomethyl)	0	1.00652	4	5.51933	1.05899	4	0.820938	1.04209	4	3.39834	0.904346	4	1.83587	0.913783	4	14.4381	0	0.0003153	57.96	1.51158e-05	3	1243.61	2.97684	18.0136	0
High	dQSAQcTASk	2	4	1	A0A024R9Y3	N-Term(TMT6plex); C6(Carbamidomethyl); K10(TMT6plex)	0	0.965238	2	1.24693	1.04192	2	5.94875	1.02966	2	0.543148	0.911093	2	6.93243	1.06494	2	0.0114042	0	2.624e-16	57.95	0.00014814	2	1553.8	2.71409	22.118	0
High	eAALSTALSEk	2	7	1	P02545	N-Term(TMT6plex); K11(TMT6plex)	0	0.971366	2	6.0806	1.07328	2	0.124082	1.04539	2	0.683501	0.971187	2	6.7411	0.731456	2	11.2829	0	2.624e-16	57.95	0.000141807	2	1577.92	3.15367	41.664	0
High	eQAEAEVASLNR	3	7	1	A0A0S2Z4G4	N-Term(TMT6plex)	0	1.0397	3	7.56336	0.922637	3	7.00175	1.0441	3	1.14313	1.02303	3	1.71793	0.874735	3	9.02647	0	2.624e-16	57.88	0.000628501	2	1545.81	1.87657	32.76	0
High	eAAEAGAEAR	1	6	1	A0A0G2JNZ2	N-Term(TMT6plex)	0	1.09245	1		1.04251	1		0.952969	1		1.0173	1		0.848669	1		0	3.766e-13	57.84	4.28359e-05	2	1203.62	3.23172	19.3468	0
High	sQSSTSTTGAk	3	1	1	P11388	N-Term(TMT6plex); K11(TMT6plex)	0	0.964414	3	6.88002	1.20012	3	5.4057	0.94255	3	2.60607	0.948035	3	0.289041	1.27064	3	4.9549	0	2.624e-16	57.83	0.000100785	2	1512.83	1.73988	20.8099	0
High	nTDQASmPDNTAAQk	2	7	1	P35579	N-Term(TMT6plex); M7(Oxidation); K15(TMT6plex)	0	1.03326	2	5.96851	1.1258	2	7.94165	0.981778	2	0.824467	0.888838	2	9.17013	0.969675	2	17.782	0	2.624e-16	57.82	5.49277e-05	2	2066.03	3.53454	23.7929	0
High	aQIFANTVDNAR	3	4	1	P05783	N-Term(TMT6plex)	0	1.08511	3	0.43167	0.941542	3	0.398872	0.993836	3	3.26427	0.960586	3	2.69752	0.871819	3	27.041	0	2.624e-16	57.8	9.87454e-05	2	1548.84	1.77669	38.409	0
High	kGDSNANSDVcAAALR	2	6	1	A8K548	N-Term(TMT6plex); K1(TMT6plex); C11(Carbamidomethyl)	0	1.02593	2	8.58713	0.825859	2	19.8911	1.01185	2	5.52231	1.04979	2	10.9901	1.10835	2	5.77715	0	2.624e-16	57.8	0.000109782	3	2107.1	2.4643	28.3157	1
High	aSSVTTFTGEPNTcPR	3	3	1	P52943	N-Term(TMT6plex); C14(Carbamidomethyl)	0	0.931765	3	3.653	1.11567	3	2.22498	0.943453	3	0.615684	0.951941	3	1.97449	1.06401	3	18.182	0	2.624e-16	57.77	5.69006e-05	2	1953.96	3.60075	33.7443	0
High	tENcLSScVDR	3	2	1	Q9Y5J9	N-Term(TMT6plex); C4(Carbamidomethyl); C8(Carbamidomethyl)	0	0.969591	3	3.37372	0.903036	3	7.42833	1.09682	3	0.612476	1.01327	3	1.92415	0.609567	3	32.0516	0	2.624e-16	57.76	9.21219e-06	2	1569.73	4.50079	26.7119	0
High	gVVDSDDLPLNVSR	3	5	1	Q5CAQ5	N-Term(TMT6plex)	0	0.863289	3	0.292854	0.965411	3	8.98642	1.20897	3	0.966303	0.835349	3	8.39966	0.885189	2	7.80807	0	2.624e-16	57.75	0.000109542	2	1714.92	2.43923	42.4043	0
High	qAEQLSAAGEGGDAGR	2	3	1	F8WBJ6	N-Term(TMT6plex)	0	1.04829	2	1.613	1.04932	2	2.47817	0.956098	2	0.971149	1.06469	2	7.40302	0.841545	2	15.0455	0	2.624e-16	57.64	3.51261e-05	2	1745.86	-0.164719	24.5715	0
High	gISQEQMQEFR	3	6	1	O43707	N-Term(TMT6plex)	0	0.997755	3	1.32785	0.953421	3	1.9474	1.00764	3	4.20521	0.988226	3	12.8334	0.932042	3	3.43542	0	2.624e-16	57.63	8.08555e-05	2	1581.79	-2.60431	35.6953	0
High	gcSHPGGSADGPAk	1	9	1	A0A024R2M8	N-Term(TMT6plex); C2(Carbamidomethyl); K14(TMT6plex)	0	0.918247	1		0.96897	1		0.998464	1		1.02184	1		1.31988	1		0	2.624e-16	57.56	0.00010497	3	1755.89	5.01261	19.4823	0
High	vDcTANTNTcNk	5	4	2	B3KQT9;H7BZJ3	N-Term(TMT6plex); C3(Carbamidomethyl); C10(Carbamidomethyl); K12(TMT6plex)	0																0	2.624e-16	57.53	7.22309e-05	2	1855.91	4.69212	25.5567	0
High	hGGSDNASTDcER	4	8	1	Q96L67	N-Term(TMT6plex); C11(Carbamidomethyl)	0	0.946251	4	5.85098	0.942993	4	18.7678	1.07923	4	7.08664	1.09567	4	9.76089	1.13861	2	16.8668	0	2.624e-16	57.52	3.00919e-06	3	1634.71	3.31295	15.2457	0
High	aLEENNNFSk	6	7	1	P16949	N-Term(TMT6plex); K10(TMT6plex)	0	1.08399	3	0.509618	0.913473	3	2.97262	1.0506	3	0.702128	0.959194	3	1.98378	0.656997	3	4.96618	0	2.624e-16	57.51	0.000117185	2	1623.88	2.1109	32.1188	0
High	aVTELNEPLSNEDR	3	1	1	Q04917	N-Term(TMT6plex)	0	1.08794	3	3.2473	0.971602	3	4.17832	0.998683	3	5.34868	1.02058	3	1.71787	0.824808	3	4.01705	0	2.624e-16	57.5	7.81554e-05	2	1815.93	0.59022	36.0365	0
High	lDDcGLTEAR	4	8	1	A0A024RC87	N-Term(TMT6plex); C4(Carbamidomethyl)	0	0.968155	4	7.90517	0.946559	4	8.37388	1.03662	4	1.79904	0.980393	4	3.66471	0.891385	4	10.2431	0	2.339e-15	57.41	4.52063e-05	2	1378.69	3.58659	33.9119	0
High	eVDEQMLNVQNk	3	30	1	P68371	N-Term(TMT6plex); K12(TMT6plex)	0	0.972901	3	4.07165	1.00199	3	7.65955	1.06427	3	4.08456	0.940578	3	2.00535	0.962702	3	14.6634	0	2.624e-16	57.41	0.00011347	2	1905.02	2.46179	39.5144	0
High	dADSQNPDAPEGk	2	1	1	P53621	N-Term(TMT6plex); K13(TMT6plex)	0	0.863413	2	3.34907	1.10691	2	8.4364	1.05335	2	1.34557	0.966335	2	3.33479	0.976035	2	15.5656	0	2.624e-16	57.4	8.87104e-05	2	1801.9	0.329229	23.59	0
High	eSTTSEQSAR	2	3	1	B4DL14	N-Term(TMT6plex)	0	0.970526	2	10.2574	0.965312	2	5.95918	0.978146	2	1.43039	1.08526	2	14.5926	1.09535	2	16.0788	0	2.624e-16	57.37	3.85702e-05	2	1324.66	3.30171	16.1112	0
High	eAQELSQNSAIk	1	1	1	Q9NR30	N-Term(TMT6plex); K12(TMT6plex)	0	0.941206	1		1.05452	1		0.929541	1		1.12869	1		1.20428	1		0	2.624e-16	57.34	0.000134963	2	1776	2.81736	31.6083	0
High	aILILDNDGDR	3	9	1	F8VXB1	N-Term(TMT6plex)	0	0.894628	3	3.11847	1.08837	3	9.49975	1.05645	3	2.85101	0.908833	3	1.41099	0.816397	3	2.9846	0	3.78e-13	57.33	0.000103189	2	1443.81	3.49513	45.396	0
High	lEScGVTSDNcR	4	2	1	A0A024RC87	N-Term(TMT6plex); C4(Carbamidomethyl); C11(Carbamidomethyl)	0	0.958687	4	12.916	0.944129	4	10.5159	1.05905	4	2.47445	1.01706	4	17.9219	0.72464	4	17.2411	0	2.624e-16	57.27	1.17187e-05	2	1626.75	4.87714	26.5575	0
High	qTDVGITHFR	4	2	1	Q6P2Q9	N-Term(TMT6plex)	0	0.986345	4	2.90772	1.09513	4	4.75053	0.968594	4	2.5592	0.935684	4	3.61865	1.12646	4	10.731	0	2.624e-16	57.19	0.000101891	3	1402.77	1.26105	32.0935	0
High	sTAVTTSSAk	2	6	1	Q5QPL9	N-Term(TMT6plex); K10(TMT6plex)	0	0.983432	2	2.08014	1.02354	2	2.47156	1.00307	2	2.94884	0.962921	2	7.05376	1.08276	2	0.553944	0	2.624e-16	57.16	0.000121059	2	1410.82	2.08854	25.0467	0
High	vIDPATATSVDLR	2	5	1	A8K3C3	N-Term(TMT6plex)	0	0.999804	2	3.01408	0.966234	2	4.09529	1.02545	2	4.90276	1.01751	2	9.19785	0.889928	2	7.85467	0	2.624e-16	57.08	0.000136336	2	1586.9	4.24082	42.2524	0
High	eQVANSAFVER	3	6	1	P08238	N-Term(TMT6plex)	0	1.01511	3	0.275725	1.02028	3	3.26559	0.975168	3	0.130705	1.02963	3	2.13269	1.08292	3	12.972	0	3.367e-16	57.02	0.000152433	3	1478.78	2.55302	31.7317	0
High	qSSSSTTSQGGVk	2	10	1	B4DZZ3	N-Term(TMT6plex); K13(TMT6plex)	0	1.02829	2	2.20551	0.957776	2	2.86	1.02541	2	5.24438	0.954008	2	3.5805	0.958353	2	24.1067	0	2.624e-16	57.01	0.000134868	2	1711.93	2.60894	22.2427	0
High	cTGGEVGATSALAPk	4	3	1	P30050	N-Term(TMT6plex); C1(Carbamidomethyl); K15(TMT6plex)	0	0.899198	4	1.28257	1.01569	4	5.91188	1.0159	4	3.06373	1.05117	4	8.70379	0.9569	4	20.8128	0	2.624e-16	56.99	0.000158789	2	1877.02	1.80069	34.0584	0
High	aQQEAEAAQR	5	3	1	Q99426	N-Term(TMT6plex)	0	1.04662	5	4.87276	0.992348	5	0.222941	0.962585	5	1.23379	1.04604	5	4.3444	0.933788	5	12.9697	0	2.624e-16	56.95	6.48905e-05	2	1330.69	2.67418	19.5323	0
High	fPGQLNADLR	9	54	3	P68371;B4DP54;Q3ZCR3	N-Term(TMT6plex)	0																0	1.274e-08	56.92	0.000142062	2	1359.76	2.20978	42.5693	0
High	sGNVAELALk	4	9	1	Q5T626	N-Term(TMT6plex); K10(TMT6plex)	0	1.04476	4	2.88154	0.858602	4	3.31343	1.06309	4	1.73577	0.972333	4	1.13328	0.798446	4	12.3607	0	2.624e-16	56.91	0.000158686	2	1459.89	3.8258	41.4675	0
High	eAPVDVLTQIGR	2	3	1	B2R9T9	N-Term(TMT6plex)	0	1.03319	2	3.69045	0.97251	2	13.1851	1.04186	2	11.0144	0.858349	2	17.0276	1.00706	2	17.3143	0	2.145e-13	56.91	0.000136991	3	1526.88	2.30785	47.7922	0
High	tHEAQIQEMR	3	3	1	P35579	N-Term(TMT6plex)	0	1.07507	3	2.66238	1.05053	3	5.42656	0.986152	3	3.35146	0.921208	3	0.362863	1.12352	3	0.173428	0	2.624e-16	56.87	6.106e-05	2	1471.75	1.29698	24.0984	0
High	aGFAGDDAPR	14	43	1	B4E335	N-Term(TMT6plex)	0	0.96371	14	6.29234	1.04488	14	7.36131	0.965973	14	2.35221	1.05118	14	5.3504	1.0903	14	10.2743	0	4.441e-09	56.84	5.84815e-05	2	1205.61	2.40545	27.2695	0
High	tNAENEFVTIk	2	7	1	H6VRF8	N-Term(TMT6plex); K11(TMT6plex)	0	0.732035	2	17.2035	1.22522	2	14.3923	0.802342	2	10.1722	1.36078	2	6.83947	1.6677	2	16.9733	0	2.624e-16	56.82	0.000173031	2	1723.97	2.86541	41.3634	0
High	lGLPGDEVDNk	1	1	1	P78527	N-Term(TMT6plex); K11(TMT6plex)	0	0.892227	1		1.07274	1		1.05043	1		0.957555	1		1.00792	1		0	3.718e-12	56.8	0.00017571	2	1614.92	6.39449	40.8613	0
High	sQIHDIVLVGGSTR	2	10	1	E9PKE3	N-Term(TMT6plex)	0	1.14172	2	6.76463	0.785656	2	0.0762946	1.0041	2	1.49021	1.06306	2	9.15795	0.849477	2	13.7294	0	2.624e-16	56.8	0.000161607	2	1710.98	4.18308	35.9842	0
High	gLGLDDALEPR	3	5	1	Q9Y230	N-Term(TMT6plex)	0	1.0353	3	2.03833	0.95255	3	2.20783	0.993306	3	1.71995	1.04081	3	0.977705	0.980269	3	5.08203	0	2.624e-16	56.78	0.000107466	2	1384.77	2.05786	42.7794	0
High	sTLTDSLVck	5	5	1	P13639	N-Term(TMT6plex); C9(Carbamidomethyl); K10(TMT6plex)	0	1.02398	5	4.81805	0.940472	5	11.2694	1.03093	5	3.36046	1.013	5	3.97122	0.959627	5	9.46613	0	2.624e-16	56.7	0.000154468	2	1581.9	3.39548	40.9439	0
High	qVPGGGGGGGSGGGGGSGGGGSGGGR	3	3	1	Q9UHB9	N-Term(TMT6plex)	0	1.05475	3	21.4313	1.09251	2	16.3602	1.62156	3	15.8293	0.909186	1		0.913741	1		0	2.624e-16	56.7	2.50142e-05	3	2072.96	-3.15621	18.2805	0
High	aETEQGEQQR	4	1	1	Q15149	N-Term(TMT6plex)	0	1.32012	4	48.1258	1.04173	2	14.0692	1.26339	4	25.2111	1.00878	2	5.30525	0.657904	2	12.3278	0	3.048e-16	56.64	3.90187e-05	2	1404.7	5.2103	17.6603	0
High	iVAVTGAEAQk	1	2	1	P49588	N-Term(TMT6plex); K11(TMT6plex)	0	0.943877	1		0.948582	1		1.04857	1		1.02368	1		0.975845	1		0	0.0004609	56.6	0.000156753	2	1544.95	5.25138	36.536	0
High	aQMVQEDLEk	2	2	1	P26038	N-Term(TMT6plex); K10(TMT6plex)	0	0.899574	2	0.954144	1.10212	2	2.96628	1.00491	2	2.21179	1.02833	2	6.82684	1.01628	2	1.32028	0	2.624e-16	56.56	0.000147826	2	1648.9	2.16121	38.1396	0
High	gDGPIcLVLAPTR	2	14	2	P17844;A0A1W2PQ51	N-Term(TMT6plex); C6(Carbamidomethyl)	0																0	2.624e-16	56.55	0.000135552	2	1597.9	2.79583	47.7378	0
High	yGPSLMPGGNk	1	6	1	P52209	N-Term(TMT6plex); K11(TMT6plex)	0	1.04835	1		0.84127	1		1.04884	1		1.03971	1		0.833849	1		0	3.683e-16	56.47	0.000200064	2	1578.88	2.72645	38.9821	0
High	tDESGPHSHR	3	5	1	Q86TI2	N-Term(TMT6plex)	0	1.05059	2	37.9537	0.830272	2	38.4949	1.01212	3	26.6858	1.12668	2	0.309374	1.1851	2	11.5994	0	2.624e-16	56.45	3.43094e-05	3	1351.66	1.56028	14.4369	0
High	aGAISASGPELQGAGHSk	1	2	1	Q09666	N-Term(TMT6plex); K18(TMT6plex)	0	1.08808	1		0.874983	1		1.00123	1		1.03281	1		0.924608	1		0	2.624e-16	56.32	0.00018656	3	2096.17	8.76164	33.1202	0
High	eQEITAVQAR	2	6	1	A7BI36	N-Term(TMT6plex)	0	0.967929	2	4.95279	1.05896	2	7.78039	1.02107	2	3.63156	0.978483	2	3.27235	0.901127	2	12.9885	0	1.893e-13	56.29	0.000126175	2	1373.76	3.68053	27.4386	0
High	iAGQVAAANk	4	3	1	P39019	N-Term(TMT6plex); K10(TMT6plex)	0	0.983654	4	0.535806	1.019	4	5.16368	0.952412	4	3.03737	1.00979	4	4.71253	1.19007	4	11.1167	0	2.624e-16	56.25	9.43807e-05	2	1400.87	3.1164	29.8737	0
High	qSAEEQAQAR	3	1	1	Q15149	N-Term(TMT6plex)	0	1.05562	3	4.29548	0.995647	3	0.904416	1.06465	3	3.31314	0.92931	3	0.551661	0.799303	3	14.7207	0	2.624e-16	56.2	6.62078e-05	2	1346.69	3.24949	17.0425	0
High	sEDFGVNEDLADSDAR	3	3	1	P04083	N-Term(TMT6plex)	0	0.964181	3	13.7803	0.788039	3	29.3694	1.10023	3	4.8852	1.15192	3	18.3686	0.800685	3	4.9627	0	2.624e-16	56.2	1.54725e-05	2	1968.9	1.72673	38.7648	0
High	nVQLQENEIR	2	6	1	F8VR82	N-Term(TMT6plex)	0	1.01235	2	0.643894	0.940661	2	0.698481	0.998783	2	2.46047	1.04612	2	0.974758	1.0031	2	16.0585	0	2.624e-16	56.19	0.000127431	2	1471.81	0.0930788	31.0807	0
High	qQQQQQQQQQQQQQQQQR	1	8	1	D3VVG1	N-Term(TMT6plex)	0																0	2.624e-16	56.19	9.41308e-05	3	2581.29	4.158	16.0686	0
High	dNSTMGYMAAk	5	4	1	P07900	N-Term(TMT6plex); K11(TMT6plex)	0	1.00262	5	5.87977	0.941965	5	6.03177	1.02388	5	1.24647	1.04496	5	1.71027	0.993462	5	1.23291	0	2.624e-16	56.17	7.24638e-05	2	1646.83	3.26108	34.9626	0
High	dGNGYISAAELR	1	8	1	Q9BRL5	N-Term(TMT6plex)	0	1.15837	1		0.772204	1		1.07701	1		0.975541	1		0.607953	1		0	2.624e-16	56.14	0.000130488	2	1494.78	2.30581	36.6925	0
High	rLESSGAGGR	1	2	1	A8K1F4	N-Term(TMT6plex)	0	1.01111	1		1.15578	1		0.908717	1		0.972157	1		1.23256	1		0	2.624e-16	56.09	0.000149221	3	1218.68	2.99906	18.8398	1
High	scSGVEFSTSGSSNTDTGk	3	6	1	P45880	N-Term(TMT6plex); C2(Carbamidomethyl); K19(TMT6plex)	0	1.0663	3	0.658857	0.937398	3	5.63188	0.979915	3	0.589326	1.1183	3	2.47573	1.0248	3	0.606158	0	2.624e-16	56.06	4.07536e-05	2	2366.12	1.62232	32.2094	0
High	sDGALLLGASSLSGR	2	2	1	Q9BQA1	N-Term(TMT6plex)	0	1.03857	2	4.36999	0.844223	2	2.52184	1.05371	2	1.34644	1.08778	2	4.2026	0.713117	2	1.08086	0	2.624e-16	56.05	0.00018251	2	1632.91	-3.87538	45.2849	0
High	eTNISYSQEADDR	1	5	1	B7Z3Q4	N-Term(TMT6plex)	0	1.02751	1		0.907396	1		1.06496	1		0.945561	1		0.877896	1		0	2.624e-16	55.98	2.38469e-05	2	1756.82	1.33151	27.2514	0
High	gGSGGGGEGIQDR	1	1	1	O43823	N-Term(TMT6plex)	0	1.01267	1		0.922656	1		1.04569	1		1.0037	1		0.869738	1		0	2.079e-11	55.92	4.00419e-05	2	1375.68	2.05972	19.1263	0
High	hTLGDSDNES	2	6	1	G3V1D1	N-Term(TMT6plex)	0	1.14751	2	7.21737	1.11251	2	6.06671	0.886832	2	2.08533	1.01616	2	14.7196	0.878659	2	13.9211	0	3.597e-08	55.83	1.48893e-05	2	1303.6	4.3764	20.4724	0
High	hTVDDGLDIR	4	5	1	A8K8U1	N-Term(TMT6plex)	0	1.05593	4	5.30007	0.975714	4	5.50617	0.975516	4	2.83502	1.03652	4	5.17956	0.981488	4	7.66987	0	1.337e-11	55.83	0.000103572	2	1369.73	3.4605	31.5617	0
High	sAYGGPVGAGIR	5	1	1	P08729	N-Term(TMT6plex)	0	1.09289	5	7.51801	0.911997	5	18.0538	0.997333	5	8.93702	0.98896	5	6.40452	0.872038	5	1.31467	0	9.521e-08	55.8	0.000180173	2	1333.74	-5.05037	30.6604	0
High	sPAAEcLSEk	2	9	2	Q12931;K0A7K7	N-Term(TMT6plex); C6(Carbamidomethyl); K10(TMT6plex)	0																0	1.225e-15	55.78	0.000311936	2	1549.83	2.81493	31.5203	0
High	kPAAAAAPGTAEk	1	12	1	B4DN87	N-Term(TMT6plex); K1(TMT6plex); K13(TMT6plex)	0	0.958826	1		0.994246	1		0.974814	1		1.11944	1		1.03491	1		0	2.624e-16	55.74	0.000151478	3	1870.14	3.18903	28.3531	0
High	tNQELQEINR	12	17	1	P07355	N-Term(TMT6plex)	0	0.971587	12	3.91412	0.999681	12	6.8961	1.00559	12	4.15765	1.02565	12	7.76732	1.01	12	7.91333	0	2.624e-16	55.73	0.000134185	2	1473.79	2.48684	29.454	0
High	yLAEFATGNDR	3	6	1	G9K388	N-Term(TMT6plex)	0	0.992044	3	7.30986	1.01243	3	16.5773	0.972656	3	2.936	1.13061	3	0.347032	0.867666	3	5.6036	0	2.624e-16	55.71	8.68709e-05	2	1485.76	3.70686	43.4578	0
High	iHMGScAENTAk	1	1	1	P24752	N-Term(TMT6plex); C6(Carbamidomethyl); K12(TMT6plex)	0	1.09245	1		0.64584	1		1.01001	1		1.3077	1		0.733841	1		0	2.624e-16	55.69	0.000126254	2	1776.91	0.403514	26.0136	0
High	gSTEDQMAk	2	6	1	B2R7Y0	N-Term(TMT6plex); K9(TMT6plex)	0	0.984451	2	5.20089	0.886288	2	6.21694	0.963193	2	7.07602	1.25478	2	2.09067	0.935381	2	5.0387	0	3.6e-16	55.67	0.000186461	2	1424.75	5.43125	23.5233	0
High	lVPQQLAH	1	2	1	P10606	N-Term(TMT6plex)	0	0.923065	1		1.07514	1		1.04541	1		0.945778	1		0.956986	1		0	0.0005799	55.65	0.000273768	2	1134.69	2.88867	36.3326	0
High	aADLNGDLTATR	3	3	1	Q15293	N-Term(TMT6plex)	0	1.01925	3	3.3609	0.944023	3	0.160707	1.04373	3	3.20099	0.967008	3	3.14334	0.867083	3	1.97253	0	2.624e-16	55.64	0.000151185	2	1446.78	2.88164	32.5854	0
High	dQQVEAAQR	1	6	1	K7ENZ6	N-Term(TMT6plex)	0	0.971699	1		1.0754	1		0.956925	1		1.08263	1		0.99872	1		0	9.653e-16	55.63	9.68285e-05	2	1273.67	3.07014	19.5666	0
High	eGAAGSPGGPR	1	12	1	P53814	N-Term(TMT6plex)	0	1.32042	1		0.775387	1		0.910905	1		1.15001	1		0.638665	1		0	4.978e-10	55.61	6.84226e-05	2	1184.63	2.72703	17.7868	0
High	rQQEELLAEENQR	2	3	1	Q15149	N-Term(TMT6plex)	0	0.985779	2	12.5923	1.11749	2	13.6249	1.00072	2	0.362451	0.84037	2	8.39947	1.13273	2	18.6618	0	2.624e-16	55.59	0.000155973	3	1871.98	2.99202	29.9302	1
High	sDAGLESDTAMk	2	2	1	Q9NR30	N-Term(TMT6plex); K12(TMT6plex)	0	0.862937	2	3.8591	1.07024	2	2.09211	1.01488	2	0.104581	1.07944	2	0.793636	1.03395	2	3.20926	0	2.624e-16	55.55	0.000154351	2	1682.87	4.59347	33.3318	0
High	aALQELLSk	4	1	1	P62851	N-Term(TMT6plex); K9(TMT6plex)	0	0.912187	4	11.0913	0.928116	3	13.2385	1.15362	4	7.45088	0.865568	3	0.0759029	1.18285	3	18.0619	0	3.456e-16	55.43	0.000184596	2	1430.9	2.57868	50.922	0
High	rAAEEAEEAR	5	1	1	Q15149	N-Term(TMT6plex)	0	1.07727	5	0.410148	1.07416	5	13.697	0.97237	5	2.05798	0.926085	5	13.5636	1.00215	5	5.0936	0	2.624e-16	55.42	0.000107941	3	1360.71	3.39734	20.0725	1
High	gAHPSGGADDVAk	3	2	1	Q07065	N-Term(TMT6plex); K13(TMT6plex)	0	0.881199	3	1.10682	0.920431	3	1.78201	1.07232	3	1.19799	0.970837	3	3.02335	1.05312	3	10.8682	0	2.624e-16	55.42	0.000149424	3	1639.88	-2.46198	21.3196	0
High	eGNNPAENGDAk	5	1	1	P05204	N-Term(TMT6plex); K12(TMT6plex)	0	0.926948	5	3.79527	1.18657	5	15.5264	0.969924	5	4.34737	0.815993	5	10.4913	1.39327	5	15.2179	0	2.624e-16	55.41	0.000110348	2	1673.85	2.46138	21.7691	0
High	dTAASGYGTQNIR	1	8	1	A8K670	N-Term(TMT6plex)	0	1.03887	1		1.00699	1		1.02199	1		0.893692	1		0.990551	1		0	2.624e-16	55.4	0.000273118	2	1582.81	3.76662	26.1668	0
High	gFTLNDAANSR	2	2	1	P42704	N-Term(TMT6plex)	0	0.963801	2	1.26643	0.998308	2	2.148	1.04185	2	2.36043	1.00287	2	3.16483	0.880914	2	7.21024	0	2.624e-16	55.36	0.000133602	2	1394.73	2.25299	35.4574	0
High	nYQQNYQNSESGEk	1	7	1	P67809	N-Term(TMT6plex); K14(TMT6plex)	0	0.968073	1		0.951259	1		1.02506	1		1.06615	1		0.928539	1		0	2.624e-16	55.32	7.31475e-05	2	2147.05	2.72887	25.8036	0
High	eQISDIDDAVR	3	3	1	P53999	N-Term(TMT6plex)	0	0.967315	3	3.88811	0.960764	3	5.69247	1.01954	3	4.34632	1.01225	3	4.72601	0.938456	3	2.08455	0	2.624e-16	55.31	9.37798e-05	2	1489.78	3.73263	36.3987	0
High	eEASGSSVTAEEAk	2	2	1	P13010	N-Term(TMT6plex); K14(TMT6plex)	0	0.955934	2	4.39964	0.99264	2	5.89121	1.05996	2	2.70331	0.976713	2	15.7552	0.85755	2	9.80551	0	2.624e-16	55.27	0.000155715	2	1852.96	2.79597	27.5609	0
High	tTSEGATNcVcR	1	5	1	B4DSE0	N-Term(TMT6plex); C9(Carbamidomethyl); C11(Carbamidomethyl)	0	0.874014	1		1.01728	1		1.0951	1		0.847621	1		1.19087	1		0	2.624e-16	55.2	2.59716e-05	2	1584.73	2.43286	20.6204	0
High	aTSSSSGSLSATGR	2	2	1	J9JID7	N-Term(TMT6plex)	0	1.08397	2	3.06591	0.994156	2	0.5153	0.979959	2	3.30789	0.97065	2	13.3825	0.926464	2	1.06921	0	2.624e-16	55.16	0.000451241	2	1497.77	1.62614	22.8287	0
High	tGSQGQcTQVR	6	1	1	P62857	N-Term(TMT6plex); C7(Carbamidomethyl)	0	0.925558	6	7.45803	1.21001	6	0.979745	0.94473	6	4.935	0.970194	6	7.73152	1.08302	6	28.36	0	2.624e-16	55.14	0.000112833	2	1450.74	6.85774	18.3682	0
High	nTNEEDDEVR	1	2	1	P49959	N-Term(TMT6plex)	0	0.931462	1		0.791506	1		1.13895	1		1.06871	1		0.731477	1		0	4.092e-16	55.12	1.35348e-05	2	1449.67	3.55156	19.8495	0
High	gAGGQGQLDVR	3	1	1	Q14315	N-Term(TMT6plex)	0	1.04684	3	0.767862	0.922291	3	2.23385	0.978143	3	3.03693	1.06058	3	8.62883	0.987799	3	2.69626	0	4.574e-14	55.09	0.000135357	2	1286.7	-1.73075	23.0871	0
High	eIVHIQAGQcGNQIGAk	4	37	1	P68371	N-Term(TMT6plex); C10(Carbamidomethyl); K17(TMT6plex)	0	1.01019	2	2.1076	0.94422	2	4.29102	1.01256	2	0.638512	0.973475	2	7.04295	1.09469	2	3.75559	0	2.624e-16	55.08	0.000241069	3	2281.26	3.35497	37.2745	0
High	aHATTSNTVSk	1	2	1	B3KRY5	N-Term(TMT6plex); K11(TMT6plex)	0	1.34784	1		0.225763	1		0.880109	1		1.68329	1		0.735478	1		0	2.637e-15	55.05	0.000244772	2	1574.9	5.75547	19.7143	0
High	gcGTVLLSGPR	7	6	1	G3V203	N-Term(TMT6plex); C2(Carbamidomethyl)	0	0.933998	7	6.29212	1.06241	7	2.37173	1.0265	7	3.72455	0.966797	7	2.18704	1.02043	7	12.5835	0	2.624e-16	55.03	0.000190472	2	1345.75	3.55394	33.3267	0
High	gcEVVVSGk	4	8	1	P23396	N-Term(TMT6plex); C2(Carbamidomethyl); K9(TMT6plex)	0	0.960635	4	2.60343	1.02251	4	5.21863	1.01069	4	3.94048	1.02581	4	4.14526	0.909571	4	7.18727	0	3.373e-12	55.03	0.000273538	2	1392.8	3.06938	30.7063	0
High	dYNVTANSk	3	5	1	B4DJI1	N-Term(TMT6plex); K9(TMT6plex)	0	0.992921	3	3.7468	1.01106	3	6.82941	0.995766	3	3.35187	1.00043	3	13.5349	0.964899	3	3.12964	0	2.41e-14	55.03	0.000180265	2	1469.81	3.51617	28.2837	0
High	tATAVAHck	5	5	1	M0R210	N-Term(TMT6plex); C8(Carbamidomethyl); K9(TMT6plex)	0	0.887392	5	1.2462	1.16164	5	1.87052	0.934468	5	0.64549	0.995417	5	1.10353	1.5435	5	2.90074	0	9.797e-14	55.02	0.000196105	2	1416.81	3.5417	20.7878	0
High	tAFQEALDAAGDk	3	1	1	P10599	N-Term(TMT6plex); K13(TMT6plex)	0	0.937695	3	0.273129	0.773107	3	4.42442	1.13158	3	0.506561	1.09064	3	2.10511	0.62026	3	9.02487	0	2.624e-16	54.94	0.000384913	2	1794.97	2.19822	47.1335	0
High	nLcSDDTPMVR	4	7	1	Q8NB89	N-Term(TMT6plex); C3(Carbamidomethyl)	0	0.99925	4	1.6543	0.959273	4	7.50481	1.02553	4	0.25563	1.02572	4	7.73802	0.949155	4	1.9295	0	8.298e-14	54.93	5.15793e-05	2	1536.73	-2.10337	31.7656	0
High	qEYDESGPSIVHR	11	22	1	B4E335	N-Term(TMT6plex)	0	1.07504	11	11.5782	0.926404	11	14.7638	0.97374	11	7.7209	1.03826	11	12.723	0.941997	9	33.401	0	2.624e-16	54.9	7.39412e-05	2	1745.87	0.771913	26.6836	0
High	sIPTDNQIk	4	5	1	B4DLR8	N-Term(TMT6plex); K9(TMT6plex)	0	0.942832	4	2.70638	1.14359	4	3.0907	0.925411	4	2.34118	1.06503	4	5.05193	1.14127	4	4.58671	0	7.475e-14	54.86	0.000244451	2	1473.87	0.558104	32.1929	0
High	dNSTMGYMMAk	1	6	1	P08238	N-Term(TMT6plex); K11(TMT6plex)	0	0.862491	1		1.0318	1		1.07866	1		0.952239	1		1.04573	1		0	2.624e-16	54.86	8.45862e-05	2	1706.84	3.31172	40.5969	0
High	nQSFcPTVNLDk	3	5	1	E9PJD9	N-Term(TMT6plex); C5(Carbamidomethyl); K12(TMT6plex)	0	0.779344	3	8.57384	0.910587	3	0.158648	1.31877	3	0.311278	0.99158	3	2.98365	0.595561	3	53.2	0	5.01e-14	54.8	0.00021358	2	1881	2.11865	40.5403	0
High	dQVANSAFVER	6	6	1	P07900	N-Term(TMT6plex)	0	0.976856	6	5.85473	1.05427	6	9.95587	0.997805	6	2.36344	1.00902	6	4.1639	0.973488	6	5.61749	0	2.624e-16	54.77	0.000168047	2	1464.77	2.14534	30.7699	0
High	lQSIGTENTEENR	3	7	1	P04075	N-Term(TMT6plex)	0	0.956143	3	0.985103	0.980881	3	4.20249	1.05875	3	0.315648	1.02368	3	4.54659	0.733482	3	2.98642	0	2.624e-16	54.7	0.000116732	2	1719.87	1.28225	31.3286	0
High	aDSLLAVVk	2	9	2	Q14151;B7Z2Z1	N-Term(TMT6plex); K9(TMT6plex)	0																0	2.415e-15	54.68	0.000294964	2	1373.88	3.28992	48.3988	0
High	gAVAIADAIR	2	4	1	P46060	N-Term(TMT6plex)	0	0.957716	2	4.04409	0.965149	2	0.186508	1.06585	2	2.80448	1.01963	2	0.485315	0.79405	2	5.27183	0	1.513e-12	54.67	0.000217681	2	1185.72	2.39007	39.8126	0
High	eNELTYYcck	3	4	1	E9PNW4	N-Term(TMT6plex); C8(Carbamidomethyl); C9(Carbamidomethyl); K10(TMT6plex)	0	0.982794	3	5.03603	0.992664	3	0.674235	0.997851	3	0.755031	1.14048	3	6.70834	0.969511	3	6.37188	0	2.624e-16	54.67	0.000722135	2	1837.89	2.73345	37.981	0
High	gVQVETISPGDGR	8	6	1	P62942	N-Term(TMT6plex)	0	0.996674	8	9.04115	1.08942	8	12.9781	0.964294	8	6.61899	1.01775	8	6.49882	0.985431	7	15.6316	0	2.624e-16	54.66	0.000188773	2	1543.83	0.621604	31.5575	0
High	dAVTYTEHAk	18	2	1	P62805	N-Term(TMT6plex); K10(TMT6plex)	0	0.964008	17	8.99432	0.961099	17	8.73091	1.00236	17	5.78483	1.05081	17	9.83495	1.18294	16	18.1766	0	2.624e-16	54.64	0.000242552	2	1592.88	4.35597	26.7569	0
High	qQSDHDAER	4	1	1	Q15149	N-Term(TMT6plex)	0	1.22172	4	2.59375	0.630262	4	22.6819	0.929687	4	4.16382	1.42948	4	7.50886	0.633496	3	18.4212	0	2.598e-11	54.62	2.91646e-05	3	1314.63	3.56468	14.5867	0
High	gSSSQAPASk	2	1	1	Q9H6F5	N-Term(TMT6plex); K10(TMT6plex)	0	0.958445	2	3.8539	1.0714	2	0.0500423	0.984225	2	0.646423	0.942174	2	3.63242	1.2197	2	6.72928	0	2.624e-16	54.59	0.000255265	2	1377.78	2.56649	19.826	0
High	sGEQAEGSPGGPGDSQGR	3	4	1	P38936	N-Term(TMT6plex)	0	0.940899	3	6.29969	1.16303	3	6.60974	1.05471	3	7.55582	0.873646	3	7.09494	0.986604	3	7.34718	0	2.624e-16	54.56	3.95438e-05	3	1901.89	4.32399	20.5787	0
High	aANFENHSGk	2	4	1	A0A024QZN4	N-Term(TMT6plex); K10(TMT6plex)	0	0.875547	2	2.4501	1.02153	2	3.25664	1.04729	2	2.60169	1.06466	2	11.7109	0.932119	2	14.7943	0	2.624e-16	54.48	0.000179117	2	1532.83	1.90207	22.518	0
High	nVESGEEELASk	2	1	1	Q96HS1	N-Term(TMT6plex); K12(TMT6plex)	0	0.985166	2	4.6504	0.977094	2	11.2246	1.01284	2	0.118347	1.01919	2	3.59837	0.987583	2	0.529339	0	2.624e-16	54.43	0.00023708	2	1749.93	1.41019	34.7955	0
High	tAEDYSVDENGQR	1	4	1	B4DH39	N-Term(TMT6plex)	0	0.938433	1		1.21727	1		0.95537	1		0.976059	1		1.0448	1		0	2.624e-16	54.41	3.62243e-05	2	1712.8	2.05793	25.3617	0
High	aLGQNPTNAEVLk	3	11	2	F8W1R7;F8W1I5	N-Term(TMT6plex); K13(TMT6plex)	0																0	2.624e-16	54.34	0.00026358	2	1813.07	5.43256	37.9492	0
High	nIVEAAAVR	4	4	1	P62854	N-Term(TMT6plex)	0	0.944337	4	2.32759	1.0122	4	3.33778	1.0055	4	4.73085	0.982239	4	1.46762	1.06506	4	5.28435	0	2.81e-08	54.33	0.000244817	2	1171.7	1.61507	33.0726	0
High	rGEVPAELR	2	4	1	Q53FE8	N-Term(TMT6plex)	0	1.08049	2	15.78	0.947252	2	6.23032	0.993589	2	3.75897	0.914813	2	4.67647	1.0817	2	9.95313	0	2.624e-16	54.33	0.000203307	3	1255.73	1.30915	27.8633	1
High	lcTSATESEVAR	4	2	1	P31930	N-Term(TMT6plex); C2(Carbamidomethyl)	0	1.05459	4	4.28047	0.92342	4	8.66328	1.01957	4	1.80283	1.01723	4	3.95456	0.856429	4	12.9127	0	2.624e-16	54.33	0.000126744	2	1552.79	3.35706	30.0853	0
High	sTGSATSLASQGER	1	5	1	H0Y2V6	N-Term(TMT6plex)	0	0.996585	1		0.942847	1		0.978284	1		1.09177	1		1.07215	1		0	2.624e-16	54.32	0.000146637	2	1580.81	2.15176	25.4548	0
High	sVSTPSEAGSQDSGDGAVGSR	2	14	1	Q59GU5	N-Term(TMT6plex)	0	0.9996	2	4.22057	0.994589	2	14.0391	1.05578	2	9.81741	0.86231	2	17.1177	0.982041	2	9.30061	0	2.624e-16	54.31	8.37738e-05	3	2180.03	2.44547	26.1913	0
High	vLGMDPLPSk	3	7	2	Q12906;F4ZW66	N-Term(TMT6plex); K10(TMT6plex)	0																0	1.885e-15	54.3	0.000231466	2	1514.91	3.98516	47.1249	0
High	aSITALEAk	3	3	1	P35579	N-Term(TMT6plex); K9(TMT6plex)	0	1.02463	3	5.59782	1.01899	3	2.44957	0.976451	3	4.13962	1.06574	3	1.76825	0.903718	3	3.46257	0	4.561e-11	54.29	0.000226042	2	1361.84	1.80477	39.756	0
High	iAGPGLGSGVR	2	4	1	O75369	N-Term(TMT6plex)	0	0.972591	2	3.61816	1.03679	2	0.0455479	1.039	2	1.35084	0.969211	2	2.65712	0.860427	2	3.31343	0	3.995e-05	54.26	0.000167988	2	1212.73	3.21328	32.4667	0
High	gEDEEENNLEVR	4	6	1	B4DL99	N-Term(TMT6plex)	0	0.997694	4	2.91771	0.971637	4	2.73447	1.02807	4	4.65341	1.0239	4	5.43947	0.900812	4	4.17522	0	2.624e-16	54.26	3.31851e-05	2	1661.79	4.18737	28.3189	0
High	tSAGSSSGTNSSGQR	4	2	1	Q8TAX5	N-Term(TMT6plex)	0	0.969014	4	21.1836	0.958372	4	17.7491	0.969583	4	12.4858	1.07162	4	19.468	1.47832	3	13.3763	0	2.624e-16	54.24	7.59058e-05	2	1612.78	4.18477	15.7238	0
High	eAcANENAHk	3	14	1	B4DM78	N-Term(TMT6plex); C3(Carbamidomethyl); K10(TMT6plex)	0	0.910973	3	5.21635	1.02812	3	4.73952	1.03755	3	0.812942	1.06631	3	2.5144	0.780279	3	4.71816	0	2.624e-16	54.23	0.000154427	2	1601.82	5.75128	19.1235	0
High	qLEEAEEEAQR	5	3	1	P35579	N-Term(TMT6plex)	0	0.948015	5	4.15392	1.1036	5	7.53584	0.971674	5	1.48778	0.953766	5	10.6754	1.06112	5	8.12245	0	2.624e-16	54.22	9.13939e-05	2	1560.77	2.78227	29.7374	0
High	iGLFGGAGVGk	3	5	1	Q0QEN7	N-Term(TMT6plex); K11(TMT6plex)	0	0.988797	3	11.7391	0.77616	3	12.8821	1.13463	3	4.42439	0.984857	3	3.89798	0.588199	3	32.2504	0	2.624e-16	54.21	0.000289228	3	1433.89	2.59715	47.8672	0
High	dSHGVAQVR	5	3	1	P62277	N-Term(TMT6plex)	0	0.96172	5	4.35456	1.15281	5	5.41621	1.03981	5	8.28307	0.763831	5	13.6498	1.07157	5	5.77594	0	3.803e-05	54.15	0.000164221	2	1197.66	3.00832	20.0046	0
High	lLLPGELAk	11	21	1	Q99879	N-Term(TMT6plex); K9(TMT6plex)	0	0.917902	9	7.98101	1.07005	9	7.26588	0.96668	9	6.70814	0.989892	9	17.7136	1.29372	9	15.1377	0	5.996e-05	54.15	4.57664e-05	2	1411.94	5.16279	50.2536	0
High	gTVTDFPGFDER	4	5	1	P08758	N-Term(TMT6plex)	0	1.00688	4	5.01075	0.961094	4	4.40911	1.02472	4	0.519045	1.01622	4	6.22372	0.876623	4	7.03754	0	2.624e-16	54.13	0.00012074	2	1569.78	4.81013	44.0831	0
High	hSVVAGGGGGEGR	3	1	1	Q6PKG0	N-Term(TMT6plex)	0	1.0289	3	3.69673	1.13432	3	13.1169	0.945608	3	3.36532	0.963714	3	2.06642	1.05288	3	1.49955	0	2.624e-16	54.11	0.000183401	3	1368.72	3.00345	17.8551	0
High	qVENAGAIGPSR	2	8	1	A0A024R8V0	N-Term(TMT6plex)	0	1.03507	2	7.42735	1.06726	2	1.57135	0.975384	2	3.11544	0.916624	2	5.82887	1.08147	2	1.18028	0	2.624e-16	54.11	0.000235413	2	1427.79	4.76664	25.0818	0
High	eMQENDASMR	2	3	1	P31930	N-Term(TMT6plex)	0	1.0293	2	2.07482	1.02106	2	16.8494	1.04669	2	2.74202	0.916863	2	13.6101	0.748835	2	27.1944	0	2.624e-16	54.11	2.03779e-05	2	1439.65	3.28894	22.9992	0
High	tEEDSEEVR	6	3	1	Q16543	N-Term(TMT6plex)	0	0.973937	6	6.19157	0.944941	6	5.71183	1.0665	6	0.625507	1.01717	6	5.36207	0.822549	6	11.1189	0	0.0008079	54.1	4.59073e-05	3	1322.63	1.78475	17.7427	0
High	eVVETPLLHPER	4	3	1	P35998	N-Term(TMT6plex)	0	1.16116	2	32.7554	1.10936	1		1.49262	4	34.2762	0.912999	3	13.7983	1.0285	1		0	2.721e-16	54.08	0.000326743	3	1647.93	3.69686	39.2773	0
High	rGPLPTEEQR	1	1	1	Q15149	N-Term(TMT6plex)	0	0.976211	1		1.11327	1		0.956649	1		0.969637	1		1.1664	1		0	2.624e-16	54.07	0.000249931	3	1411.79	3.35286	24.9519	1
High	vLIGGDETPEGQR	5	2	1	O60701	N-Term(TMT6plex)	0	1.09854	5	4.1792	0.99743	5	15.3851	0.962365	5	1.60332	1.04797	5	11.501	0.864118	5	5.57613	0	2.624e-16	54.03	0.000233859	2	1599.86	2.52305	35.0158	0
High	dITSDTSGDFR	4	4	1	P04083	N-Term(TMT6plex)	0	1.03321	4	5.73079	0.886945	4	1.70713	0.985078	4	3.93057	1.11642	4	0.990434	0.940979	4	6.41443	0	4.26e-16	54.02	4.93366e-05	2	1442.7	2.85549	31.8088	0
High	hRPSEADEEELAR	3	2	1	Q6PK82	N-Term(TMT6plex)	0	0.913017	3	9.39462	1.23579	3	0.00750943	0.896939	3	0.476113	0.948981	3	12.5781	1.66774	3	0.0329646	0	2.624e-16	53.97	0.000155937	3	1767.89	3.40381	22.8845	0
High	gTGEAEEEYVGPR	1	2	1	Q13895	N-Term(TMT6plex)	0	0.930167	1		1.09718	1		0.989199	1		1.09646	1		0.861066	1		0	1.033e-14	53.94	8.49674e-05	2	1622.79	3.78887	28.4085	0
High	hSEAATAQR	4	5	1	A0A024RDF4	N-Term(TMT6plex)	0	1.00097	4	2.75363	0.986861	4	9.22857	1.05761	4	3.87032	0.93981	4	0.76927	0.909368	4	8.10463	0	4.057e-10	53.85	0.000113121	3	1199.64	1.8883	14.8693	0
High	gEGPDVDVNLPk	3	3	1	Q09666	N-Term(TMT6plex); K12(TMT6plex)	0	1.08299	3	9.86065	0.86316	3	16.1333	0.991824	3	1.00713	1.1613	3	6.73176	0.815006	3	0.990549	0	3.597e-12	53.83	0.000323541	2	1697.96	5.2847	39.6036	0
High	vFQQVAQASk	4	1	1	P05121	N-Term(TMT6plex); K10(TMT6plex)	0	0.92564	4	6.45659	0.950099	4	2.93882	1.07372	4	2.42034	1.00758	4	5.71428	0.866928	4	2.34855	0	9.371e-15	53.8	0.000340582	2	1563.93	2.81352	39.253	0
High	qNTDEHAR	3	1	1	Q8TCJ2	N-Term(TMT6plex)	0	0.912313	3	12.6641	0.995409	3	7.18823	1.06274	3	2.65378	0.881719	3	14.2957	1.16491	3	2.99492	0	1.029e-05	53.78	3.79008e-05	3	1199.6	3.83266	14.5924	0
High	nQTAEkEEFEHQQk	4	14	1	E9PKE3	N-Term(TMT6plex); K6(TMT6plex); K14(TMT6plex)	0	0.950739	4	3.91838	0.802381	4	13.6654	1.13336	4	2.11721	0.999351	4	3.72658	0.745413	4	2.83993	0	2.624e-16	53.77	0.000303906	2	2433.3	-0.451586	27.8164	1
High	aSFENNcEIGcFAk	1	6	1	P56537	N-Term(TMT6plex); C7(Carbamidomethyl); C11(Carbamidomethyl); K14(TMT6plex)	0	1.14735	1		0.843868	1		0.97591	1		1.08851	1		0.817193	1		0	2.624e-16	53.75	0.000146329	2	2105.03	3.07709	43.2183	0
High	aLYETELADAR	3	5	1	P20700	N-Term(TMT6plex)	0	1.0014	3	2.10618	0.970868	3	0.159545	1.01234	3	2.2977	1.02636	3	3.48603	0.838639	3	6.58887	0	2.624e-16	53.63	0.000250569	2	1480.79	2.34211	39.5146	0
High	sEDGVEGDLGETQSR	1	2	1	Q09666	N-Term(TMT6plex)	0	0.974057	1		0.94283	1		1.05533	1		0.976256	1		0.960086	1		0	4e-13	53.63	7.43471e-05	2	1807.85	0.0356096	29.9778	0
High	sSLNPILFR	1	4	1	A0A0C4DGS1	N-Term(TMT6plex)	0	0.876701	1		0.903179	1		1.16287	1		0.913422	1		0.882596	1		0	1.177e-10	53.6	0.000464671	2	1275.77	2.17826	46.1637	0
High	tGTAEMSSILEER	2	3	1	P25705	N-Term(TMT6plex)	0	0.977496	2	1.81555	0.853285	2	8.12107	1.0383	2	2.53288	1.10107	2	10.4127	0.947948	2	11.1503	0	2.624e-16	53.59	0.000160352	2	1652.84	-0.142864	42.165	0
High	sNVSDAVAQSTR	6	5	1	B4DUI5	N-Term(TMT6plex)	0	1.04275	6	8.17915	1.0567	6	18.9531	0.926189	6	9.46786	1.10773	6	12.0482	0.932542	6	15.421	0	2.624e-16	53.5	0.000245676	2	1463.77	4.07336	26.6252	0
High	lSSEMNTSTVNSAR	1	5	1	P20700	N-Term(TMT6plex)	0	1.05809	1		0.92478	1		0.970504	1		1.11415	1		0.900976	1		0	2.624e-16	53.47	0.00257297	2	1725.87	1.69514	30.3752	0
High	eENAEQQALAAk	1	3	1	B0AZQ4	N-Term(TMT6plex); K12(TMT6plex)	0	1.00557	1		1.00819	1		0.950906	1		1.08033	1		1.08226	1		0	4.802e-11	53.44	0.000340805	2	1759.96	-1.01838	33.0788	0
High	eSEAVEWQQk	1	2	1	P26038	N-Term(TMT6plex); K10(TMT6plex)	0	0.832093	1		1.13882	1		1.0749	1		0.879887	1		1.09463	1		0	5.633e-14	53.43	0.000258066	2	1691.89	-3.80327	34.4327	0
High	qYDIDDAIAk	2	3	1	Q15149	N-Term(TMT6plex); K10(TMT6plex)	0	0.99697	2	2.22414	1.02398	2	3.83636	0.999356	2	1.39542	0.998711	2	3.1781	0.975891	2	0.849059	0	3.584e-16	53.42	0.000297107	2	1609.89	1.23269	41.0817	0
High	gGASSSccEEEQTQGR	3	1	1	Q9UJK0	N-Term(TMT6plex); C7(Carbamidomethyl); C8(Carbamidomethyl)	0	0.920614	3	21.2593	1.27475	3	16.8599	1.02126	3	3.35879	0.916702	3	44.076	0.859006	3	1.24144	0	1.82e-12	53.4	5.94215e-06	2	1971.84	2.64187	18.7148	0
High	lAAIAESGVER	5	1	1	P28072	N-Term(TMT6plex)	0	1.0394	5	3.27077	0.96411	5	5.6227	1.02095	5	3.58679	1.0337	5	4.09488	0.78758	5	6.69438	0	2.624e-16	53.38	0.000407079	2	1344.77	2.51707	39.6458	0
High	hEcQANGPEDLNR	8	2	1	P60981	N-Term(TMT6plex); C3(Carbamidomethyl)	0	1.12522	8	9.94584	1.05212	8	12.7996	1.04814	8	15.377	0.971375	8	9.96146	0.47991	6	29.1511	0	2.624e-16	53.36	6.71217e-05	3	1768.83	6.33898	23.3136	0
High	sMGMEDAFNk	3	2	1	B2R7Y0	N-Term(TMT6plex); K10(TMT6plex)	0	0.993316	3	3.69999	0.948005	3	0.528138	0.995526	3	0.861015	1.17106	3	0.655051	0.8958	3	2.67829	0	2.624e-16	53.34	0.000120496	2	1587.79	-0.851989	41.0883	0
High	vAVEEVDEEGk	4	6	1	P02545	N-Term(TMT6plex); K11(TMT6plex)	0	0.982676	4	2.56465	0.95949	4	4.09511	1.05094	4	2.68129	0.986895	4	1.71879	0.820313	4	6.10196	0	2.624e-16	53.32	0.000459533	2	1661.9	-0.763062	34.5642	0
High	vLPTHDASk	6	7	1	Q5HY54	N-Term(TMT6plex); K9(TMT6plex)	0	1.01131	6	2.71323	0.987936	6	2.366	1.00986	6	2.58571	0.988122	6	13.7649	1.06529	5	5.62647	0	1.005e-12	53.31	0.000268096	2	1425.85	2.6399	27.8253	0
High	sNSPGTASSGSSR	2	3	1	H0YAP0	N-Term(TMT6plex)	0	1.0109	2	12.4148	1.14519	2	9.63227	0.876519	2	8.31685	0.974651	2	2.68808	1.4121	2	14.9017	0	2.624e-16	53.3	0.000120442	2	1423.7	4.14654	15.8617	0
High	nLDDGIDDER	3	12	1	A0A024R9E2	N-Term(TMT6plex)	0	0.961418	3	3.78879	1.09509	3	8.65691	0.987116	3	7.05139	1.08712	3	2.83377	0.995379	2	1.07022	0	4.607e-07	53.27	4.78042e-05	2	1390.67	2.5522	30.8011	0
High	vQSGNINAAk	3	9	1	B3KX11	N-Term(TMT6plex); K10(TMT6plex)	0	1.03149	3	3.0391	0.960673	3	1.35288	1.03732	3	1.48227	0.971417	3	2.76684	0.920518	3	5.81012	0	2.314e-14	53.26	0.000386856	2	1459.87	1.15938	27.3952	0
High	aGQSAAGAAPGGGVDTR	3	2	1	Q5HY54	N-Term(TMT6plex)	0	0.913865	3	8.45972	1.05571	3	3.96708	0.93087	3	4.05299	0.918491	3	8.78044	1.25986	3	23.6872	0	2.624e-16	53.25	0.000196594	2	1671.86	0.864423	23.6504	0
High	eVQTTPSTASNk	1	1	1	Q7L5N7	N-Term(TMT6plex); K12(TMT6plex)	0	1.05826	1		1.03488	1		0.964718	1		0.881498	1		1.23373	1		0	2.624e-16	53.25	0.000335701	2	1720.95	1.61541	25.9036	0
High	eGQEDQGLTk	3	6	3	A6NLN1;O95758;A0A0U1RRM4	N-Term(TMT6plex); K10(TMT6plex)	0																0	2.624e-16	53.24	0.000313474	2	1562.85	4.62349	26.9049	0
High	tGGTQTDLFTcGk	2	8	1	A0A1W2PRL9	N-Term(TMT6plex); C11(Carbamidomethyl); K13(TMT6plex)	0	1.02139	2	7.32677	0.831681	2	2.86091	1.03555	2	2.53542	1.13281	2	2.81926	0.797378	2	9.10669	0	2.624e-16	53.24	0.0002504	2	1843.97	2.03627	38.6648	0
High	aScTSSTSGSk	2	6	1	B7Z255	N-Term(TMT6plex); C3(Carbamidomethyl); K11(TMT6plex)	0	0.838057	2	1.56924	1.34124	2	4.1717	1.01465	2	3.5048	0.898791	2	12.2107	0.908307	2	13.9961	0	2.624e-16	53.22	0.000208677	2	1530.79	4.26923	20.9283	0
High	eQTFSGGTSQDTk	2	5	2	Q9Y2W1;Q6P0P7	N-Term(TMT6plex); K13(TMT6plex)	0																0	2.624e-16	53.22	0.000235357	2	1843.95	5.78652	28.3067	0
High	rGVAcTQPR	2	2	1	B4E0S6	N-Term(TMT6plex); C5(Carbamidomethyl)	0	1.1289	2	6.15945	0.89941	2	5.49879	0.88803	2	1.4111	1.11268	2	6.5633	1.20423	2	18.1407	0	2.861e-15	53.21	0.00025906	3	1273.7	2.97365	17.9703	1
High	eHDPVGQMVNNPk	2	5	1	P55060	N-Term(TMT6plex); K13(TMT6plex)	0	0.946299	2	10.7754	1.09726	2	9.94924	0.958176	2	3.2305	1.07257	2	2.03835	1.03375	2	4.30724	0	2.624e-16	53.21	0.000305619	2	1923.02	1.96338	30.7672	0
High	aEAESLYQSk	2	7	1	H6VRF8	N-Term(TMT6plex); K10(TMT6plex)	0	0.858162	2	14.282	1.18149	2	8.05296	0.782493	2	12.2776	1.2872	2	13.4224	1.63159	2	21.9676	0	2.624e-16	53.19	0.000366996	2	1583.87	-0.728812	34.1042	0
High	gYSFTTTAER	6	16	1	B4E335	N-Term(TMT6plex)	0	1.02632	6	5.606	0.908483	6	9.29266	1.0125	6	1.44047	1.0673	6	5.10195	0.898363	6	10.5263	0	2.624e-16	53.17	0.000136391	2	1361.69	1.8632	34.5948	0
High	aAYEAELGDAR	6	6	1	P02545	N-Term(TMT6plex)	0	1.00983	6	2.92886	1.03017	6	2.25148	1.02256	6	4.91296	0.997478	6	4.49745	0.924266	6	9.28575	0	2.289e-14	53.12	0.000168685	2	1394.72	4.6158	34.5091	0
High	dHGGALGPEEFk	1	4	1	O43707	N-Term(TMT6plex); K12(TMT6plex)	0	0.964061	1		1.02115	1		1.06284	1		0.953128	1		0.822228	1		0	7.527e-16	53.11	0.000323977	2	1714.92	3.93025	33.0635	0
High	qLGEAHGR	4	2	1	Q15075	N-Term(TMT6plex)	0	1.03241	4	2.31075	1.05162	4	2.15785	1.00535	4	3.71779	0.913884	4	8.42034	0.975567	4	9.38878	0	9.827e-06	53.02	0.000222253	3	1096.61	3.22812	18.7336	0
High	lGIHEDSTNR	15	5	1	P08238	N-Term(TMT6plex)	0	1.04587	15	6.45373	0.986915	15	9.76717	0.943015	15	7.19791	1.04623	15	12.4304	1.07031	15	12.1275	0	1.385e-11	53.02	0.000188329	2	1370.73	2.47785	28.1297	0
High	sTAMNESSSGk	2	4	1	B2RB99	N-Term(TMT6plex); K11(TMT6plex)	0	0.870752	2	2.84797	1.14188	2	0.0749607	1.00444	2	1.66271	1.09036	2	13.4834	0.861091	2	19.5406	0	2.624e-16	52.96	0.000199295	2	1556.8	2.91698	22.3938	0
High	aGMTHIVR	4	8	2	P39023;B3KS36	N-Term(TMT6plex)	0																0	5e-06	52.93	0.000162477	3	1113.64	1.68599	27.1484	0
High	aQLGGPEAAk	6	3	1	B4DL87	N-Term(TMT6plex); K10(TMT6plex)	0	1.14587	6	5.07833	1.04207	6	6.14924	0.970726	6	1.27553	0.91586	6	5.24964	0.843159	6	4.47053	0	3.956e-09	52.91	0.00026761	2	1399.84	5.04701	29.6148	0
High	nMQDMVEDYR	2	7	1	H6VRF8	N-Term(TMT6plex)	0	0.785157	2	3.43556	0.959235	2	0.136709	0.844449	2	11.2516	1.46024	2	14.9682	1.63524	2	8.86471	0	3.613e-15	52.91	1.89322e-05	2	1529.7	3.29224	39.4164	0
High	sSVNcPFSSQDMk	3	2	1	Q08211	N-Term(TMT6plex); C5(Carbamidomethyl); K13(TMT6plex)	0	0.94617	3	0.904762	1.10034	3	7.01836	1.01594	3	0.781294	0.984191	3	8.4009	1.03857	3	0.747903	0	2.624e-16	52.9	0.000172321	2	1944.96	3.36907	36.7427	0
High	tAAAVAAQSGILDR	1	5	1	Q9UHS8	N-Term(TMT6plex)	0	0.928962	1		1.01107	1		1.04267	1		0.975677	1		1.03084	1		0	2.624e-16	52.85	0.000334885	2	1572.89	2.65864	37.9834	0
High	tIAMDGTEGLVR	3	4	1	Q0QEN7	N-Term(TMT6plex)	0	1.01882	3	0.00910365	0.950141	3	2.96857	1.0107	3	0.0652546	1.03037	3	1.65636	0.931884	3	2.30506	0	2.624e-16	52.82	0.000373513	2	1491.81	3.89908	40.3334	0
High	sGTSEFLNk	3	5	1	Q5CAQ5	N-Term(TMT6plex); K9(TMT6plex)	0	0.886069	3	10.7602	0.996424	3	0.219944	1.06598	3	2.67175	0.976915	3	0.0686078	0.949374	3	0.731339	0	4.333e-13	52.81	0.000330654	2	1440.81	3.27419	36.3053	0
High	tTIYEIQDDR	2	3	1	D3DUZ3	N-Term(TMT6plex)	0	0.969976	2	5.32944	1.04537	2	2.39183	0.973475	2	4.70513	1.00044	2	9.78902	1.15867	2	6.33085	0	2.624e-16	52.81	0.000220174	2	1482.77	2.41999	35.4365	0
High	qGVDADINGLR	1	2	1	P35527	N-Term(TMT6plex)	0	0.705315	1		1.25164	1		0.76318	1		1.44618	1		1.78324	1		0	2.624e-16	52.8	0.000256893	2	1386.76	2.6628	34.147	0
High	eSDLSHVQNk	2	5	1	Q0VGD6	N-Term(TMT6plex); K10(TMT6plex)	0	1.06603	2	0.727972	0.817606	2	0.662297	0.995413	2	0.0936772	1.15988	2	1.53644	0.863601	2	3.99394	0	2.624e-16	52.79	0.000403981	2	1614.89	2.40907	26.6749	0
High	qAENDSSNDDk	2	1	1	Q9BXP5	N-Term(TMT6plex); K11(TMT6plex)	0	1.09507	2	2.67927	0.756811	2	2.22823	1.0644	2	3.6684	1.03219	2	5.18461	0.77824	2	29.2143	0	8.936e-15	52.78	8.96291e-05	2	1680.81	2.42138	19.376	0
High	dNLAEDIMR	8	4	1	P08670	N-Term(TMT6plex)	0	0.971471	8	7.39935	0.989734	8	3.69736	1.05285	8	0.717039	0.988242	8	3.06269	0.875912	8	7.9504	0	4.174e-10	52.77	0.000165668	2	1305.67	2.58446	42.7362	0
High	fETLQAQAGk	2	6	2	P08729;B3KY79	N-Term(TMT6plex); K10(TMT6plex)	0																0	2.624e-16	52.75	0.000452844	2	1550.9	3.55443	38.2794	0
High	fGGSGSQVDSAR	4	4	1	Q13200	N-Term(TMT6plex)	0	1.03918	4	2.66864	1.00418	4	1.41964	0.980161	4	1.0573	0.971831	4	3.27229	0.94593	4	12.1271	0	3.674e-08	52.73	0.000198667	2	1396.7	1.44749	25.2825	0
High	dNEEETTDDPR	1	2	1	B3KY60	N-Term(TMT6plex)	0	0.9066	1		0.929661	1		1.17449	1		0.841743	1		0.821687	1		0	1.009e-09	52.73	2.29334e-05	2	1549.68	2.10285	19.5824	0
High	aDAEGESDLENSR	2	2	1	Q9Y490	N-Term(TMT6plex)	0	0.945322	2	13.4932	0.943191	2	27.8831	1.09268	2	0.994792	0.910123	2	2.04995	0.937136	2	6.88757	0	1.093e-09	52.71	4.12563e-05	2	1621.76	4.32156	25.5104	0
High	eTNLDSLPLVDTHSk	3	2	1	P08670	N-Term(TMT6plex); K15(TMT6plex)	0	1.15527	2	17.523	0.996992	2	12.9603	1.04893	3	2.91838	0.995322	3	24.0961	0.841129	1		0	2.624e-16	52.71	0.000394614	3	2127.18	3.72946	43.6275	0
High	aLEESNYELEGk	3	1	1	P13645	N-Term(TMT6plex); K12(TMT6plex)	0	0.837857	3	9.68562	1.10658	3	18.801	0.713938	3	1.48692	1.05205	3	21.1049	2.86431	3	6.92315	0	1.925e-15	52.7	0.000848779	2	1839.98	0.57607	38.9192	0
High	dALNQATSQVESk	1	6	1	A7BI36	N-Term(TMT6plex); K13(TMT6plex)	0	0.982507	1		0.977405	1		1.05518	1		0.983746	1		0.834702	1		0	2.624e-16	52.68	0.000459393	2	1849.01	3.81622	36.3415	0
High	ncIIVSPDAGGAk	1	7	1	B2R860	N-Term(TMT6plex); C2(Carbamidomethyl); K13(TMT6plex)	0	0.98621	1		0.992525	1		1.0245	1		0.992801	1		0.949936	1		0	7.526e-10	52.65	0.000461491	2	1759.98	1.29477	36.5452	0
High	mAAAGGGGGGGR	2	4	1	B2R959	N-Term(TMT6plex)	0	0.897839	2	1.11845	1.05914	2	0.696256	0.989424	2	2.87245	1.05679	2	1.76828	1.13526	2	23.6429	0	3.489e-16	52.64	0.000105361	2	1147.59	1.16022	18.1881	0
High	yLEcSALTQR	2	10	2	P60763;P15153	N-Term(TMT6plex); C4(Carbamidomethyl)	0																0	2.624e-16	52.55	0.00020763	2	1469.76	0.24453	36.5444	0
High	gTQGAEEVLR	2	1	1	Q15149	N-Term(TMT6plex)	0	0.946689	2	2.56318	0.958306	2	5.66086	1.04715	2	1.47719	1.03273	2	0.83131	0.926303	2	10.1354	0	2.56e-13	52.53	0.00032866	2	1288.71	1.95414	28.026	0
High	dESANQEEPEAR	2	4	1	A0A0S2Z4N8	N-Term(TMT6plex)	0	1.03503	2	4.62084	0.715847	2	5.83811	1.12089	2	6.15468	1.0226	2	14.0202	0.75756	2	1.3425	0	2.624e-16	52.53	5.75224e-05	2	1603.75	4.49107	19.8105	0
High	tTTGSYIANR	1	3	1	P28072	N-Term(TMT6plex)	0	1.07855	1		0.90635	1		1.04325	1		0.991173	1		0.73079	1		0	2.624e-16	52.51	0.000267059	2	1312.71	3.7081	24.3347	0
High	gEGQLGPAER	6	5	1	P13639	N-Term(TMT6plex)	0	1.01642	6	4.30837	0.98759	6	10.3021	0.990832	6	5.63414	1.03842	6	5.22046	0.99101	6	7.3954	0	3.117e-14	52.48	0.000193773	2	1242.67	3.39366	22.4594	0
High	dAGTIAGLNVLR	6	15	1	E9PKE3	N-Term(TMT6plex)	0	0.974624	6	5.89644	0.841787	6	1.20931	1.0728	6	2.92547	1.05826	6	6.61107	0.892218	6	13.5004	0	2.624e-16	52.45	0.00037459	2	1428.84	2.26645	44.9325	0
High	qAESASEAAk	6	6	1	P51572	N-Term(TMT6plex); K10(TMT6plex)	0	1.01003	6	3.22556	1.09966	6	3.282	0.958151	6	0.681292	0.93681	6	5.04888	1.08008	6	4.76055	0	2.624e-16	52.45	0.000464184	2	1449.8	5.28665	23.1362	0
High	gASDVGAGEPGPER	2	1	1	A0A1B0GW05	N-Term(TMT6plex)	0	0.976905	2	0.145607	1.08859	2	8.96929	0.984149	2	1.73823	0.936354	2	6.39281	1.1281	2	2.12871	0	4.187e-16	52.45	0.000124579	2	1527.76	-1.02161	24.4852	0
High	sINQPVAFVR	2	6	1	Q9GZT3	N-Term(TMT6plex)	0	1.02492	2	1.21164	0.977615	2	12.5233	0.974844	2	3.85447	1.01303	2	4.81928	1.091	2	9.23475	0	2.624e-16	52.44	0.000451855	2	1359.8	3.73358	38.3718	0
High	fLIVAHDDGR	6	2	1	B3KTA3	N-Term(TMT6plex)	0	1.00614	6	12.1555	1.07401	6	8.17935	1.00912	6	5.46511	0.982083	6	9.67906	0.994414	5	25.0751	0	4.363e-09	52.38	0.000310727	3	1371.76	1.49099	39.1593	0
High	gGGGGGGGGGGcSGSGSSASR	4	4	1	D3DX33	N-Term(TMT6plex); C12(Carbamidomethyl)	0	4.48939	2	0				2.51044	2	0							0	2.624e-16	52.34	1.95454e-05	3	1811.79	2.99061	14.9919	0
High	fSASSGGGGSR	2	12	1	H0YEC5	N-Term(TMT6plex)	0	0.957802	2	6.89403	1.01914	2	1.58958	0.996513	2	3.19981	1.01325	2	5.83775	1.09166	2	13.6069	0	5.604e-12	52.33	0.000181285	2	1198.61	3.91572	20.7729	0
High	aSSQVNVEGQSR	1	1	1	O43665	N-Term(TMT6plex)	0	1.04475	1		1.05202	1		0.948487	1		1.10232	1		0.811449	1		0	2.624e-16	52.33	0.000258477	2	1490.78	1.35531	21.4238	0
High	aGAGLGDGER	2	1	1	Q9BXP5	N-Term(TMT6plex)	0	1.06115	2	5.39859	0.985392	2	1.37618	0.943591	2	3.64881	1.05125	2	17.9413	1.03801	2	7.59557	0	5.659e-09	52.32	0.000156206	2	1131.6	0.966763	21.1778	0
High	iNSITVDNck	1	8	1	B2RDY9	N-Term(TMT6plex); C9(Carbamidomethyl); K10(TMT6plex)	0	0.903017	1		1.10211	1		1.03428	1		1.01551	1		0.862756	1		0	2.624e-16	52.32	0.000451619	2	1621.91	5.69149	36.2995	0
High	qNGDDPLLTYR	2	5	1	P02545	N-Term(TMT6plex)	0	1.05361	2	5.02994	1.00072	2	2.01333	0.982062	2	3.6645	1.02576	2	0.420575	0.8769	2	2.13822	0	4.144e-16	52.31	0.000240283	2	1520.79	2.57758	37.8993	0
High	gALALAQAVQR	4	4	1	A0A024R652	N-Term(TMT6plex)	0	0.944749	4	2.34168	0.936704	4	2.24605	1.07459	4	0.370077	0.990258	4	1.01592	0.908509	4	3.25134	0	8.159e-16	52.28	0.000299626	2	1326.81	4.34395	40.4626	0
High	sEMEVQDAELk	2	4	1	A8K6Y1	N-Term(TMT6plex); K11(TMT6plex)	0	0.978922	2	1.72847	1.06091	2	2.89313	0.985578	2	0.232261	1.01887	2	7.16036	0.983373	2	6.03372	0	2.624e-16	52.28	0.000408769	2	1736.91	-4.1668	37.0281	0
High	sANVNEFPVLk	2	5	1	P55060	N-Term(TMT6plex); K11(TMT6plex)	0	1.04004	2	13.5847	1.0723	2	12.3152	0.984484	2	3.13523	0.969989	2	16.078	0.841162	2	1.93565	0	3.235e-15	52.23	0.000635513	2	1675.99	4.40342	44.4698	0
High	sEHPGLSIGDTAk	1	3	1	D6R9A6	N-Term(TMT6plex); K13(TMT6plex)	0	1.30024	1		0.55674	1		0.97872	1		1.20234	1		0.681087	1		0	2.624e-16	52.2	0.000405221	3	1769.99	3.61297	33.6948	0
High	gLGTDDNTLIR	3	8	1	B4DDZ4	N-Term(TMT6plex)	0	1.01496	3	9.58874	1.04698	3	0.670612	1.00998	3	4.27477	0.957415	3	2.93154	0.863247	3	1.41828	0	2.624e-16	52.16	0.000374003	2	1403.78	5.55062	35.8804	0
High	aGGDSGNVDDDcER	1	2	1	Q96K76	N-Term(TMT6plex); C12(Carbamidomethyl)	0	1.01107	1		0.856765	1		1.03674	1		1.01104	1		1.06398	1		0	9.517e-12	52.11	6.1372e-06	2	1695.71	2.49242	19.7612	0
High	qASTDAGTAGALTPQHVR	1	2	1	A0A024R3E4	N-Term(TMT6plex)	0	1.19251	1		0.993847	1		1.02289	1		0.896766	1		0.492397	1		0	2.624e-16	52.11	0.000406632	3	2010.07	5.59282	28.8468	0
High	nSTLSEPGSGR	3	1	1	B2RDE8	N-Term(TMT6plex)	0	1.13284	3	0.971116	0.911166	3	1.25175	1.01541	3	3.62014	1.04036	3	1.98272	0.727743	3	2.94824	0	2.624e-16	52.09	0.000225267	2	1333.69	1.82476	21.6055	0
High	lEGNTVGVEAAR	3	4	1	P46060	N-Term(TMT6plex)	0	1.02883	3	3.59585	0.982504	3	15.0605	0.971148	3	3.92714	1.06779	3	2.93318	1.14987	3	10.1546	0	2.624e-16	52.09	0.000447753	2	1444.8	-0.316734	32.2294	0
High	eLEDATETADAMNR	4	3	1	P35579	N-Term(TMT6plex)	0	1.00182	4	4.42608	1.0567	4	3.11225	0.976853	4	3.12062	1.03374	4	2.3261	0.999177	4	9.99202	0	2.624e-16	52.08	6.28733e-05	2	1794.84	1.70188	36.2913	0
High	aSAGEGDQAHR	3	3	1	H0YL34	N-Term(TMT6plex)	0	1.13618	3	5.28413	0.850273	3	9.47061	1.09011	3	9.83888	1.04435	3	12.521	0.794861	2	19.1226	0	1.413e-14	52.05	0.000131296	3	1327.66	4.67652	15.6019	0
High	rVEALEQER	2	2	1	B3KY99	N-Term(TMT6plex)	0	0.95544	2	0.18104	1.0731	2	5.13829	1.0218	2	3.62061	0.899287	2	16.5064	1.08893	2	0.365638	0	3.102e-12	52.05	0.000445347	3	1358.76	2.49526	26.9509	1
High	sASDDQSDQk	2	2	1	P13674	N-Term(TMT6plex); K10(TMT6plex)	0	0.99591	2	2.91803	0.906239	2	16.9158	1.05224	2	8.42052	0.960817	2	6.73347	0.998867	2	7.34365	0	3.999e-16	51.99	0.000203004	2	1538.78	4.71277	19.4757	0
High	qTESTSFLEk	1	4	1	G3V295	N-Term(TMT6plex); K10(TMT6plex)	0	0.970841	1		0.988015	1		1.04173	1		1.04884	1		0.77518	1		0	2.624e-16	51.99	0.000541661	2	1627.9	6.05509	37.8096	0
High	rAQAEQAALR	1	1	1	Q15149	N-Term(TMT6plex)	0	1.00074	1		0.968718	1		0.956663	1		1.09632	1		1.1173	1		0	2.624e-16	51.98	0.000544494	3	1342.78	2.89374	21.3572	1
High	aDTQTYQPYNk	3	1	1	P84090	N-Term(TMT6plex); K11(TMT6plex)	0	0.974893	3	15.5434	0.873772	3	22.7054	1.02081	3	2.71016	1.24363	2	7.14923	0.568488	2	6.98903	0	2.624e-16	51.98	0.00040124	2	1786.94	2.01708	29.7937	0
High	tPGPGAQSALR	6	3	1	P62263	N-Term(TMT6plex)	0	0.964479	6	5.59779	1.04478	6	3.4142	0.992401	6	1.43516	0.996518	6	3.82575	1.05044	6	8.76442	0	0.0005016	51.92	0.000367617	3	1283.73	1.63218	22.7335	0
High	vAPAQPSEEGPGR	3	6	1	B4DEP6	N-Term(TMT6plex)	0	1.00565	3	0.0618772	0.957984	3	4.118	1.04185	3	0.0603062	0.99883	3	1.86789	0.842949	3	8.44982	0	7.506e-12	51.92	0.00036119	2	1523.81	2.68956	23.6241	0
High	qEEASGGPTAPk	3	3	1	A0A0S2Z4N8	N-Term(TMT6plex); K12(TMT6plex)	0	1.07617	3	2.19284	0.836679	3	9.11125	0.995229	3	2.67276	1.08001	3	2.14824	0.763192	3	44.1261	0	4.814e-16	51.92	0.000380792	2	1629.89	3.40094	22.9425	0
High	cSEQVQDFTk	1	2	1	Q7Z7K0	N-Term(TMT6plex); C1(Carbamidomethyl); K10(TMT6plex)	0	0.960602	1		1.0324	1		1.02241	1		0.956975	1		1.04137	1		0	2.873e-16	51.91	0.000382959	2	1699.88	2.59514	33.1726	0
High	qGQQQAGGDGk	5	3	1	A0A1W2PP35	N-Term(TMT6plex); K11(TMT6plex)	0	0.983144	5	4.93785	1.07405	5	10.8722	0.957636	5	2.45628	1.03664	5	3.98431	1.16066	5	12.8191	0	2.624e-16	51.9	0.000339937	2	1531.83	2.45619	17.77	0
High	qENTQTEQk	6	17	1	D3DRX6	N-Term(TMT6plex); K9(TMT6plex)	0	1.04952	6	6.10361	0.960474	6	12.3737	0.977408	6	5.26066	1.02603	6	4.1549	0.999532	6	6.06292	0	3.021e-16	51.9	0.000358661	2	1563.84	0.801634	21.1794	0
High	aLEQQVEEmk	1	3	1	P35579	N-Term(TMT6plex); M9(Oxidation); K10(TMT6plex)	0	0.945176	1		1.11176	1		0.971698	1		1.08958	1		0.898365	1		0	9.569e-13	51.9	0.000486178	2	1678.91	0.265003	33.7119	0
High	vGEPVALSEEER	1	7	1	Q13435	N-Term(TMT6plex)	0	0.995903	1		0.92984	1		1.06305	1		1.02379	1		0.757377	1		0	2.624e-16	51.89	0.000310952	2	1543.82	-0.0112584	34.9734	0
High	aMEAVAAQGk	2	12	1	P18669	N-Term(TMT6plex); K10(TMT6plex)	0	1.01667	2	1.27648	0.887225	2	10.2858	1.05314	2	6.19429	1.03225	2	2.47493	0.80731	2	20.367	0	6.315e-14	51.88	0.00060096	2	1433.82	0.799625	30.9969	0
High	nPAVLSAASFDGR	5	6	1	A0A1S5UZ19	N-Term(TMT6plex)	0	1.01074	5	1.56716	0.98916	5	2.06356	1.0091	5	1.27541	1.02215	5	2.26989	0.972164	5	7.7634	0	4.593e-14	51.85	0.000356609	2	1533.81	-8.29659	40.8855	0
High	aVFDETYPDPVR	1	2	1	P49588	N-Term(TMT6plex)	0	0.889685	1		1.14391	1		0.96807	1		1.17997	1		0.816941	1		0	3.439e-16	51.85	0.000700809	2	1637.84	2.61749	42.5313	0
High	nSNLVGAAHEELQQSR	2	6	1	P02545	N-Term(TMT6plex)	0	1.01357	2	3.12731	0.88813	2	0.912381	1.03637	2	4.98071	0.977381	2	1.55555	1.03248	2	35.7398	0	2.624e-16	51.84	0.00032339	3	1982.03	2.65357	32.9484	0
High	tFVSGAcDASIk	1	4	1	E7EP32	N-Term(TMT6plex); C7(Carbamidomethyl); K12(TMT6plex)	0	1.07335	1		0.831402	1		1.07198	1		0.95209	1		0.842289	1		0	3.826e-15	51.79	0.000388721	2	1713.93	2.7595	38.1714	0
High	aTGPPVSELITk	3	1	1	P16401	N-Term(TMT6plex); K12(TMT6plex)	0	0.908299	3	4.40724	1.11697	3	17.2934	0.972533	3	11.6818	0.957236	3	22.8582	1.2525	3	18.4564	0	1.484e-10	51.77	0.000367896	2	1671.01	2.9039	44.02	0
High	lQmEAPHIIVGTPGR	1	14	1	A8K7F6	N-Term(TMT6plex); M3(Oxidation)	0	0.94314	1		0.911379	1		1.1045	1		0.939075	1		0.929984	1		0	2.624e-16	51.73	0.000573065	3	1864.04	2.60653	38.4977	0
High	aANMHAQIk	1	1	1	Q99988	N-Term(TMT6plex); K9(TMT6plex)	0	1.15229	1		0.907496	1		0.931534	1		1.04864	1		1.01454	1		0	3.632e-16	51.69	0.000408957	2	1441.83	-0.0962898	24.1346	0
High	sNSTAAQEDAk	3	7	1	O15231	N-Term(TMT6plex); K11(TMT6plex)	0	0.926694	3	0.4617	0.99578	3	3.29505	1.07139	3	1.03259	1.01833	3	0.615171	0.820741	3	11.8698	0	2.624e-16	51.69	0.000768784	2	1579.84	4.07997	22.3466	0
High	qVDQLTNDk	12	4	1	P08670	N-Term(TMT6plex); K9(TMT6plex)	0	1.06629	12	2.74657	1.0049	12	3.40747	0.993875	12	1.64387	0.983881	12	3.94837	0.873089	12	10.02	0	2.874e-11	51.67	0.000534744	2	1518.86	2.80998	31.439	0
High	eNSSSQDPQTEGTR	2	4	1	B3KSS4	N-Term(TMT6plex)	0	1.15148	2	2.40414	1.01767	2	29.8291	0.9224	2	17.7438	0.959039	2	7.69727	0.941605	2	1.74996	0	2.624e-16	51.67	5.17385e-05	2	1764.83	3.48591	18.1956	0
High	gcHLLVATPGR	1	10	1	A0A0D9SFB3	N-Term(TMT6plex); C2(Carbamidomethyl)	0	0.918641	1		1.01683	1		1.06179	1		0.934219	1		1.03602	1		0	3.655e-13	51.63	0.000518737	2	1409.79	4.30982	30.7153	0
High	sGSGSESEPSSR	1	5	1	I3L0Z8	N-Term(TMT6plex)	0	0.922577	1		1.0049	1		1.03408	1		0.953342	1		1.17129	1		0	3.202e-15	51.6	8.37115e-05	2	1395.66	2.69099	16.069	0
High	tGSTSSSSSGk	1	7	1	H0YJS9	N-Term(TMT6plex); K11(TMT6plex)	0	0.829436	1		1.18847	1		1.0401	1		0.945467	1		1.04149	1		0	2.624e-16	51.6	0.000351796	2	1443.77	3.50624	18.5467	0
High	dTQSGSLLFIGR	1	5	1	B4DN87	N-Term(TMT6plex)	0	1.08839	1		0.912848	1		1.04116	1		0.956901	1		0.77677	1		0	2.624e-16	51.57	0.000503313	2	1522.85	1.90128	45.4082	0
High	nASDmPETITSR	2	4	1	Q8TCT9	N-Term(TMT6plex); M5(Oxidation)	0	0.963983	2	5.60737	1.00428	2	6.02449	1.03075	2	0.598348	0.92627	2	9.55778	1.10053	2	18.8299	0	2.646e-09	51.56	0.000154309	2	1566.77	4.79278	25.1632	0
High	gDRSEDFGVNEDLADSDAR	2	3	1	P04083	N-Term(TMT6plex)	0	1.14892	2	1.03947	0.865347	2	8.85214	1.06069	2	17.0258	0.975069	2	28.3107	0.874343	1		0	2.624e-16	51.54	5.71686e-05	3	2297.04	-2.08801	33.8974	1
High	vGGTSDVEVNEk	5	5	1	B7Z4F6	N-Term(TMT6plex); K12(TMT6plex)	0	1.08641	5	3.15957	0.915783	5	5.46273	0.99625	5	4.5747	1.03804	5	1.30559	0.869914	5	4.95495	0	2.624e-16	51.49	0.000711352	2	1691.92	1.73935	31.1736	0
High	vVASGPGLEHGk	2	4	1	O75369	N-Term(TMT6plex); K12(TMT6plex)	0	1.05136	2	9.77138	0.861847	2	1.79649	0.998086	2	7.28639	1.1106	2	4.03362	0.889424	2	18.3872	0	2.624e-16	51.48	0.000460866	3	1608.95	2.80502	31.6797	0
High	qFAEMYVAk	3	5	1	P13639	N-Term(TMT6plex); K9(TMT6plex)	0	0.975271	3	5.22881	0.98393	3	2.89953	1.06796	3	2.62326	1.00005	3	4.9222	0.82897	3	1.44943	0	3.855e-16	51.47	0.000472978	2	1544.86	5.23365	43.3429	0
High	qAASSLQQASLk	2	6	1	B7Z4V2	N-Term(TMT6plex); K12(TMT6plex)	0	1.07281	2	15.8733	0.863113	2	1.21621	1.04028	2	7.16097	0.993129	2	2.83845	0.834909	2	3.71588	0	2.624e-16	51.46	0.000593032	2	1689.99	2.33065	32.469	0
High	vILLGDGGVGk	1	3	1	A0A1B0GUI0	N-Term(TMT6plex); K11(TMT6plex)	0	0.977543	1		0.968261	1		1.05649	1		1.02783	1		0.759821	1		0	3.22e-12	51.44	0.000344182	3	1485.95	3.4709	46.8556	0
High	mQEHSDQVPVGNIPR	1	6	1	B3KUD7	N-Term(TMT6plex); M1(Oxidation)	0	1.02042	1		1.0331	1		0.997752	1		0.940437	1		1.02632	1		0	5.407e-16	51.43	0.000925211	3	1951.99	3.62949	30.8422	0
High	vLLGVGDPk	2	4	1	A8K9K6	N-Term(TMT6plex); K9(TMT6plex)	0	1.01649	2	0.0144766	0.99483	2	3.74803	0.998905	2	1.71584	0.965836	2	4.87816	1.0564	2	9.09764	0	9.717e-10	51.42	0.000202992	2	1355.87	2.29894	43.9782	0
High	nSNPALNDNLEk	3	3	1	A0A1U9X8Y4	N-Term(TMT6plex); K12(TMT6plex)	0	1.11301	3	3.22531	0.871234	3	4.89509	1.03258	3	3.26582	0.982986	3	3.40382	0.750818	3	1.77839	0	3.255e-16	51.4	0.000562525	2	1786.97	0.21221	32.261	0
High	yEELQSLAGk	2	3	1	P05787	N-Term(TMT6plex); K10(TMT6plex)	0	1.01845	2	3.50225	0.929478	2	5.03317	1.0156	2	1.31852	1.08309	2	4.33174	0.822256	2	5.18774	0	1.872e-09	51.36	0.000611232	2	1595.91	1.18075	44.2632	0
High	sTTSVSEEDVSSR	2	1	1	Q96IZ0	N-Term(TMT6plex)	0	0.940476	2	12.4434	0.954417	2	12.8972	1.04548	2	2.58405	1.05438	2	2.27623	0.895528	2	12.5013	0	2.624e-16	51.31	0.000157166	2	1612.79	-0.434757	25.084	0
High	acTTEEDQEk	4	3	1	P49915	N-Term(TMT6plex); C2(Carbamidomethyl); K10(TMT6plex)	0	0.992405	4	4.01351	0.994287	4	1.8346	0.992874	4	2.26664	1.04605	4	5.49509	0.946755	4	1.45259	0	2.624e-16	51.31	0.00014977	2	1668.82	3.64047	23.9102	0
High	tASTNNIAQAR	3	1	1	Q9UBI6	N-Term(TMT6plex)	0	1.03607	3	1.98379	1.03211	3	4.62863	0.924038	3	1.40156	1.06081	3	0.808196	1.16394	3	10.436	0	2.624e-16	51.28	0.000392474	2	1375.75	2.15845	21.0146	0
High	aSQNTSSSNSSTR	6	3	1	B2RNR6	N-Term(TMT6plex)	0	0.967279	6	9.66196	1.16836	6	16.7458	0.952465	6	5.46135	0.983203	6	17.7528	1.25786	5	14.5567	0	2.624e-16	51.27	0.000149663	2	1555.76	7.39539	15.2702	0
High	vVFVFGPDk	1	2	1	P30041	N-Term(TMT6plex); K9(TMT6plex)	0	1.04457	1		0.814546	1		1.10016	1		0.890964	1		0.954166	1		0	4.343e-09	51.25	0.000595416	2	1465.89	4.27447	51.4694	0
High	aAVAGEDGR	3	24	1	G3V4W0	N-Term(TMT6plex)	0	1.05784	3	9.19038	1.0126	3	1.4918	0.951753	3	1.10919	1.0486	3	0.634662	0.975165	3	5.01052	0	0.0008079	51.24	0.000298018	2	1074.58	2.14067	18.7588	0
High	tNSTFNQVVLk	2	8	1	G3V203	N-Term(TMT6plex); K11(TMT6plex)	0	0.825756	2	3.47697	1.18589	2	5.59256	1.03041	2	3.49546	0.979124	2	0.609689	1.03296	2	4.63614	0	2.958e-16	51.23	0.000620388	2	1709	2.26706	41.232	0
High	yDPTIEDSYR	1	19	1	P61224	N-Term(TMT6plex)	0	1.00914	1		0.952772	1		0.956943	1		1.17541	1		0.936132	1		0	2.904e-16	51.19	0.000228098	2	1487.73	2.88654	34.7008	0
High	mIAAVDTDSPR	2	7	1	Q07812	N-Term(TMT6plex)	0	0.98472	2	1.5608	1.03998	2	4.45223	1.01813	2	2.24199	0.945561	2	0.246733	0.992019	2	8.78186	0	1.157e-15	51.16	0.000338011	2	1404.74	5.74808	34.2998	0
High	eEAENTLQSFR	14	5	1	P08670	N-Term(TMT6plex)	0	1.03739	14	5.53059	0.948534	14	4.99164	1.02032	14	4.46966	1.01794	14	8.4812	0.842454	14	10.2578	0	2.624e-16	51.13	0.000263264	2	1552.79	3.32875	37.2948	0
High	sEDYVDIVQGNR	1	3	1	O00469	N-Term(TMT6plex)	0	1.06205	1		0.963679	1		0.944046	1		1.05815	1		1.08969	1		0	2.624e-16	51.13	0.000276754	2	1623.82	0.175754	38.1796	0
High	aMQGAGTQER	2	7	1	B4DT77	N-Term(TMT6plex)	0	0.999609	2	0.160343	0.973253	2	3.99971	1.03703	2	1.88119	0.963319	2	0.546549	0.942875	2	3.62252	0	8.947e-15	51.09	0.000201511	2	1277.65	2.5851	19.6202	0
High	gGVDHAAAFGR	2	8	1	I3L3Q4	N-Term(TMT6plex)	0	1.07383	2	0.527157	0.953457	2	2.97216	0.947861	2	4.25807	1.05591	2	8.78781	1.01754	2	38.0601	0	1.384e-15	51.06	0.00092053	2	1286.68	1.02972	27.4214	0
High	eDAVLEYLk	2	2	1	P26038	N-Term(TMT6plex); K9(TMT6plex)	0	1.13132	2	4.96787	1.22648	2	62.4154	1.13292	2	3.47385	0.943871	1		0.580202	1		0	1.504e-13	51.06	0.000823776	2	1537.89	2.48643	49.9926	0
High	dNFTLIPEGTNGTEER	2	5	2	Q86U75;A0A1C7CYX9	N-Term(TMT6plex)	0																0	3.629e-16	51.05	0.000258343	2	2022	1.52759	43.1171	0
High	nQSPEPSSGPR	1	6	1	G3XAJ6	N-Term(TMT6plex)	0	0.982693	1		1.0813	1		0.962651	1		0.985712	1		1.14437	1		0	2.156e-08	51.03	0.000251252	2	1384.71	3.93563	18.751	0
High	sGQDPQQEQEQER	1	4	1	J3QL04	N-Term(TMT6plex)	0	0.91867	1		0.937267	1		1.08083	1		1.0611	1		0.803984	1		0	6.04e-11	51	8.49931e-05	2	1787.84	3.64655	18.3178	0
High	tVLcGTcGQPADk	4	2	1	P02545	N-Term(TMT6plex); C4(Carbamidomethyl); C7(Carbamidomethyl); K13(TMT6plex)	0	1.03401	4	2.71954	1.08786	4	5.35057	0.97408	4	0.997592	0.942604	4	2.06639	0.945439	4	8.90859	0	2.624e-16	50.99	0.000427538	2	1864.97	3.75278	32.1355	0
High	nTGIIcTIGPASR	5	11	2	P14618;A0A024R5Z9	N-Term(TMT6plex); C6(Carbamidomethyl)	0																0	2.624e-16	50.98	0.0004776	2	1588.87	2.11227	37.5837	0
High	aVANQTSATFLR	3	2	1	P62191	N-Term(TMT6plex)	0	1.02247	3	2.08389	0.868885	3	10.5068	1.04739	3	2.28641	0.962603	3	5.49558	0.878668	3	4.72227	0	2.624e-16	50.94	0.000773163	2	1507.85	2.5109	35.435	0
High	vcETDGcSSEAk	2	3	1	H0Y9L0	N-Term(TMT6plex); C2(Carbamidomethyl); C7(Carbamidomethyl); K12(TMT6plex)	0	1.0362	2	0.116232	1.02424	2	7.58651	1.00223	2	2.70337	1.01639	2	0.668212	0.782154	2	0.395472	0	5.92e-11	50.94	0.000146982	2	1800.86	5.1485	26.1587	0
High	eDGQEYAQVIk	1	3	1	P47813	N-Term(TMT6plex); K11(TMT6plex)	0	1.02333	1		0.841033	1		1.10619	1		1.00729	1		0.651173	1		0	2.777e-12	50.92	0.00241717	2	1737.94	0.30691	36.6148	0
High	hTAAPTDPADGPV	7	1	1	Q04941	N-Term(TMT6plex)	0	0.973612	7	4.29475	1.03621	7	10.8518	0.951627	7	4.88599	1.06699	6	2.72055	1.07846	5	6.49752	0	9.006e-10	50.86	0.000242414	2	1477.75	1.95369	26.5754	0
High	lGGTcVNVGcVPk	1	2	1	P00390	N-Term(TMT6plex); C5(Carbamidomethyl); C10(Carbamidomethyl); K13(TMT6plex)	0	0.951231	1		1.0786	1		1.03188	1		1.03235	1		0.729673	1		0	2.72e-16	50.81	0.000595003	2	1819	3.63188	39.9531	0
High	qGQGQLVTcSGAFk	2	5	1	Q16531	N-Term(TMT6plex); C9(Carbamidomethyl); K14(TMT6plex)	0	0.948679	2	1.05518	1.03119	2	1.39969	1.0371	2	0.176034	0.953436	2	4.22065	1.00072	2	10.6996	0	1.734e-10	50.8	0.000942804	2	1939.05	3.18353	36.759	0
High	hVLTGSADNScR	4	3	1	Q13347	N-Term(TMT6plex); C11(Carbamidomethyl)	0	1.02678	4	12.0593	1.01509	4	27.2299	0.988233	4	3.64872	1.11293	4	3.10927	1.19641	3	30.2554	0	2.624e-16	50.75	0.00037989	3	1545.77	1.84027	22.2589	0
High	gSTDNLmDDIER	2	3	1	P50990	N-Term(TMT6plex); M7(Oxidation)	0	1.02298	2	6.15696	0.937977	2	10.0706	1.03738	2	6.57503	1.02357	2	3.72633	0.783882	2	14.2351	0	5.627e-09	50.74	6.45151e-05	2	1610.75	-1.83809	31.8221	0
High	dSDLSHVQNk	4	5	1	B2R8Z8	N-Term(TMT6plex); K10(TMT6plex)	0	1.07232	4	4.83197	0.875523	4	10.6346	0.99247	4	0.14085	1.12881	4	1.55447	0.850337	4	8.32434	0	4.14e-16	50.73	0.000551967	2	1600.87	1.302	24.5241	0
High	aGSDGESIGNcPFSQR	2	3	1	Q9NVF8	N-Term(TMT6plex); C11(Carbamidomethyl)	0	0.80454	2	4.67551	1.12598	2	5.50343	1.04122	2	1.51387	1.092	2	7.20159	0.907897	2	1.31167	0	2.624e-16	50.73	6.93129e-05	2	1910.89	2.19023	32.7564	0
High	aQQNNVEHk	6	3	1	P62081	N-Term(TMT6plex); K9(TMT6plex)	0	1.0084	6	10.63	1.00497	6	13.0857	0.974393	6	3.24775	0.992055	6	15.5129	1.09932	6	25.0095	0	2.624e-16	50.65	0.000604418	2	1525.85	0.83749	17.7709	0
High	eTVSEESNVLcLSk	2	4	1	P13639	N-Term(TMT6plex); C11(Carbamidomethyl); K14(TMT6plex)	0	1.03504	2	2.0632	0.97733	2	16.5957	1.06258	2	1.51166	1.01769	2	9.11289	1.02829	1		0	6.905e-12	50.61	0.000580466	2	2053.09	2.42965	42.9031	0
High	aTGDETGAk	5	6	1	A8K4W0	N-Term(TMT6plex); K9(TMT6plex)	0	0.951572	5	1.74628	1.10791	5	0.485048	0.936821	5	0.51515	1.05797	5	0.320407	1.22861	5	3.54766	0	2.851e-13	50.59	0.00057005	2	1307.72	-0.0111463	22.7702	0
High	iEGDETSTEAATR	1	2	1	C9JLU1	N-Term(TMT6plex)	0	1.01194	1		0.875208	1		1.0142	1		1.12611	1		0.879885	1		0	2.624e-16	50.57	0.000215742	2	1608.8	3.37476	26.8273	0
High	nLQYYDISAk	3	5	1	P62826	N-Term(TMT6plex); K10(TMT6plex)	0	0.996124	3	1.16181	0.9646	3	5.78348	0.988928	3	2.17813	1.08514	3	3.2326	1.01229	3	3.18719	0	2.624e-16	50.57	0.000589345	2	1672.94	4.45854	41.5967	0
High	aTVVESSEk	6	4	1	P61981	N-Term(TMT6plex); K9(TMT6plex)	0	1.01779	6	3.624	0.999499	6	3.5365	1.00132	6	2.23602	1.03044	6	2.19039	0.862987	6	7.84751	0	2.047e-14	50.55	0.000859904	2	1407.81	2.45812	26.6886	0
High	cFIVGADNVGSk	3	15	1	F8VZS0	N-Term(TMT6plex); C1(Carbamidomethyl); K12(TMT6plex)	0	0.933902	3	16.6308	1.04464	3	14.7528	0.969354	3	5.52862	1.11683	3	15.9851	1.04087	3	11.0154	0	2.624e-16	50.55	0.000657262	2	1724.95	4.22869	41.5132	0
High	gAAAHPDSEEQQQR	10	2	1	Q9Y490	N-Term(TMT6plex)	0	0.997809	8	6.96024	0.868106	8	23.2963	1.13273	9	10.9555	0.946716	7	5.37919	1.01547	6	15.9231	0	1.072e-15	50.55	0.000194712	2	1752.85	2.52863	16.0941	0
High	aAQLQHSEk	2	3	1	Q05CP8	N-Term(TMT6plex); K9(TMT6plex)	0	0.990777	2	4.49315	0.82031	2	6.06525	1.09189	2	0.402725	1.01674	2	2.75054	0.864041	2	14.7769	0	2.91e-16	50.54	0.000536029	2	1469.85	3.50069	21.3254	0
High	gSGTAEVELk	5	9	2	P14618;A0A024R5Z9	N-Term(TMT6plex); K10(TMT6plex)	0																0	2.624e-16	50.53	0.000809438	2	1448.84	4.61454	32.5617	0
High	qQTQSALEQR	1	5	1	Q86YS7	N-Term(TMT6plex)	0	1.06488	1		0.941833	1		0.967673	1		1.10995	1		0.865663	1		0	7.416e-11	50.51	0.000496619	2	1417.77	5.1504	21.314	0
High	dNNQFASASLDR	3	3	1	P35606	N-Term(TMT6plex)	0	1.04766	3	8.3925	0.978238	3	3.43087	1.01687	3	7.66999	0.987098	3	1.39411	0.95878	3	6.21604	0	4.179e-16	50.5	0.000208553	2	1566.77	2.42828	30.5546	0
High	tDGcHAYLSk	3	8	1	B2RDY9	N-Term(TMT6plex); C4(Carbamidomethyl); K10(TMT6plex)	0	1.00233	3	5.03442	1.10005	3	9.22834	0.969764	3	0.887306	1.07933	3	7.10313	0.803661	3	19.5854	0	2.624e-16	50.5	0.000440278	2	1609.85	2.87436	26.9433	0
High	qGGGGGGGSVPGIER	4	7	1	A0A087X0X3	N-Term(TMT6plex)	0	0.994121	4	3.64666	1.10379	4	2.55002	0.96723	4	6.42811	0.955441	4	1.43364	1.02038	4	14.3311	0	3.039e-16	50.48	0.000372024	2	1513.8	3.41229	27.1229	0
High	iMNVIGEPIDER	3	4	1	Q0QEN7	N-Term(TMT6plex)	0	1.00283	3	4.00987	0.9645	3	5.88149	0.98576	3	7.29544	1.04769	3	0.936484	0.86796	3	2.6239	0	4.875e-13	50.42	0.000648184	2	1614.88	3.18644	47.2868	0
High	lQEDPNYSPQR	1	8	1	A0A0G2JL47	N-Term(TMT6plex)	0	1.04941	1		0.941983	1		0.988472	1		1.08225	1		0.858299	1		0	0.0008079	50.38	0.000318845	2	1575.8	4.30064	28.4565	0
High	eAAEGLGSHER	3	3	1	B4E1R7	N-Term(TMT6plex)	0	0.9206	3	2.68009	1.06822	3	7.81277	0.886132	3	3.33652	1.23682	3	9.45392	1.13629	3	11.4945	0	2.624e-16	50.36	0.000275214	3	1384.7	-0.555228	22.5069	0
High	eSEDSTDFNDk	1	3	1	Q9Y399	N-Term(TMT6plex); K11(TMT6plex)	0	0.983801	1		1.02725	1		1.00061	1		1.02293	1		0.949384	1		0	2.175e-05	50.36	0.000125641	2	1744.83	1.604	30.0434	0
High	eAcSNENVHk	1	2	1	P51116	N-Term(TMT6plex); C3(Carbamidomethyl); K10(TMT6plex)	0	1.04545	1		0.985516	1		0.986607	1		0.999077	1		0.979849	1		0	2.624e-16	50.31	0.000350562	3	1645.84	-0.211644	20.2736	0
High	qQYESVAAk	8	5	1	P08670	N-Term(TMT6plex); K9(TMT6plex)	0	1.06962	8	7.46459	0.922678	8	11.9391	0.984027	8	4.94445	0.945007	8	4.84832	0.950462	8	13.2379	0	4.848e-15	50.26	0.000680986	2	1481.84	2.49027	31.7141	0
High	gFSSGSAVVSGGSR	3	1	1	P35908	N-Term(TMT6plex)	0	0.922669	3	7.5778	1.10621	3	7.2995	0.868469	3	2.34278	1.01419	3	1.08406	1.95764	3	4.63728	0	2.624e-16	50.26	0.000330132	2	1483.77	2.22667	29.3445	0
High	nQLTSNPENTVFDAk	2	2	1	P11021	N-Term(TMT6plex); K15(TMT6plex)	0	0.903271	2	5.36499	0.766392	2	9.2317	1.25678	2	6.7756	0.837954	2	7.61309	0.709606	2	4.65408	0	2.624e-16	50.26	0.00166573	2	2136.15	6.88145	41.4528	0
High	eSLQQMAEVTR	1	8	1	A0A024R7F1	N-Term(TMT6plex)	0	1.06941	1		0.903093	1		1.01431	1		1.04372	1		0.817751	1		0	2.624e-16	50.25	0.000423883	2	1520.8	2.83676	38.9075	0
High	vLAPGASHPGEEEGAR	2	3	1	A0A1B0GTL5	N-Term(TMT6plex)	0	1.04737	2	28.7222	0.970382	2	0.252512	1.00189	2	15.4893	1.07758	2	35.7637	1.12662	1		0	2.624e-16	50.2	0.000795986	3	1805.94	3.74484	28.5585	0
High	nVIGLQMGTNR	4	2	1	P37802	N-Term(TMT6plex)	0	0.969378	4	3.43277	0.995732	4	8.70361	1.05869	4	2.02445	1.04201	4	6.39239	0.77626	4	7.71587	0	2.624e-16	50.19	0.000705931	2	1431.8	2.88449	38.6462	0
High	vQLSGPQEAEk	1	3	1	B4DN01	N-Term(TMT6plex); K11(TMT6plex)	0	0.983647	1		1.03753	1		0.979183	1		1.07259	1		0.936578	1		0	5.926e-10	50.19	0.000705452	2	1643.94	3.72608	33.426	0
High	sAAETVTk	3	4	2	P61604;S4R3N1	N-Term(TMT6plex); K8(TMT6plex)	0																0	4.208e-09	50.18	0.000804457	2	1264.75	1.49921	24.3839	0
High	iDEMPEAAVk	3	3	1	B2RDE8	N-Term(TMT6plex); K10(TMT6plex)	0	0.988228	3	2.65659	1.02718	3	3.53616	0.945712	3	3.83475	0.977473	3	3.85419	1.16849	3	4.23532	0	0.0007384	50.16	0.000978768	2	1560.87	1.21917	40.8686	0
High	gSGIFDESTPVQTR	3	7	1	A6NGP5	N-Term(TMT6plex)	0	0.952677	3	5.4692	1.09773	3	0.23372	0.957521	3	0.482996	1.10168	3	0.856286	1.01414	3	9.52248	0	3.105e-16	50.15	0.00143072	2	1722.88	-0.725572	37.3068	0
High	dGASSSPESASR	1	6	1	Q0H0I7	N-Term(TMT6plex)	0	0.899004	1		0.867591	1		1.15557	1		0.982418	1		0.769804	1		0	2.262e-09	50.14	0.000141369	2	1379.67	5.13787	18.1316	0
High	gGVTEISAADk	1	5	1	B4E2P4	N-Term(TMT6plex); K11(TMT6plex)	0	1.15661	1		0.850567	1		1.00409	1		0.993044	1		0.828553	1		0	4.412e-14	50.13	0.000850652	2	1505.87	8.42141	31.9071	0
High	eDQTEYLEER	9	11	2	P08238;P07900	N-Term(TMT6plex)	0																0	3.003e-16	50.13	0.000146547	2	1540.74	4.55785	30.9419	0
High	sNDSGIQQSSDDGR	1	3	1	H7C3K3	N-Term(TMT6plex)	0	0.915222	1		0.933242	1		1.10496	1		0.928028	1		0.996601	1		0	2.413e-08	50.13	4.17319e-05	2	1694.78	-0.265451	19.618	0
High	gQEEAGAGGR	1	8	1	F8WC73	N-Term(TMT6plex)	0	0.962149	1		1.14567	1		0.947587	1		0.929562	1		1.28833	1		0	2.624e-16	50.12	0.000167313	2	1160.59	2.47921	16.0651	0
High	lDQPMTEIVSR	2	5	1	P22314	N-Term(TMT6plex)	0	0.934264	2	9.00129	0.84075	2	10.3394	1.09234	2	7.70835	1.05821	2	0.419662	0.893496	2	1.2966	0	2.624e-16	50.1	0.00056582	2	1517.82	1.97261	42.1642	0
High	eFTNQEAAEPk	2	3	1	Q05D04	N-Term(TMT6plex); K11(TMT6plex)	0	1.02079	2	4.26171	0.993477	2	2.31039	1.04587	2	0.0960335	0.943853	2	7.99741	0.814784	2	1.68544	0	3.949e-16	50.1	0.000655726	2	1721.92	7.77663	31.1866	0
High	aGNLGGGVVTIER	3	8	1	K7EMH1	N-Term(TMT6plex)	0	0.985108	3	2.86189	0.993596	3	2.88532	1.00079	3	1.61502	1.0415	3	1.98823	0.950179	3	1.31875	0	2.624e-16	50.09	0.000708661	2	1471.85	1.48055	36.2775	0
High	gGGALSAVAATk	1	3	1	P61011	N-Term(TMT6plex); K12(TMT6plex)	0	1.09525	1		0.882019	1		0.990664	1		1.0328	1		0.947733	1		0	2.624e-16	50.05	0.000773049	2	1460.89	6.56642	35.8296	0
High	vDEMSQDIVk	2	7	1	A0A087WZK9	N-Term(TMT6plex); K10(TMT6plex)	0	0.976798	2	6.42863	0.94394	2	7.14309	1.07015	2	3.94821	0.984533	2	0.989168	0.829465	2	10.8597	0	3.049e-16	50.01	0.000767231	2	1621.89	3.49873	40.755	0
High	qLEDGDQPESk	1	4	1	A0A087WTP3	N-Term(TMT6plex); K11(TMT6plex)	0	1.0947	1		0.950479	1		0.97659	1		0.960192	1		1.04832	1		0	1.992e-14	49.99	0.000571815	2	1703.89	2.23629	26.8142	0
High	sMPEQTGEk	3	3	1	P62888	N-Term(TMT6plex); K9(TMT6plex)	0	0.864104	3	2.77539	1.22816	3	1.62529	0.935747	3	4.23601	1.03718	3	3.76567	1.23672	3	0.691765	0	2.244e-12	49.97	0.000602649	2	1464.78	2.9986	25.2133	0
High	dDVAPESGDTTVk	2	4	1	O76021	N-Term(TMT6plex); K13(TMT6plex)	0	0.992934	2	14.0944	1.0124	2	4.20283	0.984905	2	7.92435	1.02167	2	0.773799	1.02463	2	7.80195	0	2.624e-16	49.96	0.000698403	2	1791.95	7.26353	30.2321	0
High	iLGSEGEPAFR	2	3	1	B4DPY0	N-Term(TMT6plex)	0	0.982654	2	0.214701	0.954767	2	4.47467	1.05447	2	0.129247	0.943224	2	1.24832	0.985108	2	7.09018	0	4.135e-16	49.95	0.00138485	2	1404.77	1.62749	41.8767	0
High	mQAEAQHDR	1	1	1	Q7L7X3	N-Term(TMT6plex); M1(Oxidation)	0	0.836318	1		1.29665	1		0.963218	1		0.985229	1		1.13489	1		0	1.137e-12	49.94	0.000117614	3	1330.64	2.09594	15.0143	0
High	qHTFVETESVR	3	4	1	P48444	N-Term(TMT6plex)	0	1.01135	3	4.6327	1.07151	3	4.95273	1.01209	3	1.29873	1.00738	3	3.68528	0.905385	2	2.05821	0	3.288e-13	49.94	0.00415197	2	1561.82	2.31466	26.7753	0
High	vELTPVAIQAGR	1	12	1	B7Z2S5	N-Term(TMT6plex)	0	1.02926	1		1.01618	1		0.987514	1		1.06817	1		0.793378	1		0	0.0001852	49.92	0.000604025	2	1482.89	2.7095	42.0469	0
High	vSSDNVADLHEk	2	2	1	P28074	N-Term(TMT6plex); K12(TMT6plex)	0	0.983317	2	12.769	1.06131	2	7.61768	0.986425	2	2.05853	0.860483	2	12.917	1.31612	2	11.5957	0	2.624e-16	49.9	0.000750074	3	1771.97	3.67108	33.1788	0
High	aHEEANAAR	4	5	1	B4DM28	N-Term(TMT6plex)	0	1.01665	4	3.81048	0.987399	4	20.601	0.926002	4	3.1556	1.07551	4	3.81419	1.17231	4	4.48264	0	2.279e-14	49.88	0.000346956	2	1197.62	4.74371	15.4494	0
High	gkPAAPGGAGNTGTk	3	1	1	Q14008	N-Term(TMT6plex); K2(TMT6plex); K15(TMT6plex)	0	0.938542	3	0.663368	1.00224	3	4.38051	1.02178	3	7.27567	0.910948	3	27.1738	1.21706	3	18.9778	0	2.624e-16	49.85	0.000605041	3	1971.17	4.44586	26.3086	0
High	aVELAANTk	3	8	1	B4E022	N-Term(TMT6plex); K9(TMT6plex)	0	0.951803	3	3.87135	1.02254	3	10.0328	0.998619	3	0.558699	1.04377	3	5.82775	1.01834	3	16.3491	0	2.12e-12	49.84	0.00102404	2	1374.84	2.4902	32.2041	0
High	aSQNPGAAQPR	2	3	1	Q8TEN0	N-Term(TMT6plex)	0	0.761394	2	3.78514	1.05064	2	2.58401	1.1767	2	2.37884	0.673346	2	5.88146	1.41116	2	7.64341	0	2.112e-12	49.81	0.000659741	2	1325.71	1.79977	18.3591	0
High	lAGLFNEQR	1	11	1	B3KXH0	N-Term(TMT6plex)	0	0.968768	1		0.887892	1		1.10679	1		0.920268	1		0.929286	1		0	3.284e-15	49.8	0.000856028	2	1276.72	2.83988	45.1798	0
High	qAEVANQETk	2	6	1	P05114	N-Term(TMT6plex); K10(TMT6plex)	0	1.0734	2	2.44994	0.868111	2	0.00194472	1.08847	2	1.3154	0.853131	2	8.54979	0.881915	2	19.5127	0	2.624e-16	49.8	0.000813095	2	1575.88	5.04127	24.8984	0
High	dLIHDQDEDEEEEEGQR	4	4	1	Q53FE8	N-Term(TMT6plex)	0	1.10761	4	5.47476	0.929324	3	11.1857	1.02391	4	1.23522	1.00771	3	0.041101	0.936632	2	3.70407	0	2.624e-16	49.8	3.08903e-05	3	2315.01	0.890423	28.9813	0
High	sAQPASAEPR	5	2	1	Q9Y490	N-Term(TMT6plex)	0	0.986286	5	6.65444	1.09624	5	5.06418	1.00512	5	4.25581	0.90033	5	5.2625	1.0181	5	8.23053	0	1.305e-12	49.76	0.000362488	2	1242.67	3.20524	18.8286	0
High	aGALHAQVER	2	2	1	I3L1L3	N-Term(TMT6plex)	0	0.977942	2	1.29822	1.0766	2	0.400468	0.987495	2	1.17445	0.974912	2	1.47095	1.0473	2	0.274206	0	1.011e-12	49.76	0.000645715	2	1280.73	2.98533	23.6882	0
High	dALNIETAIk	3	19	1	P07355	N-Term(TMT6plex); K10(TMT6plex)	0	0.997446	3	1.41077	0.917642	3	0.936058	1.05653	3	0.564653	0.950498	3	6.08447	0.857055	3	7.0665	0	3.57e-16	49.76	0.000997107	2	1545.93	0.193676	44.699	0
High	iTESEEVVSR	8	6	1	P02545	N-Term(TMT6plex)	0	1.02942	8	5.51479	1.02481	8	6.52865	0.99189	8	2.72121	0.931866	8	3.3252	1.00721	8	10.7905	0	1.511e-14	49.75	0.000562464	2	1377.75	2.2251	30.2412	0
High	lQAEEAER	2	1	1	Q15149	N-Term(TMT6plex)	0	0.990256	2	4.00364	1.01115	2	1.54	0.984212	2	0.181923	1.06744	2	10.5914	0.947851	2	9.3608	0	9.246e-10	49.73	0.000458646	2	1174.63	1.39459	25.1942	0
High	gPHHLDNSSPGPGSEAR	4	5	1	A0A024QZB7	N-Term(TMT6plex)	0	1.25843	4	12.9476	0.937599	3	34.4034	1.02592	4	3.82207	1.1962	4	22.0025	1.03481	1		0	2.624e-16	49.73	0.000410227	3	1943.96	5.36343	19.4528	0
High	dNSTMGYmAAk	4	4	1	P07900	N-Term(TMT6plex); M8(Oxidation); K11(TMT6plex)	0	1.00391	4	3.35321	1.01879	4	8.95907	1.03799	4	1.62711	0.972323	4	1.98525	0.961643	4	11.041	0	9.281e-08	49.71	0.000579962	2	1662.83	5.9941	29.7361	0
High	eMNDAAMFYTNR	1	16	1	B2RDY9	N-Term(TMT6plex)	0	0.979452	1		0.864541	1		1.11397	1		0.970726	1		0.784349	1		0	1.527e-15	49.66	8.70554e-05	2	1691.78	1.83754	41.27	0
High	iAVAAQNcYk	3	5	1	B4DUI5	N-Term(TMT6plex); C8(Carbamidomethyl); K10(TMT6plex)	0	1.01569	3	13.0365	0.936021	3	12.5869	1.03772	3	6.87707	0.980032	3	7.48596	0.773935	2	4.2645	0	2.624e-16	49.65	0.000903995	2	1595.9	4.04613	34.4478	0
High	dSNNLcLHFNPR	3	1	1	P09382	N-Term(TMT6plex); C6(Carbamidomethyl)	0	1.30207	3	35.0555	0.989207	3	9.67802	1.01862	3	4.31264	0.860505	2	14.642	0.83624	2	57.4763	0	2.624e-16	49.63	0.000326135	3	1715.85	2.44719	36.9511	0
High	sQAAASHR	3	1	1	Q14690	N-Term(TMT6plex)	0	1.00895	3	1.16522	0.971519	3	2.77773	0.944776	3	0.5957	1.1278	3	4.55593	1.18003	3	7.70892	0	0.0006627	49.6	0.000323461	3	1056.58	2.88732	14.4641	0
High	nFGIGQDIQPk	2	2	1	P62424	N-Term(TMT6plex); K11(TMT6plex)	0	0.879048	2	7.5442	1.16413	2	12.3496	0.967421	2	3.41213	1.03818	2	4.50245	1.12325	2	17.8783	0	2.624e-16	49.59	0.00104076	2	1674.96	2.374	41.3133	0
High	eNGELLPILR	2	1	1	O76003	N-Term(TMT6plex)	0	0.934264	2	2.78862	1.0258	2	0.627698	1.08672	2	2.40666	0.900623	2	5.4924	0.889878	2	3.72825	0	8.396e-14	49.53	0.000754377	2	1382.83	3.48683	48.45	0
High	eAEGGAATAGPSR	2	1	1	Q9P253	N-Term(TMT6plex)	0	1.07959	2	0.957826	1.03485	2	8.81046	0.966172	2	3.87574	0.934201	2	8.27185	1.01236	2	16.1579	0	2.624e-16	49.52	0.000276982	2	1402.72	2.9493	19.4216	0
High	aQGETEESEk	2	3	1	Q15648	N-Term(TMT6plex); K10(TMT6plex)	0	0.937972	2	5.1448	1.29954	2	6.83836	0.89718	2	0.574089	1.06205	2	2.93353	0.993275	2	8.75761	0	1.561e-06	49.52	0.000694689	2	1565.81	1.4036	22.8633	0
High	eYQELMNVk	1	14	1	P05787	N-Term(TMT6plex); K9(TMT6plex)	0	1.03114	1		0.976099	1		1.0287	1		0.974539	1		0.855341	1		0	3.141e-16	49.51	0.000741628	2	1611.89	2.99457	43.0667	0
High	eDPDGEHAR	2	8	1	A0A087X0X3	N-Term(TMT6plex)	0	1.09812	2	0.862594	0.94217	2	11.713	0.945002	2	2.17621	1.05266	2	9.65402	1.01163	2	7.72969	0	1.152e-06	49.44	0.000137084	3	1254.6	3.61472	16.7769	0
High	iGGNEGIDVPIPR	1	8	2	Q96AE4;B4E0X8	N-Term(TMT6plex)	0																0	2.624e-16	49.44	0.000898157	2	1565.88	-0.0114989	44.3341	0
High	eAGGAEHR	3	7	1	A0A087WX16	N-Term(TMT6plex)	0	1.08221	3	1.29835	0.992157	3	0.673441	0.893165	3	1.13164	1.02288	3	3.62048	1.35834	3	4.12326	0	5.103e-07	49.37	0.00020232	3	1055.55	2.98046	14.6781	0
High	aNVDISAPk	3	2	1	Q09666	N-Term(TMT6plex); K9(TMT6plex)	0	1.05702	3	3.40891	0.938233	3	10.6963	0.980538	3	0.4894	1.03322	3	0.295041	0.970701	3	1.55165	0	4.227e-11	49.37	0.000639908	2	1372.82	2.51207	33.5146	0
High	dAAAPAEPQAQHTR	1	1	1	O76024	N-Term(TMT6plex)	0	0.957534	1		1.07292	1		0.915357	1		0.957156	1		1.60014	1		0	2.624e-16	49.36	0.000482051	3	1691.87	3.55541	20.929	0
High	qAGVFEPTIVk	3	3	1	P17987	N-Term(TMT6plex); K11(TMT6plex)	0	1.01287	3	4.77419	1.00717	3	3.24477	1.03759	3	2.23438	1.03662	3	3.68145	0.924352	3	0.147939	0	1.686e-11	49.34	0.00075319	2	1647	8.28982	43.2166	0
High	tIESANQQTDk	1	6	1	O76094	N-Term(TMT6plex); K11(TMT6plex)	0	0.975663	1		0.941561	1		1.01727	1		1.09381	1		0.906449	1		0	2.624e-16	49.34	0.000845738	2	1692.93	4.98856	26.66	0
High	gEDFPANNIVk	3	6	1	C9J3L8	N-Term(TMT6plex); K11(TMT6plex)	0	0.973375	3	1.44428	0.958979	3	0.0901871	0.997419	3	2.32244	1.03214	3	3.26222	1.0851	3	15.7342	0	4.007e-16	49.32	0.000897006	2	1661.93	3.13542	39.9285	0
High	gPESESEDHR	4	2	1	P78527	N-Term(TMT6plex)	0	1.01754	4	14.6279	0.831035	4	11.3861	1.03758	4	3.64754	0.986926	4	15.6207	1.26665	3	2.91376	0	4.353e-11	49.28	8.38028e-05	3	1371.64	2.09172	16.9477	0
High	eHQHEEIQNVR	2	3	1	B4DXC4	N-Term(TMT6plex)	0	1.00143	2	6.58015	1.08039	2	0.728219	0.941292	2	4.60151	1.02682	2	0.421315	1.10793	2	0.936498	0	2.929e-13	49.27	0.000522904	2	1647.85	4.5444	19.3499	0
High	iLAEGGGAk	3	1	1	P49411	N-Term(TMT6plex); K9(TMT6plex)	0	1.0739	3	1.51884	1.0162	3	0.527055	0.958223	3	1.94322	1.00868	3	2.70759	0.975795	3	0.305378	0	1.635e-09	49.25	0.0011368	3	1273.79	5.12211	33.8045	0
High	eLTNQQEASVER	1	8	1	E7EX90	N-Term(TMT6plex)	0	0.979997	1		0.847377	1		1.0994	1		0.908874	1		1.05693	1		0	2.624e-16	49.23	0.000469834	2	1632.85	3.62251	25.6297	0
High	ncVAIAADR	2	4	1	A0A087WXQ8	N-Term(TMT6plex); C2(Carbamidomethyl)	0	0.991446	2	7.85874	0.947427	2	0.976118	1.02891	2	1.7662	1.00699	2	0.705454	0.968326	2	11.79	0	6.338e-08	49.21	0.000576359	2	1218.65	3.11387	27.5252	0
High	aVVGVVAGGGR	4	4	1	P62917	N-Term(TMT6plex)	0	0.96291	4	2.12921	0.98576	4	9.30833	1.02332	4	2.55958	0.950062	4	0.885097	1.11337	4	5.58887	0	2.504e-10	49.19	0.000542266	2	1170.72	2.13027	30.2222	0
High	eGQNYQQNcIk	1	3	1	H3BV16	N-Term(TMT6plex); C9(Carbamidomethyl); K11(TMT6plex)	0	1.12735	1		0.789407	1		0.986346	1		1.08961	1		0.945194	1		0	2.624e-16	49.17	0.00176081	2	1839.95	4.26838	26.8246	0
High	rLEEAALR	1	2	1	Q96A33	N-Term(TMT6plex)	0	0.99362	1		1.01104	1		0.976093	1		1.01444	1		1.12133	1		0	7.775e-09	49.16	0.00111753	3	1186.71	1.96465	29.1184	1
High	gQLEALQVDGGR	4	2	2	P08729;B3KY79	N-Term(TMT6plex)	0																0	1.887e-10	49.15	0.00056431	2	1471.8	-6.63862	37.2644	0
High	qQEEQTGSGQR	1	1	1	H0Y5H6	N-Term(TMT6plex)	0	0.866393	1		1.21126	1		0.92797	1		0.911885	1		1.61776	1		0	2.391e-13	49.12	0.000228391	2	1476.73	2.79924	15.8856	0
High	hIDLVEGDEGR	5	8	1	B4DG62	N-Term(TMT6plex)	0	0.990183	5	1.45367	1.04797	5	13.1192	0.973589	5	7.30342	0.987522	5	11.786	1.16315	5	35.5008	0	1.192e-10	49.1	0.000537012	3	1468.76	2.01527	32.6947	0
High	vELQELNDR	12	13	1	P08670	N-Term(TMT6plex)	0	1.05331	12	4.40859	0.93506	12	7.26402	1.05706	12	3.01913	0.987742	12	5.03708	0.680694	12	11.8329	0	6.2e-11	49.08	0.00066185	2	1344.74	2.53428	38.0625	0
High	sSATGSVFTGk	1	3	1	Q96EM0	N-Term(TMT6plex); K11(TMT6plex)	0	0.977709	1		0.967049	1		1.00944	1		1.09027	1		0.895987	1		0	2.624e-16	49.08	0.00154184	2	1499.86	7.94009	33.9247	0
High	yIDQEELNk	5	11	2	P08238;P07900	N-Term(TMT6plex); K9(TMT6plex)	0																0	5.997e-11	49.08	0.000818197	2	1609.89	2.52793	37.5174	0
High	nQVAMNPTNTVFDAk	3	12	1	E9PKE3	N-Term(TMT6plex); K15(TMT6plex)	0	0.951829	3	9.35995	1.00123	3	0.0554125	1.03785	3	0.220914	1.15841	3	12.4532	0.775417	3	17.537	0	2.624e-16	49.03	0.000961449	2	2108.13	5.45063	42.2821	0
High	hIVENAVQk	3	4	1	O00410	N-Term(TMT6plex); K9(TMT6plex)	0	1.05786	3	1.07718	1.02087	3	3.33708	0.97541	3	2.57683	1.0834	3	3.36644	0.91246	3	9.62734	0	2.298e-12	49.01	0.000870429	2	1495.9	3.49589	26.2973	0
High	qLIVANAGDSR	2	6	1	B4DDC8	N-Term(TMT6plex)	0	1.06007	2	1.82563	0.892195	2	3.66471	1.03275	2	1.92683	1.00127	2	0.243595	0.863027	2	3.12962	0	1.365e-07	49	0.00231013	2	1372.78	1.99453	31.8759	0
High	tVQTDHNAVQR	2	6	1	B4DS96	N-Term(TMT6plex)	0	0.984206	2	13.2293	0.903362	2	12.2896	1.00933	2	8.85153	1.07897	2	6.09035	1.0161	2	0.0315324	0	2.586e-09	49	0.00201176	3	1497.8	2.60131	15.5308	0
High	dSPcQLEALk	2	2	1	A0A024RC87	N-Term(TMT6plex); C4(Carbamidomethyl); K10(TMT6plex)	0	0.945647	2	6.00022	0.94409	2	0.965122	1.07083	2	2.09685	1.07417	2	11.1668	0.715931	2	2.6966	0	1.234e-07	49	0.000977556	2	1618.89	2.55104	39.5883	0
High	vTDALNATR	4	5	1	B7Z4F6	N-Term(TMT6plex)	0	1.06298	4	2.17615	0.940826	4	0.853089	1.00196	4	0.999821	1.05782	4	5.74472	0.854649	4	9.92214	0	0.0008079	48.99	0.000825866	2	1189.68	2.67825	31.2541	0
High	iQEAGTEVVk	2	5	1	Q75MT9	N-Term(TMT6plex); K10(TMT6plex)	0	1.11973	2	0.991113	0.906327	2	5.09446	0.958305	2	1.36169	1.03145	2	7.88771	1.00154	2	2.90738	0	2.624e-16	48.95	0.0011175	2	1531.91	-0.98351	34.596	0
High	gTAAAAAAAAAAAAAAAk	2	1	1	Q6IPH7	N-Term(TMT6plex); K18(TMT6plex)	0	0.934173	2	3.35106	1.00746	2	16.1163	1.0353	2	1.20388	1.06342	2	17.1506	0.810208	2	29.7344	0	2.624e-16	48.95	0.000901003	3	1829.07	3.62855	47.3916	0
High	nSFTVDcSk	4	4	1	Q14315	N-Term(TMT6plex); C7(Carbamidomethyl); K9(TMT6plex)	0	1.07158	4	4.53055	0.99742	4	6.67283	0.917004	4	5.90585	1.09503	4	4.03387	1.00139	4	2.38649	0	1.559e-13	48.94	0.0010269	2	1515.79	1.99881	31.9429	0
High	nHEGDEDDSHVR	2	4	1	H3BTA3	N-Term(TMT6plex)	0	1.16803	2	0.664058	0.750048	2	2.40195	1.03662	2	14.0831	0.803283	2	33.8619	1.19817	2	14.3106	0	8.432e-16	48.93	6.26897e-05	3	1638.74	3.65716	15.619	0
High	dLTTAGAVTQcYR	3	8	1	Q02543	N-Term(TMT6plex); C11(Carbamidomethyl)	0	0.985443	3	1.87173	0.935218	3	3.67018	1.00523	3	0.614175	0.991199	3	1.73863	1.18103	3	10.0405	0	2.624e-16	48.93	0.000458019	2	1684.85	1.34652	34.7455	0
High	aEDGHAVAk	4	1	1	J9JID7	N-Term(TMT6plex); K9(TMT6plex)	0	0.968342	4	4.41828	1.11064	4	9.99731	0.948236	4	4.86323	1.0704	4	7.82311	0.939469	4	12.6856	0	5.031e-13	48.92	0.000824539	2	1355.77	1.69069	20.4065	0
High	dINAYNcEEPTEk	2	1	1	P30041	N-Term(TMT6plex); C7(Carbamidomethyl); K13(TMT6plex)	0	1.09655	2	0.525069	0.928607	2	0.0927641	0.965631	2	1.2345	1.07526	2	6.69487	0.878402	2	13.3504	0	2.624e-16	48.91	0.000358595	2	2041	4.49613	33.7706	0
High	lGIHEDSQNR	16	6	1	P07900	N-Term(TMT6plex)	0	1.02696	16	3.88438	0.97812	16	12.6953	0.973785	16	5.54942	1.04672	16	9.56351	1.05703	14	15.961	0	4.024e-16	48.89	0.000557807	2	1397.74	3.36506	27.1608	0
High	nFGEDMDDER	3	13	1	A0A024R9E2	N-Term(TMT6plex)	0	0.916355	3	2.39248	1.06761	3	0.809167	0.992643	3	0.363937	1.1051	3	3.56046	1.07952	3	7.32669	0	6.441e-12	48.89	2.19507e-05	2	1456.62	1.42474	32.2723	0
High	hSLDASQGTATGPR	1	4	1	B2R673	N-Term(TMT6plex)	0	1.06747	1		0.883121	1		1.02753	1		0.88788	1		1.16192	1		0	2.624e-16	48.89	0.000606873	3	1626.85	4.34129	21.2938	0
High	aVLEQEETAAASR	1	10	1	A8K968	N-Term(TMT6plex)	0	1.03014	1		1.02305	1		1.00081	1		0.964198	1		0.942068	1		0	2.624e-16	48.88	0.000605037	2	1603.85	0.0581864	32.0992	0
High	qTLQSEQPLQVAR	3	5	1	P35998	N-Term(TMT6plex)	0	1.05436	3	3.00747	0.873752	3	5.55806	1.03263	3	3.86098	0.98338	3	5.30549	0.811257	3	9.63323	0	3.682e-16	48.85	0.000911565	2	1726.97	1.0835	32.7131	0
High	ecHLNADTVSSk	2	13	1	H0UID5	N-Term(TMT6plex); C2(Carbamidomethyl); K12(TMT6plex)	0	0.872475	2	5.47314	1.04857	2	4.68347	1.05583	2	4.37266	1.00744	2	7.0363	0.963489	2	17.9187	0	2.624e-16	48.81	0.000679971	2	1818.95	3.15139	25.759	0
High	aVAcSGAAQVR	1	5	1	B7Z6F7	N-Term(TMT6plex); C4(Carbamidomethyl)	0	1.06598	1		1.01514	1		1.02422	1		0.923111	1		0.797267	1		0	1.976e-15	48.76	0.000707137	2	1318.71	1.24982	22.2434	0
High	aETLAGAmPNEAGGHPDAR	3	2	1	Q9Y613	N-Term(TMT6plex); M8(Oxidation)	0	1.1057	3	1.36091	1.13244	3	19.281	1.18315	3	2.16998	0.877233	3	1.113				0	3.657e-16	48.74	0.000434394	3	2110.03	4.9419	28.4747	0
High	dcDHADEQk	3	2	1	A0A0S2Z4Q3	N-Term(TMT6plex); C2(Carbamidomethyl); K9(TMT6plex)	0	0.981531	3	6.41616	1.10415	3	1.76668	0.946563	3	1.63661	0.9899	3	0.239184	1.06799	3	3.79563	0	8.007e-14	48.73	0.000196932	2	1575.75	3.93357	18.4739	0
High	tGGGGGGGHLAR	2	2	1	F5GXF5	N-Term(TMT6plex)	0	0.835062	2	1.26806	1.22718	2	0.287492	1.0092	2	1.94416	0.922026	2	6.31498	1.17167	2	0.574787	0	2.624e-16	48.72	0.000610958	3	1225.67	4.81646	16.7409	0
High	lEAALGEAk	4	7	1	P02545	N-Term(TMT6plex); K9(TMT6plex)	0	0.993653	4	1.16319	1.03374	4	4.09363	1.01575	4	1.74535	0.996542	4	2.14832	0.864701	4	1.2676	0	2.645e-06	48.7	0.00174488	3	1359.83	3.0429	41.414	0
High	gAGTGGLGLAVEGPSEAk	1	7	1	Q5HY54	N-Term(TMT6plex); K18(TMT6plex)	0	0.924536	1		0.954685	1		1.04892	1		1.07743	1		0.896703	1		0	2.624e-16	48.69	0.00107963	2	2029.14	1.92948	40.4756	0
High	sSEEIESAFR	2	5	1	A0A024R889	N-Term(TMT6plex)	0	0.992267	2	4.67211	0.916005	2	13.2415	1.09109	2	0.221038	0.928117	2	0.624188	0.844562	2	18.1836	0	7.696e-16	48.65	0.00040801	2	1383.7	2.44617	37.2513	0
High	aELSEGQVR	2	11	1	H7BYY1	N-Term(TMT6plex)	0	1.01189	2	4.092	0.916797	2	6.23543	1.08153	2	0.815707	0.937214	2	2.23015	0.825407	2	0.417386	0	2.764e-12	48.63	0.000662821	2	1217.67	1.27488	25.1251	0
High	iDATSASVLASR	3	1	1	P13667	N-Term(TMT6plex)	0	1.05579	3	5.31478	0.920964	3	7.52347	1.0705	3	2.89115	0.900393	3	2.68312	0.875624	3	1.78711	0	1.833e-14	48.63	0.00110767	3	1419.8	1.78926	37.956	0
High	aTEGMVVADk	1	5	1	Q6IBT1	N-Term(TMT6plex); K10(TMT6plex)	0	0.977131	1		0.949197	1		1.03711	1		1.05083	1		0.867019	1		0	3.123e-16	48.62	0.00114801	2	1478.83	2.77253	34.1682	0
High	tDSSPNQAVR	1	1	1	A0A0U1RRM4	N-Term(TMT6plex)	0	1.01023	1		0.954066	1		0.981167	1		1.14363	1		0.859659	1		0	2.624e-16	48.6	0.000565958	2	1303.69	3.88829	19.5	0
High	aLQATVGNSYk	1	2	1	B3KRY3	N-Term(TMT6plex); K11(TMT6plex)	0	1.07767	1		1.12546	1		0.942534	1		0.882751	1		1.08897	1		0	2.624e-16	48.59	0.00098925	2	1609.93	1.83763	34.4279	0
High	aAEEQGDDQDSEk	4	2	1	H3BQZ7	N-Term(TMT6plex); K13(TMT6plex)	0	0.981193	4	3.25702	0.893152	4	3.20211	1.07727	4	2.25556	0.997193	4	4.48348	0.82637	4	22.5759	0	4.221e-15	48.59	0.000250426	2	1879.9	3.9792	21.4861	0
High	nASSSQASTSTk	2	3	1	B2R8F3	N-Term(TMT6plex); K12(TMT6plex)	0	0.97325	2	8.2102	1.07537	2	0.925621	1.00754	2	2.04451	0.881348	2	17.245	1.13767	2	21.1273	0	3.35e-16	48.58	0.000862562	2	1626.88	4.11784	19.333	0
High	gEALSALDSk	2	1	1	O75396	N-Term(TMT6plex); K10(TMT6plex)	0	1.03568	2	2.83895	1.00335	2	0.18586	0.993673	2	0.281821	1.00436	2	2.61773	0.915306	2	1.64133	0	4.19e-16	48.56	0.00128588	2	1448.84	3.85626	38.8693	0
High	fTTGDAMSk	3	1	1	Q14019	N-Term(TMT6plex); K9(TMT6plex)	0	0.981449	3	3.52096	0.986234	3	4.79224	1.05221	3	2.58857	1.03098	3	4.5793	0.797851	3	24.0501	0	0.0009071	48.52	0.000830974	2	1415.76	1.73882	36.01	0
High	dFVDDDDDDDLER	1	4	1	Q53H75	N-Term(TMT6plex)	0	1.04688	1		0.972923	1		1.0355	1		0.909499	1		0.923815	1		0	2.624e-16	48.5	1.8363e-05	2	1812.76	0.218913	37.8974	0
High	tEAAAAAPQR	3	3	1	O95817	N-Term(TMT6plex)	0	1.01863	3	1.18293	1.02296	3	5.29341	1.00709	3	5.2359	1.07708	3	2.2908	0.891726	3	25.8353	0	2.658e-16	48.49	0.00060242	2	1214.67	4.214	19.6783	0
High	vAGVVAPTLPR	4	1	1	P46063	N-Term(TMT6plex)	0	0.979558	4	1.64804	1.0167	4	7.67049	0.99534	4	7.81405	1.04494	4	7.03755	0.898308	4	3.87395	0	2.493e-09	48.47	0.000690541	3	1308.82	3.03901	40.2655	0
High	fDAGELITQR	9	9	1	C9JW96	N-Term(TMT6plex)	0	1.03832	9	11.0519	0.908603	9	9.21153	1.02919	9	2.73213	1.05369	9	6.45633	0.809344	9	12.5178	0	2.501e-10	48.47	0.000950827	2	1378.76	4.07406	44.2719	0
High	sEGTYccGPVPVR	2	3	1	B4DIT7	N-Term(TMT6plex); C6(Carbamidomethyl); C7(Carbamidomethyl)	0	1.05983	2	2.05171	1.04946	2	1.72406	0.969412	2	1.22633	0.990042	2	9.13194	0.902879	2	3.16013	0	2.624e-16	48.47	0.000236107	2	1710.82	1.63128	29.691	0
High	tLNMTTSPEEk	2	3	1	P49915	N-Term(TMT6plex); K11(TMT6plex)	0	0.991711	2	0.588963	0.963759	2	8.36929	1.01365	2	2.08408	1.10356	2	3.70918	0.794619	2	2.26875	0	1.959e-15	48.45	0.000893059	2	1708.92	-0.487291	34.2266	0
High	tcVADESAENcDk	1	9	1	F6KPG5	N-Term(TMT6plex); C2(Carbamidomethyl); C11(Carbamidomethyl); K13(TMT6plex)	0	2.57735	1		0.254881	1		0.531037	1		0.715646	1		0.938186	1		0	1.66e-13	48.44	0.000144651	2	1956.91	2.97436	27.2831	0
High	aSSEGGTAAGAGLDSLHk	1	2	1	O15143	N-Term(TMT6plex); K18(TMT6plex)	0	0.95583	1		1.03281	1		1.03025	1		1.02306	1		0.852137	1		0	2.624e-16	48.43	0.00102207	3	2087.12	3.84634	35.1194	0
High	aQQLAEVEVk	2	5	1	X5D7K9	N-Term(TMT6plex); K10(TMT6plex)	0	0.983013	2	1.07024	0.991105	2	1.68772	1.01093	2	1.29637	1.05279	2	1.37294	0.901719	2	4.32845	0	2.624e-16	48.42	0.00141002	2	1572.94	0.633266	38.0408	0
High	sLNFQEDDDTSR	2	1	1	Q9H814	N-Term(TMT6plex)	0	1.00169	2	19.8763	0.817155	2	0.403742	1.03142	2	4.95918	1.1267	2	14.4735	0.897801	2	4.15243	0	1.685e-06	48.42	9.78383e-05	2	1655.77	-1.35096	33.5157	0
High	aSGPPVSELITk	4	6	3	P16403;P16402;P10412	N-Term(TMT6plex); K12(TMT6plex)	0																0	4.613e-16	48.42	0.000799972	2	1656.99	-0.739931	43.2425	0
High	kADSVANQGTk	3	5	1	A7BI36	N-Term(TMT6plex); K1(TMT6plex); K11(TMT6plex)	0	0.889326	3	1.60677	1.12964	3	5.11602	1.03506	3	13.3905	0.890611	3	16.7049	0.999635	3	8.71305	0	1.767e-08	48.41	0.0011436	2	1806.07	2.91626	24.5516	1
High	gGTLTQYEGk	1	8	1	D6W5E6	N-Term(TMT6plex); K10(TMT6plex)	0	1.06651	1		0.966831	1		0.994585	1		1.01809	1		0.859294	1		0	3.24e-16	48.39	0.000880853	2	1511.86	5.3807	32.2868	0
High	rDHALLEEQSk	3	4	1	O43707	N-Term(TMT6plex); K11(TMT6plex)	0	1.00934	3	2.22723	0.923546	3	1.38871	1.03386	3	1.49486	1.01411	3	12.9146	0.867624	3	13.5981	0	2.624e-16	48.37	0.00104284	3	1784.02	4.76824	27.1234	1
High	sVSLTGAPESVQk	1	5	1	A0A087WTP3	N-Term(TMT6plex); K13(TMT6plex)	0	1.03753	1		0.966217	1		1.02537	1		0.944678	1		0.947817	1		0	5.212e-16	48.34	0.00131899	2	1761.01	-1.23555	36.608	0
High	aSDVHEVR	6	10	2	P14618;A0A024R5Z9	N-Term(TMT6plex)	0																0	0.0008079	48.32	0.000508684	3	1141.62	2.72082	19.5685	0
High	aGAGDASGTR	1	1	1	Q6Y1H2	N-Term(TMT6plex)	0	0.97648	1		1.08193	1		0.993978	1		0.978007	1		0.994038	1		0	3.108e-09	48.31	0.00126689	2	1091.57	2.73464	16.186	0
High	gGAVVDEGPTGVk	2	11	1	J3QQV2	N-Term(TMT6plex); K13(TMT6plex)	0	1.0202	2	0.515623	0.942845	2	0.594815	0.98494	2	0.666789	1.04453	2	3.14622	1.06145	2	11.5468	0	8.851e-14	48.3	0.00106718	2	1643.95	5.05049	32.1184	0
High	sSQQQTQPQk	1	5	1	F5H2E6	N-Term(TMT6plex); K10(TMT6plex)	0	0.93882	1		0.962335	1		0.998314	1		1.14168	1		0.981949	1		0	2.624e-16	48.29	0.00102442	2	1617.9	0.879683	19.6768	0
High	aGGADAVQTVTGGLR	3	2	1	A8K9B9	N-Term(TMT6plex)	0	0.979197	3	0.877337	0.976283	3	1.95264	1.01398	3	1.0164	0.993873	3	7.17553	1.04176	3	5.22928	0	3.743e-15	48.28	0.00101118	2	1601.89	6.07988	37.2905	0
High	vSAPGVQGDVk	3	2	1	Q09666	N-Term(TMT6plex); K11(TMT6plex)	0	1.07897	3	3.25808	0.990723	3	5.62814	0.981116	3	0.26169	0.96158	3	1.13774	1.00709	3	8.78924	0	3.746e-10	48.27	0.000988936	2	1514.9	3.06824	32.4718	0
High	tGAEGAVLDEAk	1	29	1	D3DRX6	N-Term(TMT6plex); K12(TMT6plex)	0	1.03646	1		1.02833	1		0.964258	1		1.02875	1		0.974473	1		0	2.624e-16	48.27	0.001225	2	1618.9	-0.285715	35.6817	0
High	nAIANASTLAEVER	2	5	1	P09661	N-Term(TMT6plex)	0	1.03282	2	0.0176737	0.983065	2	1.71776	0.986841	2	0.189218	1.05321	2	0.545923	0.897538	2	1.51515	0	2.624e-16	48.25	0.000904474	2	1687.92	1.55954	39.6465	0
High	sAVEDEGLk	4	15	1	A0A1U9X7W4	N-Term(TMT6plex); K9(TMT6plex)	0	0.994055	4	7.59812	0.851079	4	5.22021	1.10963	4	2.62733	0.887339	4	0.721488	0.923834	4	18.8964	0	3.104e-10	48.22	0.00124973	2	1405.8	2.55915	31.5195	0
High	qQSELQSQVR	1	4	1	Q14847	N-Term(TMT6plex)	0	0.933087	1		1.12875	1		0.978906	1		0.978377	1		1.1209	1		0	4.049e-16	48.21	0.00102912	2	1431.78	-0.0329287	22.5734	0
High	qQQQMEQER	2	3	1	Q15149	N-Term(TMT6plex)	0	0.98555	2	3.6684	1.03184	2	5.56041	1.03166	2	1.03448	0.910752	2	16.8186	0.996287	2	4.46335	0	3.605e-11	48.2	0.00022098	2	1433.71	3.74194	18.7503	0
High	sSPGSVAASPSGGGGR	2	2	1	B3KUL5	N-Term(TMT6plex)	0	0.865301	2	6.0908	1.07463	2	1.96844	0.995227	2	0.783643	1.10253	2	2.32906	1.06511	2	22.7404	0	1.104e-13	48.2	0.00139399	2	1559.8	1.44825	22.3611	0
High	sEAGAGPGPk	2	2	2	Q9GZP8;K7EQZ3	N-Term(TMT6plex); K10(TMT6plex)	0																0	2.295e-09	48.18	0.00097087	3	1328.76	2.03288	24.0295	0
High	nDQcYEDIR	2	6	1	Q9BR76	N-Term(TMT6plex); C4(Carbamidomethyl)	0	0.892207	2	4.05711	1.10649	2	17.8758	1.00823	2	10.5324	1.04187	2	3.81241	0.93665	2	22.3799	0	3.181e-07	48.18	8.59109e-05	2	1441.66	3.93609	27.045	0
High	gAFGkPQGTVAR	2	8	1	F8W7C6	N-Term(TMT6plex); K5(TMT6plex)	0	0.933657	2	9.91721	0.895152	2	12.5238	1.03017	2	0.519319	1.06551	2	1.02921	1.12974	2	5.08905	0	3.642e-07	48.18	0.00122252	2	1646.98	3.02393	28.5702	0
High	dFENSMNQVk	1	12	1	B4DLL3	N-Term(TMT6plex); K10(TMT6plex)	0	0.984576	1		0.979601	1		1.00339	1		1.06013	1		0.951889	1		0	2.624e-16	48.18	0.000546637	2	1669.87	2.30978	37.0266	0
High	cVLNEGMPIYR	1	3	1	P31689	N-Term(TMT6plex); C1(Carbamidomethyl)	0	1.06061	1		0.896702	1		1.00618	1		0.996572	1		1.02305	1		0	5.1e-13	48.16	0.000715665	2	1580.82	2.83965	42.1928	0
High	sQSAAVTPSSTTSSTR	3	3	1	Q16186	N-Term(TMT6plex)	0	1.0467	3	4.04696	0.929436	3	4.79775	1.07151	3	1.28555	1.00298	3	6.39282	0.742624	3	80.5465	0	2.624e-16	48.16	0.000737051	2	1796.93	3.84183	22.3483	0
High	aQAAAPASVPAQAPk	2	3	1	A0A024R326	N-Term(TMT6plex); K15(TMT6plex)	0	0.831805	2	6.79938	1.11088	2	8.17958	1.01381	2	1.61307	0.937206	2	3.7633	1.38278	2	0.445001	0	3.934e-16	48.16	0.00101507	2	1836.08	3.23219	29.9874	0
High	dAQDVQASQAEADQQQTR	2	6	1	A7BI36	N-Term(TMT6plex)	0	0.973578	2	7.03334	0.837497	2	12.2216	1.10585	2	3.47202	0.901835	2	8.21896	1.06356	2	4.47864	0	2.624e-16	48.16	0.000427718	3	2218.07	7.32257	24.0985	0
High	qAcGFEYTSk	1	6	1	B4DLA3	N-Term(TMT6plex); C3(Carbamidomethyl); K10(TMT6plex)	0	0.989992	1		1.02128	1		0.954083	1		1.11205	1		1.0097	1		0	2.624e-16	48.15	0.000653009	2	1648.84	0.933573	33.0545	0
High	qTSESTNQR	3	2	1	B2R8A2	N-Term(TMT6plex)	0	0.866412	3	4.93506	0.819942	3	8.97411	1.23821	3	2.03651	0.905138	3	6.42822	0.655496	3	0.296856	0	1.927e-14	48.13	0.0004999	2	1279.65	3.12079	15.5411	0
High	aEAGEQPGTAER	2	4	1	Q96J73	N-Term(TMT6plex)	0	0.959579	2	3.30844	1.0522	2	1.31145	0.980054	2	6.17961	0.948533	2	12.0083	1.25961	2	3.61053	0	2.411e-09	48.12	0.000368466	2	1444.73	4.764	20.9395	0
High	aSQQQQTNSIR	1	5	1	A0A0C4DG07	N-Term(TMT6plex)	0	1.00065	1		1.13546	1		0.927138	1		0.908035	1		1.3567	1		0	3.396e-16	48.12	0.000645972	2	1489.79	1.28851	19.0046	0
High	aAMDNSEIAGEk	2	9	1	C9J406	N-Term(TMT6plex); K12(TMT6plex)	0	0.984749	2	9.8234	0.98202	2	9.38415	1.02302	2	3.7665	0.989768	2	3.12702	0.972243	2	20.0667	0	2.624e-16	48.12	0.000751579	2	1693.89	2.47443	31.5445	0
High	gPEVDVSGPk	2	1	1	Q09666	N-Term(TMT6plex); K10(TMT6plex)	0	1.02859	2	5.37092	0.896386	2	5.38741	1.04875	2	0.669247	0.969472	2	13.7591	0.926525	2	2.47889	0	4.273e-15	48.11	0.00103532	2	1442.83	3.15382	31.1175	0
High	gVEEEEEDGEmRE	4	1	1	P62306	N-Term(TMT6plex); M11(Oxidation)	0	1.07731	4	5.10583	0.865356	4	6.17688	1.03962	4	0.58436	0.984675	4	11.1725	0.770894	4	24.5845	0	2.624e-16	48.11	1.54159e-05	2	1782.76	5.21147	24.7925	1
High	gASQAGMLAPGTR	4	2	1	Q15417	N-Term(TMT6plex)	0	1.05632	4	1.34778	1.03226	4	2.57959	0.977359	4	0.909275	0.970772	4	3.73988	0.954521	4	5.66575	0	2.624e-16	48.09	0.000801808	2	1445.77	0.892554	27.4022	0
High	nNMQSGVNNTk	1	2	1	O43181	N-Term(TMT6plex); K11(TMT6plex)	0	1.05149	1		1.19988	1		0.880033	1		0.934414	1		1.25687	1		0	7.162e-08	48.09	0.000787836	2	1664.88	2.34663	22.7197	0
High	nVQDAIADAEQR	2	1	1	P35908	N-Term(TMT6plex)	0	0.946594	2	7.14952	1.07529	2	6.79274	0.939449	2	3.04861	1.02933	2	9.42778	1.3026	2	0.494318	0	2.624e-16	48.06	0.000633856	2	1558.81	4.28164	37.5902	0
High	gFDQDMANk	3	12	1	B7Z2S5	N-Term(TMT6plex); K9(TMT6plex)	0	0.932716	3	0.674157	0.944767	3	4.31124	1.0472	3	1.2957	1.06665	3	3.51232	0.889019	3	6.39199	0	1.827e-13	48.02	0.00050168	2	1483.76	0.691176	34.6575	0
High	eSEEPNQGNNAAADTGHR	1	1	1	Q9H7Z3	N-Term(TMT6plex)	0	1.00743	1		0.967805	1		0.971473	1		1.03549	1		1.15275	1		0	2.624e-16	48.02	0.000130153	3	2125.98	5.13724	18.635	0
High	xNSLSTLEk	6	4	1	B7Z2R9	X1(C); N-Term(TMT6plex); X1(Carbamidomethyl); K9(TMT6plex)	0	1.06304	3	6.33125	0.964217	3	3.94842	1.03231	3	1.13422	0.992278	3	8.04803	0.827685	3	3.60461	0	4.648e-15	48.01	0.00111004	2	1509.84	2.19957	34.9924	0
High	aFENcSEDLQER	2	2	1	O75828	N-Term(TMT6plex); C5(Carbamidomethyl)	0	1.00216	2	3.32138	0.892978	2	9.32104	1.09321	2	1.99129	0.949481	2	12.9541	0.801553	2	10.045	0	2.624e-16	48	0.000108565	2	1726.79	1.77052	31.6789	0
High	sTcTINYSk	1	6	1	A0A1B0GV49	N-Term(TMT6plex); C3(Carbamidomethyl); K9(TMT6plex)	0	1.04627	1		0.934749	1		1.00343	1		0.993254	1		1.00753	1		0	2.878e-16	47.99	0.000822867	2	1531.82	3.71148	29.0833	0
High	eGTGTEMPMIGDR	2	2	1	B2R9U2	N-Term(TMT6plex)	0	1.0558	2	0.372012	0.984384	2	1.57456	1.01135	2	4.14749	0.972854	2	9.89666	0.853954	2	0.0436921	0	2.624e-16	47.98	0.000211764	2	1622.77	0.677468	36.6292	0
High	sMGLPTSDEQk	1	1	1	Q9Y266	N-Term(TMT6plex); K11(TMT6plex)	0	0.941813	1		0.958549	1		1.08089	1		0.987781	1		0.851081	1		0	6.668e-13	47.98	0.00102061	2	1650.89	6.73579	33.9863	0
High	dNINIEEAAR	1	2	1	B2R5I8	N-Term(TMT6plex)	0	0.953844	1		1.0409	1		0.989904	1		1.05985	1		0.994763	1		0	1.151e-15	47.96	0.000633425	2	1373.72	0.306138	31.811	0
High	vSYGIGDEEHDQEGR	2	5	1	G3V3M6	N-Term(TMT6plex)	0	1.02329	2	1.46683	0.949784	2	9.35426	1.01411	2	2.22159	1.01341	2	2.45021	0.931349	2	6.6075	0	2.624e-16	47.96	0.000206343	3	1919.9	3.08965	28.042	0
High	eVLQNLGPk	1	2	1	A0A140VK07	N-Term(TMT6plex); K9(TMT6plex)	0	1.02171	1		0.927948	1		1.07811	1		0.937714	1		0.789513	1		0	2.693e-07	47.95	0.000707833	3	1455.9	3.79643	39.9252	0
High	aTILDLScNk	2	1	1	Q96AG4	N-Term(TMT6plex); C8(Carbamidomethyl); K10(TMT6plex)	0	0.89909	2	3.74404	1.01965	2	5.85016	1.06753	2	0.348839	0.936484	2	2.63009	1.05129	2	5.83418	0	2.791e-16	47.95	0.00129622	2	1592.91	-0.382274	44.4848	0
High	vASQGEVVR	1	4	1	P07814	N-Term(TMT6plex)	0	1.01155	1		1.07807	1		0.945809	1		1.06051	1		0.97814	1		0	0.000671	47.94	0.00134019	2	1173.68	2.53822	22.8246	0
High	tVPVEAVTSk	2	5	1	Q14247	N-Term(TMT6plex); K10(TMT6plex)	0	1.00744	2	1.27194	0.979018	2	4.24273	1.01526	2	1.03386	1.03971	2	8.3309	0.848727	2	0.428831	0	6.492e-14	47.91	0.00128961	2	1488.91	3.55288	36.1917	0
High	mASATSSSQR	1	5	1	Q96T88	N-Term(TMT6plex)	0	0.810738	1		1.1331	1		1.00963	1		1.02014	1		1.2378	1		0	2.624e-16	47.88	0.000405695	2	1254.64	3.61248	18.4602	0
High	aGGPATPLSPTR	2	1	1	J9JID7	N-Term(TMT6plex)	0	0.94128	2	5.51707	1.05291	2	17.9997	0.992384	2	6.24731	1.09217	2	3.33976	0.891383	2	2.58455	0	3.72e-15	47.86	0.00121615	2	1353.78	5.23218	28.7572	0
High	sSSMNPTETk	1	11	1	Q59HE3	N-Term(TMT6plex); K10(TMT6plex)	0	0.868111	1		1.15591	1		1.16054	1		0.783588	1		0.649064	1		0	1.888e-12	47.85	0.000892481	2	1539.81	2.74881	25.4455	0
High	dAENHEAQLk	2	4	1	Q9Y266	N-Term(TMT6plex); K10(TMT6plex)	0	1.01612	2	8.28791	0.954661	2	3.78495	1.05446	2	0.465334	0.917423	2	6.08849	0.911698	2	29.2335	0	2.624e-16	47.84	0.00141827	2	1612.88	5.67582	22.4602	0
High	kGPGPGGPGGAGVAR	1	1	1	Q92686	N-Term(TMT6plex); K1(TMT6plex)	0	0.810335	1		0.834552	1		1.10893	1		1.02771	1		1.31626	1		0	2.624e-16	47.84	0.00139361	3	1693	3.6091	24.1011	1
High	aLEEAMEQk	3	3	1	P35579	N-Term(TMT6plex); K9(TMT6plex)	0	0.935112	3	3.58443	1.0759	3	1.74875	1.03697	3	1.14788	1.00265	3	0.911736	0.878148	3	0.401692	0	1.915e-13	47.83	0.00105235	2	1506.82	0.266155	39.8756	0
High	vLVQNAAGSQEk	1	2	1	Q9Y490	N-Term(TMT6plex); K12(TMT6plex)	0	0.943042	1		1.08847	1		1.02386	1		0.990275	1		0.88254	1		0	2.92e-16	47.83	0.00127156	2	1702	4.96204	32.5908	0
High	vGEFcHNR	3	4	1	P22314	N-Term(TMT6plex); C5(Carbamidomethyl)	0	1.08679	3	2.95429	0.963025	3	1.78193	1.00038	3	0.90656	0.940591	3	6.17363	1.01134	3	4.16306	0	2.007e-05	47.8	0.00036262	3	1247.62	2.32516	27.1273	0
High	eEGGENLDQAR	1	6	1	A0A0S2Z377	N-Term(TMT6plex)	0	0.993071	1		0.859191	1		1.12882	1		0.852545	1		0.943068	1		0	2.624e-16	47.79	0.000250344	2	1446.71	3.90545	22.4385	0
High	gNcVSLLSPSPEGDPR	2	9	1	B7Z6Y5	N-Term(TMT6plex); C3(Carbamidomethyl)	0	1.09902	2	1.1026	0.924562	2	16.0769	1.03027	2	0.137995	0.785186	2	32.142	1.12551	2	17.7096	0	1.986e-12	47.79	0.000686989	2	1913.96	1.5216	37.6795	0
High	sSGSPYGGGYGSGGGSGGYGSR	2	7	1	P51991	N-Term(TMT6plex)	0	0.990461	2	5.63428	0.876276	2	35.9723	1.06471	2	12.7311	1.07163	2	6.37283	0.686434	2	17.8755	0	2.624e-16	47.75	0.000114998	2	2139.96	2.83121	26.6222	0
High	eGDLIAAQAR	2	7	1	P02545	N-Term(TMT6plex)	0	1.06308	2	0.400531	1.07088	2	0.699645	0.962372	2	0.797141	0.955412	2	0.11291	0.972242	2	1.21851	0	3.5e-14	47.73	0.00104313	2	1272.71	2.19956	30.2351	0
High	qSATSATSSk	2	6	1	Q14571	N-Term(TMT6plex); K10(TMT6plex)	0	0.851178	2	1.67945	1.10557	2	2.98257	1.03454	2	0.669202	0.983126	2	1.59905	1.09994	2	11.7105	0	2.624e-16	47.73	0.000977357	2	1425.8	2.30753	21.7532	0
High	aAVAATAAAk	1	1	1	Q6Y1H2	N-Term(TMT6plex); K10(TMT6plex)	0	1.02587	1		1.09154	1		0.940498	1		0.990774	1		1.09667	1		0	4.256e-16	47.71	0.00123771	2	1302.82	5.34647	28.831	0
High	tQEEIVAk	1	1	1	P13667	N-Term(TMT6plex); K8(TMT6plex)	0	0.880899	1		1.02574	1		1.1402	1		0.825303	1		0.930472	1		0	1.191e-09	47.71	0.00155032	2	1375.83	4.26204	29.6326	0
High	eGALcEENMR	4	3	1	P13639	N-Term(TMT6plex); C5(Carbamidomethyl)	0	0.989971	4	1.24033	0.992078	4	1.35939	0.987746	4	1.08336	1.03231	4	4.64614	0.971074	4	4.94013	0	2.624e-16	47.7	0.000146898	2	1437.67	4.15504	27.5376	0
High	aTAVMPDGQFk	4	3	1	Q06830	N-Term(TMT6plex); K11(TMT6plex)	0	1.02002	4	0.628535	0.940828	4	5.98573	1.02064	4	2.49701	1.04877	4	0.995371	0.911458	4	7.77751	0	1.357e-08	47.7	0.00146728	2	1622.91	5.06874	39.1878	0
High	gEIDAHEDSFk	1	6	1	A0A024R889	N-Term(TMT6plex); K11(TMT6plex)	0	0.839509	1		0.788479	1		1.18288	1		1.10248	1		0.703105	1		0	2.624e-16	47.69	0.00111151	2	1705.89	5.37451	31.8836	0
High	qASDTGSNDAHNk	2	24	1	Q59HE3	N-Term(TMT6plex); K13(TMT6plex)	0	1.04795	2	5.28443	0.912716	2	14.3513	1.04667	2	7.26542	0.998983	2	6.71575	0.746562	2	25.9357	0	2.624e-16	47.66	0.000673585	3	1802.91	5.43888	17.9814	0
High	gGGGGGGGGAPR	2	4	1	Q07955	N-Term(TMT6plex)	0	0.939438	2	0.124714	1.13379	2	0.27031	0.963702	2	6.86796	0.948273	2	13.0832	1.23407	2	8.07879	0	3.03e-16	47.65	0.000339287	2	1085.57	2.56393	15.4947	0
High	gGPTPQEAIQR	2	1	1	Q9H444	N-Term(TMT6plex)	0	1.03676	2	4.90135	0.954753	2	8.8134	1.0318	2	3.60104	0.930695	2	10.0475	0.958829	2	2.41242	0	0.0008079	47.64	0.00146359	2	1382.76	3.94036	26.7358	0
High	dAPQDFHPDR	4	6	1	Q5HY54	N-Term(TMT6plex)	0	1.0401	4	2.99623	0.988961	4	5.27257	0.998861	4	1.26095	0.944924	4	5.61954	1.11319	4	7.1743	0	7.599e-09	47.64	0.00028583	3	1426.7	2.69872	26.1185	0
High	eALQNINDQSDR	2	3	1	A0A1C7CYX9	N-Term(TMT6plex)	0	0.959935	2	6.41554	0.990472	2	8.19788	1.06955	2	4.78059	0.900431	2	1.71138	0.981594	2	5.1876	0	2.624e-16	47.64	0.000604376	2	1631.83	4.08235	28.617	0
High	gEAAcQELLR	1	4	1	H3BM67	N-Term(TMT6plex); C5(Carbamidomethyl)	0	0.920829	1		1.1692	1		1.04422	1		0.857257	1		0.964437	1		0	7.634e-12	47.62	0.00070317	2	1375.72	1.57033	31.1794	0
High	lLQQEEEIk	1	3	1	P54136	N-Term(TMT6plex); K9(TMT6plex)	0	0.946353	1		1.03531	1		1.00318	1		0.993307	1		1.11148	1		0	3.678e-14	47.61	0.00150407	2	1587.94	3.91633	40.876	0
High	fDVSGYPTIk	4	1	1	P13667	N-Term(TMT6plex); K10(TMT6plex)	0	0.942049	2	5.08686	0.889487	2	16.0203	1.11371	2	2.74599	0.984712	2	0.0213585	0.805487	2	1.90977	0	2.698e-11	47.59	0.0012332	2	1584.91	3.88313	46.0545	0
High	tPQAPASANLVGPR	1	2	1	Q9UQ35	N-Term(TMT6plex)	0	1.0143	1		0.938231	1		1.021	1		1.02426	1		0.927536	1		0	9.861e-11	47.59	0.0014457	2	1607.91	1.24118	32.4089	0
High	sPYTVTVGQAcNPSAcR	2	7	1	Q5HY54	N-Term(TMT6plex); C11(Carbamidomethyl); C16(Carbamidomethyl)	0	1.02913	2	13.2873	0.936151	2	23.4913	1.0252	2	5.06876	0.959423	2	12.3941	0.959741	2	1.78137	0	2.624e-16	47.57	0.000427838	3	2097.01	2.8457	33.1733	0
High	eITALAPSTMk	3	31	1	B4E335	N-Term(TMT6plex); K11(TMT6plex)	0	0.962864	3	3.05403	1.07499	3	3.94977	0.961774	3	1.05498	1.0264	3	1.73188	1.15356	3	2.72666	0	6.599e-10	47.55	0.00161905	2	1619.95	4.41267	42.4771	0
High	nNSGEEFDcAFR	2	1	1	Q08J23	N-Term(TMT6plex); C9(Carbamidomethyl)	0	1.01476	2	7.46405	0.998152	2	9.45686	1.00489	2	3.43671	0.965952	2	1.68679	1.00793	2	13.2092	0	2.624e-16	47.54	4.93353e-05	2	1674.74	0.987809	36.9801	0
High	vEFMDDTSR	4	1	1	P62857	N-Term(TMT6plex)	0	0.941016	4	6.3523	1.06382	4	2.16261	0.996465	4	2.26986	0.97839	4	0.493887	1.26539	4	1.51775	0	8.807e-10	47.44	0.000165878	2	1328.64	3.10894	37.3866	0
High	eTSYEEALANQR	1	4	1	A7BI36	N-Term(TMT6plex)	0	0.894835	1		1.01014	1		1.11502	1		0.883818	1		0.931733	1		0	2.624e-16	47.44	0.00130088	2	1639.81	-0.51847	32.5117	0
High	rAEATAASTSR	4	1	1	O95721	N-Term(TMT6plex)	0	1.15354	4	4.27564	1.02711	4	6.6837	0.886391	4	7.25174	0.944029	4	4.12282	1.09548	4	26.455	0	4.878e-13	47.43	0.00109424	3	1349.74	3.42214	16.5419	1
High	nLVDNITGQR	2	3	1	Q15149	N-Term(TMT6plex)	0	0.949455	2	7.75432	0.967233	2	16.9499	1.02411	2	2.7111	0.991555	2	2.67158	1.11501	2	8.87744	0	1.97e-14	47.43	0.00128942	2	1358.76	2.1307	37.5111	0
High	vPAINVNDSVTk	1	2	1	Q1RMG2	N-Term(TMT6plex); K12(TMT6plex)	0	1.04	1		1.04154	1		0.937806	1		1.02843	1		1.0916	1		0	2.712e-13	47.42	0.00126794	2	1715.01	1.3572	40.701	0
High	lLLLGAGESGk	10	30	4	P63096;A0A0S2Z3S5;Q14344;P08754	N-Term(TMT6plex); K11(TMT6plex)	0																0	3.948e-13	47.41	0.00118916	3	1515.95	1.87163	49.9868	0
High	aPAHHPAAISTAk	1	2	1	B3KMR5	N-Term(TMT6plex); K13(TMT6plex)	0	0.970963	1		0.989443	1		1.03386	1		1.07139	1		0.765088	1		0	1.571e-14	47.39	0.00147006	3	1730.01	0.830188	19.9703	0
High	lQGPQTSAEVYR	1	2	1	Q8N335	N-Term(TMT6plex)	0	1.23004	1		0.909917	1		0.914282	1		0.943563	1		1.1015	1		0	2.92e-07	47.38	0.00123671	2	1577.85	3.57465	31.5893	0
High	rAQQQAEAER	1	1	1	Q15149	N-Term(TMT6plex)	0	1.02493	1		1.02359	1		1.01603	1		0.994882	1		0.793896	1		0	2.624e-16	47.37	0.00108381	3	1415.76	4.93651	16.0016	1
High	aSDTSSETVFGk	1	2	1	A0A024RAC0	N-Term(TMT6plex); K12(TMT6plex)	0	1.07987	1		0.92763	1		0.962289	1		1.05188	1		1.01873	1		0	2.624e-16	47.36	0.00113406	2	1686.91	8.15443	36.1311	0
High	mREDYDSVEQDGDEPGPQR	2	1	1	Q9Y5S9	N-Term(TMT6plex)	0	0.934042	2	10.1723	1.11482	2	5.24525	1.03087	2	6.30665	0.84129	2	8.79215	1.13463	2	21.2682	0	2.624e-16	47.35	6.07455e-05	3	2452.09	-0.592562	28.8499	1
High	aDAEEEAATR	2	5	1	Q59GU5	N-Term(TMT6plex)	0	1.00441	2	1.94477	1.00473	2	1.37718	0.995751	2	0.612104	1.00352	2	4.52993	1.00563	2	4.68496	0	7.573e-14	47.33	0.000351361	2	1291.64	5.0529	20.9724	0
High	aDGGTQVIDTk	1	4	1	B4DFL1	N-Term(TMT6plex); K11(TMT6plex)	0	1.00771	1		1.01456	1		0.969398	1		1.09135	1		0.923092	1		0	2.624e-16	47.32	0.00151804	2	1562.89	4.2245	31.1165	0
High	nTASHTAAAAR	2	5	1	A0A0G2JQE3	N-Term(TMT6plex)	0	0.923476	2	3.4555	1.02467	2	1.19033	0.998428	2	6.31772	1.1099	2	4.66175	0.948945	2	18.7146	0	2.206e-14	47.3	0.000853767	2	1299.71	6.46487	15.4978	0
High	eTAAAcVEk	2	4	1	B3KRM8	N-Term(TMT6plex); C6(Carbamidomethyl); K9(TMT6plex)	0	1.01383	2	0.277892	1.00147	2	1.81409	0.990665	2	2.11025	0.99691	2	1.89724	1.02837	2	4.65947	0	3.671e-15	47.3	0.00137236	2	1436.79	5.63573	26.5756	0
High	aISSASSPQSPGDALR	1	3	1	B2RNR6	N-Term(TMT6plex)	0	0.990413	1		0.895083	1		1.0776	1		0.953137	1		0.937057	1		0	2.624e-16	47.3	0.000972941	2	1772.94	2.2294	31.7069	0
High	nVVVVDGVR	2	8	1	B4DY96	N-Term(TMT6plex)	0	1.03924	2	2.26311	0.977511	2	5.1984	0.988235	2	3.52593	1.05547	2	0.243129	0.87172	2	2.14455	0	4.067e-08	47.28	0.0011935	2	1185.72	2.70735	33.5279	0
High	nNELIAVGk	2	4	1	O00622	N-Term(TMT6plex); K9(TMT6plex)	0	0.978962	2	1.50564	1.06017	2	6.59046	0.985205	2	3.34999	1.03158	2	3.45007	0.956533	2	0.132317	0	3.081e-11	47.28	0.00124587	2	1415.87	3.15109	37.2585	0
High	nEFGEIQGDk	3	3	1	B4DIT7	N-Term(TMT6plex); K10(TMT6plex)	0	0.961427	3	3.17939	1.0389	3	2.28305	1.03621	3	4.32511	0.981523	3	7.03402	0.892008	3	8.84117	0	3.234e-13	47.27	0.00156562	2	1594.85	3.48232	36.8312	0
High	aEGPEVDVNLPk	3	3	1	Q09666	N-Term(TMT6plex); K12(TMT6plex)	0	1.05755	3	3.44476	0.870715	3	7.83103	0.977092	3	0.227711	1.12451	3	1.74013	0.955986	3	2.58399	0	5.11e-12	47.23	0.00132086	2	1725.99	6.0186	40.6901	0
High	dEILPTTPISEQk	2	7	1	P23396	N-Term(TMT6plex); K13(TMT6plex)	0	0.950289	2	9.19101	1.07194	2	2.46218	0.986311	2	2.41019	1.10257	2	2.2958	0.820299	2	39.289	0	3.096e-11	47.21	0.00152371	2	1929.1	2.01699	42.8051	0
High	eVDEQMLAIQSk	3	11	2	B4DP54;Q3ZCR3	N-Term(TMT6plex); K12(TMT6plex)	0																0	2.624e-16	47.19	0.0016482	2	1849.02	5.22222	42.5849	0
High	tVFDEAIR	4	10	2	P60763;P15153	N-Term(TMT6plex)	0																0	0.0008079	47.17	0.00126536	2	1179.66	1.65464	39.7991	0
High	aLTSELANAR	9	2	1	P26038	N-Term(TMT6plex)	0	1.0018	9	1.91131	1.01995	9	4.22756	0.995069	9	0.998569	1.02301	9	1.75184	0.976834	9	18.1445	0	2.152e-10	47.17	0.00109748	2	1274.73	2.37584	34.878	0
High	qVAQQEAER	2	9	1	C9JW96	N-Term(TMT6plex)	0	1.06564	2	2.49501	1.00833	2	5.03279	0.943264	2	0.150602	1.01937	2	1.44267	1.06918	2	1.43194	0	3.123e-12	47.16	0.000710582	2	1287.69	1.02655	18.4172	0
High	sGESFQSSck	2	5	1	B3KRV6	N-Term(TMT6plex); C9(Carbamidomethyl); K10(TMT6plex)	0	0.900433	2	2.32655	1.20499	2	4.9234	1.07539	2	1.08141	0.82969	2	6.37519	0.824536	2	1.4639	0	2.624e-16	47.16	0.000631736	2	1574.79	1.53789	25.281	0
High	fDQLLAEEk	3	14	2	Q7Z406;P35579	N-Term(TMT6plex); K9(TMT6plex)	0																0	8.525e-13	47.14	0.00153495	2	1550.89	2.05867	47.8907	0
High	rLPDAHSDYAR	2	2	1	Q96PK6	N-Term(TMT6plex)	0	0.985083	2	0.404105	1.03958	2	0.480629	0.914641	2	4.12813	1.09166	2	5.2708	1.26298	2	9.09696	0	1.543e-11	47.13	0.00117638	3	1529.81	3.50863	25.5513	1
High	vFLENVIR	7	3	1	P62805	N-Term(TMT6plex)	0	0.882729	7	13.6145	0.960028	7	9.14179	1.04332	7	11.7918	1.00819	6	7.2061	1.24851	6	10.6503	0	4.813e-09	47.12	0.0164665	2	1218.74	2.56066	49.203	0
High	rNELVIR	3	6	1	A8K8D9	N-Term(TMT6plex)	0	0.952529	3	0.648486	1.12507	3	22.7144	0.989018	3	4.09214	0.899941	3	12.6884	1.19072	3	2.85881	0	2.253e-05	47.11	0.00110107	3	1128.71	2.76579	28.7383	1
High	eLEQNANHPHR	2	3	1	G3V274	N-Term(TMT6plex)	0	1.07937	2	8.00073	0.9412	2	11.373	0.977221	2	3.53296	0.982108	2	1.36417	1.04808	2	12.7328	0	3.237e-16	47.1	0.00088328	3	1573.81	3.76472	18.4876	0
High	hAVGNNEFGTVDHER	3	4	1	B3KPZ7	N-Term(TMT6plex)	0	0.956592	3	13.763	1.13216	3	5.86445	0.968754	3	1.63848	0.94146	3	2.85099	1.18289	3	1.60733	0	2.624e-16	47.1	0.000494286	3	1910.93	1.26447	26.3511	0
High	rEGGDGEEQDVGDAGR	1	1	1	Q8N1G4	N-Term(TMT6plex)	0	1.15437	1		0.787806	1		0.907894	1		1.27056	1		0.898679	1		0	3.86e-15	47.09	0.000135827	3	1875.87	2.24452	20.8873	1
High	vSGAQEMVSSAk	2	5	1	O60664	N-Term(TMT6plex); K12(TMT6plex)	0	0.961912	2	2.6316	0.901098	2	1.35276	1.08004	2	1.7259	1.01994	2	1.5081	0.843941	2	2.19992	0	2.624e-16	47.07	0.0018593	2	1651.91	1.98784	35.0641	0
High	eLAQEQAR	3	1	1	Q15149	N-Term(TMT6plex)	0	0.978147	3	1.38386	1.06699	3	2.83291	1.00009	3	0.481575	0.967223	3	0.797921	0.987629	3	4.1657	0	5.424e-07	47.06	0.00102527	2	1173.65	3.06946	21.2611	0
High	sTVPTDFSSAk	1	2	1	Q08722	N-Term(TMT6plex); K11(TMT6plex)	0	1.03493	1		0.989319	1		0.976608	1		1.08107	1		0.871322	1		0	7.778e-08	47.06	0.00123288	2	1597.89	5.52004	35.0991	0
High	hGVIVAADSR	4	2	1	P28074	N-Term(TMT6plex)	0	1.01755	4	12.5413	0.943214	4	4.83784	0.997253	4	0.761207	0.982369	4	6.78279	1.07988	4	25.5845	0	2.333e-09	47.03	0.00268497	2	1253.72	3.66235	25.1449	0
High	vVIVDPETGk	2	3	1	Q15149	N-Term(TMT6plex); K10(TMT6plex)	0	0.931885	2	2.47594	0.989732	2	7.55889	1.06486	2	5.13496	1.02197	2	1.75632	0.81934	2	4.26274	0	2.2e-09	47	0.00113331	2	1514.92	-0.882477	41.1167	0
High	dLMVGDEASELR	1	2	1	B4DHK9	N-Term(TMT6plex)	0	0.968448	1		0.996124	1		1.01585	1		0.981988	1		1.07889	1		0	3.181e-16	46.98	0.00120168	2	1563.79	3.40173	41.3543	0
High	eDQQQQHQQR	2	1	1	O60216	N-Term(TMT6plex)	0	0.961265	2	16.4726	1.04122	2	10.1718	1.06513	2	0.884292	1.08975	2	8.19992	0.833873	1		0	2.121e-12	46.96	0.000568877	3	1553.77	3.95502	14.4654	0
High	dDSTcNSTVETR	1	2	1	G5E9C0	N-Term(TMT6plex); C5(Carbamidomethyl)	0	0.999453	1		1.24268	1		0.852249	1		0.981981	1		1.38614	1		0	1.81e-08	46.95	0.000114038	2	1613.73	2.77859	19.8828	0
High	qVHPDTGISSk	25	20	1	Q99879	N-Term(TMT6plex); K11(TMT6plex)	0	1.01042	25	10.2384	0.910427	25	9.31425	0.97761	25	6.76275	1.04091	25	11.8971	1.1529	25	12.4929	0	3.251e-14	46.91	0.00165917	2	1626.95	18.0645	26.9902	0
High	aGTGVDNVDLEAATR	2	11	1	A0A286YF22	N-Term(TMT6plex)	0	1.02833	2	3.81256	0.843874	2	7.41816	1.06613	2	5.41647	1.07015	2	9.50262	0.696207	2	24.889	0	3.033e-16	46.91	0.000976762	2	1717.9	4.0503	35.5668	0
High	hDVTcTVSGGGR	3	2	1	P82933	N-Term(TMT6plex); C5(Carbamidomethyl)	0	1.07764	3	8.88182	0.883249	3	9.08487	0.986281	3	3.35009	1.01037	3	5.7895	1.04024	3	1.38572	0	3.878e-16	46.9	0.00329332	3	1474.73	2.40529	21.8029	0
High	ncIVLIDSTPYR	1	2	1	Q5JR95	N-Term(TMT6plex); C2(Carbamidomethyl)	0	0.913218	1		0.908653	1		1.1736	1		0.895996	1		0.724378	1		0	3.801e-16	46.9	0.00131386	2	1679.9	1.59507	44.2989	0
High	aVGDGIVLck	4	5	1	A0A0A0MSQ0	N-Term(TMT6plex); C9(Carbamidomethyl); K10(TMT6plex)	0	0.999763	4	5.4077	0.982377	4	7.07613	1.02429	4	0.847735	0.99352	4	3.35142	0.964469	4	6.17267	0	2.442e-10	46.89	0.0017405	3	1489.89	2.49994	41.6545	0
High	fGAVEGAVAk	3	4	1	A6NHH0	N-Term(TMT6plex); K10(TMT6plex)	0	0.996986	3	7.88806	0.927905	3	0.805228	1.04421	3	0.428278	0.998724	3	0.682126	0.91281	3	5.94915	0	5.43e-14	46.86	0.00162996	2	1406.85	4.79546	40.6364	0
High	gMGSLDAMDk	2	2	1	H0Y4R1	N-Term(TMT6plex); K10(TMT6plex)	0	0.967264	2	1.57153	1.08753	2	2.17131	0.982578	2	0.416299	1.06723	2	5.21142	0.866123	2	0.230666	0	2.624e-16	46.84	0.00100919	2	1482.77	2.85821	39.253	0
High	gDEELDSLIk	4	4	1	C9J0D1	N-Term(TMT6plex); K10(TMT6plex)	0	0.926295	4	1.11511	0.959492	4	3.42082	1.02688	4	5.26726	0.978067	4	4.55201	1.27333	4	2.45624	0	2.624e-16	46.84	0.00172443	2	1576.89	2.46777	45.926	0
High	gALFGANANR	3	1	1	P36543	N-Term(TMT6plex)	0	0.99851	3	0.0620072	0.834871	3	0.180217	1.08499	3	6.74447	1.0531	3	2.68257	1.00722	3	8.15607	0	6.945e-15	46.83	0.0011993	2	1219.68	2.45518	34.6652	0
High	iVNSAQTGSFk	2	2	1	E9PN17	N-Term(TMT6plex); K11(TMT6plex)	0	0.988366	2	7.8812	0.993266	2	4.99054	0.988336	2	6.96022	1.03608	2	0.792526	1.04192	2	5.39898	0	2.538e-15	46.83	0.00145348	2	1609.93	1.30066	36.2669	0
High	eVQQGEEFER	3	5	1	P00568	N-Term(TMT6plex)	0	1.02186	3	5.86149	0.884375	3	1.90532	1.07494	3	0.109652	1.00282	3	5.68245	0.839595	3	9.43296	0	4.245e-16	46.82	0.000522004	2	1479.73	0.623083	26.9369	0
High	sGPPAPEEEEEEER	1	2	1	Q9NTI5	N-Term(TMT6plex)	0	1.06078	1		1.10029	1		0.912892	1		0.957483	1		1.20416	1		0	4.281e-08	46.82	0.000222528	2	1813.84	8.54909	25.6922	0
High	qTYSTEPNNLk	2	5	1	P46779	N-Term(TMT6plex); K11(TMT6plex)	0	0.979427	2	0.578441	1.01173	2	0.910639	0.941807	2	4.18471	1.00137	2	1.00039	1.38722	2	21.8577	0	3.06e-16	46.79	0.00151928	2	1752.96	5.58768	30.6962	0
High	aTEMVEVGADDDEGGAER	1	4	1	B3KRY5	N-Term(TMT6plex)	0	1.02084	1		0.831827	1		1.04585	1		0.926761	1		1.23475	1		0	2.624e-16	46.77	0.000156731	2	2079.94	4.78953	34.4305	0
High	vTLTSEEEAR	8	2	1	B4DJI1	N-Term(TMT6plex)	0	0.991465	8	3.24447	1.01583	8	8.81787	0.989587	8	3.72059	0.991375	8	9.19959	1.04441	8	9.65872	0	5.636e-12	46.75	0.00120575	2	1363.73	1.90826	30.2615	0
High	qQEQADSLER	1	7	1	A0A087WY61	N-Term(TMT6plex)	0	1.04854	1		0.882564	1		1.04733	1		0.968881	1		0.915124	1		0	3.972e-16	46.75	0.000573812	2	1432.73	2.34703	21.5448	0
High	dQITAGNAAR	3	3	1	E9PBS1	N-Term(TMT6plex)	0	0.999854	3	0.330226	1.01185	3	8.48679	0.948406	3	2.28547	1.05662	3	2.83068	1.00883	3	3.45092	0	1.413e-14	46.74	0.00105177	2	1245.68	0.816921	21.8852	0
High	hIYYITGETk	1	7	1	P07900	N-Term(TMT6plex); K10(TMT6plex)	0	0.837295	1		0.976505	1		1.09511	1		1.14351	1		0.704468	1		0	2.864e-16	46.74	0.00151039	2	1682.96	4.00984	33.7718	0
High	vENQYQLLk	1	1	1	Q70UQ0	N-Term(TMT6plex); K9(TMT6plex)	0	1.03372	1		0.912274	1		1.02694	1		1.01363	1		0.912072	1		0	1.199e-14	46.73	0.00166038	2	1592.95	6.49134	41.4078	0
High	dGMDNQGGYGSVGR	2	4	1	P31942	N-Term(TMT6plex)	0	1.06621	2	8.25378	0.922393	2	19.3517	0.994559	2	2.15582	1.02091	2	5.31531	0.927759	2	12.5281	0	1.098e-13	46.73	8.7053e-05	2	1641.75	2.02318	26.9909	0
High	gVAGNPMVk	1	1	1	Q96M27	N-Term(TMT6plex); K9(TMT6plex)	0	0.978519	1		1.01904	1		1.02225	1		0.988788	1		0.937417	1		0	3.025e-09	46.71	0.00161258	2	1330.8	6.61963	31.6204	0
High	vVEDGILk	2	7	1	B4DKT9	N-Term(TMT6plex); K8(TMT6plex)	0	0.981714	2	5.01817	0.958759	2	0.0571656	1.0135	2	1.12296	1.02445	2	2.27821	1.03128	2	3.89922	0	0.0008079	46.71	0.00165418	2	1330.84	3.46075	41.3518	0
High	vVHQNHGER	3	6	1	B7Z3E5	N-Term(TMT6plex)	0	0.959584	3	1.65806	1.02007	3	4.86405	0.983464	3	7.21709	1.01849	3	3.77662	1.04511	3	1.62067	0	6.968e-11	46.7	0.00121222	3	1304.71	2.40021	14.9048	0
High	dALSSVQESQVAQQAR	1	2	1	P02656	N-Term(TMT6plex)	0	0.974726	1		1.09625	1		1.02152	1		0.96465	1		0.833172	1		0	2.624e-16	46.7	0.0014955	3	1946.01	-0.935802	33.6705	0
High	fVADGIFk	10	11	1	P23396	N-Term(TMT6plex); K8(TMT6plex)	0	0.946919	5	10.2289	1.05637	5	17.8475	1.00145	5	1.69403	1.08591	5	2.86153	0.99785	5	32.6246	0	1.285e-09	46.68	0.00139502	2	1354.82	3.31813	49.4788	0
High	fVVQNVSAQk	2	6	1	A0A024RDQ0	N-Term(TMT6plex); K10(TMT6plex)	0	1.04242	2	4.34694	1.0268	2	3.69201	0.938949	2	3.24255	1.00981	2	2.72726	1.14451	2	15.9335	0	2.624e-16	46.67	0.00180295	2	1577.95	2.61797	38.4806	0
High	vTPQSDGSSSk	3	10	1	B4DH02	N-Term(TMT6plex); K11(TMT6plex)	0	1.01467	3	3.56973	1.00824	3	3.00681	1.004	3	5.60995	0.990791	3	11.1426	1.08654	3	13.844	0	0.0004299	46.66	0.00147482	2	1550.85	1.75337	24.7908	0
High	tFTEMDSHEEk	1	4	1	P48444	N-Term(TMT6plex); K11(TMT6plex)	0	1.05612	1		1.01235	1		0.946109	1		1.03968	1		1.02843	1		0	1.701e-14	46.66	0.000613878	2	1811.89	1.38837	31.4257	0
High	sDSDAEAQGk	1	1	1	Q13131	N-Term(TMT6plex); K10(TMT6plex)	0	1.04516	1		0.985678	1		0.941519	1		1.05034	1		1.12921	1		0	3.661e-16	46.64	0.00101774	2	1465.76	3.20722	22.4053	0
High	sSGPGGQNVNk	1	3	1	Q14197	N-Term(TMT6plex); K11(TMT6plex)	0	1.02512	1		0.886568	1		1.00358	1		1.034	1		1.0923	1		0	1.028e-14	46.64	0.00330792	2	1502.83	1.40479	21.3684	0
High	iEDVTPIPSDSTR	2	1	1	P62263	N-Term(TMT6plex)	0	0.903559	2	1.23146	1.11528	2	1.97763	0.960104	2	2.6118	1.01982	2	10.7629	1.25783	2	1.72248	0	4.024e-12	46.63	0.00100922	2	1658.89	6.1915	38.93	0
High	dTLYEAVR	3	1	1	P62906	N-Term(TMT6plex)	0	0.960522	3	4.25295	0.994173	3	1.67143	1.02346	3	0.592714	1.05928	3	3.88534	0.952447	3	0.947946	0	0.0002787	46.61	0.00123324	2	1195.66	4.16233	33.9924	0
High	qGSGSGQSPSR	2	1	1	Q86YZ3	N-Term(TMT6plex)	0	0.525875	2	4.03957	1.60442	2	4.07786	0.68864	2	9.61826	1.32717	2	0.703993	2.28638	2	6.65502	0	4.009e-16	46.61	0.000659184	2	1276.65	2.85397	15.4065	0
High	tGAAPIIDVVR	5	6	1	E9PJD9	N-Term(TMT6plex)	0	0.921617	5	6.10597	1.15649	5	3.46187	1.00715	5	2.50362	0.965458	5	5.1527	1.09332	5	2.18935	0	1.091e-13	46.61	0.000947305	2	1340.81	2.82291	41.6679	0
High	lSEcEEQAk	2	6	1	B2R5U1	N-Term(TMT6plex); C4(Carbamidomethyl); K9(TMT6plex)	0	0.819082	2	10.704	1.20037	2	11.5636	0.970372	2	2.19302	1.05345	2	1.57085	1.18692	2	16.4245	0	3.036e-16	46.61	0.00182476	2	1551.81	3.27561	27.7876	0
High	gSGQVVAQQR	2	3	1	A0A1C7CYX9	N-Term(TMT6plex)	0	0.858545	2	0.381687	0.940056	2	5.06194	1.11048	2	2.20228	0.939371	2	0.0925094	1.10881	2	2.50223	0	1.561e-15	46.6	0.00121749	2	1258.71	4.48276	19.3352	0
High	qHLEITGGQVR	1	11	2	A8K3A8;A0A1B0GVU9	N-Term(TMT6plex)	0																0	1.46e-06	46.6	0.00164301	2	1466.83	2.78928	28.7904	0
High	rDQALTEEHAR	4	8	1	P12814	N-Term(TMT6plex)	0	1.02701	4	7.2057	1.02437	3	15.2683	0.947118	4	9.17164	1.06074	4	6.7027	1.07161	3	6.40879	0	2.624e-16	46.6	0.00167473	3	1554.83	5.4136	19.2124	1
High	sEVSSGSAR	2	3	1	P00568	N-Term(TMT6plex)	0	1.08545	2	2.37587	0.806326	2	9.56936	1.02854	2	8.41557	1.08194	2	9.32787	0.792233	2	1.80782	0	8.364e-13	46.59	0.000696216	2	1108.58	2.43526	16.3636	0
High	hVEEFSPR	2	3	1	Q4ZG57	N-Term(TMT6plex)	0	0.961309	2	1.39893	1.12643	2	9.98653	0.963751	2	2.13146	0.960961	2	15.613	1.14372	2	6.39114	0	0.0008079	46.59	0.000771867	3	1229.65	2.1131	27.8909	0
High	aAATQPDAk	1	6	1	B2R5U1	N-Term(TMT6plex); K9(TMT6plex)	0	0.823031	1		1.13679	1		1.03213	1		0.975296	1		1.15958	1		0	3.867e-11	46.57	0.00154866	2	1330.77	1.18014	21.6291	0
High	dIQEDSGMEPR	1	2	1	B3KNM6	N-Term(TMT6plex)	0	0.918661	1		1.16334	1		0.960329	1		0.996317	1		1.15809	1		0	2.597e-12	46.57	0.000209278	2	1505.71	-0.187748	29.6408	0
High	gLEEPEMDPk	2	2	1	H3BQZ7	N-Term(TMT6plex); K10(TMT6plex)	0	0.97462	2	4.04219	0.880307	2	16.388	1.04791	2	4.32807	1.06606	2	8.68567	0.913121	2	3.0095	0	9.798e-13	46.52	0.0012223	2	1602.85	3.89218	36.2455	0
High	aNPFGGASHAk	4	5	1	D6RD47	N-Term(TMT6plex); K11(TMT6plex)	0	0.931697	4	4.31903	1.04559	4	2.92614	1.0225	4	0.240673	0.922397	4	2.81476	1.09989	4	9.7903	0	2.624e-16	46.51	0.0017366	2	1514.84	-5.37611	26.6091	0
High	tATPQQAQEVHEk	17	5	1	B4DUI5	N-Term(TMT6plex); K13(TMT6plex)	0	1.09156	17	9.08267	1.00405	17	17.2464	0.967418	17	5.7884	0.986973	17	14.6411	0.885506	13	14.6325	0	3.11e-16	46.51	0.00169416	3	1925.08	14.0638	26.3075	0
High	aSGYQSSQk	1	3	1	B2RDE8	N-Term(TMT6plex); K9(TMT6plex)	0	1.30344	1		0.909007	1		0.928702	1		0.963976	1		0.722021	1		0	3.592e-16	46.5	0.00105556	2	1413.78	1.22013	21.3246	0
High	gVNTFSPEGR	2	2	1	P28066	N-Term(TMT6plex)	0	1.05219	2	0.335292	0.93858	2	2.64493	1.01381	2	5.94211	0.970341	2	0.603853	0.947302	2	29.8112	0	3.498e-16	46.49	0.00104677	2	1292.68	3.53404	29.1124	0
High	gLGLDESGLAk	3	2	1	B5BUB1	N-Term(TMT6plex); K11(TMT6plex)	0	0.992797	3	3.71418	0.973101	3	6.87886	1.00334	3	1.10424	1.04803	3	0.971978	0.960311	3	1.50517	0	2.624e-16	46.48	0.00182398	2	1517.89	0.384446	41.7729	0
High	fADLSEAANR	11	5	1	P08670	N-Term(TMT6plex)	0	1.02737	11	4.17712	0.973736	11	6.82481	0.997306	11	3.8141	0.998846	11	4.6314	0.903064	11	14.3982	0	3.653e-14	46.47	0.00147089	2	1322.69	2.29199	39.3444	0
High	aTAEEMTk	1	11	1	B3KUJ5	N-Term(TMT6plex); K8(TMT6plex)	0	1.00261	1		1.05912	1		0.961037	1		1.01649	1		1.06534	1		0	3.501e-06	46.47	0.00152274	2	1338.74	4.61972	27.1736	0
High	sTPVNVPISQk	2	3	1	Q4W4Y1	N-Term(TMT6plex); K11(TMT6plex)	0	0.942154	2	2.84795	1.05116	2	11.9509	1.02622	2	4.25189	1.01271	2	7.31017	0.88963	2	6.48031	0	1.65e-10	46.42	0.00125647	2	1627.98	0.865261	35.4952	0
High	gEGAGQPSTSAQGQPAAPAPQkR	4	6	1	F5H2A4	N-Term(TMT6plex); K22(TMT6plex)	0	1.0521	4	14.3055	1.23873	4	21.102	0.770973	4	23.5889	0.901811	4	8.07875	2.03002	4	18.1275	0	2.624e-16	46.41	0.00205132	4	2649.42	4.06064	25.3596	1
High	iGPLGLSPk	5	4	1	P30050	N-Term(TMT6plex); K9(TMT6plex)	0	0.966119	5	0.851811	0.98819	5	8.1694	0.991016	5	5.67511	1.03274	5	4.45726	1.06743	5	18.5411	0	3.36e-12	46.39	0.000545335	2	1339.87	2.45253	45.3307	0
High	sIDSNPYDTDk	1	8	1	B4DH19	N-Term(TMT6plex); K11(TMT6plex)	0	0.934449	1		1.02164	1		1.03935	1		1.03994	1		0.85498	1		0	3.652e-14	46.37	0.00102074	2	1712.89	6.6043	32.5235	0
High	gLLEFEHQR	1	9	2	Q14697;B4DZ53	N-Term(TMT6plex)	0																0	4.67e-11	46.36	0.00149591	3	1357.75	2.34131	39.5983	0
High	aAEEEDEADPkR	4	3	1	O15256	N-Term(TMT6plex); K11(TMT6plex)	0	1.13977	4	6.06785	0.674969	4	11.3006	1.13613	4	1.67954	0.954019	4	2.51199	0.604261	4	14.3063	0	2.624e-16	46.34	0.00124847	2	1817.93	3.38212	24.3273	1
High	aMAAEAEASR	3	3	1	P27105	N-Term(TMT6plex)	0	1.01628	3	2.19953	0.996789	3	8.27472	0.999479	3	0.418611	0.969611	3	7.08249	1.03417	3	3.86577	0	5.657e-14	46.32	0.000702371	2	1235.63	1.93244	23.4291	0
High	hGINcFINR	2	4	1	P78371	N-Term(TMT6plex); C5(Carbamidomethyl)	0	0.835004	2	28.6069	0.827972	2	8.04963	1.23103	2	18.5617	0.932453	2	27.1021	0.589439	2	22.7957	0	7.621e-11	46.32	0.000989386	3	1359.72	2.9765	33.8876	0
High	iEcDDkGDGScDVR	3	7	2	Q5HY54;Q14315	N-Term(TMT6plex); C3(Carbamidomethyl); K6(TMT6plex); C11(Carbamidomethyl)	0																0	0.00188	46.32	0.000325517	2	2083.98	1.56529	27.3038	1
High	qHEAEEGVR	4	3	1	Q15149	N-Term(TMT6plex)	0	1.04501	4	1.35382	0.957644	4	4.70672	0.938717	4	5.98851	1.02	4	5.99351	1.1496	4	25.4101	0	0.0008079	46.29	0.000675519	3	1283.66	2.34204	17.2177	0
High	cAGNEDIITLR	6	4	1	P12004	N-Term(TMT6plex); C1(Carbamidomethyl)	0	1.04858	6	1.70066	0.931333	6	6.63202	1.0147	6	1.63859	1.03768	6	1.96026	0.864291	5	1.20589	0	2.624e-16	46.28	0.00119165	2	1490.79	1.87497	37.9514	0
High	gSPQQIDHAk	4	3	1	A0A087WTP3	N-Term(TMT6plex); K10(TMT6plex)	0	1.14789	4	4.16067	0.886151	4	7.29124	0.984134	4	2.40676	0.994579	4	3.14062	0.919666	4	13.3691	0	1.799e-11	46.27	0.00175738	2	1538.87	2.79775	21.8074	0
High	hDDGTQSDSENAGAHR	2	6	1	H0Y2V6	N-Term(TMT6plex)	0	1.11737	2	19.0233	0.804278	1		1.19642	2	16.3827	1.09393	2	10.6362	1.04714	1		0	2.624e-16	46.27	0.00014871	3	1925.86	3.65372	15.2359	0
High	dANGNSFATR	2	9	1	P62701	N-Term(TMT6plex)	0	0.988287	2	4.1534	1.10764	2	0.264248	0.958949	2	1.76155	0.988381	2	0.113385	1.07842	2	3.75333	0	5.463e-12	46.26	0.000582016	2	1281.64	2.99482	21.9496	0
High	qTVAVGVIk	10	31	1	P68104	N-Term(TMT6plex); K9(TMT6plex)	0	1.00152	10	7.19329	1.00998	10	7.37386	0.97957	10	3.18733	1.00596	10	5.16524	1.07298	10	11.3702	0	3.202e-08	46.24	0.00100184	2	1372.9	1.87781	36.7281	0
High	vQEGETIEDGAR	1	3	1	A0A024R819	N-Term(TMT6plex)	0	0.978396	1		0.988772	1		1.10232	1		0.815022	1		0.940618	1		0	1.409e-14	46.23	0.0011185	2	1532.78	3.97215	27.5175	0
High	aGVLAGHDNR	5	11	3	B2R6K4;E7EP32;A8K3F6	N-Term(TMT6plex)	0																0	1.008e-10	46.22	0.00152223	2	1238.68	3.44285	24.5302	0
High	dNPLDPVLAk	2	1	1	Q96AG4	N-Term(TMT6plex); K10(TMT6plex)	0	0.8682	2	6.07941	1.01729	2	1.01957	1.06191	2	9.68717	1.06906	2	11.7694	0.851508	2	19.4919	0	1.344e-06	46.22	0.00142194	2	1539.92	3.40548	44.4177	0
High	aLAENSGVk	4	4	1	P50990	N-Term(TMT6plex); K9(TMT6plex)	0	1.03925	4	6.49509	0.977052	4	4.28962	1.00088	4	6.57504	1.01957	4	0.290719	0.925323	4	10.1132	0	7.58e-14	46.2	0.00237125	2	1346.81	3.57616	29.4524	0
High	hTGPNSPDTANDGFVR	6	17	2	E9PCY7;P55795	N-Term(TMT6plex)	0																0	2.624e-16	46.2	0.000674072	3	1913.94	2.96562	28.4821	0
High	lEALDANSR	1	2	1	P09496	N-Term(TMT6plex)	0	1.05955	1		0.770953	1		1.13332	1		0.932283	1		0.707439	1		0	5.649e-06	46.19	0.00117934	2	1217.67	2.97911	34.9014	0
High	vLQDmGLPTGAEGR	1	7	2	Q12906;F4ZW66	N-Term(TMT6plex); M5(Oxidation)	0																0	8.546e-12	46.18	0.00134232	2	1688.89	2.95183	36.5565	0
High	dIISDTSGDFR	4	14	1	P07355	N-Term(TMT6plex)	0	0.946026	4	3.24101	0.951145	4	3.90755	1.05735	4	2.34218	1.04128	4	2.33368	0.79774	4	6.68116	0	6.013e-14	46.17	0.000833334	2	1454.74	3.15854	40.1224	0
High	lQDEIQNMk	5	5	1	P08670	N-Term(TMT6plex); K9(TMT6plex)	0	0.96931	5	2.25536	0.922501	5	5.43454	1.08168	5	1.04559	0.979228	5	7.47663	0.728915	5	10.402	0	1.856e-11	46.17	0.00209904	2	1576.88	3.97684	41.6848	0
High	aALSASEGEEVPQDk	1	2	1	O95831	N-Term(TMT6plex); K15(TMT6plex)	0	0.998351	1		0.970456	1		0.961173	1		1.15301	1		0.959328	1		0	6.787e-13	46.16	0.0014732	2	1989.06	2.25536	33.781	0
High	tVSLGAGAk	10	5	1	P06748	N-Term(TMT6plex); K9(TMT6plex)	0	1.00306	10	4.88005	0.871722	10	17.9139	1.11955	10	3.87859	0.985505	10	8.0005	0.66668	9	12.2507	0	2.428e-09	46.15	0.00159914	2	1261.79	2.57734	32.267	0
High	sSESGNSVk	1	3	1	H3BNK9	N-Term(TMT6plex); K9(TMT6plex)	0	0.991725	1		1.09036	1		0.994079	1		1.04041	1		0.774248	1		0	4.195e-11	46.11	0.00157475	2	1352.74	1.72918	20.3351	0
High	fIEEHATk	5	1	1	P13667	N-Term(TMT6plex); K8(TMT6plex)	0	0.941366	5	3.07487	0.966207	5	8.91858	1.09038	5	4.84928	0.921138	5	3.30227	1.00058	5	4.83431	0	1.783e-07	46.11	0.00223232	2	1432.82	0.198768	29.0826	0
High	rLQSIGTENTEENR	1	7	1	P04075	N-Term(TMT6plex)	0	1.0774	1		0.885675	1		1.04341	1		1.31965	1					0	2.624e-16	46.1	0.00120772	3	1875.98	3.32383	28.0821	1
High	cYEMASHLR	5	2	1	K7EJ44	N-Term(TMT6plex); C1(Carbamidomethyl)	0	0.954298	5	4.40786	1.03531	5	7.63141	0.991176	5	4.8379	1.00985	5	6.04224	1.07993	5	15.686	0	4.727e-11	46.09	0.000391198	3	1395.67	0.691022	32.1837	0
High	eQQQQQQQQQQk	1	7	1	Q5STZ7	N-Term(TMT6plex); K12(TMT6plex)	0	1.06984	1		0.900179	1		1.02363	1		0.996072	1		0.880452	1		0	6.841e-15	46.08	0.00190255	2	2015.08	4.29557	18.5659	0
High	nMMAAcDPR	5	48	3	P68371;B4DP54;Q3ZCR3	N-Term(TMT6plex); C6(Carbamidomethyl)	0																0	0.0008079	46.07	0.000140888	2	1294.59	2.12418	26.7949	0
High	qLSDAISIIGR	1	3	1	P55060	N-Term(TMT6plex)	0	1.00281	1		1.03479	1		0.994647	1		0.987964	1		0.987084	1		0	7.905e-15	46.07	0.00162639	2	1401.83	2.95231	47.4772	0
High	gEGPEVDVNLPk	3	3	1	Q09666	N-Term(TMT6plex); K12(TMT6plex)	0	1.05561	3	1.04844	0.910186	3	1.04254	1.03594	3	0.531914	1.01629	3	1.48073	0.854727	3	5.9162	0	9.511e-10	46.06	0.00174039	2	1711.97	3.44424	40.216	0
High	aLELTGLk	4	4	1	P19338	N-Term(TMT6plex); K8(TMT6plex)	0	1.09031	4	0.459087	0.946476	4	4.32822	1.01064	4	3.82568	0.963778	4	7.03486	0.89747	4	16.3493	0	1.331e-06	45.99	0.00119841	2	1302.84	1.69725	45.7157	0
High	gLAGLGDVAEVR	4	2	1	P11216	N-Term(TMT6plex)	0	0.927544	4	3.28238	1.06658	4	9.65652	1.02671	4	8.09425	1.03138	4	5.34367	0.863718	4	22.8848	0	2.921e-16	45.99	0.00165915	2	1385.8	1.33447	43.1929	0
High	kTEAPAAPAAQETk	5	1	1	P80723	N-Term(TMT6plex); K1(TMT6plex); K14(TMT6plex)	0	1.11866	5	12.3203	0.954074	5	16.631	0.989697	5	4.25233	0.96654	5	3.42642	1.07947	4	7.56625	0	2.624e-16	45.99	0.00176489	3	2100.24	4.08976	28.3499	1
High	mDATANDVPSDR	3	1	1	P13667	N-Term(TMT6plex)	0	0.908185	3	4.99251	1.02757	3	0.528121	1.08722	3	1.50515	0.911153	3	2.78517	0.901753	3	4.06428	0	3.818e-16	45.98	0.000288939	2	1520.73	4.44632	27.4077	0
High	tLSDYNIQk	8	37	1	F5H265	N-Term(TMT6plex); K9(TMT6plex)	0	0.977248	8	4.04872	0.858932	8	1.30381	1.08334	8	2.69788	1.00628	8	4.97113	0.844405	7	5.57821	0	6.014e-12	45.95	0.00187397	2	1539.88	3.51279	37.9818	0
High	gLVHAAGPGQDSGSQAGSPPTR	1	2	1	A0A024R2V4	N-Term(TMT6plex)	0	1.04044	1		1.50524	1		0.887109	1		0.783605	1		0.903199	1		0	2.624e-16	45.95	0.00153856	3	2276.17	3.80022	27.5148	0
High	sGDGEGTPVEHVR	3	4	1	Q7L576	N-Term(TMT6plex)	0	1.021	3	3.26972	0.981927	3	5.16368	0.961759	3	1.68783	1.06515	3	7.23104	1.17385	3	8.54814	0	7.462e-16	45.93	0.00162735	3	1568.79	3.71708	21.8025	0
High	aQAEVEGLGk	3	1	1	Q15149	N-Term(TMT6plex); K10(TMT6plex)	0	0.971312	3	1.27402	1.01027	3	0.291586	1.02027	3	0.504783	1.01916	3	2.78646	0.932814	3	2.73586	0	2.785e-16	45.92	0.00185881	2	1459.86	3.57713	33.488	0
High	sSSTEPPPPVR	2	15	1	F5H669	N-Term(TMT6plex)	0	1.04144	2	10.202	0.950559	2	11.1803	0.986131	2	2.70774	1.06906	2	1.38524	0.893239	2	9.53422	0	1.078e-10	45.91	0.0021734	2	1382.75	2.26996	24.2236	0
High	eAmEDGEIDGNk	2	6	1	P19338	N-Term(TMT6plex); M3(Oxidation); K12(TMT6plex)	0	0.950655	2	5.1026	0.839695	2	13.5458	1.13923	2	0.546867	0.950616	2	0.235608	0.819952	2	16.1526	0	0.000425	45.88	0.000659767	2	1781.87	3.14586	27.9604	0
High	gGAEGELQALR	2	1	1	Q15149	N-Term(TMT6plex)	0	1.01391	2	2.9006	0.98626	2	2.10621	1.01093	2	1.24742	1.02595	2	0.959557	0.8729	2	0.190586	0	1.349e-05	45.87	0.00119575	2	1329.72	-7.06406	34.0223	0
High	eSLSEEEAQk	2	3	1	Q9BXP5	N-Term(TMT6plex); K10(TMT6plex)	0	1.11444	2	1.11694	0.898085	2	2.95434	0.971117	2	0.343793	1.03122	2	4.41417	0.962816	2	11.3118	0	2.203e-15	45.86	0.00235033	2	1607.87	7.69758	29.575	0
High	qEANTEPR	1	3	1	Q9UHB9	N-Term(TMT6plex)	0	1.04188	1		0.891279	1		0.968966	1		1.16167	1		0.929124	1		0	0.000333	45.85	0.000614938	2	1173.61	3.18469	17.6964	0
High	sVVTGGVQSVMGSR	2	4	1	O60664	N-Term(TMT6plex)	0	1.05889	2	5.14327	0.881075	2	11.625	1.06161	2	3.4522	0.976924	2	13.6208	0.752429	2	19.9995	0	4.122e-07	45.84	0.00193768	2	1592.88	8.89424	38.2548	0
High	gSAFAIGSDGLccQSR	2	4	1	Q92499	N-Term(TMT6plex); C12(Carbamidomethyl); C13(Carbamidomethyl)	0	1.01502	2	1.28034	0.941631	2	8.37242	1.01192	2	0.778525	1.00364	2	3.73953	0.986522	2	37.6214	0	2.624e-16	45.84	0.000512109	2	1914.9	1.74244	39.8884	0
High	mTSAcHR	1	1	1	P62072	N-Term(TMT6plex); M1(Oxidation); C5(Carbamidomethyl)	0	1.00865	1		0.992656	1		0.933969	1		1.22868	1		0.856628	1		0	0.000613	45.82	0.000243491	3	1107.53	2.437	14.5596	0
High	eLISNASDALDk	2	11	2	P08238;Q5CAQ5	N-Term(TMT6plex); K12(TMT6plex)	0																0	3.398e-16	45.82	0.00248073	3	1733.97	1.29417	43.0304	0
High	vLSIGDGIAR	3	6	1	P25705	N-Term(TMT6plex)	0	1.03212	3	6.51268	1.04133	3	1.86829	0.996422	3	0.359896	0.975066	3	7.52401	0.95168	3	3.17467	0	3.874e-09	45.81	0.00158503	2	1229.75	3.02791	43.0451	0
High	sENPTGPTEGSDR	1	3	1	Q6GPG7	N-Term(TMT6plex)	0	0.935577	1		0.995152	1		1.08174	1		0.981071	1		0.798093	1		0	2.016e-12	45.79	0.00031636	2	1575.75	2.66396	19.8819	0
High	eGSDATGDGTk	4	6	1	O43776	N-Term(TMT6plex); K11(TMT6plex)	0	1.01675	4	7.99999	0.921649	4	10.1541	0.95524	4	5.49911	1.1364	4	2.47097	0.950454	4	8.87805	0	2.624e-16	45.78	0.00101204	2	1495.77	3.74765	22.4489	0
High	aLDGAFTEENR	4	2	1	Q9Y490	N-Term(TMT6plex)	0	0.943131	4	4.25398	1.00965	4	2.1378	1.05838	4	0.659361	0.943738	4	3.20616	0.901088	4	10.4317	0	2.624e-16	45.69	0.000860579	2	1451.73	0.156038	35.4342	0
High	sSVATTSGk	4	6	2	Q14157;H0Y5H6	N-Term(TMT6plex); K9(TMT6plex)	0																0	3.032e-14	45.66	0.00201017	2	1295.76	1.87827	21.9799	0
High	dDLDEEEDTHL	2	3	1	Q96N83	N-Term(TMT6plex)	0	1.03481	2	5.90219	1.00639	2	4.46537	0.97523	2	4.66044	1.03881	2	7.63171	0.931007	2	1.77877	0	6.243e-13	45.66	0.000313749	2	1559.7	3.19884	35.6244	0
High	kAQPAQPADEPAEk	2	3	1	F5GX11	N-Term(TMT6plex); K1(TMT6plex); K14(TMT6plex)	0	0.945277	2	4.22036	0.764268	2	2.88189	1.12159	2	3.91135	1.09077	2	7.85547	0.774983	2	32.1081	0	2.624e-16	45.66	0.00237824	3	2167.24	4.46024	27.2898	1
High	sAEAELQSk	3	1	1	Q15149	N-Term(TMT6plex); K9(TMT6plex)	0	1.00429	3	0.917472	1.03178	3	1.18641	0.965664	3	4.43986	1.05909	3	3.33387	0.92998	3	7.014	0	4.067e-15	45.65	0.00238645	2	1420.81	2.25625	28.7106	0
High	tDYNASVSVPDSSGPER	1	5	1	B4DUQ1	N-Term(TMT6plex)	0	1.07768	1		0.968736	1		0.960978	1		0.92191	1		1.24799	1		0	2.624e-16	45.64	0.000513048	2	2009.96	0.69795	31.7866	0
High	vANPSGNLTETYVQDR	2	7	1	Q5HY54	N-Term(TMT6plex)	0	1.08291	2	13.5425	0.936816	2	10.0338	0.998124	2	3.475	0.910185	2	1.19593	1.02807	2	53.5116	0	5.619e-09	45.61	0.00145501	2	1993.02	1.829	36.4399	0
High	gLFIIDDk	6	6	2	Q06830;H7C3T4	N-Term(TMT6plex); K8(TMT6plex)	0																0	5.118e-10	45.59	0.00193102	2	1378.84	2.54349	49.9247	0
High	mQGQEAVLAMSSR	1	3	1	A8K6V3	N-Term(TMT6plex)	0	0.917627	1		1.00775	1		1.03995	1		1.11601	1		0.759043	1		0	2.641e-16	45.58	0.00123267	2	1636.84	4.45821	38.4427	0
High	aSEPAGGPR	1	8	1	A0A024QZB7	N-Term(TMT6plex)	0	1.12079	1		0.997468	1		0.939548	1		0.998156	1		0.983958	1		0	2.167e-05	45.56	0.000669911	2	1070.58	0.710226	18.8629	0
High	tHEAQIQEmR	5	3	1	P35579	N-Term(TMT6plex); M9(Oxidation)	0	0.985532	5	2.63624	1.03293	5	8.66586	0.975166	5	2.89422	1.00283	5	7.72003	1.13164	5	6.42152	0	1.912e-11	45.56	0.00067825	3	1487.75	2.96885	20.2678	0
High	qSVENDIHGLR	3	4	1	P05783	N-Term(TMT6plex)	0	0.977214	3	4.46415	0.959004	3	9.8516	1.00013	3	0.349131	1.03956	3	6.24872	0.907722	3	0.035934	0	4.139e-16	45.56	0.00157193	2	1496.81	3.26495	31.8364	0
High	sREDAGDNDDTEGAIGVR	3	4	1	Q53GJ1	N-Term(TMT6plex)	0	0.992103	3	9.64445	1.0872	3	1.87252	0.980273	3	3.1337	0.995091	3	3.65678	1.09591	2	11.0334	0	2.624e-16	45.56	0.000378041	3	2105.99	0.225655	25.4667	1
High	yQASTSNTVSk	1	2	1	A8K2W3	N-Term(TMT6plex); K11(TMT6plex)	0	1.13468	1		0.842068	1		1.04318	1		0.906109	1		0.893995	1		0	2.624e-16	45.55	0.0024894	2	1643.91	3.30681	26.2656	0
High	eAEAAMFHR	2	5	1	A0A024R5Z9	N-Term(TMT6plex)	0	0.986091	2	2.01754	1.10478	2	5.0198	0.953322	2	0.725614	1.0212	2	6.14783	1.04	2	16.3561	0	5.623e-06	45.54	0.000617152	3	1290.65	1.45909	31.2128	0
High	vGGSGVNVNAk	3	2	1	Q09666	N-Term(TMT6plex); K11(TMT6plex)	0	0.973419	3	0.618105	1.00983	3	1.0418	0.998054	3	0.130715	1.05474	3	2.30073	0.943585	3	4.35745	0	2.624e-16	45.53	0.00229796	2	1459.87	1.73785	28.8548	0
High	sGAEEASGHR	1	1	1	Q5C9Z4	N-Term(TMT6plex)	0	1.11775	1		0.96555	1		0.87737	1		1.14083	1		1.10194	1		0	8.906e-10	45.5	0.000457987	3	1229.61	5.48423	15.4634	0
High	sSTAAQEVk	2	2	1	A5PLK7	N-Term(TMT6plex); K9(TMT6plex)	0	1.01392	2	2.24962	1.12103	2	2.72556	0.916797	2	5.21747	1.05872	2	8.37131	1.03941	2	7.92359	0	1.929e-12	45.49	0.00232064	2	1378.8	3.08545	25.16	0
High	eDTEEHHLR	12	15	3	F8W6I7;Q32P51;P22626	N-Term(TMT6plex)	0																0	2.13e-11	45.48	0.000608749	3	1394.69	2.56627	17.9196	0
High	mDSTANEVEAVk	1	9	1	P07237	N-Term(TMT6plex); M1(Oxidation); K12(TMT6plex)	0	0.998943	1		0.985576	1		1.11704	1		0.811844	1		0.798211	1		0	0.00168	45.48	0.00158558	2	1767.93	4.14802	31.8735	0
High	tSDVTSTk	3	3	1	B2R858	N-Term(TMT6plex); K8(TMT6plex)	0	1.00498	3	2.36395	1.05472	3	1.55222	0.93628	3	1.85253	1.0912	3	1.06131	1.04659	3	4.10998	0	5.476e-08	45.47	0.00177796	2	1296.75	3.85276	22.8008	0
High	tEAHQDVVGR	1	4	1	Q9H0A0	N-Term(TMT6plex)	0	1.0364	1		1.23544	1		0.984809	1		0.77098	1		0.985009	1		0	3.988e-16	45.41	0.00369602	2	1340.72	2.94371	19.4862	0
High	tVAPMPPAQDHk	5	8	1	P22102	N-Term(TMT6plex); K12(TMT6plex)	0	1.02968	5	4.93579	0.885361	5	7.75794	1.0109	5	7.09777	0.962564	5	9.72538	1.09275	5	23.3237	0	2.624e-16	45.38	0.00244246	3	1749.98	2.9285	31.7461	0
High	gcTPSGEGADSEPR	2	1	1	Q92917	N-Term(TMT6plex); C2(Carbamidomethyl)	0	1.06078	2	1.05324	0.98811	2	11.5818	0.971841	2	6.65163	0.971165	2	2.37651	1.06001	2	13.3258	0	0.0006758	45.37	0.000120517	2	1648.75	2.48606	20.2553	0
High	eGSGSSGTGEQk	7	6	1	B7Z4V2	N-Term(TMT6plex); K12(TMT6plex)	0	1.03541	7	5.03998	0.716455	7	11.126	1.1267	7	6.37658	1.08461	7	4.06669	0.599736	7	24.9116	0	2.624e-16	45.35	0.00280365	2	1581.82	4.60118	19.3142	0
High	nVTAIQGPGGk	2	9	1	B4DJB4	N-Term(TMT6plex); K11(TMT6plex)	0	1.08058	2	3.72212	0.918715	2	4.51005	1.01145	2	1.13005	0.959942	2	3.42393	0.957457	2	3.08426	0	2.624e-16	45.34	0.00344611	2	1499.9	2.22783	30.9596	0
High	sITNTTVcTk	3	7	1	B4DX42	N-Term(TMT6plex); C8(Carbamidomethyl); K10(TMT6plex)	0	1.07092	3	2.16256	0.934784	3	4.82839	0.983506	3	2.26108	1.01302	3	3.6034	0.998032	3	11.9764	0	2.624e-16	45.34	0.00215949	2	1582.89	4.16406	29.5559	0
High	rTTSSSTR	1	7	1	H6VRF8	N-Term(TMT6plex)	0	0.558248	1		1.16562	1		0.668578	1		0.893589	1		4.35891	1		0	0.0008079	45.32	0.00139979	3	1124.63	3.81874	13.8838	1
High	lTHDDTGAR	1	4	1	B4DH07	N-Term(TMT6plex)	0	0.987543	1		0.976116	1		0.984338	1		0.962806	1		1.29596	1		0	0.0008079	45.27	0.000930131	3	1214.64	2.89042	20.5404	0
High	eDAANNYAR	6	29	1	B3KPS3	N-Term(TMT6plex)	0	1.0047	6	8.92345	0.944358	6	6.19728	0.981408	6	1.62799	1.0635	6	6.73577	1.02336	6	12.8248	0	1.242e-10	45.24	0.00061491	2	1252.62	3.60795	21.6453	0
High	hLVVVDNR	3	10	1	B4E3N4	N-Term(TMT6plex)	0	1.05077	3	1.12262	0.988764	3	2.6557	0.99153	3	0.698809	0.960765	3	8.96431	1.01709	3	5.37774	0	0.0005334	45.22	0.00189683	2	1180.7	1.95206	29.2547	0
High	yVEcSALTQk	2	4	1	P60953	N-Term(TMT6plex); C4(Carbamidomethyl); K10(TMT6plex)	0	1.01373	2	9.81209	1.02451	2	1.97296	0.966292	2	7.42357	1.02121	2	3.9956	1.04913	2	4.44597	0	2.624e-16	45.22	0.008659	2	1656.91	3.66827	36.3494	0
High	aQQQAEAER	3	1	1	Q15149	N-Term(TMT6plex)	0	0.975412	3	1.33965	1.00314	3	11.3283	1.00151	3	0.370383	1.01228	3	10.6721	0.913901	3	6.49689	0	2.206e-13	45.21	0.00100936	2	1259.66	2.44579	16.4835	0
High	eLTDEEAER	4	4	1	Q9Y266	N-Term(TMT6plex)	0	0.991046	4	1.58508	0.936991	4	5.79905	1.0178	4	5.73004	1.01495	4	2.87334	1.07138	4	13.1417	0	0.0004234	45.21	0.000457977	2	1320.65	2.03773	24.9137	0
High	gPGLYYVDSEGNR	1	2	1	P28074	N-Term(TMT6plex)	0	0.998303	1		0.997295	1		1.03622	1		0.943753	1		0.944655	1		0	5.58e-11	45.21	0.00088733	2	1655.83	3.96051	36.8324	0
High	sAPATGGVk	6	4	1	P68431	N-Term(TMT6plex); K9(TMT6plex)	0	0.728117	6	17.256	1.25744	6	4.33006	0.975293	6	2.35033	1.02032	6	4.49074	1.28895	6	2.25152	0	8.554e-08	45.19	0.00265763	3	1245.76	0.582089	25.3662	0
High	rDDGLSAAAR	2	6	1	P84101	N-Term(TMT6plex)	0	0.931225	2	16.7281	1.18627	2	6.36662	0.982864	2	6.73278	0.911572	2	15.3678	1.08913	2	3.09397	0	1.178e-14	45.19	0.00164815	3	1260.69	1.12335	22.1618	1
High	gAcSSSGATSSk	2	2	1	B7Z421	N-Term(TMT6plex); C3(Carbamidomethyl); K12(TMT6plex)	0	1.08733	2	2.31068	0.88262	2	0.461866	0.971908	2	2.35855	1.02307	2	7.99878	1.1037	2	3.34534	0	6.526e-06	45.19	0.00111239	2	1557.8	1.73666	19.509	0
High	fDGILTEGEGPR	4	1	1	Q96HE7	N-Term(TMT6plex)	0	0.98683	4	5.1161	0.951467	4	1.75119	1.05114	4	3.99156	0.948089	4	4.17514	0.898483	4	8.78481	0	6.768e-13	45.18	0.00176269	2	1519.8	5.77937	44.4928	0
High	eQAQQIELk	1	6	1	B4DH07	N-Term(TMT6plex); K9(TMT6plex)	0	1.01819	1		0.92706	1		1.04338	1		1.02776	1		0.797656	1		0	1.863e-07	45.18	0.00231941	2	1544.91	2.65896	34.3141	0
High	vLTVINQTQk	2	3	1	P42766	N-Term(TMT6plex); K10(TMT6plex)	0	0.909494	2	0.565307	1.00485	2	5.40865	1.05855	2	4.03628	0.988297	2	1.96038	0.97235	2	20.0921	0	1.015e-14	45.18	0.00157762	2	1602	3.40754	42.2945	0
High	aGEQQETASR	2	8	1	A0A087WY61	N-Term(TMT6plex)	0	0.999573	2	5.5925	1.04433	2	5.9814	0.959864	2	2.27817	1.0473	2	2.29729	1.03354	2	14.1263	0	2.624e-16	45.16	0.000862554	2	1305.66	2.83716	17.4037	0
High	eVFEDAAEIR	3	5	1	P19338	N-Term(TMT6plex)	0	0.984121	3	4.80847	0.942516	3	3.58877	1.05075	3	0.739319	1.00548	3	9.81675	0.870535	3	3.949	0	4.481e-16	45.16	0.00144775	2	1407.74	2.56146	41.2141	0
High	qEGGDNDLIER	2	8	1	A0A1B0GTJ7	N-Term(TMT6plex)	0	1.02155	2	2.31612	1.0262	2	7.10057	0.982776	2	2.49555	0.970457	2	6.19259	1.04909	2	8.92517	0	4.541e-15	45.16	0.00503055	2	1474.74	4.62505	27.5657	0
High	aTAVmPDGQFk	2	3	1	Q06830	N-Term(TMT6plex); M5(Oxidation); K11(TMT6plex)	0	1.05264	2	0.292851	0.970697	2	7.63464	1.02081	2	4.76579	0.977602	2	8.79108	0.82408	2	8.90934	0	2.97e-05	45.16	0.00321401	2	1638.9	4.62126	32.8275	0
High	aPTENHHNR	1	2	1	H3BN32	N-Term(TMT6plex)	0	0.813765	1		0.920434	1		1.13504	1		1.0408	1		0.917983	1		0	2.244e-10	45.15	0.00101729	3	1304.67	5.10023	14.5103	0
High	gcPPDDIENPR	3	10	1	P05556	N-Term(TMT6plex); C2(Carbamidomethyl)	0	0.959991	3	2.65077	1.07902	3	0.580903	1.02134	3	1.80312	0.965082	3	2.13501	1.01906	3	5.03407	0	8.6e-14	45.12	0.000436806	2	1498.72	3.85523	26.0009	0
High	aGLQFPVGR	13	21	5	Q96KK5;Q16777;C9J0D1;Q8IUE6;P16104	N-Term(TMT6plex)	0																0	6.802e-05	45.09	0.0023463	2	1173.7	1.80912	40.6632	0
High	vTGSLSSAk	3	2	1	P39748	N-Term(TMT6plex); K9(TMT6plex)	0	0.961401	3	4.1528	1.00229	3	8.65426	0.993254	3	3.66813	0.950867	3	1.61444	1.1699	3	13.586	0	4.357e-09	45.08	0.00250072	2	1307.8	3.06443	29.7625	0
High	nLLSVAYk	5	33	6	G9K388;P61981;B5BU24;Q04917;P27348;P63104	N-Term(TMT6plex); K8(TMT6plex)	0																0	8.202e-09	45.08	0.00154452	2	1365.85	2.3224	45.253	0
High	tAEHEAAQQDLQSk	1	1	1	Q86UP2	N-Term(TMT6plex); K14(TMT6plex)	0	1.03423	1		0.862969	1		1.03982	1		1.01055	1		0.954538	1		0	2.624e-16	45.05	0.00213355	3	2014.06	0.7709	25.5574	0
High	rQHEAEEGVR	3	3	1	Q15149	N-Term(TMT6plex)	0	0.86011	3	16.2262	1.05082	3	10.2007	1.0727	3	10.5081	0.927746	3	3.61959	0.727083	3	58.873	0	3.049e-16	45.04	0.00146794	3	1439.76	4.47269	15.238	1
High	gFVVINQk	3	7	1	Q59ET3	N-Term(TMT6plex); K8(TMT6plex)	0	0.97682	3	1.4889	0.866095	3	3.32742	1.09274	3	0.11447	1.05452	3	9.36648	0.71375	3	6.19517	0	1.731e-09	45.03	0.00215282	2	1362.86	5.65347	40.5025	0
High	lADFGLAR	4	142	9	Q9NYV4;A0A024RA66;B2RA70;V5YQL4;P24941;Q00535;F8VYH9;B2R9L6;E5RIU6	N-Term(TMT6plex)	0																0	0.0007381	45.01	0.00383649	2	1091.64	2.28004	45.2641	0
High	gNGSSQPGTAR	1	2	1	Q96GX3	N-Term(TMT6plex)	0	1.17811	1		1.19309	1		0.847736	1		0.905328	1		1.11062	1		0	2.624e-16	44.96	0.0010931	2	1260.65	2.14485	15.942	0
High	aVGPSGGGGETPR	2	1	1	Q9H330	N-Term(TMT6plex)	0	0.957218	2	5.26312	1.0637	2	5.06509	0.991408	2	0.556489	0.974013	2	11.0221	1.11493	2	6.46258	0	2.764e-05	44.94	0.00121037	2	1370.73	2.27785	21.2277	0
High	vEHAVAEGAk	4	2	1	Q16512	N-Term(TMT6plex); K10(TMT6plex)	0	0.962077	4	2.59119	1.02038	4	0.522937	1.04644	4	2.66498	0.95837	4	1.16664	0.93298	4	17.3244	0	3.111e-16	44.94	0.00193338	2	1468.86	5.40818	25.9013	0
High	lALQALTEk	4	4	1	Q07065	N-Term(TMT6plex); K9(TMT6plex)	0	0.956248	4	6.3523	1.06685	4	8.12386	1.02992	4	1.99899	0.973239	4	2.7602	1.04035	4	3.46973	0	7.378e-13	44.89	0.00142547	2	1444.92	3.8036	48.1315	0
High	dAGTIAGLNVMR	2	2	1	P11021	N-Term(TMT6plex)	0	0.966561	2	5.09122	0.885389	2	7.83127	1.11033	2	0.431805	0.937288	2	5.84023	0.871334	2	12.2112	0	3.493e-16	44.87	0.00190126	2	1446.79	-3.42096	42.6869	0
High	qEMQEVQSSR	4	2	1	P22626	N-Term(TMT6plex)	0	0.960405	4	6.00776	1.17477	4	5.2033	0.940336	4	1.30965	0.969587	4	2.18716	1.13404	4	15.7236	0	2.624e-16	44.87	0.000739649	2	1450.72	1.97297	22.4913	0
High	vNFTVDQIR	3	5	1	P13639	N-Term(TMT6plex)	0	1.02993	3	2.56398	0.987484	3	7.18363	0.973932	3	1.59077	1.04743	3	0.927758	0.925369	3	8.39945	0	3.328e-12	44.85	0.00317193	2	1320.75	1.75513	42.0439	0
High	nALANPLYcPDYR	2	4	1	P22695	N-Term(TMT6plex); C9(Carbamidomethyl)	0	0.947618	2	7.41114	0.872673	2	18.4092	1.0809	2	5.1177	1.05399	2	5.05562	0.846853	2	8.38845	0	3.967e-11	44.84	0.00118935	2	1795.91	3.82457	42.302	0
High	aPSVANVGSHcDLSLk	1	10	1	Q5HY54	N-Term(TMT6plex); C11(Carbamidomethyl); K16(TMT6plex)	0	0.928696	1		1.01528	1		1.16813	1		1.08863	1					0	2.624e-16	44.83	0.00234964	3	2113.15	2.60372	39.1032	0
High	eVNNESGESQR	1	1	1	Q9NQS1	N-Term(TMT6plex)	0	0.829895	1		0.862702	1		1.1923	1		0.925071	1		0.929089	1		0	7.538e-13	44.79	0.000311981	2	1477.71	0.476774	18.3089	0
High	fLVGPDGVPLR	3	3	1	A0A087WUQ6	N-Term(TMT6plex)	0	1.11642	3	0.710151	0.976779	3	0.112653	0.942472	3	3.57486	1.06577	3	4.51625	0.713797	3	14.6423	0	2.624e-16	44.77	0.00193221	2	1398.84	3.49976	48.2215	0
High	aDQIETQQLMR	1	10	1	B4DMV9	N-Term(TMT6plex)	0	0.993561	1		0.946884	1		1.0071	1		1.08413	1		0.91813	1		0	2.624e-16	44.77	0.00711865	2	1561.82	1.23834	35.2968	0
High	gGAEQFmEETER	1	5	1	Q53HV2	N-Term(TMT6plex); M7(Oxidation)	0	0.963454	1		1.00485	1		0.980944	1		1.1354	1		0.920038	1		0	1.285e-12	44.77	0.000248403	2	1628.75	2.79205	28.5612	0
High	dYSVTANSk	2	4	1	P07195	N-Term(TMT6plex); K9(TMT6plex)	0	0.968743	2	3.50805	1.04797	2	6.63711	0.988524	2	4.61975	1.05773	2	3.46696	0.932914	2	9.46526	0	4.725e-13	44.76	0.00189823	2	1442.79	0.645528	28.2031	0
High	gASIVEDk	1	6	1	B4DMG8	N-Term(TMT6plex); K8(TMT6plex)	0	1.06337	1		0.951048	1		0.943999	1		1.092	1		1.03425	1		0	8.461e-06	44.74	0.00277319	2	1276.76	2.91143	31.6601	0
High	qQGDTTAAAR	1	2	1	K7EJY5	N-Term(TMT6plex)	0	1.09786	1		0.887077	1		1.03607	1		0.897093	1		0.977552	1		0	7.271e-07	44.73	0.00137633	2	1247.66	1.78444	17.2423	0
High	gLNNLLDENR	3	2	1	K4DI93	N-Term(TMT6plex)	0	0.968196	3	3.93371	1.01337	3	5.50048	1.01214	3	4.91567	0.947322	3	5.22602	1.14102	3	1.41337	0	3.57e-16	44.73	0.00165732	2	1386.76	2.75804	40.9625	0
High	nPDELAEALDER	2	4	1	A8K2I7	N-Term(TMT6plex)	0	1.10199	2	4.46113	0.850848	2	15.9664	1.01828	2	6.13208	0.99692	2	0.657973	0.896648	2	9.82429	0	6.449e-12	44.73	0.00100112	2	1600.81	5.64917	44.1103	0
High	eGIPPDQQR	18	38	1	F5H265	N-Term(TMT6plex)	0	0.955971	17	6.4433	0.938981	17	7.21364	1.04369	17	6.17195	0.951066	17	7.16774	0.987937	17	21.3461	0	1.811e-09	44.69	0.00191039	2	1268.68	2.35006	21.0912	0
High	gAPAAATAPAPTAHk	2	1	1	Q92522	N-Term(TMT6plex); K15(TMT6plex)	0	0.931297	2	5.72029	1.14741	2	6.20032	0.901186	2	1.12649	1.03135	2	1.58297	1.41727	2	8.04644	0	2.624e-16	44.68	0.0029173	3	1790.04	4.02379	27.0228	0
High	vYVGNLGTGAGk	2	5	1	A0A0B4J1Z1	N-Term(TMT6plex); K12(TMT6plex)	0	0.926717	2	6.11296	1.04167	2	2.20207	1.01551	2	2.18276	1.03415	2	8.81425	0.980929	2	10.8764	0	3.605e-15	44.66	0.00785698	2	1593.94	4.09391	38.8364	0
High	tYGEPESAGPSR	1	2	1	P50402	N-Term(TMT6plex)	0	0.982314	1		1.1191	1		0.915102	1		1.16027	1		0.928278	1		0	3.789e-07	44.65	0.000932328	2	1479.73	3.35217	23.2154	0
High	gAATSVSNPR	4	3	1	Q53GF0	N-Term(TMT6plex)	0	0.999105	4	6.5834	1.01903	4	4.65745	0.98349	4	2.3984	0.979707	4	2.31085	1.09765	4	1.62481	0	1.07e-11	44.64	0.00223828	2	1188.66	1.66558	19.6195	0
High	qYMEEENYDk	2	2	1	B4DZ87	N-Term(TMT6plex); K10(TMT6plex)	0	1.00672	2	9.3515	1.00538	2	0.664785	0.991848	2	3.59278	1.102	2	8.50331	0.77151	2	13.7193	0	2.624e-16	44.63	0.000563012	2	1806.86	0.0857375	33.331	0
High	sAEIDSDDTGGSAAQk	1	8	1	D3DRX6	N-Term(TMT6plex); K16(TMT6plex)	0	0.944514	1		1.08075	1		0.952579	1		1.10907	1		1.04081	1		0	2.624e-16	44.62	0.0020329	2	2010	0.672978	28.1864	0
High	gPGAGEGPGGAFAR	2	14	1	A9QQ22	N-Term(TMT6plex)	0	1.00356	2	2.99322	0.859745	2	1.297	1.08227	2	7.18164	0.995061	2	6.39364	0.826723	2	22.9852	0	2.312e-05	44.61	0.0011883	2	1429.74	-1.57902	28.2919	0
High	nLNNSNLFSPVNR	1	6	1	P52948	N-Term(TMT6plex)	0	0.85234	1		0.946367	1		1.1305	1		1.10855	1		0.594489	1		0	2.624e-16	44.6	0.0021255	2	1717.93	5.34629	40.8426	0
High	sGVSLAALk	7	6	3	P16403;P16402;P10412	N-Term(TMT6plex); K9(TMT6plex)	0																0	1.56e-10	44.58	0.00175214	2	1303.84	3.84105	42.2192	0
High	dNGVVPVVk	1	5	1	B4E266	N-Term(TMT6plex); K9(TMT6plex)	0	0.965918	1		1.12605	1		0.985105	1		0.925299	1		1.10599	1		0	1.34e-06	44.58	0.0016337	2	1384.86	4.59632	36.2134	0
High	sEPIPESNDGPVk	3	5	1	B3KQT9	N-Term(TMT6plex); K13(TMT6plex)	0	0.963743	3	8.25381	0.909624	3	7.22631	1.09062	3	3.7436	1.0108	3	9.30243	0.785091	3	12.417	0	7.328e-11	44.58	0.00253938	2	1826.99	1.10987	32.0261	0
High	hSDTDQQTR	2	2	1	A0A024RDI1	N-Term(TMT6plex)	0	1.20171	2	7.78408	0.888113	2	13.7379	0.922619	2	5.00668	1.04212	2	6.83528	0.937125	2	15.9459	0	1.224e-05	44.57	0.00475704	3	1316.64	3.20016	14.2378	0
High	iQVWHEEHR	7	2	1	P26038	N-Term(TMT6plex)	0	0.977438	7	3.10837	1.10028	7	5.6239	1.00811	7	0.949538	0.994496	7	3.96112	0.972036	7	27.6753	0	1.176e-07	44.57	0.00237765	3	1462.78	2.35708	30.8936	0
High	hFGAGGNQR	3	3	1	Q53FR4	N-Term(TMT6plex)	0	1.07512	3	3.77359	0.989391	3	16.3969	1.02564	3	0.925274	0.965385	3	7.57691	0.941422	3	19.0756	0	0.0008079	44.56	0.000624652	3	1172.61	-0.482111	20.0746	0
High	eVPAVPETLk	2	2	1	P18124	N-Term(TMT6plex); K10(TMT6plex)	0	0.899048	2	0.679589	0.957041	2	8.84959	1.04883	2	2.22009	1.06387	2	4.49161	1.00345	2	3.69512	0	0.0003034	44.56	0.00244437	2	1540.94	3.23554	41.1438	0
High	gTHDLWDSR	2	5	1	B4DUF1	N-Term(TMT6plex)	0	0.901051	2	2.50718	1.08341	2	1.47135	1.06131	2	1.56091	0.960404	2	10.4218	0.872361	2	11.41	0	1.363e-05	44.55	0.000750609	2	1315.66	3.30519	32.6575	0
High	tVNATGSSAAPGSSDkPSDPR	1	2	1	M0QY97	N-Term(TMT6plex); K16(TMT6plex)	0	0.924529	1		0.876723	1		0.956129	1		1.26984	1		1.17655	1		0	2.624e-16	44.54	0.00281248	3	2460.29	8.41042	27.4076	0
High	aEAGEAGQATAEAEcHR	1	4	1	B4DN81	N-Term(TMT6plex); C15(Carbamidomethyl)	0	1.02427	1		0.992465	1		1.03407	1		0.948737	1		0.869703	1		0	2.624e-16	44.53	0.000334752	3	1986.92	2.15743	25.1607	0
High	tNPTEPVGVVcR	2	2	1	A0A140VKC0	N-Term(TMT6plex); C11(Carbamidomethyl)	0	1.0213	2	0.272396	0.983801	2	0.888882	0.975859	2	1.39762	1.02699	2	1.04287	1.06252	2	2.52372	0	2.624e-16	44.47	0.00180423	2	1557.82	-1.16006	29.2788	0
High	cSQAVYAAEk	1	11	1	B4DY28	N-Term(TMT6plex); C1(Carbamidomethyl); K10(TMT6plex)	0	0.85441	1		1.28815	1		0.926439	1		0.90427	1		1.50726	1		0	2.624e-16	44.43	0.00231852	2	1584.85	2.14993	28.7528	0
High	hSETFTR	1	2	1	B4DN01	N-Term(TMT6plex)	0	1.27399	1		0.907335	1		0.914326	1		0.938386	1		0.97198	1		0	0.0008093	44.42	0.00144925	3	1106.58	3.87357	20.6357	0
High	dFVNYLVR	2	3	1	Q08211	N-Term(TMT6plex)	0	1.0355	2	4.46123	0.909172	2	8.4174	1.06184	2	0.548591	0.948672	2	8.30555	0.845197	2	15.482	0	1.315e-07	44.41	0.0027132	2	1254.71	7.17551	48.1236	0
High	mLScAGADR	4	10	1	F8W7C6	N-Term(TMT6plex); C4(Carbamidomethyl)	0	0.940311	4	0.860878	1.02011	4	2.49898	1.00404	4	4.78052	0.959042	4	4.15844	1.09337	4	7.02351	0	2.352e-10	44.39	0.000589542	2	1209.59	0.0307325	27.6046	0
High	qDIAFAYQR	5	16	1	P07355	N-Term(TMT6plex)	0	1.07233	5	3.88745	0.903225	5	9.55846	1.02479	5	5.61142	0.960358	5	5.74969	1.02447	5	5.58305	0	9.62e-11	44.38	0.00486582	2	1340.72	2.59318	37.4835	0
High	eFPGLAGVk	2	5	1	Q86UY0	N-Term(TMT6plex); K9(TMT6plex)	0	0.99955	2	4.2846	0.995846	2	14.3815	1.05853	2	0.192127	0.983894	2	3.8506	0.678296	2	40.0582	0	0.0004806	44.38	0.00302746	3	1375.85	7.61556	45.0405	0
High	kEGTGSTATSSSSTAGAAGk	4	12	1	A0A087WZK9	N-Term(TMT6plex); K1(TMT6plex); K20(TMT6plex)	0	0.965061	4	4.60363	1.13379	4	4.67957	0.947236	4	1.00291	1.05789	4	13.4498	1.03889	4	36.6119	0	2.624e-16	44.37	0.00288454	3	2443.33	2.38488	25.0104	1
High	vEQEQEAk	1	6	1	B7Z5P4	N-Term(TMT6plex); K8(TMT6plex)	0	0.951992	1		1.06785	1		0.955279	1		1.12776	1		0.984901	1		0	1.353e-09	44.36	0.00262186	2	1418.79	3.13745	22.8769	0
High	dLPLAQGIk	2	6	1	A0A1B0GV49	N-Term(TMT6plex); K9(TMT6plex)	0	0.938736	2	8.74409	1.03166	2	1.00749	1.03618	2	4.47611	0.999417	2	3.26568	0.921189	2	11.4085	0	6.339e-12	44.35	0.00157564	2	1412.89	3.51937	43.6542	0
High	gQVTSScSSQR	1	1	1	Q6PCE3	N-Term(TMT6plex); C7(Carbamidomethyl)	0	1.01513	1		0.949033	1		1.05032	1		0.957718	1		0.882024	1		0	1.385e-15	44.32	0.000815471	2	1425.7	2.37131	18.0404	0
High	aTQALVLAPTR	4	14	1	A8K7F6	N-Term(TMT6plex)	0	1.02112	4	3.11926	1.01949	4	5.70443	0.998184	4	2.15643	1.01214	4	5.34377	0.874793	4	12.5561	0	2.546e-15	44.31	0.00189418	2	1369.84	1.83493	36.4734	0
High	vEIIANDQGNR	14	42	4	E9PKE3;P11021;A0A1U9X7W4;P54652	N-Term(TMT6plex)	0																0	2.624e-16	44.31	0.00254287	2	1457.8	4.37481	34.5559	0
High	nADcSSGPGQR	1	2	1	Q9BSD7	N-Term(TMT6plex); C4(Carbamidomethyl)	0	1.13945	1		0.949763	1		0.958763	1		1.00264	1		0.905747	1		0	5.74e-11	44.3	0.000241498	2	1377.64	2.45757	16.1739	0
High	iAFGGHQR	5	6	1	Q6MZR8	N-Term(TMT6plex)	0	0.970479	5	1.35708	1.03059	5	7.20307	0.978657	5	3.95899	1.04249	5	3.16764	1.09224	5	9.34407	0	1.425e-05	44.27	0.00133183	3	1114.63	1.85982	29.4553	0
High	gDYPLEAVR	5	8	2	P14618;A0A024R5Z9	N-Term(TMT6plex)	0																0	2.332e-10	44.27	0.00205387	2	1248.68	0.214072	36.7357	0
High	eVcSEQAETGPcR	1	5	1	H7C0V9	N-Term(TMT6plex); C3(Carbamidomethyl); C12(Carbamidomethyl)	0	0.764067	1		0.828938	1		1.18855	1		0.982839	1		1.11333	1		0	4.137e-16	44.26	0.00014249	2	1751.79	0.161514	24.5692	0
High	qTTQDAPEEVR	2	3	1	Q9P013	N-Term(TMT6plex)	0	1.06126	2	4.83524	1.08028	2	3.40365	0.947162	2	6.94335	0.979225	2	5.3297	0.981076	2	1.33185	0	2.296e-07	44.25	0.0011012	2	1502.77	2.40018	21.8234	0
High	gELPDFQDGTk	3	17	1	D2CVN5	N-Term(TMT6plex); K11(TMT6plex)	0	1.03434	3	1.98433	0.83342	3	5.39684	1.04585	3	0.289023	0.99253	3	11.2934	0.901378	3	8.22241	0	1.272e-09	44.24	0.00222067	2	1664.89	3.18925	40.6634	0
High	dSAATTDEER	4	5	1	Q16531	N-Term(TMT6plex)	0	0.989478	4	9.45338	1.01336	4	12.1465	1.04303	4	1.96977	0.823274	4	8.20093	1.00722	4	10.5347	0	4.513e-14	44.23	0.000256749	2	1323.63	3.67604	17.5465	0
High	eAAAQQQAER	1	1	1	Q96BZ9	N-Term(TMT6plex)	0	1.02113	1		0.9064	1		1.01763	1		0.966255	1		1.13653	1		0	4.681e-11	44.23	0.00123277	2	1330.7	4.96753	18.5249	0
High	cGETGHVAINcSk	3	3	1	A0A0S2Z4Q3	N-Term(TMT6plex); C1(Carbamidomethyl); C11(Carbamidomethyl); K13(TMT6plex)	0	1.0167	3	0.7834	1.11686	3	1.94146	0.95859	3	4.76937	1.12356	3	2.59197	1.00413	3	1.69257	0	2.624e-16	44.23	0.00216915	2	1890.96	3.3078	26.4624	0
High	lcDFGLAR	2	32	3	Q7Z3H5;B4DHN0;A0A0B4J203	N-Term(TMT6plex); C2(Carbamidomethyl)	0																0	0.0008079	44.22	0.00194709	2	1180.64	1.69144	43.5749	0
High	dLTDYLMk	6	29	1	B4E335	N-Term(TMT6plex); K8(TMT6plex)	0	0.972599	6	8.97159	0.958402	6	9.07011	1.02599	6	1.54315	1.04765	6	11.2304	0.918358	6	7.02144	0	7.8e-06	44.22	0.00511844	2	1456.82	2.32291	49.3028	0
High	cTQDLGNSTk	2	2	1	Q9Y490	N-Term(TMT6plex); C1(Carbamidomethyl); K10(TMT6plex)	0	0.956631	2	0.353499	1.07511	2	0.573115	1.05157	2	2.92578	0.874711	2	7.58763	0.971855	2	5.41116	0	3.37e-16	44.17	0.00642571	2	1581.83	1.3225	25.0006	0
High	dHVFLcEGEEPk	1	6	1	A6NGP5	N-Term(TMT6plex); C6(Carbamidomethyl); K12(TMT6plex)	0	0.921918	1		1.00684	1		1.04105	1		1.01985	1		0.968945	1		0	8.179e-10	44.17	0.00196963	2	1917.98	2.76683	34.8937	0
High	aLGDLISATk	1	2	1	Q9Y490	N-Term(TMT6plex); K10(TMT6plex)	0	0.96404	1		0.786275	1		1.16791	1		0.990024	1		0.647559	1		0	3.579e-10	44.13	0.00301753	2	1446.9	3.44576	47.8628	0
High	qQNVQSASQDEk	1	3	1	Q2M389	N-Term(TMT6plex); K12(TMT6plex)	0	1.03622	1		1.14833	1		0.949358	1		1.01662	1		0.815714	1		0	4.722e-12	44.13	0.00190865	2	1819.96	0.698438	22.06	0
High	vQAAQSEAk	2	7	1	C9J406	N-Term(TMT6plex); K9(TMT6plex)	0	0.961555	2	2.86799	1.09888	2	13.5548	0.982981	2	1.52606	1.02737	2	5.16967	0.94022	2	3.71133	0	3.787e-11	44.11	0.00376118	2	1389.82	7.27777	25.5064	0
High	vELDNMPLR	3	6	1	A8K525	N-Term(TMT6plex)	0	0.987426	3	2.48689	0.937209	3	2.23275	1.02646	3	0.484461	1.01469	3	2.26025	0.955017	3	4.02349	0	1.029e-11	44.1	0.00235956	2	1315.72	0.252031	42.9188	0
High	iALTDNALIAR	1	4	1	P18124	N-Term(TMT6plex)	0	0.890883	1		1.11041	1		1.01646	1		1.04623	1		0.918173	1		0	2.624e-16	44.1	0.00166706	2	1399.85	3.83704	45.0663	0
High	qLADETLLk	2	4	1	P20700	N-Term(TMT6plex); K9(TMT6plex)	0	1.00221	2	1.64223	0.966189	2	11.7924	1.02623	2	4.51349	1.00475	2	4.15049	0.907139	2	3.21327	0	2.026e-10	44.06	0.00363	2	1488.91	2.56905	43.0188	0
High	eLPDSVPQEcTVR	1	2	1	Q9NZM1	N-Term(TMT6plex); C10(Carbamidomethyl)	0	0.904485	1		1.31947	1		0.948666	1		0.947003	1		1.03148	1		0	7.197e-05	44.06	0.00122309	2	1758.89	0.494111	34.6588	0
High	eEILAQAk	4	3	1	P35579	N-Term(TMT6plex); K8(TMT6plex)	0	0.967193	4	1.70561	0.981943	4	7.00715	1.01436	4	3.72501	1.04245	4	2.46368	0.957241	4	4.38145	0	9.302e-06	44.05	0.00515747	2	1359.83	4.33935	35.747	0
High	rAGGEPSVESGR	1	3	1	A0A1C7CYX9	N-Term(TMT6plex)	0	0.986671	1		1.06599	1		0.964684	1		0.938004	1		1.26779	1		0	3.922e-16	44.05	0.00156436	3	1430.76	2.80482	19.112	1
High	vGEFSGANk	7	1	1	P10599	N-Term(TMT6plex); K9(TMT6plex)	0	1.08306	7	7.50496	0.989413	7	7.85535	1.01309	7	1.44032	0.961759	7	9.25076	0.736017	7	22.0603	0	6.016e-10	44.01	0.00252614	2	1366.78	2.75668	33.3428	0
High	gcDVVVIPAGVPR	2	4	1	Q75MT9	N-Term(TMT6plex); C2(Carbamidomethyl)	0	1.06207	2	9.78945	0.913218	2	3.65602	1.03158	2	2.31221	1.01757	2	5.88367	0.76056	2	18.5473	0	1.367e-10	44.01	0.00285382	2	1567.89	2.73314	42.017	0
High	aEAESMYQIk	2	3	1	P05787	N-Term(TMT6plex); K10(TMT6plex)	0	1.01775	2	0.922745	0.998892	2	2.87325	0.994537	2	2.05636	1.03247	2	3.96995	0.912849	2	1.056	0	2.624e-16	43.97	0.00316083	2	1627.88	4.36106	38.3526	0
High	sTNSSDVSAk	1	5	1	A8KAE0	N-Term(TMT6plex); K10(TMT6plex)	0	0.880821	1		1.10446	1		0.988222	1		1.00884	1		1.22424	1		0	3.759e-16	43.96	0.00236052	2	1453.79	3.4903	21.4708	0
High	nSLPDTVQIR	4	2	1	P56537	N-Term(TMT6plex)	0	1.0094	4	0.972435	0.912457	4	2.76085	1.0311	4	2.3848	1.06449	4	7.74593	0.851205	4	6.55066	0	0.001845	43.95	0.00278479	2	1371.78	-1.63736	35.6642	0
High	kETTSGTSTEPVk	2	2	1	Q9NYV4	N-Term(TMT6plex); K1(TMT6plex); K13(TMT6plex)	0	0.984804	2	15.4863	0.851629	2	18.3908	1.04581	2	0.456443	1.07344	2	9.53972	0.92202	2	7.08472	0	2.624e-16	43.95	0.00534406	3	2052.19	3.57681	27.3444	1
High	aQAQAAAEk	1	1	1	Q15149	N-Term(TMT6plex); K9(TMT6plex)	0	0.937384	1		1.1211	1		0.991819	1		1.06873	1		0.831685	1		0	3.151e-12	43.94	0.00291432	2	1345.79	2.501	21.3398	0
High	aDQVDTQQLMR	1	2	1	A8K9B9	N-Term(TMT6plex)	0	0.945981	1		0.967582	1		1.03402	1		1.00765	1		1.05027	1		0	2.124e-14	43.94	0.00205254	2	1533.8	5.67085	33.0352	0
High	rAEFTVETR	2	7	1	Q5HY54	N-Term(TMT6plex)	0	0.920136	2	9.51047	1.18172	2	10.4004	0.969673	2	0.145934	0.962895	2	1.65535	1.12052	2	3.45392	0	3.639e-14	43.92	0.00298657	3	1337.74	2.91155	29.1444	1
High	eTDSSSASAATPSk	2	5	1	A6NJA2	N-Term(TMT6plex); K14(TMT6plex)	0	0.896107	2	7.30347	0.932087	2	0.940685	1.04954	2	3.90439	1.07198	2	6.54058	1.04222	2	11.5357	0	2.624e-16	43.92	0.00223638	2	1796.93	3.48612	24.9132	0
High	sGYLLPDTk	3	5	1	Q5CAQ5	N-Term(TMT6plex); K9(TMT6plex)	0	0.92544	3	10.8303	0.976413	3	2.99544	1.10521	3	9.45717	0.914152	3	3.44057	0.832455	3	1.75737	0	8.37e-10	43.9	0.00319386	2	1451.86	4.34761	40.2635	0
High	lTSEPQPQR	1	1	1	P61106	N-Term(TMT6plex)	0	0.981878	1		1.04442	1		1.06105	1		0.927306	1		0.780718	1		0	0.0003865	43.88	0.00193171	2	1284.72	3.9049	23.4608	0
High	tDQDEEHcR	7	5	1	Q16186	N-Term(TMT6plex); C8(Carbamidomethyl)	0	1.01408	7	14.0693	0.914282	7	16.1599	1.03123	7	13.5475	1.05943	7	13.7137	0.934087	7	15.0838	0	5.353e-08	43.87	7.79388e-05	3	1418.62	5.16828	15.9091	0
High	eGLQNMEAR	3	4	1	A8K690	N-Term(TMT6plex)	0	1.09994	3	1.50716	0.90473	3	5.14932	1.02265	3	0.495243	0.991159	3	4.91566	0.825162	3	0.351143	0	1.513e-09	43.84	0.0013486	2	1276.66	2.59553	27.7222	0
High	tNIIPVIEDAR	6	8	1	M0R0P1	N-Term(TMT6plex)	0	0.97858	3	2.05502	1.07773	3	2.09691	0.971117	3	2.60431	1.01636	3	2.64487	0.999177	3	9.17213	0	0.0004365	43.83	0.00250263	2	1469.86	3.5802	45.9385	0
High	hTNYTMEHIR	4	24	2	P12814;O43707	N-Term(TMT6plex)	0																0	2.624e-16	43.82	0.00142329	3	1530.77	2.375	24.7806	0
High	cVVVGDGAVGk	4	21	4	P60953;P84095;P60763;P15153	N-Term(TMT6plex); C1(Carbamidomethyl); K11(TMT6plex)	0																0	1.808e-15	43.8	0.00343917	3	1518.88	2.69553	34.6579	0
High	tLLGDGPVVTDPk	1	6	1	B2R4F3	N-Term(TMT6plex); K13(TMT6plex)	0	1.17996	1		0.839812	1		1.02304	1		0.925891	1		0.821033	1		0	8.781e-09	43.8	0.00243452	2	1770.05	4.6399	43.5241	0
High	tTAAFQQGk	3	4	1	Q5TAL2	N-Term(TMT6plex); K9(TMT6plex)	0	0.895756	3	0.603453	1.19486	3	0.290717	0.974343	3	0.907074	0.933156	3	3.31152	1.19195	3	8.92651	0	3.213e-11	43.79	0.00286005	2	1409.83	7.29439	28.0074	0
High	gPAGNNDcR	2	7	1	Q07955	N-Term(TMT6plex); C8(Carbamidomethyl)	0	1.02615	2	2.32957	1.02497	2	12.1686	0.95978	2	2.15133	0.976127	2	1.61212	1.15944	2	4.00601	0	0.0006888	43.78	0.000188457	2	1189.56	2.74191	16.108	0
High	gSAITGPVAk	4	3	1	Q9BTQ7	N-Term(TMT6plex); K10(TMT6plex)	0	0.960512	4	1.36149	1.06422	4	1.66054	0.946264	4	2.38367	0.996177	4	3.65692	1.30993	4	4.52169	0	2.086e-11	43.76	0.00293878	2	1358.85	4.25355	31.6196	0
High	rPAEAEAHR	1	6	1	K7EKW9	N-Term(TMT6plex)	0	0.969833	1		1.06261	1		0.948359	1		1.03882	1		1.19027	1		0	3.049e-11	43.75	0.00284856	3	1265.7	3.61985	15.7399	0
High	sGGGYGGDR	6	4	1	B4E312	N-Term(TMT6plex)	0	0.962636	6	11.7762	0.991155	6	9.35784	1.00496	6	4.16098	1.006	6	3.21001	1.09342	6	11.8599	0	9.131e-06	43.73	0.000423643	2	1054.51	1.94792	17.0558	0
High	aYTGFSSNSER	3	4	1	B4DDC8	N-Term(TMT6plex)	0	1.10667	3	3.48134	0.995044	3	6.48557	0.971885	3	4.52729	1.02995	3	2.31404	0.865705	3	15.0661	0	3.195e-06	43.73	0.000455416	2	1447.71	3.66884	30.3904	0
High	rGDTYELQVR	4	4	1	Q96SP2	N-Term(TMT6plex)	0	1.02605	4	3.28755	0.909936	4	12.7906	1.00124	4	2.73977	1.08963	4	14.4409	1.06521	3	16.6021	0	2.624e-16	43.72	0.00549245	3	1465.8	2.09043	30.7591	1
High	eAENPEGEEk	3	5	1	B2RDE8	N-Term(TMT6plex); K10(TMT6plex)	0	1.04823	3	2.95528	0.726772	3	4.60068	1.18186	3	4.25114	0.947363	3	2.25021	0.604155	3	39.7644	0	3.486e-09	43.7	0.00394586	2	1589.81	0.685074	25.0113	0
High	lLEGEESR	10	22	4	P08729;P05787;B3KY79;P08670	N-Term(TMT6plex)	0																0	9.959e-05	43.69	0.00197534	2	1161.63	2.47029	33.1104	0
High	iTPSYVAFTPEGER	2	2	1	P11021	N-Term(TMT6plex)	0	0.862266	2	3.4027	0.758736	2	31.3075	1.20737	2	17.8515	0.879808	2	28.408	0.950375	2	6.40239	0	3.651e-14	43.68	0.00237202	2	1795.95	4.73189	44.4515	0
High	tAGPIASAQk	2	5	1	P27816	N-Term(TMT6plex); K10(TMT6plex)	0	0.771421	2	15.344	1.05378	2	14.7746	1.17267	2	18.5464	0.859883	2	10.7059	0.84263	2	39.5178	0	2.624e-16	43.67	0.00315924	2	1401.85	4.41951	28.8534	0
High	sTVAQLVk	2	2	1	P25705	N-Term(TMT6plex); K8(TMT6plex)	0	1.01156	2	0.534906	0.965536	2	3.06847	1.02125	2	1.78203	1.04322	2	3.18667	0.821606	2	14.2833	0	0.0001569	43.66	0.00226026	2	1303.84	3.00611	37.3776	0
High	eAFNMIDQNR	3	9	1	P19105	N-Term(TMT6plex)	0	1.01985	3	0.572508	0.867616	3	1.29601	1.06678	3	0.119168	0.989489	3	5.92397	0.976692	3	7.50378	0	2.624e-16	43.66	0.000979448	2	1466.73	1.50247	38.8153	0
High	lGDQGPPEEAEDR	1	3	1	Q96N83	N-Term(TMT6plex)	0	0.95492	1		0.84624	1		1.20568	1		0.808656	1		0.744067	1		0	1.094e-10	43.64	0.00111156	2	1641.8	2.05282	29.2013	0
High	eSTNSMETR	2	4	1	Q6FH24	N-Term(TMT6plex)	0	1.04169	2	5.93068	0.91488	2	0.0612274	1.06595	2	3.9665	0.932751	2	2.32066	0.829434	2	12.0002	0	2.189e-08	43.62	0.00119708	2	1283.61	3.20811	18.7327	0
High	sSGNAATSGNAATk	1	8	1	G3XAH6	N-Term(TMT6plex); K14(TMT6plex)	0	1.10893	1		1.05064	1		1.01302	1		0.820849	1		0.881381	1		0	6.276e-16	43.62	0.0031502	2	1694.92	6.26051	22.1339	0
High	aTFDAISk	7	9	1	P15880	N-Term(TMT6plex); K8(TMT6plex)	0	1.06294	7	3.10504	0.996502	7	1.50871	1.04013	7	1.19514	0.960929	7	4.63686	0.807387	7	21.9214	0	0.0006339	43.58	0.0027452	2	1310.79	10.3959	38.5029	0
High	tASDQATTAR	1	8	1	B4E1E4	N-Term(TMT6plex)	0	0.973086	1		0.939374	1		1.02952	1		1.05979	1		0.927531	1		0	2.624e-16	43.54	0.00220188	2	1250.66	2.93046	17.8705	0
High	eNSEGAGAk	2	1	1	Q9UHV9	N-Term(TMT6plex); K9(TMT6plex)	0	0.998509	2	2.25043	0.876702	2	4.12072	1.05422	2	3.85664	1.05465	2	2.97193	0.840584	2	19.0985	0	9.189e-11	43.53	0.00271267	2	1320.72	2.19908	18.9303	0
High	eLVDDSVNNVR	1	6	1	C9J0F2	N-Term(TMT6plex)	0	1.06275	1		0.890567	1		1.03547	1		1.02777	1		0.779998	1		0	8.522e-14	43.53	0.00224688	2	1488.79	5.38248	33.5441	0
High	hFVALSTNTTk	4	9	1	K7EQ48	N-Term(TMT6plex); K11(TMT6plex)	0	1.01429	4	2.27252	0.962183	4	2.83775	1.03097	4	3.45963	0.982542	4	2.80686	0.895836	4	12.5206	0	2.03e-14	43.52	0.00506213	2	1676.98	2.80492	31.6291	0
High	lQAEAPHIVVGTPGR	1	4	1	E7EQG2	N-Term(TMT6plex)	0	0.844304	1		1.08331	1		0.998405	1		0.845271	1		1.72383	1		0	2.624e-16	43.52	0.00384161	3	1774.02	3.2712	38.5349	0
High	fDVPGDENAEMDAR	2	4	1	A4QPB0	N-Term(TMT6plex)	0	1.04133	2	1.94271	1.01265	2	0.780243	1.02565	2	2.1561	0.906133	2	0.154718	0.916141	2	4.71876	0	0.0004985	43.5	0.000243443	2	1794.82	1.22684	39.7033	0
High	sMVEEGTGLR	2	3	1	Q15149	N-Term(TMT6plex)	0	0.94819	2	3.83903	1.03742	2	7.19225	0.991179	2	6.06805	1.06701	2	2.31743	0.98795	2	0.733156	0	1.033e-11	43.49	0.00199456	2	1307.69	2.09462	31.213	0
High	iDTIEIITDR	3	4	1	P22626	N-Term(TMT6plex)	0	0.881378	3	1.3875	1.02072	3	5.24629	1.06827	3	9.7883	1.09566	3	11.4807	0.928731	3	3.96258	0	2.823e-08	43.49	0.00379213	3	1417.82	3.70107	48.7354	0
High	mINTDLSR	1	5	1	P36578	N-Term(TMT6plex)	0	0.886121	1		1.07376	1		1.03666	1		0.97398	1		1.06962	1		0	0.0004958	43.45	0.00246939	2	1178.64	1.39816	33.5	0
High	aLEQALEk	2	6	1	P15144	N-Term(TMT6plex); K8(TMT6plex)	0	0.952886	2	2.62743	1.02766	2	4.4804	1.02139	2	0.651762	0.992007	2	1.57129	0.999096	2	2.54475	0	3.201e-07	43.42	0.00603997	2	1359.83	2.1849	40.2627	0
High	aGLQVYNk	4	3	1	E9PNW4	N-Term(TMT6plex); K8(TMT6plex)	0	1.01473	4	1.34084	0.932049	4	2.04514	0.985223	4	2.94495	1.05869	4	2.1804	1.05416	4	3.39175	0	8.051e-07	43.41	0.00378967	2	1350.82	3.64246	33.4808	0
High	iNISEGNcPER	6	14	2	Q15365;F8VZX2	N-Term(TMT6plex); C8(Carbamidomethyl)	0																0	6.357e-16	43.38	0.00118243	2	1517.76	-0.344859	29.8151	0
High	lVLVGDGGTGk	6	6	1	P62826	N-Term(TMT6plex); K11(TMT6plex)	0	1.01025	5	2.0585	0.98158	5	5.56166	0.963456	5	2.08808	1.04854	5	2.17872	1.02808	5	2.79119	0	8.721e-13	43.36	0.00325921	2	1473.91	5.25644	42.3482	0
High	qAGAEALSQAVAR	2	3	1	E1NZA1	N-Term(TMT6plex)	0	0.936967	2	0.119098	1.13681	2	3.71022	0.964689	2	2.62121	1.09097	2	1.45829	0.904741	2	2.21608	0	1.806e-14	43.36	0.00261567	2	1500.82	-8.17742	33.7986	0
High	kQNDVFGEAEQ	3	3	1	B4DHX4	N-Term(TMT6plex); K1(TMT6plex)	0	1.09746	3	0.403461	0.944259	3	7.49716	0.998869	3	8.79045	0.974654	3	4.43822	1.03706	3	4.97627	0	1.356e-07	43.36	0.00263874	2	1722.91	2.94806	32.8335	1
High	sVVDFIQk	1	3	1	Q9UI42	N-Term(TMT6plex); K8(TMT6plex)	0	1.01458	1		1.02825	1		0.999302	1		0.924612	1		1.08549	1		0	4.402e-05	43.33	0.00375793	2	1393.85	1.00881	46.1	0
High	ySNENLDLAR	1	10	1	K7EJE8	N-Term(TMT6plex)	0	1.00336	1		0.956604	1		1.01251	1		1.03052	1		0.957805	1		0	7.012e-12	43.32	0.00275394	2	1423.74	2.69257	33.2098	0
High	kDPSLPAASSSSSSSk	2	8	1	A0A024R2M8	N-Term(TMT6plex); K1(TMT6plex); K16(TMT6plex)	0	1.04692	2	9.11166	1.04141	2	4.06128	0.968262	2	3.64178	0.859705	2	7.54074	1.27161	2	11.3384	0	2.624e-16	43.32	0.00369443	3	2223.25	2.41955	30.873	1
High	dTNFGTNcIcR	1	2	1	P41223	N-Term(TMT6plex); C8(Carbamidomethyl); C10(Carbamidomethyl)	0	1.08648	1		1.13755	1		0.887727	1		0.995614	1		1.09196	1		0	4.903e-16	43.31	0.000319662	2	1586.73	4.65253	31.2932	0
High	sEVAAENHLR	2	1	1	Q14554	N-Term(TMT6plex)	0	0.985758	2	10.2762	0.929484	2	10.3976	0.997578	2	3.30855	1.05072	2	3.33487	1.10034	2	15.0891	0	1.102e-08	43.3	0.0021165	3	1354.73	0.249259	23.2144	0
High	eVTNASAAGNk	1	5	1	B4DYZ7	N-Term(TMT6plex); K11(TMT6plex)	0	0.944411	1		1.144	1		0.967998	1		1.00142	1		1.05823	1		0	2.624e-16	43.3	0.00402486	2	1519.84	-2.66709	25.3945	0
High	eDITQSAQHALR	3	7	2	Q12906;F4ZW66	N-Term(TMT6plex)	0																0	2.624e-16	43.28	0.0103048	2	1597.85	2.17269	30.6965	0
High	vAGQDGSVVQFk	3	5	1	P61956	N-Term(TMT6plex); K12(TMT6plex)	0	1.01419	3	7.18252	0.862309	3	0.108078	1.04879	3	1.00359	1.00928	3	1.23917	0.900032	3	5.88885	0	2.624e-16	43.28	0.0041985	2	1692.98	4.68567	39.5071	0
High	vSEEHDVLR	3	4	2	E7EVW7;B4DQ92	N-Term(TMT6plex)	0																0	0.0002163	43.27	0.00212411	3	1312.71	2.70621	28.3962	0
High	dISTTLNADEAVAR	1	12	2	A0A024RDQ0;B4DXT2	N-Term(TMT6plex)	0																0	1.627e-12	43.26	0.00262703	2	1704.9	2.01696	38.3431	0
High	iYVGNLPTDVR	1	5	1	Q13242	N-Term(TMT6plex)	0	0.911688	1		0.86719	1		1.1525	1		0.924844	1		0.88358	1		0	6.57e-05	43.23	0.00399519	2	1475.85	6.18526	43.8296	0
High	eLLLQPVTISR	2	6	1	P59998	N-Term(TMT6plex)	0	0.916858	2	1.76929	0.830526	2	15.6228	1.08226	2	1.76774	1.08507	2	7.15497	0.976661	2	5.55755	0	1.261e-06	43.23	0.00242896	2	1497.92	1.11441	47.6143	0
High	sGEGEVSGLmR	1	3	1	B2R8R5	N-Term(TMT6plex); M10(Oxidation)	0	0.997835	1		1.02148	1		0.981716	1		1.04059	1		0.987049	1		0	5.913e-12	43.22	0.00120061	2	1366.69	2.00231	24.9225	0
High	emNPALGIDcLHk	1	13	1	Q9BU08	N-Term(TMT6plex); M2(Oxidation); C10(Carbamidomethyl); K13(TMT6plex)	0	0.911473	1		1.16086	1		1.03058	1		0.973214	1		0.821148	1		0	2.624e-16	43.22	0.00432599	3	1972.05	3.87014	39.8819	0
High	aAGAGAAk	2	2	1	P16401	N-Term(TMT6plex); K8(TMT6plex)	0	0.808879	2	11.5372	1.26744	2	9.14711	0.958308	2	1.53183	0.992189	2	1.78434	1.29334	2	0.11571	0	0.0007474	43.19	0.00549055	2	1074.67	3.47151	22.152	0
High	fFQEENTEk	3	2	1	O00232	N-Term(TMT6plex); K9(TMT6plex)	0	0.925973	3	0.340415	0.989548	3	0.0665098	1.06487	3	7.41121	0.935642	3	0.390194	0.844081	3	20.2337	0	7.264e-14	43.18	0.00238496	2	1629.86	6.49098	40.0524	0
High	qMNPHIR	1	3	1	P22314	N-Term(TMT6plex)	0	1.08372	1		1.11347	1		0.868002	1		0.856513	1		1.60635	1		0	0.001179	43.15	0.00264842	3	1124.62	3.02075	24.3062	0
High	gLQTSQDAR	5	3	1	Q53G71	N-Term(TMT6plex)	0	0.97002	5	1.349	0.94076	5	2.58919	1.06845	5	1.58345	0.946096	5	5.82767	0.747358	5	21.325	0	7.895e-05	43.15	0.00300671	2	1204.65	2.01812	20.5429	0
High	qQALTVSTDPEHR	1	1	1	P35606	N-Term(TMT6plex)	0	0.894958	1		0.823355	1		1.19327	1		0.936143	1		0.769549	1		0	2.624e-16	43.15	0.00249833	3	1710.9	0.266486	29.3202	0
High	yHTVNGHNcEVR	4	11	1	F8W6I7	N-Term(TMT6plex); C9(Carbamidomethyl)	0	0.963662	4	7.30929	1.10099	4	8.77936	0.94785	4	1.59299	1.22585	4	6.168	0.877677	4	8.62836	0	2.624e-16	43.15	0.00116928	3	1714.83	3.71436	19.8071	0
High	vVcDENGSk	2	12	2	A0A024R9E2;Q6IQ30	N-Term(TMT6plex); C3(Carbamidomethyl); K9(TMT6plex)	0																0	1.848e-13	43.14	0.0026885	2	1465.78	3.65957	26.7672	0
High	kGPGPGGGVSGGk	1	2	1	A0A0C4DG34	N-Term(TMT6plex); K1(TMT6plex); K13(TMT6plex)	0	0.901597	1		1.07147	1		1.03024	1		0.945808	1		1.12855	1		0	2.624e-16	43.14	0.00242402	3	1742.06	3.1023	27.031	1
High	vVTDTDETELAR	4	1	1	P05198	N-Term(TMT6plex)	0	1.03516	4	2.78856	1.03483	4	5.1539	0.958511	4	4.22481	1.04837	4	8.87979	0.988278	4	6.95454	0	2.624e-16	43.11	0.0130886	2	1577.82	-0.537899	33.5682	0
High	gEGGILINSQGER	2	7	1	D6RFM5	N-Term(TMT6plex)	0	0.904695	2	8.48089	1.14507	2	5.59213	1.01861	2	0.516087	0.970061	2	11.1089	0.943341	2	12.2449	0	2.624e-16	43.09	0.00282272	2	1558.84	3.17686	31.9556	0
High	imNVIGEPIDER	1	4	1	Q0QEN7	N-Term(TMT6plex); M2(Oxidation)	0	0.997984	1		0.964716	1		1.04755	1		1.02966	1		0.748737	1		0	0.0001061	43.09	0.0161754	2	1630.88	6.64737	41.2739	0
High	tPASPVVHIR	1	6	1	B2R959	N-Term(TMT6plex)	0	1.12409	1		0.889088	1		0.996729	1		0.963015	1		0.964152	1		0	1.425e-12	43.08	0.00366077	3	1305.79	1.92291	27.1876	0
High	dAGQISGLNVLR	1	6	1	B7Z4V2	N-Term(TMT6plex)	0	0.9981	1		0.869225	1		1.04851	1		0.960301	1		1.12871	1		0	7.677e-12	43.07	0.00342756	3	1471.85	3.19915	42.1125	0
High	tSSVSNPQDSVGSPcSR	1	7	1	B3KVL0	N-Term(TMT6plex); C15(Carbamidomethyl)	0	0.921187	1		0.819282	1		1.10716	1		1.13194	1		0.742072	1		0	4.233e-16	43.03	0.00101041	2	1993.95	1.36312	26.5334	0
High	dLcGIVASk	2	3	1	A0A024RC87	N-Term(TMT6plex); C3(Carbamidomethyl); K9(TMT6plex)	0	0.95736	2	2.46114	0.958202	2	3.37519	1.05821	2	2.15148	1.03382	2	1.59604	0.82355	2	6.87212	0	1.985e-08	43.01	0.00444031	2	1420.83	1.42716	41.1791	0
High	aAFVSEQQQk	1	4	1	B4E0H8	N-Term(TMT6plex); K10(TMT6plex)	0	1.08091	1		1.0484	1		0.946684	1		0.960934	1		1.04562	1		0	3.565e-16	43.01	0.0114783	2	1593.9	-2.94371	30.3999	0
High	sPEQQLSATQk	2	7	1	P52294	N-Term(TMT6plex); K11(TMT6plex)	0	1.06189	2	1.92747	0.989711	2	4.8869	0.957356	2	0.23146	0.997074	2	10.3221	1.08683	2	7.09601	0	1.386e-09	43	0.00468109	2	1674.95	3.69255	29.0079	0
High	qITQSALLAEAR	1	1	1	P78527	N-Term(TMT6plex)	0	0.984589	1		0.950731	1		1.00562	1		1.04059	1		1.05183	1		0	2.624e-16	42.99	0.00342346	2	1529.89	4.94829	39.8623	0
High	vMIYQDEVk	1	4	1	B3KRY5	N-Term(TMT6plex); K9(TMT6plex)	0	1.01784	1		0.984095	1		1.02347	1		0.986324	1		0.884874	1		0	1.089e-15	42.99	0.00366208	2	1582.9	3.38802	41.9161	0
High	iEGDPQGVQQAk	2	6	1	A0A024R4E5	N-Term(TMT6plex); K12(TMT6plex)	0	0.903843	2	19.0168	1.07675	2	13.422	1.02549	2	1.90481	0.945676	2	6.10004	1.0865	2	24.1469	0	4.799e-07	42.97	0.00357553	2	1727.98	5.43988	30.8668	0
High	aFLIEEQk	5	2	1	P49207	N-Term(TMT6plex); K8(TMT6plex)	0	0.926117	5	4.60285	1.10198	5	4.13359	0.941973	5	4.17357	1.00927	5	3.99323	1.18652	5	3.69601	0	2.628e-06	42.96	0.00443355	2	1435.86	5.52	43.5618	0
High	lGVIEDHSNR	7	6	1	Q5CAQ5	N-Term(TMT6plex)	0	0.946701	7	3.34779	0.992916	7	8.87473	0.942549	7	13.0932	1.1012	7	23.4103	0.993427	7	17.7618	0	2.788e-09	42.93	0.00287772	3	1368.75	2.03442	32.3772	0
High	tIDDLEEk	3	4	1	P67936	N-Term(TMT6plex); K8(TMT6plex)	0	1.04407	3	4.55578	0.844059	3	4.25707	1.09571	3	1.70317	1.02549	3	2.00934	0.625331	3	7.59091	0	0.000617	42.91	0.00418044	2	1420.79	0.279851	37.3564	0
High	vIDDTNITR	3	4	1	P05783	N-Term(TMT6plex)	0	0.978385	3	0.70044	1.0579	3	3.67025	0.941155	3	0.490762	1.02901	3	11.1942	0.999438	3	15.3172	0	0.0001455	42.9	0.00361054	2	1275.71	-1.74152	32.0431	0
High	vVLEHEEVR	2	3	1	Q9Y678	N-Term(TMT6plex)	0	0.968537	2	0.539768	1.06293	2	6.5311	1.00842	2	1.4739	0.980646	2	10.1486	0.96353	2	0.419672	0	0.0002059	42.9	0.00408494	3	1338.76	1.91848	27.4116	0
High	cDEPLSILVR	2	3	1	A0A096LNZ9	N-Term(TMT6plex); C1(Carbamidomethyl)	0	1.01476	2	0.882694	0.903084	2	15.1897	1.02334	2	0.294323	1.1163	2	12.7328	0.753655	2	1.1741	0	5.12e-14	42.89	0.00272957	2	1430.79	2.47131	47.8119	0
High	nDNDTFTVk	5	7	2	Q5HY54;Q14315	N-Term(TMT6plex); K9(TMT6plex)	0																0	1.505e-07	42.89	0.00285294	2	1511.81	1.02267	33.9157	0
High	vLPAHDASk	4	2	1	Q14315	N-Term(TMT6plex); K9(TMT6plex)	0	1.10888	4	3.87068	1.01973	4	3.74439	0.892466	4	4.54762	1.11826	4	13.2088	0.920757	4	2.09619	0	1.572e-08	42.85	0.00286637	2	1395.84	3.61556	27.2717	0
High	sHEANSNAVR	3	3	1	Q6NUR1	N-Term(TMT6plex)	0	0.97994	3	7.53846	0.95487	3	3.05329	0.990009	3	0.458454	1.07498	3	3.46969	0.770457	3	6.14078	0	0.0002243	42.82	0.00129815	2	1313.68	5.27192	15.5493	0
High	qMTEAIGPSTIR	2	5	1	X5D7K9	N-Term(TMT6plex)	0	0.966978	2	7.39867	1.06227	2	1.65977	1.0275	2	0.564651	0.965297	2	6.54658	0.893888	2	1.57377	0	1.777e-12	42.82	0.00282094	2	1532.84	3.60234	35.2543	0
High	gSAPPGPVPEGSIR	4	2	1	B2R983	N-Term(TMT6plex)	0	1.00719	4	7.03321	0.979101	4	0.745158	1.0437	4	3.7701	0.967518	4	4.4245	0.864958	4	10.7024	0	2.37e-06	42.82	0.00415566	2	1549.86	3.6437	30.4048	0
High	lQDEIQNmk	2	5	1	P08670	N-Term(TMT6plex); M8(Oxidation); K9(TMT6plex)	0	1.08003	2	7.61564	0.854047	2	1.02642	1.06511	2	4.52322	0.985386	2	2.24114	0.721272	2	2.6288	0	1.323e-08	42.81	0.00368091	2	1592.87	1.68815	34.0329	0
High	qEESEQIk	3	2	2	P08729;B3KY79	N-Term(TMT6plex); K8(TMT6plex)	0																0	5.879e-10	42.8	0.00410399	2	1448.8	2.69268	26.2222	0
High	nSEPEEVIPSR	3	1	1	P54577	N-Term(TMT6plex)	0	0.926945	3	0.517915	0.978944	3	8.33612	0.978781	3	1.19257	1.09872	3	1.05624	0.97495	3	2.00498	0	0.0005948	42.79	0.00558104	2	1485.78	3.19916	28.8329	0
High	aEGAQNQGk	5	4	1	A7BI36	N-Term(TMT6plex); K9(TMT6plex)	0	0.805361	5	2.22972	1.24937	5	3.71358	1.00348	5	1.80377	0.959827	5	0.981327	1.18566	5	15.8713	0	1.538e-11	42.78	0.00362734	2	1360.76	2.63621	18.4331	0
High	lQSIGTENTEENRR	9	7	1	P04075	N-Term(TMT6plex)	0	1.05359	9	8.47041	0.94949	9	12.3056	1.01577	9	4.29739	1.03541	9	3.62726	0.803343	7	17.3139	0	2.624e-16	42.78	0.00244371	3	1875.98	1.95736	28.5707	1
High	qAFPNTNR	3	1	1	P26641	N-Term(TMT6plex)	0	0.998169	3	7.71183	0.964554	3	3.25388	0.986866	3	4.14294	1.01259	3	8.80364	0.988319	3	15.1225	0	0.0008079	42.77	0.00272149	2	1176.63	2.01239	24.6192	0
High	eTMQSLNDR	3	7	1	P05783	N-Term(TMT6plex)	0	0.994257	3	2.13512	0.982599	3	11.9798	0.980441	3	0.162511	0.97049	3	12.8517	0.928662	3	2.091	0	2.09e-09	42.77	0.00256032	2	1322.66	3.1688	26.1279	0
High	aLMDEVVk	6	5	1	P00558	N-Term(TMT6plex); K8(TMT6plex)	0	0.97805	6	6.24696	0.938665	6	6.84983	1.03653	6	4.43866	1.02821	6	2.16808	0.888639	6	5.79328	0	8.334e-07	42.75	0.00428689	2	1362.81	2.54838	43.425	0
High	aLVAYYQk	1	5	1	M0R210	N-Term(TMT6plex); K8(TMT6plex)	0	1.00343	1		0.811636	1		1.03245	1		1.10473	1		0.996958	1		0	4.522e-08	42.74	0.00269247	2	1413.86	3.20035	40.6818	0
High	aQYEDIAQk	3	7	1	H6VRF8	N-Term(TMT6plex); K9(TMT6plex)	0	0.7347	3	12.6614	1.19934	3	10.9364	0.722755	3	13.1444	1.3309	3	0.219747	2.32737	3	13.6851	0	2.877e-11	42.74	0.00414512	2	1523.85	1.01259	33.162	0
High	qSSEAEIQAk	3	1	1	Q15149	N-Term(TMT6plex); K10(TMT6plex)	0	0.999392	3	3.28034	0.972295	3	1.70696	1.01915	3	1.71218	1.01132	3	2.96406	1.01403	3	0.85948	0	9.306e-16	42.73	0.00470935	2	1548.87	2.07858	27.6557	0
High	qPGANGEGEEEAR	2	3	1	Q9P2R3	N-Term(TMT6plex)	0	0.894235	2	13.6284	1.06423	2	8.83845	1.0699	2	4.48546	0.975417	2	15.8345	0.808503	2	33.8116	0	8.325e-07	42.73	0.000557335	2	1572.75	2.52412	19.1946	0
High	aLQAQEIEcR	1	3	1	Q8NBJ5	N-Term(TMT6plex); C9(Carbamidomethyl)	0	1.00675	1		1.09375	1		0.929663	1		0.975795	1		1.25643	1		0	2.624e-16	42.71	0.00256914	2	1446.77	5.96464	30.184	0
High	lHGLDEEAEQk	1	5	1	A0A024R7U6	N-Term(TMT6plex); K11(TMT6plex)	0	0.921521	1		1.05612	1		1.0326	1		0.969914	1		1.02569	1		0	2.624e-16	42.71	0.00340767	2	1726.94	1.5692	30.9648	0
High	vNVGAGSHPNk	4	6	1	Q5HY54	N-Term(TMT6plex); K11(TMT6plex)	0	0.977404	4	1.34943	0.964663	4	1.63477	1.01114	4	1.61901	0.987515	4	3.16094	1.10262	4	9.09771	0	3.021e-16	42.7	0.00427746	2	1537.89	2.72095	22.5167	0
High	sAGEAGPGGSQGR	1	1	1	Q5C9Z4	N-Term(TMT6plex)	0	0.888578	1		1.14333	1		1.00194	1		0.954699	1		1.15463	1		0	0.002238	42.68	0.00127864	2	1359.68	1.57982	17.9391	0
High	sGFSLDNGELR	1	4	1	Q53FE8	N-Term(TMT6plex)	0	1.00729	1		0.861983	1		1.0842	1		1.01615	1		0.767504	1		0	1.186e-13	42.68	0.00317772	2	1423.75	5.25068	39.4856	0
High	lQDAEIAR	6	2	1	R4GN98	N-Term(TMT6plex)	0	1.00481	6	2.03485	0.968285	6	3.31886	1.03085	6	2.89861	0.968924	6	6.59553	0.980199	6	8.30879	0	0.001611	42.66	0.00383195	2	1144.66	2.65565	32.9109	0
High	tASDmVSTSR	2	2	1	O00232	N-Term(TMT6plex); M5(Oxidation)	0	1.03855	2	1.42655	1.02036	2	4.9695	1.01255	2	2.19939	0.95034	2	10.0465	0.865423	2	22.5364	0	5.188e-08	42.66	0.00111923	2	1299.65	4.1594	19.3233	0
High	nDQcYDDIR	4	11	1	B4DMH3	N-Term(TMT6plex); C4(Carbamidomethyl)	0	1.00341	4	5.66071	1.01121	4	2.64139	1.02048	4	3.24525	1.01414	4	4.15498	0.979277	4	15.8899	0	4.408e-10	42.66	0.00028184	2	1427.65	1.94014	28.2975	0
High	gALALEEk	2	3	1	P35579	N-Term(TMT6plex); K8(TMT6plex)	0	1.04471	2	2.84863	0.992205	2	2.65975	0.991999	2	0.0171368	0.952205	2	4.00511	1.04355	2	5.07489	0	4.463e-06	42.65	0.00542979	2	1288.79	1.45336	36.4741	0
High	vVLIGDSGVGk	2	6	1	Q15907	N-Term(TMT6plex); K11(TMT6plex)	0	1.00902	2	0.763196	0.943964	2	4.06698	0.990198	2	1.59288	1.1054	2	4.74529	0.919525	2	9.2216	0	5.423e-14	42.65	0.00263748	2	1501.95	10.8142	43.5679	0
High	aQAEQEEQER	2	4	1	Q6NX58	N-Term(TMT6plex)	0	0.981618	2	6.08345	1.07218	2	3.84378	0.986507	2	5.78936	0.990962	2	4.59167	1.00033	2	12.9866	0	2.624e-16	42.64	0.000699686	2	1446.71	2.47794	18.6529	0
High	lEGQAQAEAk	2	5	1	B3KTZ6	N-Term(TMT6plex); K10(TMT6plex)	0	0.932657	2	5.76647	0.955182	2	0.692178	1.0468	2	6.28076	1.05783	2	4.69323	0.916742	2	8.80639	0	2.671e-13	42.63	0.00899409	2	1502.86	1.477	27.5231	0
High	mENEEQPQDER	2	7	1	Q96EI5	N-Term(TMT6plex)	0	1.02572	2	2.16213	0.955473	2	1.9618	1.05612	2	3.85935	0.928729	2	11.243	0.856489	2	3.24772	0	2.049e-07	42.62	0.000164105	2	1633.73	-1.2027	24.0021	0
High	fSVcVLGDQQHcDEAk	1	2	1	P62906	N-Term(TMT6plex); C4(Carbamidomethyl); C12(Carbamidomethyl); K16(TMT6plex)	0	1.16124	1		1.20153	1		0.930721	1		1.17831	1					0	2.624e-16	42.62	0.00183524	3	2351.16	3.45121	42.1691	0
High	aAEEVEAk	1	3	1	Q9NX63	N-Term(TMT6plex); K8(TMT6plex)	0	0.962217	1		0.976828	1		1.00778	1		1.14202	1		0.812197	1		0	3.351e-06	42.59	0.00547227	2	1304.75	5.05836	27.855	0
High	gPSEETGGAVFDHPAk	2	2	1	A8K4M5	N-Term(TMT6plex); K16(TMT6plex)	0	0.865971	2	8.71167	1.06739	2	11.1939	1.03547	2	5.72215	1.08546	2	6.45163	0.867664	2	19.2428	0	2.624e-16	42.58	0.00307783	3	2057.08	3.40895	34.1442	0
High	eTAPGGTESQSLR	2	2	1	A9UK01	N-Term(TMT6plex)	0	0.969374	2	3.09986	1.13934	2	9.77712	0.943128	2	3.94549	1.01899	2	2.19128	1.08263	2	7.5746	0	8.608e-14	42.57	0.0224079	2	1561.81	5.6635	25.024	0
High	eMEEQMR	3	4	1	P23246	N-Term(TMT6plex)	0	1.00925	3	0.159717	1.05107	3	0.991268	0.999987	3	1.29376	0.965051	3	5.01977	1.03486	3	2.06523	0	0.0008079	42.56	0.000396557	2	1181.55	3.3828	23.6953	0
High	sANPAMQLDR	1	1	1	Q9UBV8	N-Term(TMT6plex)	0	1.01668	1		0.941189	1		1.05467	1		0.963988	1		0.853958	1		0	2.028e-11	42.56	0.00196615	2	1331.7	1.87387	28.7894	0
High	gDLPFVVPR	4	3	1	P35579	N-Term(TMT6plex)	0	1.02604	4	4.40028	1.15953	4	2.33314	0.969354	4	2.64413	0.887632	4	6.15418	0.871195	4	7.02347	0	1.435e-09	42.55	0.00307415	2	1228.73	2.6514	46.3925	0
High	gGDSIGETPTPGASk	1	5	1	O75533	N-Term(TMT6plex); K15(TMT6plex)	0	1.0178	1		0.973884	1		0.959127	1		1.09797	1		1.02931	1		0	2.944e-13	42.55	0.0127024	2	1831.99	3.14097	30.2163	0
High	iASLEVENQSLR	1	18	1	E9PL71	N-Term(TMT6plex)	0	0.972323	1		0.952936	1		0.997423	1		1.18599	1		0.791156	1		0	5.423e-12	42.54	0.00403402	2	1587.9	8.54268	41.4328	0
High	aPDFVFYAPR	3	19	3	B2R6J2;P26038;P35241	N-Term(TMT6plex)	0																0	1.55e-11	42.51	0.00295672	2	1411.76	1.67577	48.0495	0
High	dTDSEEEIR	5	10	1	Q9BRL5	N-Term(TMT6plex)	0	1.10043	5	9.26088	0.672408	5	9.32686	1.18644	5	5.10948	0.964463	5	7.16762	0.590331	5	15.5472	0	1.084e-11	42.49	0.000656638	2	1322.63	2.11794	22.2321	0
High	vIPELNGk	7	6	1	P04406	N-Term(TMT6plex); K8(TMT6plex)	0	1.05967	7	3.68509	1.1784	7	1.76934	0.927717	7	3.05878	0.979907	7	4.77861	0.973859	7	10.5297	0	0.0002839	42.48	0.00251114	2	1327.84	2.11687	42.5507	0
High	eHASGSGAQSEAAGR	1	7	1	A0A087WY61	N-Term(TMT6plex)	0	0.878416	1		1.21341	1		0.845885	1		1.28137	1		1.18614	1		0	2.624e-16	42.47	0.000809722	3	1643.8	3.92909	16.0732	0
High	aTDLGGTSQAGTSQR	2	4	1	A8K9U6	N-Term(TMT6plex)	0	0.947737	2	4.94347	1.00421	2	9.25541	1.03252	2	4.89467	0.993147	2	1.91029	0.990231	2	11.5359	0	2.624e-16	42.47	0.00222815	2	1678.86	-0.110123	22.7455	0
High	lTDcVVMR	3	3	1	P22626	N-Term(TMT6plex); C4(Carbamidomethyl)	0	0.983357	3	3.95389	1.0844	3	3.75781	1.02739	3	0.683299	0.942888	3	3.21471	0.844026	3	9.87321	0	8.021e-05	42.46	0.00298812	2	1222.65	3.21115	37.5879	0
High	nIILEEGk	8	8	1	E9PP50	N-Term(TMT6plex); K8(TMT6plex)	0	0.962969	8	2.73298	0.940132	8	7.18773	1.05178	8	3.50236	0.994938	8	4.55978	0.833359	8	28.1226	0	0.0008079	42.46	0.00669419	2	1373.84	3.21065	39.9776	0
High	gGLSPANDTGAk	2	5	1	Q96HI4	N-Term(TMT6plex); K12(TMT6plex)	0	0.959835	2	2.82059	1.08271	2	4.52849	1.00441	2	0.642104	0.946294	2	1.59784	1.05882	2	2.39585	0	2.404e-12	42.46	0.00363796	2	1545.87	3.43551	27.0589	0
High	aSVAAQQQEEAR	1	2	1	Q86UK7	N-Term(TMT6plex)	0	0.979563	1		0.993643	1		0.950915	1		1.0653	1		1.23898	1		0	3.699e-16	42.42	0.00235706	2	1516.79	1.30899	22.6803	0
High	tIDVFDGNSGk	3	1	1	Q92466	N-Term(TMT6plex); K11(TMT6plex)	0	0.940579	3	5.58271	0.985922	3	1.73763	1.03187	3	1.39093	0.961827	3	1.70332	1.08098	3	1.07135	0	1.985e-12	42.42	0.00364012	2	1610.9	10.2366	41.9247	0
High	dTHDQLSEPSEVR	2	3	1	Q15149	N-Term(TMT6plex)	0	0.879607	2	1.77449	1.01757	2	5.27464	1.14236	2	0.824337	0.924972	2	8.67924	0.696429	2	10.165	0	3.164e-13	42.42	0.00158951	3	1741.86	1.62311	23.6587	0
High	aTTADGSSILDR	1	5	1	D6RD63	N-Term(TMT6plex)	0	0.991242	1		0.985005	1		1.02653	1		0.976608	1		0.976822	1		0	3.214e-16	42.41	0.00331265	2	1435.76	3.07295	32.0785	0
High	eQSQLTATQTR	1	3	1	Q6P2Q9	N-Term(TMT6plex)	0	1.00515	1		1.19536	1		0.896986	1		1.06661	1		1.00664	1		0	2.841e-16	42.4	0.00358499	2	1491.8	2.66077	22.0533	0
High	icEPGYSPTYk	5	6	1	B4DL49	N-Term(TMT6plex); C2(Carbamidomethyl); K11(TMT6plex)	0	1.12412	5	2.99125	0.973516	5	15.1464	0.977388	5	3.29	1.05222	5	4.20497	0.792689	4	13.6131	0	2.624e-16	42.4	0.00301818	2	1772.94	4.41194	37.3714	0
High	aLTQTGGPHVk	5	7	1	Q5HY54	N-Term(TMT6plex); K11(TMT6plex)	0	0.964916	5	7.06612	0.955743	5	8.61204	1.00849	5	8.64596	1.03836	5	5.45936	1.0728	5	22.2381	0	2.624e-16	42.36	0.00418731	3	1566.94	1.91979	27.9446	0
High	sEVSSDEDIQFR	1	5	1	B4DRH6	N-Term(TMT6plex)	0	1.04113	1		0.985668	1		1.0054	1		1.0088	1		0.85803	1		0	2.726e-08	42.36	0.00114411	2	1640.8	4.67668	34.52	0
High	gQLcELScSTDYR	3	3	1	E9PKG1	N-Term(TMT6plex); C4(Carbamidomethyl); C8(Carbamidomethyl)	0	1.0274	3	0.358083	0.890959	3	8.6684	1.04829	3	6.00796	1.05906	3	3.1386	0.767775	3	20.1776	0	1.371e-14	42.36	0.000467515	2	1817.84	0.729753	36.2722	0
High	sHmmDVQGSTQDSAIk	3	1	1	P13667	N-Term(TMT6plex); M3(Oxidation); M4(Oxidation); K16(TMT6plex)	0	0.993916	3	2.19866	0.932326	3	1.92259	1.11058	3	5.78768	0.902794	3	14.1805	0.913185	2	3.30683	0	2.696e-15	42.35	0.00212177	3	2225.11	5.35256	26.582	0
High	aEASxLGHk	2	3	1	Q9Y490	N-Term(TMT6plex); X5(Q); K9(TMT6plex)	0	0.957636	1		0.896065	1		1.05374	1		1.0828	1		0.879543	1		0	3.782e-14	42.34	0.00373113	2	1398.82	3.32985	22.6817	0
High	dVTEAEQAEEQAR	1	3	1	A0JLS5	N-Term(TMT6plex)	0	0.952951	1		1.18386	1		0.905826	1		1.16804	1		0.914118	1		0	2.624e-16	42.32	0.00124261	2	1704.83	2.3129	28.838	0
High	nPNAQQTk	1	5	1	H7C5K0	N-Term(TMT6plex); K8(TMT6plex)	0	0.901704	1		1.09741	1		0.994932	1		0.987534	1		1.18083	1		0	5.776e-07	42.31	0.00430042	2	1358.78	4.01113	19.8341	0
High	rQVEEAER	3	1	1	Q15149	N-Term(TMT6plex)	0	1.12982	3	2.42539	0.96356	3	7.62623	0.92468	3	1.13068	0.968531	3	6.64657	1.06901	3	13.0388	0	0.0009217	42.29	0.00314282	3	1245.68	4.30944	18.1584	1
High	eGAIIVDPAR	1	2	1	Q9H3U1	N-Term(TMT6plex)	0	1.02614	1		1.05912	1		0.986937	1		1.00758	1		0.852031	1		0	0.0008079	42.28	0.0036736	2	1269.75	10.5865	34.8743	0
High	gVDLQENNPASR	2	2	1	P51148	N-Term(TMT6plex)	0	1.1243	2	1.90142	0.984264	2	4.15685	1.05912	2	0.106821	0.844861	2	4.5584	0.643305	2	16.8318	0	6.569e-14	42.27	0.00355162	2	1528.79	-0.298233	28.0136	0
High	gGAGVGSMTk	5	2	1	P39019	N-Term(TMT6plex); K10(TMT6plex)	0	0.931766	5	2.04378	0.923707	5	5.63645	0.995929	5	2.07046	1.02578	5	1.40875	1.23877	5	0.527092	0	3.029e-16	42.26	0.00529514	2	1322.76	5.89597	27.8244	0
High	aDEASELAcPTPk	1	2	1	A0A0U1RQF0	N-Term(TMT6plex); C9(Carbamidomethyl); K13(TMT6plex)	0	0.938922	1		1.04689	1		0.954796	1		1.13094	1		1.07263	1		0	4.137e-16	42.26	0.00314678	2	1846.97	3.85853	34.2227	0
High	tcEESSFck	3	2	1	Q14697	N-Term(TMT6plex); C2(Carbamidomethyl); C8(Carbamidomethyl); K9(TMT6plex)	0	0.923599	3	0.718705	1.09599	3	7.29922	1.01104	3	0.67299	0.947448	3	5.18104	1.09488	3	1.17647	0	2.624e-16	42.25	0.000902428	2	1605.77	2.56169	30.3965	0
High	aGTQIENIDEDFR	1	7	1	O43707	N-Term(TMT6plex)	0	0.863007	1		1.05146	1		1.09827	1		1.00835	1		0.747204	1		0	1.468e-15	42.25	0.00312127	2	1736.88	7.20944	42.2953	0
High	vGVNGFGR	5	3	1	P04406	N-Term(TMT6plex)	0	1.08346	5	4.43551	1.09708	5	5.4988	0.923213	5	7.11033	0.954382	5	1.58431	1.09408	5	10.6772	0	0.0006763	42.24	0.00397327	2	1034.6	2.39526	35.3851	0
High	ncLNPQFSk	2	7	1	A0A087WYQ3	N-Term(TMT6plex); C2(Carbamidomethyl); K9(TMT6plex)	0	0.963374	2	2.16909	0.963553	2	16.7884	1.03604	2	4.23372	1.03059	2	0.670619	0.91733	2	2.49857	0	1.019e-13	42.23	0.0039196	2	1565.86	2.76844	34.635	0
High	aAALEFLNR	3	4	1	A8K690	N-Term(TMT6plex)	0	1.03919	3	9.43678	0.806858	3	8.02461	1.09592	3	1.19931	0.980329	3	1.52008	0.778857	3	1.12423	0	1.034e-12	42.22	0.0051732	2	1233.72	2.79991	46.3863	0
High	sGAPAAESk	5	2	1	Q9NRX4	N-Term(TMT6plex); K9(TMT6plex)	0	1.00568	5	1.45807	1.1015	5	4.4013	0.964083	5	2.52778	0.975414	5	2.45903	1.04541	5	3.94609	0	6.935e-11	42.2	0.00492592	2	1275.73	1.58533	23.1552	0
High	vYSTSVTGSR	2	4	1	Q5T123	N-Term(TMT6plex)	0	1.091	2	7.62611	0.836891	2	8.68915	1.02959	2	4.32175	1.02335	2	12.7478	0.834253	2	8.21278	0	4.838e-12	42.2	0.00251569	2	1285.7	2.38963	26.4276	0
High	vEPSHDASk	1	6	1	Q5HY54	N-Term(TMT6plex); K9(TMT6plex)	0	0.882871	1		0.923261	1		1.12363	1		1.00659	1		0.829323	1		0	5.437e-07	42.2	0.00348279	3	1427.79	1.53058	20.5267	0
High	aLAEGVLLR	2	2	1	P48637	N-Term(TMT6plex)	0	0.975187	2	0.64858	0.983627	2	22.037	1.04969	2	10.3014	1.01587	2	5.29256	0.759548	2	5.74405	0	0.0001127	42.19	0.00204437	2	1170.74	2.76137	43.9034	0
High	sGAGSSPETk	2	2	1	Q9UQ35	N-Term(TMT6plex); K10(TMT6plex)	0	1.10069	2	5.35742	1.03843	2	3.61588	0.946014	2	5.169	0.960524	2	2.70081	0.999705	2	5.31147	0	2.873e-08	42.19	0.00450848	2	1378.76	2.64506	20.395	0
High	aSGDFQTTk	2	3	1	B4DYQ7	N-Term(TMT6plex); K9(TMT6plex)	0	1.07428	2	2.29018	0.963341	2	3.27909	0.97486	2	1.52004	1.0124	2	2.25	0.971244	2	4.55557	0	6.615e-12	42.18	0.00364113	2	1412.78	4.06577	27.6977	0
High	aAIISAEGDSk	1	5	1	C9JW96	N-Term(TMT6plex); K11(TMT6plex)	0	1.03853	1		0.956592	1		0.967178	1		1.07648	1		1.00256	1		0	2.624e-16	42.16	0.00543369	2	1519.88	2.14303	34.2854	0
High	gISQEQMNEFR	5	11	1	P12814	N-Term(TMT6plex)	0	1.0129	5	5.66779	0.978517	5	5.42167	1.01259	5	2.30056	0.94868	5	7.68532	1.0299	5	14.3129	0	2.624e-16	42.15	0.00386751	2	1567.78	4.16236	35.5816	0
High	aQLEPVASPAk	1	1	1	Q15149	N-Term(TMT6plex); K11(TMT6plex)	0	0.965646	1		1.03241	1		1.05113	1		0.893577	1		1.00282	1		0	7.373e-15	42.15	0.00333417	2	1568.95	2.60353	32.9813	0
High	sEDDESGAGELTR	3	5	1	B3KUD7	N-Term(TMT6plex)	0	0.975635	3	6.11927	1.03909	3	6.86479	1.02488	3	1.56878	1.00297	3	5.66889	0.955019	3	16.0353	0	2.624e-16	42.15	0.00209071	2	1594.75	3.88135	25.9534	0
High	vSSAEGAAk	2	5	1	P05114	N-Term(TMT6plex); K9(TMT6plex)	0	0.910041	2	1.69404	1.08516	2	14.1096	1.03725	2	1.6757	0.957386	2	8.7884	0.982993	2	0.27333	0	4.091e-10	42.14	0.00584977	2	1277.75	3.66503	25.8731	0
High	sNTPILVDGk	3	11	1	K7EQ48	N-Term(TMT6plex); K10(TMT6plex)	0	0.954167	3	0.290544	0.944617	3	1.16616	1.02296	3	3.73391	1.1128	3	1.06944	0.899769	3	10.2502	0	0.0001596	42.14	0.00397112	2	1501.9	1.48306	36.6508	0
High	aAAVGTANk	3	4	1	A0A024QZN4	N-Term(TMT6plex); K9(TMT6plex)	0	0.949226	3	6.06505	1.10072	3	0.452449	1.01287	3	0.264566	0.927241	3	0.032063	0.92353	3	2.18939	0	5.211e-09	42.12	0.00618058	2	1260.77	5.39856	25.4274	0
High	aMQQQVQk	1	1	1	Q9NZL4	N-Term(TMT6plex); K8(TMT6plex)	0	1.08204	1		0.916674	1		1.00969	1		1.02373	1		0.819208	1		0	3.445e-10	42.1	0.00570659	2	1418.82	1.70806	24.9474	0
High	sGNFGGSR	6	2	1	P22626	N-Term(TMT6plex)	0	1.0061	6	4.13801	1.14378	6	8.29475	0.948836	6	6.10443	0.969438	6	3.89476	1.17926	6	7.13652	0	0.0001386	42.09	0.00135655	2	1010.52	2.84054	22.1126	0
High	dGVVEITGk	3	2	1	B4DL87	N-Term(TMT6plex); K9(TMT6plex)	0	1.09137	3	5.68263	1.0459	3	3.64534	1.01947	3	2.40373	0.868903	3	8.84612	0.866679	3	3.35779	0	3.898e-08	42.08	0.00594044	2	1375.82	1.14939	36.6039	0
High	sETVLTcATGR	2	2	1	B4E0H8	N-Term(TMT6plex); C7(Carbamidomethyl)	0	0.928432	2	2.01006	1.06943	2	6.53619	1.03256	2	1.49619	0.940882	2	5.19356	1.03652	2	1.48933	0	2.575e-14	42.07	0.00367554	2	1423.74	0.572947	31.3813	0
High	aLLEVVQSGGk	4	5	2	O14818;B0YJ74	N-Term(TMT6plex); K11(TMT6plex)	0																0	7.303e-15	42.06	0.00438099	2	1558.96	2.44757	46.9546	0
High	iNHEGEVNR	3	5	2	Q09028;E9PC52	N-Term(TMT6plex)	0																0	3.838e-09	42.05	0.00276315	2	1296.69	2.93015	20.4618	0
High	cESAFLSk	3	3	1	C9JNW5	N-Term(TMT6plex); C1(Carbamidomethyl); K8(TMT6plex)	0	0.8398	3	1.75564	1.10823	3	0.547959	1.00462	3	0.797702	0.95314	3	0.773161	1.27938	3	0.568073	0	4.47e-07	42.05	0.00801187	2	1399.77	3.62787	38.1201	0
High	gGGPAGAGGEAPAALR	3	1	1	Q5RKV6	N-Term(TMT6plex)	0	0.967582	3	1.21365	0.894821	3	13.0822	1.02468	3	2.60785	1.016	3	7.27715	0.98716	3	18.0122	0	1.486e-10	42.05	0.00567911	2	1537.84	5.40778	27.2499	0
High	lENGEIETIAR	2	2	1	Q9HDC9	N-Term(TMT6plex)	0	1.01175	2	5.70008	1.02406	2	2.07145	1.00047	2	0.123645	0.982113	2	5.76985	0.956275	2	1.78571	0	6.633e-16	42.04	0.00384169	2	1473.81	0.483017	38.9449	0
High	mGPSGGEGMEPER	2	4	1	Q14847	N-Term(TMT6plex)	0	0.918041	2	5.2594	1.1174	2	11.319	0.987142	2	3.35021	1.08757	2	5.25581	0.872138	2	13.7826	0	1.669e-11	42.04	0.00111281	2	1562.72	0.94737	27.4929	0
High	aSGVSAAAPGER	1	1	1	A0A0X1KG71	N-Term(TMT6plex)	0	1.02189	1		0.920152	1		0.995077	1		1.07044	1		0.989684	1		0	8.182e-08	42.01	0.0061251	2	1301.7	1.16848	24.0478	0
High	dGIVLGADTR	3	5	1	Q6IBT1	N-Term(TMT6plex)	0	1.00202	3	2.78351	0.998205	3	1.56253	0.999998	3	2.34368	1.01777	3	1.74221	0.981853	3	2.31563	0	7.084e-07	41.99	0.0042751	2	1245.7	2.17796	34.4296	0
High	aPGFAQMLk	4	2	1	P50990	N-Term(TMT6plex); K9(TMT6plex)	0	0.9554	4	8.58026	0.887808	4	0.653234	1.08995	4	0.160965	1.0073	4	1.84063	0.858066	4	8.03297	0	7.837e-11	41.99	0.00551147	2	1420.84	3.91357	46.6927	0
High	gADIDALcVAPR	4	12	1	G3XAH6	N-Term(TMT6plex); C8(Carbamidomethyl)	0	0.981228	4	4.62102	0.966152	4	5.17289	1.02701	4	1.26799	1.00418	4	0.810872	0.958406	4	2.44833	0	1.761e-11	41.99	0.00380712	2	1486.81	17.3333	39.8851	0
High	aQNLNPMVDVk	1	7	1	M0QX65	N-Term(TMT6plex); K11(TMT6plex)	0	1.00454	1		0.964917	1		1.00107	1		1.09376	1		0.852807	1		0	1.297e-06	41.99	0.00416443	2	1686.98	11.7864	41.3467	0
High	tAGTLFGEGFR	2	5	1	Q9NVI7	N-Term(TMT6plex)	0	1.06481	2	2.43828	0.884696	2	12.926	1.07746	2	0.46474	0.932915	2	6.55057	0.749882	2	0.204751	0	7.56e-15	41.98	0.00300771	2	1384.75	4.10118	45.0034	0
High	eLEVQHPAAk	6	4	1	P50990	N-Term(TMT6plex); K10(TMT6plex)	0	1.08934	6	16.9753	0.919897	6	11.1125	0.976099	6	5.13068	1.0431	6	14.8949	1.05985	5	17.0955	0	3.187e-10	41.98	0.00519456	2	1579.93	4.22332	30.7075	0
High	gGAGVGSmTk	5	2	1	P39019	N-Term(TMT6plex); M8(Oxidation); K10(TMT6plex)	0	0.905	5	4.61411	0.999739	5	4.24681	0.949416	5	1.25723	1.06969	5	3.87005	1.40029	5	1.47588	0	0.0008079	41.96	0.00469955	2	1338.75	2.96755	23.853	0
High	vNPALAELNLR	3	8	1	A0A024RC87	N-Term(TMT6plex)	0	0.993048	3	2.71228	0.8713	3	3.98431	1.04666	3	1.40829	1.03547	3	0.390947	0.886551	3	6.67824	0	4.108e-14	41.95	0.00457316	2	1438.86	4.04752	45.6846	0
High	lEAMcFDGVk	3	2	1	P47813	N-Term(TMT6plex); C5(Carbamidomethyl); K10(TMT6plex)	0	0.859738	3	15.0634	0.944633	3	2.74917	1.06748	3	4.62336	1.05451	3	10.1695	0.977416	3	10.3346	0	2.624e-16	41.95	0.00357108	2	1627.87	4.23312	47.0561	0
High	lQLEETDHQk	1	1	1	Q15149	N-Term(TMT6plex); K10(TMT6plex)	0	0.995109	1		1.06443	1		0.97489	1		1.05368	1		0.906572	1		0	2.624e-16	41.95	0.00471358	3	1698.95	3.48878	34.0063	0
High	xDVQEIFR	2	24	2	A0A140T9X3;K7EQN7	N-Term(TMT6plex); X1(R)	0																0	1.412e-06	41.93	0.00534448	3	1291.73	1.91829	35.9124	1
High	tIQGDEEDLR	2	3	1	M0R213	N-Term(TMT6plex)	0	1.0445	2	5.58573	0.983475	2	4.23261	0.98116	2	3.03352	0.996329	2	4.09011	1.01415	2	17.9617	0	7.455e-11	41.9	0.00202413	2	1404.72	4.67919	29.1474	0
High	xYQDLLNVk	8	28	1	P08670	N-Term(TMT6plex); X1(E); K9(TMT6plex)	0	1.05035	4	4.26943	0.935091	4	5.82741	1.01291	4	1.86729	1.04349	4	2.6247	0.873372	4	10.2778	0	1.911e-15	41.85	0.00518259	2	1579.91	0.758841	45.3519	0
High	eENkGGEDk	3	7	2	G9K388;B4DJB0	N-Term(TMT6plex); K4(TMT6plex); K9(TMT6plex)	0																0	6.37e-11	41.85	0.00573775	2	1692.94	3.30745	20.4355	1
High	iSTVVSSk	2	2	1	P37108	N-Term(TMT6plex); K8(TMT6plex)	0	1.00483	2	4.58318	1.03362	2	0.00425592	1.00218	2	4.82952	0.975979	2	2.41879	0.959658	2	8.33136	0	0.0001535	41.82	0.00461676	2	1278.81	1.84263	34.8261	0
High	eGALcEENmR	3	3	1	P13639	N-Term(TMT6plex); C5(Carbamidomethyl); M9(Oxidation)	0	1.01165	3	4.71539	1.04774	3	3.12007	1.00634	3	0.11872	1.02527	3	0.481577	0.863013	3	14.3807	0	8.479e-09	41.8	0.00287732	2	1453.67	2.6529	22.8216	0
High	vLLGETGk	6	3	1	M0QZC5	N-Term(TMT6plex); K8(TMT6plex)	0	0.909193	6	4.52284	1.02375	6	4.02499	0.998286	6	2.47968	1.0054	6	4.1022	1.22355	6	5.11397	0	0.0008079	41.79	0.00423487	2	1274.81	2.63559	38.8485	0
High	sIYYITGESk	2	6	1	P08238	N-Term(TMT6plex); K10(TMT6plex)	0	0.978157	2	3.96071	0.914268	2	15.3056	1.00967	2	3.50987	1.08441	2	4.61995	1.00964	2	13.8306	0	2.759e-13	41.79	0.0056156	2	1618.91	2.61561	42.0214	0
High	qcVENADLPEGEk	1	7	1	Q05BX4	N-Term(TMT6plex); C2(Carbamidomethyl); K13(TMT6plex)	0	0.972969	1		0.944774	1		1.06259	1		0.936767	1		1.00958	1		0	2.472e-15	41.79	0.00337399	2	1946.99	1.81214	32.5343	0
High	fVQcPDGELQk	3	3	1	Q9Y230	N-Term(TMT6plex); C4(Carbamidomethyl); K11(TMT6plex)	0	0.99874	3	3.97151	0.942033	3	0.198703	1.00555	3	6.09691	1.07316	3	5.28243	0.786405	3	2.75236	0	3.625e-11	41.78	0.00567832	2	1778.95	0.97763	39.5768	0
High	qFLESSELPR	2	4	1	B3KML1	N-Term(TMT6plex)	0	1.00355	2	2.59308	0.954057	2	4.38639	1.01196	2	3.56084	0.988524	2	12.2196	1.05372	2	7.58778	0	2.06e-11	41.77	0.00453051	2	1434.79	5.13056	41.2141	0
High	vDINAPDVDVR	2	1	1	Q09666	N-Term(TMT6plex)	0	1.06906	2	1.85716	0.950638	2	6.55907	1.01901	2	1.85797	0.981995	2	4.25958	0.821288	2	11.2023	0	0.001077	41.75	0.00384632	2	1441.79	2.33204	39.1295	0
High	dVIAQSQSGTGk	3	2	1	P38919	N-Term(TMT6plex); K12(TMT6plex)	0	1.0189	3	8.30731	0.966038	3	3.27496	1.03649	3	3.65948	1.03257	3	3.11368	0.818931	3	5.61625	0	2.624e-16	41.75	0.00497582	2	1648.93	3.09364	29.5812	0
High	sMDFEEAER	2	5	1	Q59G46	N-Term(TMT6plex)	0	1.04369	2	6.84753	0.889738	2	0.460169	1.04294	2	0.390843	1.02906	2	8.62864	0.788952	2	7.95725	0	7.483e-12	41.74	0.00040528	2	1342.62	3.4239	34.1918	0
High	lEAADEGSGDVk	2	14	1	B4DZ95	N-Term(TMT6plex); K12(TMT6plex)	0	1.00983	2	5.19325	1.03846	2	1.26792	0.930668	2	2.04216	1.10805	2	2.68125	1.05021	2	2.06624	0	0.0008079	41.74	0.00333268	2	1648.86	-10.2367	31.5725	0
High	aLELDSNNEk	3	2	1	B2R9U2	N-Term(TMT6plex); K10(TMT6plex)	0	1.09055	3	11.827	0.914827	3	1.94336	1.00886	3	1.94952	1.02147	3	3.23104	0.800936	3	2.35919	0	5.988e-13	41.72	0.00531315	2	1590.89	7.34963	35.0218	0
High	fLIPNASQAESk	2	4	1	P63104	N-Term(TMT6plex); K12(TMT6plex)	0	1.12009	2	4.46886	0.90062	2	4.03848	0.99274	2	0.145248	1.00908	2	3.0448	0.862265	2	0.23751	0	2.736e-10	41.72	0.00542756	2	1763.02	5.89003	44.989	0
High	kVGAENVAIVEPSER	1	8	1	Q9UHS8	N-Term(TMT6plex); K1(TMT6plex)	0	1.0985	1		0.985113	1		1.01449	1		0.850043	1		0.989885	1		0	2.624e-16	41.71	0.0051399	3	2056.19	3.15996	35.9624	1
High	aHVVPcFDASk	2	6	1	Q5HY54	N-Term(TMT6plex); C6(Carbamidomethyl); K11(TMT6plex)	0	0.977267	2	1.6639	0.989456	2	4.46008	1.04035	2	0.811685	0.926188	2	10.0597	1.04112	2	11.0925	0	1.39e-08	41.7	0.00423228	2	1688.93	5.05458	34.4458	0
High	gcLDEETSR	4	2	1	Q15149	N-Term(TMT6plex); C2(Carbamidomethyl)	0	0.950921	4	1.93591	1.04963	4	3.13893	0.953772	4	1.18993	1.04315	4	6.20519	1.08233	4	9.3844	0	6.385e-16	41.69	0.000779288	2	1295.62	4.87122	22.3014	0
High	tGISDVFAk	3	4	1	P19338	N-Term(TMT6plex); K9(TMT6plex)	0	1.10984	3	1.37051	0.954855	3	3.27166	0.982627	3	1.16213	0.96148	3	2.68193	0.859459	3	3.47857	0	1.076e-11	41.69	0.00428269	2	1395.83	3.3529	43.6342	0
High	sGENQSVDk	1	1	1	Q7Z417	N-Term(TMT6plex); K9(TMT6plex)	0	1.02595	1		1.08356	1		0.893476	1		1.17861	1		0.950287	1		0	1.184e-12	41.69	0.00387272	2	1421.77	1.48363	21.0877	0
High	fGGPVHHQAQR	3	1	1	Q15717	N-Term(TMT6plex)	0	1.00723	3	6.58699	1.01706	3	6.19425	0.990745	3	2.18817	0.954348	3	4.34821	1.21612	3	6.18645	0	1.771e-07	41.69	0.00524833	2	1462.79	4.25823	20.1911	0
High	eAEEESDHN	1	10	1	E7EUU4	N-Term(TMT6plex)	0	1.21419	1		0.554682	1		1.07073	1		1.2306	1		0.355076	1		0	3.291e-08	41.68	8.82965e-05	2	1288.55	2.18399	17.313	0
High	aGGASPAASSTAQPPTQHR	2	2	1	B2RCD8	N-Term(TMT6plex)	0	1.54049	2	54.1831	1.29417	1		0.994695	2	13.0456	0.878415	2	15.5101				0	2.624e-16	41.67	0.00377146	3	2021.05	4.8145	22.1835	0
High	tVLDPVTGDLSDTR	2	3	1	A8K6V3	N-Term(TMT6plex)	0	0.936252	2	1.83457	0.993973	2	21.2883	1.04543	2	12.4506	0.968209	2	18.6509	0.975211	2	19.7755	0	4.41e-10	41.66	0.00424756	2	1717.92	4.12507	42.8073	0
High	vSGQPQSVTASSDk	1	6	1	F8VWH9	N-Term(TMT6plex); K14(TMT6plex)	0	0.908158	1		0.947233	1		1.11285	1		1.02237	1		0.716066	1		0	3.032e-10	41.66	0.00566682	2	1849.01	1.24148	28.1649	0
High	qAEILQESR	3	3	1	E5RIW3	N-Term(TMT6plex)	0	1.00302	3	5.98048	0.843306	3	4.43619	1.03611	3	0.613191	1.04371	3	1.65587	0.872372	3	4.28983	0	2.362e-11	41.65	0.00467454	2	1302.72	1.8279	28.312	0
High	lDETDDPDDYGDR	2	5	1	A0A024R5A3	N-Term(TMT6plex)	0	0.926787	2	13.1958	1.02785	2	18.0122	1.02148	2	4.59393	1.07107	2	14.5492	0.851994	2	12.327	0	8.598e-07	41.65	0.00022911	2	1754.76	2.38657	32.4307	0
High	eVLHGNQR	7	1	1	P62906	N-Term(TMT6plex)	0	1.04298	7	4.79064	1.05624	7	5.05384	0.936954	7	4.08343	0.998806	7	4.64064	1.10751	7	11.8422	0	2.202e-06	41.63	0.0037033	2	1181.66	3.9152	19.5831	0
High	tFEDISEk	1	3	1	P48637	N-Term(TMT6plex); K8(TMT6plex)	0	0.958056	1		1.00018	1		1.01095	1		1.06403	1		0.938599	1		0	9.218e-05	41.62	0.00410092	2	1426.79	4.94912	37.9499	0
High	lTQDQDVDVk	1	9	1	Q8NB89	N-Term(TMT6plex); K10(TMT6plex)	0	0.956685	1		0.981954	1		0.970602	1		1.14568	1		1.03341	1		0	1.828e-06	41.62	0.00579845	2	1618.91	0.782281	33.5374	0
High	lPVFGMEPR	4	4	1	O00622	N-Term(TMT6plex)	0	1.02652	2	7.92178	0.969467	2	1.2631	1.03992	2	4.71965	1.00529	2	0.585629	0.737146	2	4.91187	0	1.175e-09	41.61	0.00415524	2	1274.72	4.04158	48.7695	0
High	fLLSESGSGk	2	7	1	B4DG62	N-Term(TMT6plex); K10(TMT6plex)	0	0.949452	2	1.49134	0.990787	2	3.7829	1.04952	2	4.5773	0.975579	2	14.3259	0.951482	2	9.60924	0	3.109e-08	41.61	0.00420356	2	1482.86	0.983685	43.5917	0
High	aEFGDFDIk	1	4	1	Q8IWS0	N-Term(TMT6plex); K9(TMT6plex)	0	0.976321	1		1.00557	1		1.05355	1		0.959895	1		0.856832	1		0	4.962e-11	41.61	0.00643994	2	1499.82	0.778894	47.7932	0
High	fFYSDQNVDSR	1	3	1	Q9Y490	N-Term(TMT6plex)	0	0.943741	1		1.11098	1		1.03169	1		0.916061	1		0.957657	1		0	3.082e-12	41.61	0.00114925	2	1606.77	2.05235	41.3854	0
High	qGGASQSDk	1	5	1	B3KVN0	N-Term(TMT6plex); K9(TMT6plex)	0	0.984507	1		0.932793	1		1.01438	1		1.12932	1		0.829946	1		0	1.391e-09	41.6	0.00491546	2	1335.73	4.34841	18.4933	0
High	eAAQEAVk	2	11	2	B2R8Z8;Q0VGD6	N-Term(TMT6plex); K8(TMT6plex)	0																0	0.0002371	41.59	0.00718042	2	1303.77	3.01095	23.741	0
High	qLFDQVVk	4	14	3	B2R6J2;P26038;P35241	N-Term(TMT6plex); K8(TMT6plex)	0																0	2.013e-05	41.59	0.00541912	2	1434.88	3.40477	45.4567	0
High	aAEPLLTLER	1	3	1	G3V5V3	N-Term(TMT6plex)	0	0.941294	1		1.04217	1		1.00973	1		1.00482	1		1.04586	1		0	1.308e-10	41.58	0.00346122	2	1341.8	5.00333	43.6741	0
High	nIQVSHQEFSk	3	4	1	Q4W4Y1	N-Term(TMT6plex); K11(TMT6plex)	0	1.00749	3	1.55884	0.926713	3	10.5053	1.0122	3	3.84641	1.06489	3	10.88	0.971102	3	11.7289	0	1.19e-15	41.57	0.00508886	3	1774.99	2.86439	32.0762	0
High	eNVNLAQIR	2	4	1	P48444	N-Term(TMT6plex)	0	1.0198	2	0.667494	0.983694	2	3.67177	1.01569	2	1.53721	1.01143	2	8.06576	0.861579	2	0.735053	0	0.0008079	41.56	0.00425922	2	1285.74	1.41479	33.765	0
High	iETNENNLESAk	1	4	1	Q07065	N-Term(TMT6plex); K12(TMT6plex)	0	1.09028	1		1.04224	1		0.972628	1		0.908315	1		0.997875	1		0	8.067e-08	41.56	0.0107912	2	1819.99	6.12382	33.0166	0
High	sSENPNEVFR	3	1	1	P45974	N-Term(TMT6plex)	0	1.01832	3	1.98873	1.01416	3	9.41762	1.00024	3	1.99175	0.899345	3	0.446261	1.09057	3	3.99306	0	4.046e-11	41.54	0.00182378	2	1407.7	-3.14503	29.6457	0
High	iGSVAPDTINNHVk	1	2	1	B4DW31	N-Term(TMT6plex); K14(TMT6plex)	0	1.03414	1		0.951631	1		1.0483	1		0.903567	1		0.953145	1		0	2.624e-16	41.5	0.00558215	3	1923.11	4.14366	37.2261	0
High	lNGTDPEDVIR	3	9	1	P19105	N-Term(TMT6plex)	0	0.96729	3	3.7511	0.939347	3	11.8076	1.07914	3	1.47907	0.938393	3	9.427	1.05216	3	3.90311	0	0.0008079	41.49	0.00431068	2	1457.78	2.19737	38.1691	0
High	aNNPEQNR	1	5	1	B2R5U1	N-Term(TMT6plex)	0	0.882451	1		1.13271	1		1.01845	1		0.954519	1		1.10112	1		0	6.788e-06	41.48	0.00120195	2	1171.61	3.31606	16.2258	0
High	iLDAAGANLk	3	3	1	Q9UBQ7	N-Term(TMT6plex); K10(TMT6plex)	0	1.01811	3	0.766602	0.959772	3	6.91148	1.0595	3	4.33334	0.963471	3	5.80766	0.855567	3	0.441227	0	2.285e-07	41.48	0.00368409	3	1443.9	1.15798	43.5013	0
High	eEAATGGGSTGEADGk	2	7	1	B3KNN7	N-Term(TMT6plex); K16(TMT6plex)	0	0.86853	2	1.6566	1.09659	2	10.1737	1.11081	2	1.6455	0.91023	2	7.77753	0.7545	2	33.4457	0	2.624e-16	41.48	0.00571104	3	1894.94	1.49378	24.6555	0
High	iILLAEGR	3	2	1	Q1RMG2	N-Term(TMT6plex)	0	0.981423	3	1.79847	1.0344	3	0.259073	1.04531	3	1.11231	0.964165	3	2.90155	0.958901	3	8.74592	0	0.0008079	41.47	0.00191757	2	1113.72	2.1226	47.5511	0
High	eATDEELEk	1	2	1	K4DI93	N-Term(TMT6plex); K9(TMT6plex)	0	1.07357	1		0.888399	1		1.05101	1		0.949963	1		0.840503	1		0	7.978e-13	41.46	0.00391901	2	1521.81	4.22628	29.6634	0
High	qEQETTHk	2	5	1	B4DLA3	N-Term(TMT6plex); K8(TMT6plex)	0	1.0392	2	7.9036	0.94165	2	2.9636	1.00103	2	2.9019	1.03229	2	0.401438	0.929726	2	4.98416	0	5.691e-08	41.45	0.00431118	2	1458.79	-4.83257	18.2362	0
High	gGVDTAAAPAGGAPPAHAPGPGR	1	1	1	Q14657	N-Term(TMT6plex)	0	0.970101	1		1.00168	1		1.0263	1		0.9956	1		0.965345	1		0	2.624e-16	41.45	0.0047731	3	2181.14	3.3687	27.6586	0
High	yDAVQHcR	2	9	1	H7C1T3	N-Term(TMT6plex); C7(Carbamidomethyl)	0	1.02658	2	5.71012	0.877739	2	1.08215	0.981827	2	4.59753	1.16018	2	2.65539	0.925268	2	18.4271	0	0.0001113	41.43	0.0011763	2	1277.63	3.38694	22.5993	0
High	iQLVEEELDR	1	45	4	P67936;A0A0S2Z4G4;P07951;H7BYY1	N-Term(TMT6plex)	0																0	1.474e-06	41.42	0.00471965	2	1472.82	2.81133	49.64	0
High	eTMVTSTTEPSR	3	7	1	A0A024R7F1	N-Term(TMT6plex)	0	1.05238	3	1.61455	0.98928	3	6.15281	1.05667	3	2.25877	0.966044	3	8.11429	0.75107	3	22.0989	0	2.624e-16	41.42	0.00503333	2	1567.79	3.22653	27.5806	0
High	dSVFLScSEDNR	3	2	1	Q9BQA1	N-Term(TMT6plex); C7(Carbamidomethyl)	0	1.07853	3	4.35152	0.936027	3	5.76331	1.07842	3	1.18567	1.04057	3	2.06857	0.641967	3	26.1963	0	8.953e-14	41.42	0.000804035	2	1657.78	4.41279	36.1923	0
High	nETGGGEGIEVLk	1	4	1	A0A0A0MSW4	N-Term(TMT6plex); K13(TMT6plex)	0	0.996785	1		0.99444	1		1.05588	1		0.987608	1		0.733949	1		0	3.806e-09	41.4	0.00620479	2	1760.98	2.781	38.8832	0
High	qAVTNPNNTFYATk	2	7	1	B7Z4V2	N-Term(TMT6plex); K14(TMT6plex)	0	1.12626	2	2.42099	0.722198	2	25.5767	0.993099	2	2.18903	1.17639	2	6.8819	0.80897	2	33.9655	0	1.233e-12	41.4	0.00502759	2	2027.1	0.774812	36.0791	0
High	aSGAQLEAk	5	2	1	B2R9T9	N-Term(TMT6plex); K9(TMT6plex)	0	0.992993	5	2.205	1.04695	5	2.35877	1.03129	5	2.69071	0.949467	5	4.65488	0.962643	5	1.50529	0	2.074e-08	41.39	0.00736634	2	1332.79	3.8157	27.106	0
High	rQVQDESQR	1	1	1	Q15149	N-Term(TMT6plex)	0	0.934958	1		1.0709	1		1.00646	1		1.00106	1		1.02918	1		0	5.143e-13	41.39	0.0036269	3	1374.74	4.97989	16.8387	1
High	ePEEAHk	1	1	1	Q5SY16	N-Term(TMT6plex); K7(TMT6plex)	0	1.06232	1		0.957511	1		0.933058	1		1.09495	1		1.08147	1		0	0.0001855	41.38	0.00387179	3	1297.72	1.15179	20.0935	0
High	hAEQQALR	3	4	1	K7EQA8	N-Term(TMT6plex)	0	1.12264	3	11.7052	0.931051	3	0.407271	0.94855	3	3.8458	0.951778	3	18.1482	1.01987	3	22.1177	0	0.0004701	41.37	0.00393178	2	1181.66	3.9152	18.1063	0
High	rPANQFVPR	2	3	1	A0A1U9X7J2	N-Term(TMT6plex)	0	1.05963	2	6.75131	1.00826	2	10.038	0.944361	2	3.98322	0.965509	2	19.2943	1.17452	2	17.8569	0	2.367e-08	41.37	0.0037713	3	1313.76	-0.334416	27.5929	0
High	rSENEEFVEVGR	1	3	1	P10644	N-Term(TMT6plex)	0	1.19837	1		1.01282	1		0.981245	1		0.791806	1		0.928588	1		0	2.624e-16	41.37	0.00312937	3	1679.86	2.96289	31.7339	1
High	sQVMDEATALQLR	1	3	1	Q15149	N-Term(TMT6plex)	0	1.03643	1		1.07818	1		0.98991	1		0.975546	1		0.831732	1		0	5.732e-12	41.37	0.00426368	2	1690.91	5.46912	43.1897	0
High	fcEcDNFNcDR	2	2	1	P05556	N-Term(TMT6plex); C2(Carbamidomethyl); C4(Carbamidomethyl); C9(Carbamidomethyl)	0	0.820926	2	7.59011	1.19338	2	7.51776	0.997821	2	0.965747	1.07333	2	4.92736	0.992062	2	18.4736	0	4.765e-14	41.36	7.29407e-05	2	1765.7	2.89541	35.2219	0
High	rPAEDDVPR	2	3	1	Q96EI5	N-Term(TMT6plex)	0	0.967449	2	2.75156	1.03258	2	2.80741	1.02395	2	3.04818	1.01594	2	8.73894	0.84637	2	28.982	0	0.0003443	41.35	0.00313282	3	1283.7	3.51268	22.5924	0
High	sAEQQPSEk	2	24	1	Q59HE3	N-Term(TMT6plex); K9(TMT6plex)	0	0.971375	2	0.302682	1.10255	2	6.60195	1.10366	2	4.36149	0.805902	2	1.42146	0.702779	2	19.7485	0	6.364e-14	41.35	0.00519206	2	1461.8	5.2501	22.1864	0
High	qIFLGGVDk	4	5	1	P12236	N-Term(TMT6plex); K9(TMT6plex)	0	0.940795	4	6.24903	1.07135	4	0.614509	1.00011	4	0.567324	1.01363	4	3.5442	1.06897	4	7.51333	0	4.295e-10	41.34	0.00522239	2	1434.88	4.92912	44.365	0
High	iMSSPLSk	3	11	1	J3KTJ8	N-Term(TMT6plex); K8(TMT6plex)	0	0.891176	3	0.575543	1.00782	3	5.50107	1.01712	3	0.679415	1.03106	3	1.28016	1.11857	3	12.3668	0	0.0008079	41.31	0.00608695	2	1320.8	3.80054	40.923	0
High	aLDFIASk	4	17	2	P12814;O43707	N-Term(TMT6plex); K8(TMT6plex)	0																0	0.0001709	41.29	0.00482591	2	1322.81	3.55504	47.1318	0
High	dSAQcAAIAER	1	1	1	Q96RS6	N-Term(TMT6plex); C5(Carbamidomethyl)	0	0.943213	1		1.13088	1		0.998824	1		1.03185	1		0.835178	1		0	1.815e-12	41.29	0.00163464	2	1420.71	1.79767	23.7418	0
High	rAPPGGcEER	2	1	1	Q5RKV6	N-Term(TMT6plex); C7(Carbamidomethyl)	0	0.973425	2	9.61593	0.969762	2	9.8773	1.00075	2	4.69764	0.986828	2	2.85717	1.18421	2	10.385	0	4.702e-15	41.28	0.00145967	3	1357.69	3.42771	17.4896	1
High	iIALDGDTk	8	7	1	B4E022	N-Term(TMT6plex); K9(TMT6plex)	0	1.01843	8	2.37885	1.05489	8	5.76369	0.973105	8	5.55915	1.00094	8	6.06408	1.00044	7	16.7432	0	1.374e-06	41.28	0.0095847	3	1403.85	2.18991	42.8281	0
High	nNASTDYDLSDk	1	8	2	P39023;B3KS36	N-Term(TMT6plex); K12(TMT6plex)	0																0	2.624e-16	41.28	0.00266986	2	1800.91	6.58802	31.6942	0
High	gISVNAEQVR	1	8	1	B4E263	N-Term(TMT6plex)	0	1.06217	1		1.01789	1		0.939108	1		0.98242	1		1.17357	1		0	0.0005698	41.24	0.00848582	2	1301.74	-0.983031	29.6285	0
High	gPGPGGPGGAGVAR	1	1	1	Q92686	N-Term(TMT6plex)	0	1.06839	1		1.01016	1		0.979312	1		1.00292	1		0.880418	1		0	6.846e-08	41.24	0.00494944	2	1335.73	-1.33444	21.9134	0
High	aMVASGSELGk	1	5	1	F8W1A4	N-Term(TMT6plex); K11(TMT6plex)	0	1.00036	1		0.977448	1		0.987458	1		1.11324	1		0.87318	1		0	2.853e-16	41.23	0.00738288	2	1507.85	-1.20702	34.4206	0
High	lAHEDAEcEk	1	4	1	Q9UG63	N-Term(TMT6plex); C8(Carbamidomethyl); K10(TMT6plex)	0	0.900524	1		1.07128	1		1.01962	1		1.0659	1		0.910604	1		0	2.844e-16	41.2	0.0133017	2	1659.84	1.87286	23.099	0
High	kPLLESGTLGTk	2	3	1	P22314	N-Term(TMT6plex); K1(TMT6plex); K12(TMT6plex)	0	1.0644	2	10.5603	0.871255	2	9.274	1.00063	2	10.3484	0.990229	2	22.0459	1.06316	2	7.94475	0	2.624e-16	41.18	0.00251867	3	1931.22	3.3943	40.423	0
High	lLDELAGk	2	2	1	P07942	N-Term(TMT6plex); K8(TMT6plex)	0	1.00623	2	4.51261	1.22254	2	29.0011	0.984196	2	5.00319	1.02525	2	0.506411	0.915523	1		0	0.0001886	41.16	0.00619368	2	1316.82	2.68226	49.2188	0
High	sLETENAGLR	6	6	1	P02545	N-Term(TMT6plex)	0	0.959334	6	2.11681	0.978543	6	3.21467	1.02053	6	2.78811	1.04791	6	1.59735	0.955669	6	4.25547	0	8.84e-10	41.16	0.00468162	2	1318.72	3.62147	29.7797	0
High	aIIESDQEQGR	4	4	1	Q12765	N-Term(TMT6plex)	0	1.11898	4	19.6891	0.915911	4	10.6235	0.986341	4	14.0658	0.917871	4	4.40871	0.86676	4	7.51439	0	4.799e-16	41.15	0.0135823	2	1474.78	4.12624	26.4957	0
High	sSPVVNDGVVR	1	11	1	H0YAM1	N-Term(TMT6plex)	0	1.03779	1		1.02328	1		1.00099	1		0.996976	1		0.836811	1		0	0.0006839	41.13	0.00644475	2	1357.77	2.04291	27.6328	0
High	aESmLQQADk	2	7	1	A0A0A0MSQ0	N-Term(TMT6plex); M4(Oxidation); K10(TMT6plex)	0	0.988493	2	4.01243	1.05697	2	9.77195	0.987215	2	0.872444	0.995758	2	1.92305	0.993662	2	20.5709	0	0.0007374	41.13	0.00652955	2	1594.86	2.51423	28.3001	0
High	vAVTEGcQPSR	2	4	1	O75369	N-Term(TMT6plex); C7(Carbamidomethyl)	0	1.07878	2	3.26965	1.07123	2	3.20684	0.937905	2	5.17341	1.012	2	0.876843	0.922989	2	12.4236	0	6.845e-14	41.12	0.00316026	2	1432.74	1.78045	26.0319	0
High	gNFNYIEFTR	1	4	1	P19105	N-Term(TMT6plex)	0	1.04228	1		0.842457	1		1.10733	1		0.954222	1		0.703709	1		0	2.624e-16	41.11	0.00225368	2	1489.77	1.71144	45.22	0
High	yALTGDEVk	3	10	1	P62701	N-Term(TMT6plex); K9(TMT6plex)	0	0.95451	3	0.0680177	0.98261	3	4.31728	1.00121	3	0.31543	1.03175	3	1.78868	1.11736	3	1.00917	0	3.633e-13	41.1	0.00487483	2	1453.83	1.97559	36.4128	0
High	eTENDDLTNVIQk	2	2	1	O95373	N-Term(TMT6plex); K13(TMT6plex)	0	1.05211	2	5.63163	0.979784	2	15.0277	0.955266	2	8.93348	1.06971	2	0.596173	0.966378	2	1.20253	0	2.624e-16	41.1	0.00667184	2	1977.05	-0.128825	40.5393	0
High	vEGGTPLFTLR	2	7	1	Q86TQ8	N-Term(TMT6plex)	0	1.05459	2	6.77532	0.965893	2	1.97259	1.04257	2	6.95733	0.976148	2	3.06641	0.699835	2	11.4729	0	1.043e-15	41.06	0.0072859	2	1418.82	2.10782	47.1443	0
High	ySNSEVVTGSGR	1	4	1	Q7L576	N-Term(TMT6plex)	0	1.01581	1		1.02512	1		0.988775	1		0.993197	1		0.988647	1		0	1.124e-05	41.06	0.00245213	2	1484.76	1.9912	25.1602	0
High	sAPSGPVR	3	6	1	P38159	N-Term(TMT6plex)	0	0.936834	3	3.1151	1.16139	3	4.54727	0.912067	3	0.3038	1.01927	3	0.886374	1.24807	3	2.57888	0	0.001609	41.05	0.00263447	2	999.579	0.157646	20.1279	0
High	mLEQLDMR	1	23	2	A0A140T9X3;K7EQN7	N-Term(TMT6plex)	0																0	0.0008079	41.02	0.00540429	2	1264.66	2.36717	43.4728	0
High	dFTPVcTTELGR	3	1	1	P30041	N-Term(TMT6plex); C6(Carbamidomethyl)	0	1.09262	3	2.02976	0.800784	3	4.59307	1.06696	3	1.15024	0.968118	3	5.98782	0.754268	3	23.4584	0	5.235e-14	41.02	0.00240366	2	1624.82	1.02147	40.0518	0
High	iSGLIYEETR	4	3	1	P62805	N-Term(TMT6plex)	0	0.982466	4	4.40749	0.93232	4	4.99033	1.0558	4	3.3122	1.02982	4	6.77667	0.953723	4	17.1745	0	6.351e-09	41.01	0.00568223	2	1409.79	4.02401	45.1345	0
High	rGEELIGR	1	4	1	Q9UPN3	N-Term(TMT6plex)	0	0.95036	1		1.03756	1		1.0492	1		0.833042	1		1.19782	1		0	0.0008079	41	0.00912683	3	1158.68	2.52942	26.8771	1
High	aANGVVLATEk	3	2	1	P25787	N-Term(TMT6plex); K11(TMT6plex)	0	1.03994	3	0.57913	0.983657	3	0.690122	0.986336	3	0.773617	0.998045	3	4.09724	0.968343	3	1.57995	0	2.624e-16	41	0.00587009	2	1530.94	6.51182	34.982	0
High	lVVVGGGGVGk	2	4	2	P62070;P10301	N-Term(TMT6plex); K11(TMT6plex)	0																0	3.883e-16	40.99	0.00204613	3	1399.91	2.51155	40.8358	0
High	yLLGDMEGR	2	4	1	Q16531	N-Term(TMT6plex)	0	0.91744	2	5.0339	1.02734	2	8.142	1.08745	2	5.60243	0.91083	2	17.8726	0.891642	2	2.11796	0	1.63e-06	40.98	0.00323986	2	1282.67	3.49323	43.3414	0
High	aAAFEQLQk	2	2	1	B4DZ87	N-Term(TMT6plex); K9(TMT6plex)	0	1.0435	2	1.48843	1.02356	2	3.27535	0.961348	2	0.888697	1.01526	2	1.85933	1.00928	2	7.01388	0	1.491e-13	40.97	0.00606274	2	1463.87	3.88165	39.7892	0
High	sSVNcPFSSQDmk	1	2	1	Q08211	N-Term(TMT6plex); C5(Carbamidomethyl); M12(Oxidation); K13(TMT6plex)	0	1.09099	1		0.969985	1		0.931513	1		1.08942	1		0.978778	1		0	8.599e-08	40.97	0.00585879	2	1960.96	5.37445	32.5262	0
High	aVLLGPPGAGk	2	7	1	F8W1A4	N-Term(TMT6plex); K11(TMT6plex)	0	0.987008	2	1.15738	0.997185	2	2.79117	1.0334	2	3.40235	0.985922	2	9.36207	0.892524	2	2.00233	0	2.113e-08	40.96	0.0028179	2	1437.92	3.01014	41.0652	0
High	gDVDVSLPk	2	4	1	Q09666	N-Term(TMT6plex); K9(TMT6plex)	0	1.00515	2	0.56128	0.90795	2	2.98817	1.05121	2	2.70989	1.02991	2	1.69495	0.827168	2	15.88	0	2.468e-08	40.95	0.00574119	2	1387.82	1.49129	38.7715	0
High	nIQATLHQk	4	2	1	Q15075	N-Term(TMT6plex); K9(TMT6plex)	0	1.01767	4	6.01259	0.972289	4	16.4683	1.02323	4	3.18607	1.00184	4	1.67956	0.873273	4	1.12094	0	9.446e-14	40.93	0.00368503	2	1510.92	4.49442	27.9682	0
High	eLSDIAHR	9	7	1	P04075	N-Term(TMT6plex)	0	1.00918	9	5.05015	0.973499	9	10.1078	0.994017	9	2.68698	1.02395	9	5.05004	1.05166	9	7.96967	0	0.001237	40.9	0.00313346	3	1169.65	0.108108	28.7335	0
High	sDEGQLSPATR	4	2	1	Q15149	N-Term(TMT6plex)	0	1.0163	4	3.87792	1.05996	4	11.8505	0.947069	4	6.77927	1.01095	4	2.38305	1.10041	4	8.19862	0	4.014e-16	40.9	0.00710414	2	1389.72	3.08684	23.1221	0
High	aVQGTDGGGGSNSSSR	1	2	1	B3KUL5	N-Term(TMT6plex)	0	0.839907	1		1.4001	1		0.908833	1		0.96592	1		1.25574	1		0	3.436e-16	40.9	0.00593366	2	1665.8	0.778765	18.0875	0
High	sGQGAFGNmcR	3	8	1	P36578	N-Term(TMT6plex); M9(Oxidation); C10(Carbamidomethyl)	0	0.863196	3	0.64773	1.00851	3	0.700105	1.08545	3	1.57517	0.887815	3	5.27399	1.33715	3	1.16988	0	8.471e-11	40.86	0.00058245	2	1429.65	2.36453	20.9667	0
High	tTQFScTLGEk	2	2	1	Q01469	N-Term(TMT6plex); C6(Carbamidomethyl); K11(TMT6plex)	0	1.02324	2	5.53495	0.888784	2	4.77017	1.03368	2	2.97794	1.13402	2	0.0431958	0.667031	2	14.1476	0	2.624e-16	40.86	0.00474984	2	1729.92	-0.245282	37.2725	0
High	ePLVDVVDPk	2	6	1	E9PKG1	N-Term(TMT6plex); K10(TMT6plex)	0	0.995255	2	2.15234	0.85344	2	11.5028	1.11346	2	4.01049	0.963024	2	3.27586	0.76852	2	5.77492	0	7.404e-10	40.85	0.00512668	3	1568.93	1.73883	45.0163	0
High	iEADSESQEDIIR	1	3	1	B1PL87	N-Term(TMT6plex)	0	1.04833	1		0.866601	1		1.05525	1		0.981559	1		0.875115	1		0	2.173e-12	40.84	0.00300398	2	1733.88	0.336201	36.3405	0
High	hHPEDVEPALR	3	4	1	P14550	N-Term(TMT6plex)	0	1.0841	3	0.0836448	0.969768	3	5.4991	0.974161	3	4.10875	0.971234	3	4.80485	0.866666	3	20.1383	0	9.459e-10	40.81	0.00600812	3	1528.81	4.3897	24.2291	0
High	aEVTAPDVk	2	1	1	Q8IVF2	N-Term(TMT6plex); K9(TMT6plex)	0	1.13273	2	19.9424	0.946144	2	11.3752	0.985788	2	8.28286	0.942046	2	5.15119	0.865196	2	11.6397	0	1.94e-07	40.8	0.0053524	2	1387.82	3.60228	32.4294	0
High	aVLIAGQPGTGk	1	6	1	Q9Y230	N-Term(TMT6plex); K12(TMT6plex)	0	1.01987	1		1.00728	1		1.0013	1		1.00596	1		0.910708	1		0	5.512e-16	40.8	0.00372214	2	1569.98	2.43116	36.9265	0
High	yESSSYTDQFSR	1	9	1	A9CQZ8	N-Term(TMT6plex)	0	1.06412	1		0.863396	1		1.0469	1		0.870966	1		1.14278	1		0	4.199e-13	40.79	0.000733639	2	1698.78	1.8966	33.7875	0
High	aSSHSSQTQGGGSVTk	2	8	1	P02545	N-Term(TMT6plex); K16(TMT6plex)	0	0.949601	2	15.8568	1.10202	2	12.1839	1.06773	2	1.49555	0.823105	2	3.97122	0.935796	2	2.09521	0	2.624e-16	40.79	0.00705711	3	1977.05	3.63782	20.2965	0
High	tAVcDIPPR	13	37	1	P68371	N-Term(TMT6plex); C4(Carbamidomethyl)	0	0.945571	13	5.09789	1.04702	13	3.45027	0.984954	13	2.80624	1.01706	13	1.18057	1.03812	13	6.71013	0	0.0001888	40.78	0.00382288	2	1257.68	2.01541	29.8744	0
High	vHIEIGPDGR	5	13	3	E9PCY7;P55795;B4DKS8	N-Term(TMT6plex)	0																0	2.633e-05	40.77	0.00590458	3	1321.74	-3.21309	34.5999	0
High	eALGDAQQSVR	1	14	1	B7Z9W6	N-Term(TMT6plex)	0	1.05978	1		0.83415	1		1.04454	1		1.0235	1		0.876294	1		0	0.0005514	40.77	0.00448078	2	1402.76	4.69461	27.748	0
High	aSTEGVAIQGQQGTR	1	1	1	Q92621	N-Term(TMT6plex)	0	1.00759	1		1.00607	1		0.94678	1		1.14109	1		0.96062	1		0	7.137e-15	40.77	0.00456035	2	1731.91	-5.788	26.6909	0
High	eELFVTSk	2	4	1	P14550	N-Term(TMT6plex); K8(TMT6plex)	0	0.992088	2	1.47068	0.927937	2	1.88009	1.0514	2	1.11306	1.00254	2	1.34738	0.893918	2	5.22772	0	2.624e-06	40.76	0.00509132	2	1410.83	3.29867	41.9368	0
High	aAEDDEDDDVDTkk	15	13	1	B8ZZQ6	N-Term(TMT6plex); K13(TMT6plex); K14(TMT6plex)	0	1.20723	15	6.4788	0.435156	15	38.0896	1.21333	15	11.1873	0.93238	15	13.826	0.543433	13	85.0302	0	2.624e-16	40.76	0.00737466	3	2253.14	3.41583	30.1014	1
High	gNLANVIR	5	11	1	P12236	N-Term(TMT6plex)	0	1.01794	5	4.99044	0.989737	5	1.07945	0.93085	5	2.34397	1.06645	5	7.04187	1.03405	5	4.90161	0	0.0008079	40.72	0.00424461	2	1085.67	3.13546	34.9887	0
High	eTVEEQASTTER	2	2	1	K4DI93	N-Term(TMT6plex)	0	0.965765	2	4.8419	1.10195	2	8.16358	0.98287	2	2.93734	0.955269	2	10.5296	1.06448	2	34.5999	0	2.624e-16	40.72	0.00233835	2	1608.8	4.97438	22.7549	0
High	iSQLEMAR	3	2	1	P26038	N-Term(TMT6plex)	0	0.991421	3	4.17514	1.02614	3	2.80251	1.01876	3	1.54429	0.943355	3	2.8485	0.956187	3	3.83648	0	4.889e-05	40.71	0.0072053	2	1176.67	3.90049	37.8135	0
High	aYTNFDAER	6	19	1	P07355	N-Term(TMT6plex)	0	1.03634	6	1.11021	0.948399	6	4.44792	0.997091	6	3.20815	1.00273	6	1.90513	0.970555	6	5.14356	0	2.858e-12	40.71	0.00154126	2	1315.65	4.7042	33.638	0
High	qIAASSQDSVGR	2	1	1	P54886	N-Term(TMT6plex)	0	0.927559	2	10.9756	1.33986	2	21.3839	0.871551	2	8.21288	1.11711	2	9.29919	0.907227	2	14.9105	0	2.832e-16	40.71	0.00519274	2	1447.78	3.89094	25.2556	0
High	iNNFSADIk	3	5	1	A0A0A0MSQ0	N-Term(TMT6plex); K9(TMT6plex)	0	1.0374	3	2.99851	0.88318	3	4.25899	1.07183	3	4.79244	0.986226	3	1.85262	0.832496	3	5.86158	0	5.154e-09	40.7	0.00746022	2	1479.87	6.78426	42.1178	0
High	lTISSPLEAHk	1	2	1	A8K6V3	N-Term(TMT6plex); K11(TMT6plex)	0	1.12853	1		0.646249	1		1.04673	1		1.13782	1		0.795512	1		0	1.535e-14	40.7	0.0102222	3	1654	3.78053	41.7439	0
High	eHMQPTHPIR	2	4	1	P61981	N-Term(TMT6plex)	0	1.04354	2	1.0676	1.04595	2	6.32053	0.944431	2	6.71957	1.00971	2	10.5478	1.0473	2	23.4593	0	9.173e-11	40.69	0.0153089	3	1474.78	0.108115	20.4827	0
High	eAGLVAQHPPAR	1	5	1	A0A024R836	N-Term(TMT6plex)	0	0.883479	1		1.13727	1		1.00919	1		0.908641	1		1.25184	1		0	8.883e-15	40.69	0.00602289	3	1474.84	2.30738	25.5056	0
High	hVGDLGNVTADk	1	3	1	P00441	N-Term(TMT6plex); K12(TMT6plex)	0	0.887263	1		1.06776	1		1.01738	1		1.12215	1		0.842908	1		0	9.318e-09	40.69	0.00634706	2	1683.95	2.16015	31.4576	0
High	sAGGSGGAGGGEQNGQEEk	1	6	1	K7ERC7	N-Term(TMT6plex); K19(TMT6plex)	0	0.907256	1		1.06985	1		0.933454	1		1.09689	1		1.33494	1		0	2.624e-16	40.67	0.00233971	3	2135.04	2.15808	21.6408	0
High	eGMNIVEAMER	6	5	1	A8K486	N-Term(TMT6plex)	0	0.968036	6	3.93284	1.02379	6	6.29767	1.05379	6	12.7401	0.999622	6	8.69568	0.844171	6	28.2222	0	3.503e-14	40.66	0.00231934	2	1507.75	2.8159	46.3404	0
High	nGETELcMEGR	1	3	1	O95433	N-Term(TMT6plex); C7(Carbamidomethyl)	0	1.02728	1		1.03007	1		0.999401	1		0.936964	1		1.00866	1		0	2.624e-16	40.66	0.000523998	2	1524.7	1.48481	29.2502	0
High	lGDLYEEEMR	2	4	1	P08670	N-Term(TMT6plex)	0	1.06441	2	3.32396	0.91946	2	12.0807	1.02568	2	1.92034	0.967019	2	5.13315	0.898583	2	10.9836	0	2.522e-08	40.64	0.00152747	2	1483.73	1.28587	45.4688	0
High	lNEQASEEILk	3	4	1	A0A024R895	N-Term(TMT6plex); K11(TMT6plex)	0	1.03746	3	0.999592	0.823671	3	3.74985	1.11504	3	3.31284	0.96271	3	2.97437	0.69559	3	9.67701	0	3.31e-16	40.64	0.00936763	2	1731.99	3.00759	41.6747	0
High	iETIEVMEDR	2	4	1	P51991	N-Term(TMT6plex)	0	0.986129	2	3.99281	0.995988	2	2.0991	1.00999	2	0.174856	0.998168	2	9.37799	1.01016	2	3.08985	0	2.074e-15	40.61	0.00357577	2	1463.76	-0.905842	44.3641	0
High	iQLWDTAGQER	8	75	9	P62820;Q6FIG4;F5H157;P61026;P61106;P61006;Q92930;B7Z5Z9;A0A0A1HAV6	N-Term(TMT6plex)	0																0	3.176e-16	40.61	0.0344499	2	1545.83	4.09333	44.0977	0
High	lQELSAEER	4	3	1	Q9NTK5	N-Term(TMT6plex)	0	0.947964	4	3.44415	1.00435	4	12.7202	0.991626	4	3.17558	1.04651	4	6.79722	0.987953	4	8.14905	0	2.03e-07	40.6	0.00521707	2	1303.71	2.75425	33.7246	0
High	rGNDAVmAR	2	2	1	P21399	N-Term(TMT6plex); M7(Oxidation)	0	0.981685	2	14.3269	1.1742	2	20.3361	0.927964	2	4.7736	0.958587	2	8.00616	1.15889	2	0.426195	0	0.002198	40.59	0.00453509	3	1234.66	4.49909	16.9235	1
High	gNTATETTTR	2	11	1	P53814	N-Term(TMT6plex)	0	1.24943	2	19.2834	0.754206	2	7.20581	0.947718	2	10.9444	1.11851	2	2.13029	0.723333	2	15.7239	0	2.308e-11	40.59	0.00572233	2	1280.67	3.48064	17.8222	0
High	fPVTDAVNk	3	3	1	Q15149	N-Term(TMT6plex); K9(TMT6plex)	0	1.00519	3	4.69249	0.960392	3	0.596359	1.03012	3	3.17425	1.03235	3	1.47116	0.804065	3	2.2766	0	3.724e-08	40.58	0.00821172	2	1448.85	2.00872	40.7976	0
High	tLIQNcGASTIR	2	5	1	B3KX11	N-Term(TMT6plex); C6(Carbamidomethyl)	0	1.0168	2	3.0365	0.981275	2	4.37385	0.981271	2	1.29442	1.03613	2	4.07611	1.02671	2	2.77473	0	2.624e-16	40.57	0.00600746	2	1562.86	1.77929	32.3363	0
High	nSYVAGQYDDAASYQR	3	14	1	A8K8D9	N-Term(TMT6plex)	0	1.09431	3	7.32578	0.852112	3	5.90808	1.02398	3	0.278786	0.982215	3	0.197202	1.00984	3	5.16978	0	1.109e-15	40.57	0.00138128	2	2036.96	5.06641	33.3021	0
High	rTGAPAQADSR	1	1	1	P20290	N-Term(TMT6plex)	0	0.993529	1		0.900201	1		0.971386	1		1.01487	1		1.40555	1		0	2.624e-16	40.56	0.00442588	3	1358.74	2.34068	16.2931	1
High	lSPQAVNSIAk	2	2	1	C9J0K6	N-Term(TMT6plex); K11(TMT6plex)	0	1.01836	2	1.98072	0.862035	2	1.99553	1.00461	2	0.635912	1.11063	2	5.02765	0.976441	2	14.7274	0	0.0008079	40.54	0.00554133	2	1585.97	3.69811	40.0102	0
High	gQVFDVGPR	2	3	1	B4DHN0	N-Term(TMT6plex)	0	0.966363	2	9.63973	0.9555	2	6.59813	1.017	2	4.9369	1.0004	2	0.218606	1.11218	2	13.676	0	5.902e-08	40.52	0.00471967	2	1203.67	2.93211	37.3868	0
High	qMVETELk	2	5	2	G9K388;B4DJB0	N-Term(TMT6plex); K8(TMT6plex)	0																0	0.0002226	40.52	0.00766946	2	1435.83	4.62047	35.7525	0
High	qHTVTTTTk	3	19	1	B3KQX7	N-Term(TMT6plex); K9(TMT6plex)	0	0.847645	3	7.16783	1.18287	3	5.04945	1.00695	3	0.831093	0.93539	3	8.18607	1.1215	3	3.48049	0	3.216e-08	40.52	0.00959016	2	1474.87	3.29531	19.5953	0
High	hGEAcEPDTGHcQR	1	2	1	A8K6Z5	N-Term(TMT6plex); C5(Carbamidomethyl); C12(Carbamidomethyl)	0	0.754434	1		1.53731	1		0.884352	1		1.05814	1		1.15253	1		0	2.624e-16	40.51	0.000213408	3	1882.82	6.56344	16.2681	0
High	dSYDSYATHNE	1	1	1	Q14011	N-Term(TMT6plex)	0	1.1239	1		0.972428	1		0.908615	1		1.13366	1		0.894847	1		0	1.277e-10	40.49	8.91189e-05	2	1530.66	2.45613	26.4453	0
High	gDQLVPFSTk	3	3	1	Q9BTV4	N-Term(TMT6plex); K10(TMT6plex)	0	0.994058	3	5.0841	1.08344	3	3.12733	0.956559	3	6.34449	1.03944	3	2.45844	1.07545	3	3.65241	0	5.405e-06	40.48	0.00728379	2	1549.9	1.51589	43.2654	0
High	lTELLLR	2	10	1	A0A0A0MTN9	N-Term(TMT6plex)	0	1.14404	2	6.73645	0.931108	2	5.07273	0.959999	2	2.47696	0.952551	2	17.8743	1.02032	2	10.8925	0	0.002227	40.47	0.0237011	2	1086.71	3.00376	50.9155	0
High	aPILIATDVASR	3	13	2	P17844;A0A1W2PQ51	N-Term(TMT6plex)	0																0	2.414e-10	40.47	0.00532624	3	1455.88	5.33239	45.8618	0
High	tAVAPIER	6	9	1	P12236	N-Term(TMT6plex)	0	0.990761	6	4.89515	1.05104	6	7.2557	0.977295	6	1.14859	0.967354	6	7.93364	1.11972	6	3.58694	0	0.0008079	40.45	0.00459801	2	1085.65	2.91018	27.519	0
High	aSAPAADPPR	1	3	1	Q9NR12	N-Term(TMT6plex)	0	1.10704	1		1.02687	1		0.948326	1		1.00608	1		0.890498	1		0	5.45e-05	40.45	0.00472423	2	1181.65	2.45165	22.7186	0
High	sQDLHcGAcR	1	5	1	F8W031	N-Term(TMT6plex); C6(Carbamidomethyl); C9(Carbamidomethyl)	0	1.19989	1		0.631275	1		1.03532	1		1.0979	1		0.754092	1		0	9.643e-11	40.45	0.000802398	2	1432.67	4.64979	19.8856	0
High	eNNSEDQGSk	1	4	1	E7EPN9	N-Term(TMT6plex); K10(TMT6plex)	0	0.913095	1		0.971399	1		1.03707	1		1.08207	1		0.956489	1		0	4.988e-07	40.44	0.00482097	2	1565.79	3.20536	19.0425	0
High	aIAFLQQPR	2	5	1	P22102	N-Term(TMT6plex)	0	1.0036	2	2.43408	0.86792	2	2.56178	1.0691	2	2.94404	1.00349	2	0.261797	0.884268	2	5.56755	0	1.271e-10	40.43	0.00488643	2	1272.76	1.62853	43.4778	0
High	aQEQQQQmAELHSk	4	6	1	A7BI36	N-Term(TMT6plex); M8(Oxidation); K14(TMT6plex)	0	0.955506	4	24.4534	1.04003	4	17.1091	1.07846	4	3.51167	1.04024	3	4.0842	0.934171	2	21.0836	0	2.624e-16	40.42	0.00495216	3	2130.1	1.10493	26.0308	0
High	hLQLAIR	11	22	4	Q96KK5;Q16777;C9J0D1;P16104	N-Term(TMT6plex)	0																0	0.0008079	40.41	0.00237487	2	1079.69	2.76439	35.3576	0
High	eAVAMESYAk	1	4	1	P78371	N-Term(TMT6plex); K10(TMT6plex)	0	1.06042	1		0.951122	1		0.98822	1		1.07109	1		0.828236	1		0	3.896e-16	40.39	0.00495449	2	1556.84	0.796832	35.9177	0
High	aLLNVVDNAR	1	2	1	Q8IV08	N-Term(TMT6plex)	0	1.01489	1		1.00371	1		1.05396	1		0.869112	1		0.945181	1		0	1.523e-13	40.38	0.00486513	2	1313.78	2.82558	43.3555	0
High	nGESSELDLQGIR	1	5	1	F8W031	N-Term(TMT6plex)	0	1.07049	1		0.996105	1		1.04963	1		0.956885	1		0.593266	1		0	3.728e-09	40.38	0.00367863	2	1646.85	-1.61819	37.3064	0
High	eVYQQQQYGSGGR	1	6	1	D6R9P3	N-Term(TMT6plex)	0	1.04637	1		0.849251	1		1.00038	1		1.07418	1		1.03093	1		0	2.803e-16	40.38	0.00300062	2	1728.85	2.37407	24.7795	0
High	fEIWDTAGQER	1	11	3	P61020;P20339;P51148	N-Term(TMT6plex)	0																0	6.999e-09	40.37	0.00284224	2	1580.79	2.69875	47.2477	0
High	aAQEEYVk	4	5	1	P04075	N-Term(TMT6plex); K8(TMT6plex)	0	1.04198	4	1.60557	0.90351	4	8.00939	1.04119	4	1.70283	1.02104	4	0.332651	0.825016	4	15.4992	0	9.075e-10	40.35	0.00640265	2	1395.79	3.01967	27.6628	0
High	sGGYGGSR	1	6	1	Q14011	N-Term(TMT6plex)	0	1.04949	1		1.01603	1		0.972511	1		0.94202	1		1.11601	1		0	0.0008079	40.34	0.00180778	2	969.497	1.58574	16.6329	0
High	dLQHPNEFIR	3	4	1	P53618	N-Term(TMT6plex)	0	0.977373	3	0.337877	0.935947	3	6.2443	1.04961	3	3.18366	1.02358	3	4.66575	0.827658	3	2.04483	0	6.985e-07	40.34	0.0150263	3	1497.8	2.11118	35.3918	0
High	gASQAGMTGYGmPR	1	3	1	P37802	N-Term(TMT6plex); M12(Oxidation)	0	1.22217	1		0.825546	1		0.911113	1		1.07853	1		1.0212	1		0	0.00151	40.34	0.00111888	2	1628.78	2.22143	25.2875	0
High	hDGAFLIR	3	5	1	P62993	N-Term(TMT6plex)	0	0.985776	3	8.91065	1.08083	3	14.5412	0.980258	3	1.32166	1.03655	3	5.84131	0.90845	3	3.08833	0	7.547e-08	40.33	0.00468049	3	1157.66	0.688131	34.8417	0
High	vSTSSQESk	2	6	1	G3V256	N-Term(TMT6plex); K9(TMT6plex)	0	0.95207	2	8.72099	0.99293	2	14.7802	1.0095	2	3.98491	1.07353	2	8.29429	0.938404	2	3.23073	0	1.384e-10	40.33	0.00661293	2	1410.79	3.04963	21.8082	0
High	nEQDAYAINSYTR	1	1	1	P24752	N-Term(TMT6plex)	0	1.06084	1		0.916106	1		1.02084	1		1.0225	1		0.827639	1		0	2.146e-12	40.32	0.00166749	2	1773.86	0.194008	33.1978	0
High	fVIATSTk	7	6	1	B2R4K7	N-Term(TMT6plex); K8(TMT6plex)	0	0.856839	7	6.46771	1.04366	7	2.50819	1.06181	7	2.56174	0.936345	7	7.67642	0.975558	7	10.1607	0	0.0008079	40.31	0.00466485	2	1324.83	4.27543	40.996	0
High	gPSTENQEAk	3	1	1	Q92538	N-Term(TMT6plex); K10(TMT6plex)	0	0.857622	3	3.7816	1.06846	3	0.825281	1.0659	3	2.06503	0.962541	3	1.93059	1.04927	3	3.23517	0	2.179e-12	40.31	0.0054237	2	1518.82	2.00834	22.7776	0
High	rPAEGPPTNPPAPGGGSSSSk	3	2	1	A0A087WZ13	N-Term(TMT6plex); K21(TMT6plex)	0	1.0121	3	15.9943	0.699717	2	45.9067	1.06962	3	3.44206	1.00304	2	0.41699	1.29261	2	73.3127	0	2.624e-16	40.31	0.00863603	3	2406.29	4.51531	26.7973	0
High	gFGSEEGSR	1	1	1	Q9Y5S9	N-Term(TMT6plex)	0	0.988718	1		0.977879	1		0.975878	1		1.05077	1		1.12943	1		0	1.199e-08	40.3	0.00187117	2	1154.57	9.54071	25.2078	0
High	tSALSDETk	2	2	1	P78527	N-Term(TMT6plex); K9(TMT6plex)	0	0.961061	2	0.0243772	1.01556	2	0.400938	0.997568	2	2.54368	0.970674	2	5.23628	1.19297	2	1.78088	0	6.617e-10	40.29	0.00706231	2	1409.8	4.69746	27.8273	0
High	lNFAVASR	2	5	1	B3KQT9	N-Term(TMT6plex)	0	0.942283	2	0.229647	0.793769	2	11.977	1.14647	2	3.65108	0.973915	2	3.21414	0.859135	2	11.5326	0	0.00128	40.26	0.0161063	2	1106.66	3.10829	41.0321	0
High	tATQLAVNk	3	5	1	Q53HV2	N-Term(TMT6plex); K9(TMT6plex)	0	1.01037	3	4.14056	1.04846	3	6.97459	0.998721	3	0.855905	0.993649	3	2.40893	0.938234	3	14.1328	0	4.997e-09	40.26	0.00648962	2	1403.87	3.61991	31.8995	0
High	gQTGNSSR	3	6	1	B4DEP6	N-Term(TMT6plex)	0	1.07627	3	0.599805	0.927017	3	3.57756	0.999028	3	0.670297	0.958505	3	16.3984	1.0009	3	0.0624965	0	0.0008079	40.25	0.00389897	2	1035.54	4.52797	14.192	0
High	rmGESDDSILR	4	2	1	Q8WVC2	N-Term(TMT6plex); M2(Oxidation)	0	0.992323	4	2.40212	1.0264	4	12.119	0.910587	4	0.470129	1.0248	4	3.16196	1.57846	4	9.31787	0	0.002266	40.25	0.00328061	3	1523.77	3.2583	27.5255	1
High	aQmVQEDLEk	2	2	1	P26038	N-Term(TMT6plex); M3(Oxidation); K10(TMT6plex)	0	0.91011	2	0.153272	1.12966	2	1.17088	1.01755	2	0.225548	0.993808	2	0.115677	0.927109	2	1.01722	0	1.115e-09	40.25	0.00542363	2	1664.89	0.20893	34.4881	0
High	lHGELQDR	4	1	1	Q9NR30	N-Term(TMT6plex)	0	1.01412	4	8.01679	1.11168	4	8.54277	0.91498	4	0.891436	0.98629	4	6.0887	1.25685	4	8.80591	0	0.0001091	40.24	0.00556387	3	1196.66	1.70795	25.5584	0
High	sEYMEGNVR	3	2	1	P15144	N-Term(TMT6plex)	0	0.985441	3	6.586	1.01401	3	1.5206	0.974897	3	3.3859	1.01651	3	1.18076	1.10682	3	8.47965	0	5.068e-07	40.22	0.00136887	2	1313.64	-0.165689	26.6812	0
High	vAEIEHAEk	3	4	1	P78371	N-Term(TMT6plex); K9(TMT6plex)	0	0.996766	3	0.204476	0.917725	3	8.50752	1.05231	3	0.221093	1.11414	3	0.108159	0.833041	3	3.4053	0	1.014e-12	40.22	0.00681108	2	1483.86	3.36148	30.6774	0
High	dYQELMNTk	3	7	1	H6VRF8	N-Term(TMT6plex); K9(TMT6plex)	0	0.792309	3	10.2296	1.08043	3	5.99654	0.775156	3	0.385879	1.3553	3	7.03992	1.82078	3	5.3338	0	6.065e-15	40.22	0.00498592	2	1599.84	-0.560898	40.8156	0
High	kVAPAPAVVk	2	2	1	P62424	N-Term(TMT6plex); K1(TMT6plex); K10(TMT6plex)	0	0.822528	2	7.74235	1.09014	2	0.887049	0.980371	2	0.774611	0.964783	2	3.80803	1.5854	2	20.5969	0	2.624e-16	40.22	0.00144017	3	1667.12	3.26452	33.685	1
High	gGGAAGAGGGGSGAGGGSGGSGGR	2	2	1	C9JRT7	N-Term(TMT6plex)	0	0.909907	1		1.10907	1		1.61929	2	72.5208	1.33589	1					0	2.624e-16	40.22	0.00161128	3	1861.88	6.51541	16.5352	0
High	lTDQVMQNPR	1	15	1	C9JZI7	N-Term(TMT6plex)	0	1.08121	1		0.932531	1		1.02898	1		1.01599	1		0.687816	1		0	8.725e-14	40.21	0.00414943	2	1430.76	1.70874	32.1863	0
High	sLVPAAELLESR	3	2	1	Q15149	N-Term(TMT6plex)	0	1.02597	3	6.04431	1.04192	3	24.202	1.03095	3	7.38654	1.01826	3	9.5851	0.790068	3	8.1163	0	6.213e-05	40.2	0.00560581	3	1513.88	3.28221	49.1852	0
High	lAAIGEATR	2	1	1	Q15149	N-Term(TMT6plex)	0	1.05518	2	3.0216	0.938911	2	3.32628	0.996094	2	0.0857681	1.03831	2	4.63764	0.90051	2	9.44649	0	0.002198	40.19	0.00781549	2	1130.68	3.67071	34.0173	0
High	eGNGTVmGAELR	2	15	1	F8W1R7	N-Term(TMT6plex); M7(Oxidation)	0	1.1173	1		0.741229	1		1.11572	1		0.919751	1		0.717856	1		0	6.212e-08	40.19	0.00316353	2	1478.75	1.8023	25.9504	0
High	dDEEEEQk	2	2	1	Q8WYA6	N-Term(TMT6plex); K8(TMT6plex)	0	0.868293	2	7.37752	0.939989	2	12.0714	1.04812	2	0.815885	1.14625	2	7.67545	0.943115	2	11.7485	0	1.07e-05	40.18	0.00228817	2	1479.72	1.68364	23.2199	0
High	eYQLSDSAk	1	4	1	Q59FM5	N-Term(TMT6plex); K9(TMT6plex)	0	1.00458	1		1.02436	1		0.991909	1		0.979817	1		1.04111	1		0	1.57e-12	40.18	0.00604422	2	1498.82	3.24437	31.4804	0
High	aHSIQIMk	4	11	1	Q02543	N-Term(TMT6plex); K8(TMT6plex)	0	0.858994	4	8.86272	1.0398	4	2.26494	1.02656	4	4.11128	0.955994	4	4.55926	1.20647	4	9.03321	0	6.203e-06	40.17	0.00618317	2	1385.84	3.66677	31.2214	0
High	eLAQQIQk	5	16	2	A8K7F6;E7EQG2	N-Term(TMT6plex); K8(TMT6plex)	0																0	4.484e-06	40.17	0.00634664	2	1415.87	2.20978	32.5736	0
High	hDLDLIcR	4	13	3	B4DJ75;P62136;F8VR82	N-Term(TMT6plex); C7(Carbamidomethyl)	0																0	0.0008079	40.16	0.00373966	3	1270.68	3.18447	35.8319	0
High	hGGGGGGFGGGGFGSR	3	1	1	P35908	N-Term(TMT6plex)	0	0.972523	3	14.4783	0.994077	3	9.61475	0.969228	3	14.9441	0.934184	3	6.45636	1.07698	3	20.8303	0	2.624e-16	40.15	0.00139111	3	1549.75	2.38914	27.7267	0
High	gEENLMDAQVk	2	4	1	P50990	N-Term(TMT6plex); K11(TMT6plex)	0	0.979087	2	7.50733	0.931716	2	7.1957	1.02607	2	4.66404	1.03459	2	2.45156	0.988711	2	17.7731	0	9.261e-15	40.15	0.00557411	2	1691.9	-0.251385	37.1293	0
High	tVGATALPR	4	4	1	P50990	N-Term(TMT6plex)	0	0.967766	4	3.6641	1.07412	4	6.15885	1.0113	4	1.8554	0.953805	4	7.84301	1.03836	4	7.50439	0	9.999e-06	40.14	0.00645841	2	1114.68	1.35626	28.538	0
High	dIDIHEVR	7	15	2	Q96BA7;A0A1W2PP35	N-Term(TMT6plex)	0																0	0.0008079	40.13	0.00439641	2	1225.68	1.10567	32.0402	0
High	rLQSIGTENTEENRR	2	7	1	P04075	N-Term(TMT6plex)	0	1.11072	2	11.7667	1.07827	2	0.278297	0.893295	2	3.00479	0.922567	2	5.15354	1.26889	2	13.4786	0	2.39e-14	40.13	0.00632287	4	2032.08	2.94925	24.6964	2
High	eLQAANESk	3	5	1	B4E245	N-Term(TMT6plex); K9(TMT6plex)	0	1.03049	3	1.79888	1.03837	3	6.494	0.974249	3	0.918584	1.05628	3	5.73398	1.02441	3	6.40831	0	8.959e-11	40.12	0.00809812	2	1447.82	4.63454	27.7853	0
High	eDMAALEk	10	14	1	B3KPS3	N-Term(TMT6plex); K8(TMT6plex)	0	1.08351	10	12.48	0.955705	10	4.98369	0.941269	10	2.28119	1.07286	10	10.7743	0.908305	10	4.94462	0	1.116e-05	40.1	0.0150641	2	1364.75	2.62767	36.9797	0
High	aDEEPTPADGR	1	1	1	Q96AT1	N-Term(TMT6plex)	0	1.01261	1		1.01335	1		1.01068	1		0.992207	1		0.897463	1		0	6.034e-06	40.1	0.00138279	2	1386.67	2.5862	22.7343	0
High	eLVASGENk	2	3	1	A8K132	N-Term(TMT6plex); K9(TMT6plex)	0	0.959506	2	0.256248	1.039	2	2.07269	1.00049	2	0.507564	1.01428	2	0.796852	1.02468	2	0.819914	0	1.982e-11	40.09	0.0166415	2	1404.82	4.91506	28.7968	0
High	gPTEADELMk	1	6	1	A8K8D9	N-Term(TMT6plex); K10(TMT6plex)	0	0.904949	1		1.05015	1		1.02519	1		1.01828	1		1.02455	1		0	4.187e-14	40.08	0.00627337	2	1548.84	2.81334	37.7775	0
High	lQAEEVAQQk	2	1	1	Q15149	N-Term(TMT6plex); K10(TMT6plex)	0	0.981358	2	2.38705	1.05379	2	2.42521	0.981944	2	0.976429	0.988532	2	2.65776	1.0845	2	13.2028	0	2.624e-16	40.06	0.00720477	2	1601.93	2.80189	32.1989	0
High	gAcAGSEDAVk	2	5	1	A0A024R889	N-Term(TMT6plex); C3(Carbamidomethyl); K11(TMT6plex)	0	1.01172	2	1.40407	0.965437	2	3.8107	1.05022	2	0.0258609	0.955842	2	0.736008	0.855974	2	13.8023	0	2.624e-16	40.05	0.0046808	2	1522.8	2.24283	23.7848	0
High	lPVGPSHk	2	4	1	O95182	N-Term(TMT6plex); K8(TMT6plex)	0	0.947414	2	8.46774	0.916353	2	5.45786	1.01391	2	3.59496	1.04884	2	3.60776	1.17659	2	6.46079	0	4.897e-05	40.04	0.00859547	3	1292.81	2.31403	30.0052	0
High	sEDYVDIVQGR	1	3	1	B4DGN8	N-Term(TMT6plex)	0	0.881955	1		1.07411	1		1.03725	1		0.9658	1		1.09871	1		0	2.624e-16	40.04	0.00395342	2	1509.77	-1.13029	39.3156	0
High	fAANPNQNk	3	1	1	Q15717	N-Term(TMT6plex); K9(TMT6plex)	0	1.03326	3	3.3391	1.0891	3	3.50648	0.959319	3	0.151358	1.01333	3	5.42935	0.944089	3	4.07996	0	3.629e-11	40.03	0.00784065	2	1461.83	2.74434	27.5654	0
High	aLADENEFVR	1	3	1	E1NZA1	N-Term(TMT6plex)	0	1.04542	1		0.906533	1		1.03114	1		1.0009	1		0.891153	1		0	2.135e-09	40.01	0.00445473	2	1392.74	4.368	37.2726	0
High	sLDNFFAk	4	2	1	D3DND1	N-Term(TMT6plex); K8(TMT6plex)	0	1.01532	4	12.2481	0.963854	4	0.565738	0.995855	4	3.15367	0.931184	4	15.7541	1.00415	4	19.5029	0	2.299e-09	40.01	0.0144667	2	1399.8	2.36618	48.9075	0
High	rPELEDSTLR	5	2	1	Q15149	N-Term(TMT6plex)	0	0.976207	5	6.65297	1.00188	5	21.0035	1.02629	5	3.93349	1.01081	4	6.93836	0.961261	4	12.4647	0	3.362e-12	40.01	0.00714852	3	1444.8	2.78587	29.1548	0
High	qAGEVTYADAHk	2	9	2	Q59GY3;A8K644	N-Term(TMT6plex); K12(TMT6plex)	0																0	2.624e-16	40.01	0.00739296	3	1747.94	3.97845	29.7038	0
High	hDLGHFMLR	1	2	1	P30043	N-Term(TMT6plex)	0	0.966744	1		0.879266	1		1.04946	1		1.18855	1		0.661958	1		0	3.59e-11	39.97	0.00455637	3	1354.73	1.62159	36.5706	0
High	nYEDEDSLk	1	1	1	P11388	N-Term(TMT6plex); K9(TMT6plex)	0	0.964477	1		1.13508	1		0.967837	1		1.03208	1		0.939537	1		0	1.504e-11	39.97	0.00436505	2	1570.81	7.67507	31.602	0
High	sTVPGHAGR	6	4	1	P00491	N-Term(TMT6plex)	0	1.1113	6	4.58641	0.760173	6	8.73412	0.969466	6	2.36072	1.19006	6	5.69556	0.939618	6	15.523	0	0.001027	39.96	0.00479395	3	1110.62	2.67028	17.4203	0
High	lVPVLSAk	4	1	1	P37837	N-Term(TMT6plex); K8(TMT6plex)	0	1.0124	4	2.20891	0.970562	4	3.11488	1.02031	4	2.85972	1.01865	4	2.99627	0.9479	4	10.2461	0	1.974e-06	39.96	0.000711523	2	1284.87	2.43188	46.4302	0
High	aDYEIASk	1	9	2	B3KRR1;A8MYV2	N-Term(TMT6plex); K8(TMT6plex)	0																0	1.6e-05	39.96	0.00666612	2	1354.77	2.70543	32.7616	0
High	qITVNDLPVGR	5	6	1	Q06830	N-Term(TMT6plex)	0	1.08064	5	7.15713	1.02443	5	2.63679	1.00519	5	5.61036	1.04047	5	9.76469	0.836606	4	7.51014	0	1.623e-09	39.96	0.00619681	2	1440.85	5.55864	40.6148	0
High	qEEEMMAk	1	4	1	P35579	N-Term(TMT6plex); K8(TMT6plex)	0	1.06093	1		0.996553	1		1.00971	1		0.904567	1		0.988498	1		0	2.513e-10	39.96	0.00360303	2	1453.75	4.81126	30.4936	0
High	vEDVVVSDEcR	3	3	1	G3V5E4	N-Term(TMT6plex); C10(Carbamidomethyl)	0	0.92983	3	1.16211	1.00267	3	0.999832	0.936325	3	2.36292	1.05577	3	0.913323	0.992598	3	15.132	0	6.761e-07	39.96	0.0134533	2	1535.76	1.44019	33.8401	0
High	qAQNPDQGPk	2	5	1	B4DUR7	N-Term(TMT6plex); K10(TMT6plex)	0	1.04802	2	3.87281	0.88149	2	0.398952	1.05267	2	2.61461	0.99321	2	11.3272	0.820205	2	3.19975	0	3.423e-09	39.96	0.00718588	2	1540.85	2.46302	22.8911	0
High	eGTcGAQTQR	1	3	1	E9PPJ5	N-Term(TMT6plex); C4(Carbamidomethyl)	0	0.926178	1		1.29459	1		0.920546	1		0.764178	1		1.62009	1		0	1.133e-08	39.95	0.00184613	2	1336.65	1.38887	17.406	0
High	hGQQDGAGNPER	2	3	1	Q8N7C3	N-Term(TMT6plex)	0	1.24487	2	12.5817	0.827168	2	22.9972	0.920417	2	6.87284	0.992177	2	4.1081	1.01631	2	37.2969	0	3.161e-16	39.95	0.00187142	3	1494.73	4.32286	15.2169	0
High	eAVAHENNR	3	2	1	J3KTJ6	N-Term(TMT6plex)	0	1.1093	3	1.20728	0.887269	3	18.5291	1.06076	3	0.479348	1.1275	3	0.242914	0.849397	3	16.1422	0	7.402e-05	39.93	0.00752024	3	1268.66	2.7591	16.3238	0
High	cTPSVISFGSk	3	4	1	A0A024RDQ0	N-Term(TMT6plex); C1(Carbamidomethyl); K11(TMT6plex)	0	0.951234	3	4.04874	1.06426	3	2.0862	1.04315	3	1.6867	0.959154	3	7.3411	0.891072	3	2.37286	0	2.723e-06	39.93	0.00625501	2	1640.91	3.86923	42.6483	0
High	fSFEQPDGR	2	5	1	G3V169	N-Term(TMT6plex)	0	1.03318	2	1.49145	1.00163	2	5.49557	1.01427	2	2.71617	0.981829	2	3.75048	0.855163	2	0.248363	0	8.755e-06	39.92	0.00307615	2	1311.66	2.41245	40.0769	0
High	gGGPTSSEQIMk	3	2	1	Q07812	N-Term(TMT6plex); K12(TMT6plex)	0	0.972496	3	0.862311	1.0544	3	4.68742	0.999571	3	3.6179	1.04596	3	1.20797	1.01258	3	1.4127	0	3.781e-08	39.92	0.00641203	2	1649.89	-4.0615	31.3899	0
High	eEEmGEEEEVER	1	4	1	F5GWX5	N-Term(TMT6plex); M4(Oxidation)	0	0.817062	1		1.22947	1		0.870826	1		1.34273	1		1.05924	1		0	6.643e-05	39.92	0.000244462	2	1739.75	2.16024	24.7589	0
High	sLGLQLPDGQR	3	3	1	A8K8N7	N-Term(TMT6plex)	0	0.982747	3	0.870494	1.01533	3	2.7766	1.04806	3	2.41684	1.03218	3	1.18995	0.938652	3	4.92733	0	1.802e-05	39.9	0.005843	2	1412.81	2.68025	41.5857	0
High	nVcSEAAQk	1	3	1	C9J6A7	N-Term(TMT6plex); C3(Carbamidomethyl); K9(TMT6plex)	0	1.11878	1		0.954718	1		0.98572	1		0.968881	1		0.882135	1		0	7.756e-14	39.9	0.00652349	2	1464.79	3.003	24.1956	0
High	dcGSVDGVIk	2	9	1	J3KMY5	N-Term(TMT6plex); C2(Carbamidomethyl); K10(TMT6plex)	0	1.02491	2	2.71578	0.941746	2	7.14159	1.04434	2	0.29397	1.01557	2	4.87109	0.758222	2	9.76486	0	4.322e-16	39.89	0.0088565	2	1507.83	6.49657	33.3733	0
High	kTVGVEPAADGk	3	5	1	P46779	N-Term(TMT6plex); K1(TMT6plex); K12(TMT6plex)	0	1.0263	3	5.22991	1.09428	3	0.424918	0.925748	3	1.47569	0.967476	3	3.9096	1.2797	3	0.621743	0	2.624e-16	39.88	0.00711901	3	1859.13	5.768	31.423	1
High	aSAPSPNAQVAcDHcLk	1	2	1	Q14258	N-Term(TMT6plex); C12(Carbamidomethyl); C15(Carbamidomethyl); K17(TMT6plex)	0	0.937644	1		1.24301	1		0.86597	1		1.21598	1		0.953752	1		0	2.624e-16	39.88	0.00470831	4	2284.17	3.71218	31.9283	0
High	yPFIVTSDDGR	2	5	1	B2RBH2	N-Term(TMT6plex)	0	1.03308	2	3.92638	0.943097	2	6.33995	0.993407	2	3.73203	1.0983	2	1.36204	0.837449	2	1.95619	0	0.0002047	39.85	0.00407328	2	1498.77	-1.3031	45.054	0
High	nVTDVVNTcHDAGISk	2	1	1	Q9Y3I0	N-Term(TMT6plex); C9(Carbamidomethyl); K16(TMT6plex)	0	0.793186	2	39.8314	0.890781	2	23.4441	1.09056	2	11.9489	1.1656	2	13.5757	0.872536	2	17.1785	0	2.687e-16	39.85	0.00702344	3	2188.16	7.1011	36.9864	0
High	lSEELSGGR	4	10	1	B4DTI0	N-Term(TMT6plex)	0	1.00041	4	2.70986	1.0083	4	2.64165	0.981281	4	2.01805	1.04181	4	1.52992	1.01641	4	8.50921	0	0.0008079	39.84	0.00646899	2	1176.64	1.05972	32.7128	0
High	iALLEEAR	4	12	1	B2R6J2	N-Term(TMT6plex)	0	0.956705	2	2.27086	1.02736	2	3.20835	1.01104	2	0.513386	1.0354	2	0.0316658	0.946628	2	2.85291	0	9.185e-08	39.83	0.00687907	2	1143.7	3.72319	45.2095	0
High	lLLSSETPIEGk	1	2	1	Q9HDC9	N-Term(TMT6plex); K12(TMT6plex)	0	0.939969	1		0.929199	1		1.07946	1		0.995472	1		0.915481	1		0	5.877e-07	39.83	0.00723264	2	1745.04	-2.48685	46.9971	0
High	lRAETEQGEQQR	3	1	1	Q15149	N-Term(TMT6plex)	0	0.992034	3	23.8735	1.07057	3	8.95402	0.940421	3	5.21259	0.957908	3	0.175088	1.24285	3	10.0508	0	0.000865	39.82	0.00586825	2	1673.88	4.0022	22.7621	1
High	qGVTEAAEk	2	6	1	O76070	N-Term(TMT6plex); K9(TMT6plex)	0	1.00016	2	10.7109	1.06466	2	30.3345	0.969195	2	16.0939	1.0823	2	18.7519	0.741055	2	10.1313	0	6.16e-08	39.81	0.0102905	2	1390.8	3.49049	26.8258	0
High	qLQAETEPIVk	1	7	1	B3KW56	N-Term(TMT6plex); K11(TMT6plex)	0	1.08835	1		0.995559	1		0.938942	1		1.05595	1		0.963435	1		0	3.024e-15	39.81	0.006728	2	1714.02	1.43547	37.2929	0
High	tHSAQTGAR	4	2	1	Q8TDD1	N-Term(TMT6plex)	0	1.03724	4	11.6744	1.03762	4	11.0027	0.940688	4	3.08381	0.920235	4	14.5897	1.16596	4	10.8777	0	0.0008079	39.79	0.00372588	3	1157.63	4.36522	14.3857	0
High	cGEDDETIPSEYR	1	30	1	Q59HE3	N-Term(TMT6plex); C1(Carbamidomethyl)	0	0.963579	1		0.764558	1		1.16961	1		1.03765	1		0.575875	1		0	9.496e-09	39.79	0.000566753	2	1799.8	2.0984	31.3638	0
High	dFMIQGGDFTR	2	2	1	V9HWC6	N-Term(TMT6plex)	0	1.20741	2	12.0601	0.877778	2	30.0659	1.0492	2	8.37209	0.958322	2	4.17127	0.684722	1		0	2.664e-09	39.78	0.00216704	2	1515.75	1.59894	44.8518	0
High	qQQQQQQGHk	1	6	1	B4DZX0	N-Term(TMT6plex); K10(TMT6plex)	0	1.06536	1		1.01769	1		1.05449	1		0.788156	1		0.932757	1		0	1.73e-12	39.78	0.00720594	3	1695.93	2.55287	16.3478	0
High	qDATVQTER	1	4	1	B7Z3E7	N-Term(TMT6plex)	0	1.06383	1		0.893815	1		1.04006	1		0.952	1		0.921563	1		0	6.288e-05	39.77	0.0049029	2	1276.67	3.32924	19.5239	0
High	eGMNIVEAmER	3	5	1	A8K486	N-Term(TMT6plex); M9(Oxidation)	0	0.930131	3	3.34657	0.979111	3	4.21625	1.00652	3	5.08931	1.05202	3	5.14835	1.07437	3	1.28616	0	1.927e-10	39.77	0.00197698	2	1523.74	1.55713	35.0589	0
High	lAPGGHVGR	6	6	1	P36578	N-Term(TMT6plex)	0	0.952625	6	6.93108	1.12981	6	7.62198	0.959495	6	2.96547	0.983337	6	6.88551	1.25392	6	6.98233	0	1.674e-08	39.76	0.0116567	3	1092.65	1.1111	24.1643	0
High	tENNDHINLk	2	1	1	P61956	N-Term(TMT6plex); K10(TMT6plex)	0	1.0239	2	0.356761	0.870556	2	0.181504	1.02716	2	2.38412	1.06116	2	4.80459	0.925031	2	1.85449	0	2.624e-16	39.76	0.0108218	2	1655.91	1.35437	26.7102	0
High	hIAEEADR	6	21	2	P67936;A0A0S2Z4G4	N-Term(TMT6plex)	0																0	6.34e-05	39.75	0.00371268	2	1169.61	0.513593	20.1995	0
High	mGGEEAEIR	3	2	1	Q08211	N-Term(TMT6plex)	0	0.988924	3	3.36936	1.025	3	2.16809	1.00259	3	1.4543	0.985505	3	4.04823	1.09339	3	11.7213	0	3.263e-06	39.75	0.00292354	2	1220.62	2.68553	27.2564	0
High	qLAEEDLAQQR	3	1	1	Q15149	N-Term(TMT6plex)	0	1.0711	3	1.07219	1.0318	3	8.92029	0.956117	3	1.74082	1.01256	3	1.72765	0.889051	3	2.37637	0	1.558e-14	39.75	0.0071023	2	1529.82	2.80462	31.899	0
High	aGVEAMSk	2	1	1	Q16698	N-Term(TMT6plex); K8(TMT6plex)	0	0.975334	2	4.92212	1.02522	2	2.55622	1.02592	2	0.731923	0.974943	2	0.581804	0.942049	2	4.4441	0	0.0003359	39.74	0.00791494	2	1250.72	2.83664	29.2616	0
High	lITEDVQGk	6	12	1	A8K4W0	N-Term(TMT6plex); K9(TMT6plex)	0	0.948356	6	6.13876	1.0603	6	7.86645	0.990569	6	2.85977	0.967366	6	3.86375	1.11873	6	7.75506	0	1.758e-07	39.74	0.00896071	2	1460.88	6.41273	38.3291	0
High	aTISDEEIER	1	2	1	C9J0A7	N-Term(TMT6plex)	0	0.924094	1		1.02637	1		1.03695	1		1.01121	1		0.96157	1		0	1.146e-11	39.73	0.00411823	2	1391.72	-1.14606	29.7401	0
High	sFFTDDDk	1	3	1	B2R4F3	N-Term(TMT6plex); K8(TMT6plex)	0	1.0088	1		1.34051	1		0.753512	1		1.24763	1		1.08898	1		0	8.24e-06	39.73	0.00386284	2	1432.74	2.1693	41.6503	0
High	eLAEQELEk	2	1	1	Q15149	N-Term(TMT6plex); K9(TMT6plex)	0	0.945917	2	3.94284	0.991047	2	5.21765	1.0271	2	0.554434	1.08424	2	2.74181	0.852181	2	3.64259	0	0.0003379	39.73	0.009838	2	1546.88	4.69283	37.1549	0
High	sDESSTEETDk	1	3	1	A0A0C4DG98	N-Term(TMT6plex); K11(TMT6plex)	0	0.781319	1		1.0115	1		1.10196	1		1.08706	1		0.904578	1		0	2.624e-16	39.73	0.00155365	2	1685.82	3.75932	23.034	0
High	iDDMTAAPMDVR	3	3	1	B2R7E8	N-Term(TMT6plex)	0	1.0066	3	0.754103	0.93793	3	2.36446	1.03222	3	3.35879	1.07286	3	6.4069	0.934476	3	0.731139	0	6.841e-07	39.71	0.00545218	2	1563.78	3.6678	41.6286	0
High	fGEVVDcTLk	10	20	3	A0A024RDF4;A0A087WUK2;D6R9P3	N-Term(TMT6plex); C7(Carbamidomethyl); K10(TMT6plex)	0																0	2.806e-13	39.69	0.0069863	3	1625.9	0.49645	46.199	0
High	aEVLSEEPILk	1	3	1	Q7L1Q6	N-Term(TMT6plex); K11(TMT6plex)	0	0.950944	1		0.979197	1		1.01491	1		0.994967	1		1.15163	1		0	3.224e-16	39.69	0.00659429	2	1686.02	5.24583	45.5029	0
High	vISSIEQk	8	19	4	P61981;B5BU24;Q04917;P27348	N-Term(TMT6plex); K8(TMT6plex)	0																0	1.71e-06	39.68	0.00810578	2	1361.85	3.33592	37.9491	0
High	sSFLVDcSk	1	4	1	O75369	N-Term(TMT6plex); C7(Carbamidomethyl); K9(TMT6plex)	0	0.96077	1		1.07473	1		0.991978	1		1.05407	1		0.894484	1		0	9.519e-14	39.68	0.00617353	2	1500.82	3.17258	39.6911	0
High	nAQAQQEFk	1	10	1	B7Z9W6	N-Term(TMT6plex); K9(TMT6plex)	0	1.03215	1		0.867221	1		1.05104	1		1.04825	1		0.79461	1		0	3.791e-16	39.68	0.00877319	2	1521.84	1.42515	26.6542	0
High	vcDIAAELAR	1	8	1	O00410	N-Term(TMT6plex); C2(Carbamidomethyl)	0	0.902249	1		1.04505	1		1.05487	1		0.948383	1		1.03354	1		0	1.289e-11	39.66	0.00628854	2	1346.74	3.99623	45.3564	0
High	aGPNASIISLk	2	1	1	Q9H0A0	N-Term(TMT6plex); K11(TMT6plex)	0	0.995271	2	1.02087	1.07707	2	2.33024	0.950854	2	4.95301	1.03299	2	1.02607	1.05496	2	22.3151	0	0.0008079	39.66	0.00568294	2	1528.95	3.18138	42.734	0
High	aLLTPVAIAAGR	3	1	1	P00390	N-Term(TMT6plex)	0	0.863648	3	27.2455	0.840412	3	16.1099	1.09793	3	2.19471	1.03817	3	1.50779	0.822528	3	4.02007	0	1.306e-07	39.65	0.00301332	3	1381.88	3.20592	47.3137	0
High	sTVDAPTAAGR	2	5	1	Q53HV2	N-Term(TMT6plex)	0	1.04229	2	17.1471	1.05204	2	0.743434	0.967498	2	8.82582	0.955893	2	1.8068	1.0195	2	6.08966	0	3.074e-16	39.63	0.00611979	2	1274.69	2.95289	24.1108	0
High	dEGNYLDDALVR	1	7	1	B4DDZ4	N-Term(TMT6plex)	0	0.995182	1		0.9133	1		1.09561	1		0.937862	1		0.807082	1		0	0.0008079	39.62	0.00334526	2	1608.81	0.724528	42.9262	0
High	lNNcGMGIGGGk	1	3	1	P46060	N-Term(TMT6plex); C4(Carbamidomethyl); K12(TMT6plex)	0	1.00864	1		0.889552	1		1.04676	1		1.02872	1		0.893991	1		0	2.624e-16	39.62	0.00688699	2	1635.88	2.81239	35.6127	0
High	sAINEVVTR	3	7	1	H7C2W9	N-Term(TMT6plex)	0	0.980206	3	2.72206	1.04117	3	7.10065	0.966831	3	4.46606	0.986228	3	4.20103	1.14318	3	15.3702	0	1.024e-08	39.61	0.00754283	2	1217.71	3.17701	31.263	0
High	qAEELNEk	4	1	1	P46063	N-Term(TMT6plex); K8(TMT6plex)	0	1.00169	4	8.94558	1.03523	4	0.759976	0.975779	4	4.94573	1.018	4	4.99334	1.00797	4	2.3914	0	4.265e-07	39.61	0.00804058	2	1418.79	4.08387	26.2917	0
High	qGQDNLSSVk	3	2	1	P30040	N-Term(TMT6plex); K10(TMT6plex)	0	1.0447	3	2.80262	0.982507	3	2.09721	1.02871	3	0.186373	0.962864	3	9.55847	0.830454	3	7.62436	0	6.751e-15	39.61	0.00792571	2	1533.87	2.52043	27.975	0
High	ncNDFQYESk	3	4	1	Q04917	N-Term(TMT6plex); C2(Carbamidomethyl); K10(TMT6plex)	0	1.03225	3	1.26261	0.935578	3	7.23297	1.03323	3	1.86937	0.996094	3	1.58702	0.75879	3	11.3426	0	2.624e-16	39.6	0.00189142	2	1762.85	0.90258	31.2859	0
High	dATNVGDEGGFAPNILENk	1	2	1	P06733	N-Term(TMT6plex); K19(TMT6plex)	0	0.861797	1		0.917326	1		1.15743	1		0.846786	1		1.09109	1		0	2.624e-16	39.6	0.00575103	3	2419.25	1.79092	46.5171	0
High	eDGNEEDkENQGDETQGQQPPQR	5	4	1	P67809	N-Term(TMT6plex); K8(TMT6plex)	0	1.14124	4	10.3176	0.856912	3	12.7339	0.913195	5	5.75995	1.30876	4	16.0279	1.40262	2	1.67698	0	2.624e-16	39.6	0.00172147	4	3086.44	1.9902	25.0391	1
High	sSTPEEVk	5	8	1	E9PP50	N-Term(TMT6plex); K8(TMT6plex)	0	0.992769	5	3.17139	1.02029	5	2.72037	0.991133	5	2.15022	1.00138	5	8.34183	0.843773	5	2.57423	0	2.642e-08	39.58	0.00914828	2	1334.76	4.7228	23.6913	0
High	aSAPAPGHH	5	2	1	P56378	N-Term(TMT6plex)	0	1.07205	5	3.35963	1.02148	5	17.0706	0.8921	5	12.714	1.11563	5	3.33324	1.2438	5	31.4777	0	3.096e-05	39.56	0.00230178	2	1073.57	0.590904	16.1942	0
High	qQDENNASR	1	5	1	Q96SR7	N-Term(TMT6plex)	0	0.971993	1		0.912191	1		0.89532	1		1.38305	1		1.03078	1		0	0.0008079	39.54	0.00145081	2	1290.63	4.70543	15.2525	0
High	eETQPPVALk	2	5	1	Q5VU21	N-Term(TMT6plex); K10(TMT6plex)	0	1.05103	2	11.0556	0.941548	2	2.46645	1.05495	2	0.621666	0.974953	2	13.3593	0.689121	2	9.58719	0	1.639e-06	39.53	0.00709806	2	1569.93	3.84521	34.5914	0
High	rADDNATIR	2	6	1	K7ENA8	N-Term(TMT6plex)	0	1.03922	2	5.15509	0.924044	2	3.7795	1.0238	2	2.54696	0.934378	2	10.5836	1.06433	2	1.93893	0	5.999e-05	39.52	0.00635495	3	1260.69	4.54447	19.2279	1
High	vLEDSDLk	4	1	1	P11021	N-Term(TMT6plex); K8(TMT6plex)	0	0.9421	4	2.55646	0.889272	4	1.18525	1.16407	4	2.74712	0.883084	4	3.06913	0.785639	4	10.4359	0	0.0008079	39.52	0.00971671	2	1376.81	2.38896	38.8168	0
High	iGGIGTVPVGR	8	29	1	P68104	N-Term(TMT6plex)	0	1.07414	8	17.3122	0.889983	8	17.2942	1.00512	8	4.73478	0.991302	8	6.30673	0.873011	8	11.9133	0	2.221e-11	39.5	0.0057784	3	1254.77	0.967821	38.8641	0
High	qSSPSGSEQLVR	2	6	1	O15231	N-Term(TMT6plex)	0	1.02211	2	10.6613	1.08576	2	8.30944	0.988853	2	4.24746	0.903186	2	12.8981	1.01704	2	4.45954	0	1.789e-08	39.5	0.0118653	2	1503.8	2.55171	23.4923	0
High	lAGESESNLR	3	3	1	P55072	N-Term(TMT6plex)	0	0.987788	3	6.38593	1.00627	3	1.17378	0.992167	3	2.59505	1.05232	3	0.987071	0.922857	3	4.76626	0	6.559e-12	39.49	0.00583108	2	1304.7	1.52762	27.1218	0
High	dVIIADcGk	4	2	1	V9HWC6	N-Term(TMT6plex); C7(Carbamidomethyl); K9(TMT6plex)	0	1.00622	4	6.50344	0.954259	4	2.95878	1.04692	4	1.84188	0.927264	4	6.82125	0.866841	4	2.53512	0	7.564e-09	39.49	0.00984592	2	1448.82	1.03016	36.4582	0
High	aAGTDGSDFQHR	2	1	1	Q8N5M9	N-Term(TMT6plex)	0	0.932163	2	0.696555	0.997808	2	0.359213	1.01429	2	4.04391	1.04202	2	8.104	1.05613	2	7.1651	0	3.202e-16	39.48	0.00176406	3	1490.72	2.6051	21.4706	0
High	aMADALLER	3	14	1	B4E1G2	N-Term(TMT6plex)	0	1.01164	3	1.73303	0.90612	3	0.824999	1.06284	3	1.81041	1.00575	3	0.992812	0.866657	3	4.40507	0	0.0005631	39.47	0.00676748	2	1218.67	1.09446	42.833	0
High	sAEcIDEAAER	1	1	1	Q8IYS1	N-Term(TMT6plex); C4(Carbamidomethyl)	0	0.984824	1		0.922179	1		1.02284	1		1.15151	1		0.749876	1		0	1.322e-15	39.47	0.00099422	2	1479.69	-1.07757	26.4468	0
High	fTVGDHSR	3	3	1	Q53GN4	N-Term(TMT6plex)	0	1.03185	3	0.694092	0.992381	3	2.55927	0.972669	3	0.153108	0.998414	3	2.55269	1.09256	3	5.54922	0	0.0008079	39.46	0.00476174	3	1147.61	2.18428	27.3639	0
High	vEQHVVDGk	2	2	1	Q9Y3I0	N-Term(TMT6plex); K9(TMT6plex)	0	0.992816	2	4.01643	0.924236	2	2.10384	0.988884	2	2.09764	1.08459	2	6.69565	1.07307	2	12.216	0	2.494e-10	39.45	0.00688384	2	1468.86	7.82503	27.1134	0
High	gAQEVGER	3	1	1	Q15149	N-Term(TMT6plex)	0	1.03732	3	4.45774	1.01767	3	1.61039	0.983025	3	0.689486	1.00386	3	2.58114	0.984009	3	0.398891	0	2.592e-05	39.44	0.00451069	2	1074.58	3.05876	18.9422	0
High	nEALAALLR	1	5	1	A0A0A0MSQ0	N-Term(TMT6plex)	0	0.961648	1		0.751805	1		1.14375	1		1.07167	1		0.68621	1		0	2.404e-07	39.43	0.00480045	2	1199.73	1.63741	47.8559	0
High	rMGESDDSILR	1	2	1	Q8WVC2	N-Term(TMT6plex)	0	1.09244	1		1.18427	1		0.856222	1		0.953521	1		1.25305	1		0	4.825e-05	39.43	0.00465792	3	1507.78	2.51108	32.3446	1
High	eRPPEEVAAR	2	10	1	C9J406	N-Term(TMT6plex)	0	1.00068	2	0.844627	0.954321	2	14.7459	0.941815	2	3.01225	1.16052	2	19.6796	1.05012	2	6.97734	0	5.477e-07	39.41	0.0098285	2	1382.76	1.9027	21.0853	0
High	gGTLFGGEVck	3	1	1	P42166	N-Term(TMT6plex); C10(Carbamidomethyl); K11(TMT6plex)	0	0.985918	3	6.61294	0.925353	3	4.57899	0.985706	3	0.675147	1.10041	3	0.0879944	0.957885	3	8.32151	0	0.0005906	39.41	0.00880327	2	1582.88	9.16536	41.3209	0
High	aGSVATcQAVMR	2	1	1	O94906	N-Term(TMT6plex); C7(Carbamidomethyl)	0	1.03376	2	0.609622	1.04498	2	3.27005	0.948614	2	0.65731	1.04171	2	4.75235	1.00547	2	5.46325	0	9.017e-16	39.4	0.00443187	2	1479.77	5.87498	29.2845	0
High	sTcIYGGAPk	2	14	2	P17844;A0A1W2PQ51	N-Term(TMT6plex); C3(Carbamidomethyl); K10(TMT6plex)	0																0	1.234e-14	39.38	0.00702453	2	1511.84	3.96431	31.8602	0
High	aSGLAAGk	3	8	1	P22102	N-Term(TMT6plex); K8(TMT6plex)	0	1.00074	3	0.61537	0.973039	3	3.32053	0.964001	3	1.3747	1.02776	3	5.42696	1.13414	3	0.992898	0	5.442e-05	39.36	0.0176945	2	1132.71	2.87149	28.003	0
High	aVAQALEVIPR	2	5	1	B3KX11	N-Term(TMT6plex)	0	0.986666	2	9.27588	0.874148	2	12.3122	0.96283	2	7.73596	1.20272	2	0.604211	1.07032	2	8.54721	0	1.278e-10	39.34	0.00559363	3	1395.86	3.38388	46.8084	0
High	aEIDMLDIR	1	8	1	B4DDZ4	N-Term(TMT6plex)	0	1.0534	1		0.998443	1		1.01284	1		0.957093	1		0.865628	1		0	4.264e-05	39.33	0.00661581	2	1304.71	0.432689	46.9266	0
High	yNEQHVPGSPFTAR	2	9	1	Q5HY54	N-Term(TMT6plex)	0	1.0828	2	3.73387	0.838585	2	6.56336	1.07998	2	1.44172	0.920856	2	11.1202	0.807104	2	14.1023	0	9.724e-16	39.33	0.00580488	2	1831.94	5.97925	31.3545	0
High	eQSEGVGAR	2	1	1	O00625	N-Term(TMT6plex)	0	0.906714	2	1.49365	1.14524	2	5.48862	1.0469	2	1.07856	0.877785	2	10.742	0.99245	2	10.1686	0	6.353e-07	39.32	0.00410494	2	1161.61	3.31406	17.5473	0
High	aQVSGQSAR	2	2	1	A0A090N8G0	N-Term(TMT6plex)	0	1.01572	2	3.17829	0.948403	2	5.34776	0.938985	2	9.47366	0.977724	2	1.53516	1.38866	2	60.5598	0	0.0008079	39.31	0.00583753	2	1132.63	2.1569	16.5853	0
High	mLAQQAVk	1	3	1	B2RE46	N-Term(TMT6plex); K8(TMT6plex)	0	1.0101	1		1.02407	1		0.993387	1		1.04386	1		0.861987	1		0	0.002301	39.31	0.010497	2	1346.82	-0.0145931	34.2143	0
High	dLYLENPEIk	1	3	1	B4DIT7	N-Term(TMT6plex); K10(TMT6plex)	0	1.01407	1		1.09757	1		0.979572	1		0.992461	1		0.883706	1		0	1.646e-09	39.31	0.0139843	2	1691.97	4.05703	44.9418	0
High	qFLSETEk	4	6	1	B2RD14	N-Term(TMT6plex); K8(TMT6plex)	0	1.13417	4	2.35193	0.854401	4	11.3985	1.05824	4	6.77196	0.904488	4	2.61201	0.738682	4	14.8106	0	0.0008079	39.29	0.00953272	2	1439.82	3.19913	37.2906	0
High	sLGSADELFk	2	3	1	Q15075	N-Term(TMT6plex); K10(TMT6plex)	0	1.0375	2	0.229817	0.939012	2	2.49021	1.02717	2	2.2029	1.05362	2	2.56779	0.739336	2	3.42848	0	2.747e-16	39.29	0.008361	2	1524.87	3.55114	46.2485	0
High	lLEVEHPAAk	2	6	1	P17987	N-Term(TMT6plex); K10(TMT6plex)	0	0.820038	2	30.4981	1.07319	2	5.69887	1.05677	2	12.0637	1.19893	2	24.5401	1.04047	1		0	9.22e-12	39.29	0.00933253	3	1564.95	3.76262	37.7783	0
High	kTAEAGGVTGk	2	4	1	B2R5W3	N-Term(TMT6plex); K1(TMT6plex); K11(TMT6plex)	0	1.00805	2	6.78518	1.08299	2	7.84745	0.96596	2	1.50769	0.845885	2	1.0793	1.35979	2	5.6141	0	2.624e-16	39.29	0.00743069	3	1706.04	1.06847	27.8437	1
High	gANDFMcDEmER	2	5	1	P17987	N-Term(TMT6plex); C7(Carbamidomethyl); M10(Oxidation)	0	0.954919	2	8.00644	1.04377	2	12.6314	1.03816	2	2.06975	0.951452	2	5.29758	0.936472	2	6.11167	0	1.601e-13	39.28	0.000117752	2	1719.7	3.9361	31.9437	0
High	sAPGGGSk	4	7	1	P06748	N-Term(TMT6plex); K8(TMT6plex)	0	1.09487	4	4.95752	0.987263	4	8.40906	0.970646	4	3.36196	0.998979	4	2.38894	0.846396	4	8.29949	0	3.204e-05	39.27	0.00823988	3	1118.66	1.70193	19.6855	0
High	hAAcPVLVGNk	1	2	1	P13674	N-Term(TMT6plex); C4(Carbamidomethyl); K11(TMT6plex)	0	0.89766	1		1.02001	1		1.04085	1		1.05036	1		0.948512	1		0	0.0007686	39.25	0.0264323	2	1623.95	4.91064	29.3827	0
High	aGLVDDFEk	2	3	1	O75947	N-Term(TMT6plex); K9(TMT6plex)	0	1.03108	2	2.61018	0.909414	2	2.76868	1.02419	2	1.7686	1.08868	2	1.40693	0.763991	2	0.452128	0	3.085e-10	39.23	0.0085788	2	1451.82	3.57931	43.5482	0
High	cDLELETNGR	4	4	1	B4DIT7	N-Term(TMT6plex); C1(Carbamidomethyl)	0	1.08882	4	3.4188	0.999429	4	6.08115	0.984071	4	1.00366	0.932058	4	5.16477	0.915696	4	1.89116	0	2.6e-11	39.21	0.00274685	2	1435.71	1.59059	32.3256	0
High	sGQGAFGNMcR	4	8	1	P36578	N-Term(TMT6plex); C10(Carbamidomethyl)	0	0.869925	4	12.7282	1.19929	4	2.09016	1.00293	4	2.62354	0.970391	4	5.13284	1.11737	4	13.2814	0	1.494e-14	39.19	0.000927878	2	1413.66	2.33461	28.2569	0
High	lMGLEALk	1	8	1	Q9BU08	N-Term(TMT6plex); K8(TMT6plex)	0	1.01851	1		0.895417	1		1.01816	1		1.1455	1		0.741137	1		0	2.159e-08	39.18	0.00888951	2	1332.84	1.9172	50.3803	0
High	eVVEEAENGR	2	18	1	B8ZZQ6	N-Term(TMT6plex)	0	1.08232	2	3.82664	0.764346	2	3.29977	1.11638	2	1.50675	0.930975	2	2.36888	0.74206	2	20.2049	0	7.652e-07	39.18	0.00379857	2	1360.69	2.38257	26.6953	0
High	sAGGEPGPEAGR	1	4	1	B3KR89	N-Term(TMT6plex)	0	1.02909	1		0.759719	1		1.08014	1		0.982668	1		1.03517	1		0	0.0008079	39.16	0.00268766	2	1313.66	0.138004	19.6307	0
High	dEAAYGELR	1	4	1	Q2TNB3	N-Term(TMT6plex)	0	1.00074	1		0.952913	1		1.03826	1		1.01283	1		0.862641	1		0	6.466e-06	39.15	0.00355126	2	1252.64	1.06338	29.3506	0
High	aQVADVVVSR	2	2	1	A0A0U1RQF0	N-Term(TMT6plex)	0	0.991255	2	0.505559	1.0383	2	3.7804	1.01169	2	2.81998	0.993037	2	1.66609	0.900456	2	6.4297	0	4.605e-13	39.15	0.00735793	2	1272.75	5.55396	32.0143	0
High	iDIDPEETVk	2	4	1	B4DEA3	N-Term(TMT6plex); K10(TMT6plex)	0	1.05799	2	2.98424	0.952068	2	3.58882	1.04613	2	1.55272	0.962339	2	3.95547	0.742346	2	4.56294	0	0.000296	39.15	0.0158104	2	1616.92	3.88566	43.0775	0
High	sSTGDGTQNk	1	4	1	Q05DQ2	N-Term(TMT6plex); K10(TMT6plex)	0	1.003	1		1.09034	1		0.953568	1		1.03823	1		0.984844	1		0	0.0008079	39.12	0.0075069	2	1452.78	6.86356	20.4365	0
High	nIEELQQQNQR	1	4	1	P12270	N-Term(TMT6plex)	0	1.01605	1		0.896652	1		0.989139	1		1.09296	1		1.04577	1		0	4.057e-11	39.12	0.00547403	2	1628.86	3.58554	29.0517	0
High	qGPGPGGPk	3	4	1	P23246	N-Term(TMT6plex); K9(TMT6plex)	0	1.02062	3	2.4129	1.01101	3	0.425269	0.952607	3	0.163995	1.03401	3	2.45454	1.11211	3	2.61652	0	1.146e-10	39.1	0.00812593	3	1252.74	2.37368	24.0318	0
High	cGESGHLAR	5	3	1	A0A0S2Z4Q3	N-Term(TMT6plex); C1(Carbamidomethyl)	0	1.00611	5	13.2419	1.04241	5	4.60283	0.903995	5	1.04782	1.09479	5	5.75635	1.17118	5	31.3542	0	9.592e-07	39.09	0.00149822	3	1215.61	3.50257	18.6331	0
High	gHAVGDIPGVR	3	2	1	D6RD47	N-Term(TMT6plex)	0	0.990666	3	1.22708	1.06426	3	9.50252	0.995206	3	7.02205	0.992289	3	1.55467	1.10612	3	25.4296	0	1.29e-07	39.09	0.0101854	2	1306.75	5.42131	29.7139	0
High	hEANNPQLk	3	4	1	A8K690	N-Term(TMT6plex); K9(TMT6plex)	0	1.01815	3	4.07146	0.744886	3	32.687	1.14893	3	14.2711	1.01882	3	0.378295	0.6186	3	15.0875	0	3.008e-08	39.09	0.00897084	2	1508.86	0.0695074	21.5932	0
High	eHQISPGDFPSLR	1	8	1	B4DMV9	N-Term(TMT6plex)	0	0.976808	1		0.868793	1		1.02312	1		1.1727	1		0.848291	1		0	4.075e-09	39.08	0.007014	2	1711.9	3.83227	37.6743	0
High	nHDEESLEcLcR	3	16	1	E7EUU4	N-Term(TMT6plex); C9(Carbamidomethyl); C11(Carbamidomethyl)	0	1.01492	3	4.53035	0.919049	3	25.2456	1.00272	3	0.34508	1.0192	3	1.6094	1.30787	2	0.846455	0	2.624e-16	39.08	0.000630333	3	1790.8	2.18107	31.5922	0
High	aADALEEQQR	1	8	1	A0A087WY61	N-Term(TMT6plex)	0	0.98537	1		1.05269	1		0.964922	1		1.03055	1		1.08133	1		0	3.12e-15	39.07	0.0047322	2	1359.71	2.30277	25.0878	0
High	aDVDISGPk	1	3	1	Q09666	N-Term(TMT6plex); K9(TMT6plex)	0.025																0	5.527e-08	39.07	0.00898747	2	1359.79	2.36674	33.4331	0
High	mPSFGVSAPGk	3	1	1	Q8IVF2	N-Term(TMT6plex); K11(TMT6plex)	0	0.914768	3	2.43812	0.897913	3	1.70795	1.11766	3	1.0987	0.972321	3	2.3711	0.843765	3	2.77018	0	3.355e-16	39.07	0.00932814	2	1535.87	1.57194	43.2367	0
High	qHPVPPPAQNQNQVR	3	7	1	H0Y2Y8	N-Term(TMT6plex)	0	1.20568	3	1.34431	1.01698	3	8.5647	1.0253	3	7.81119	0.820735	3	10.4177	0.902405	3	26.7596	0	1.122e-10	39.07	0.0138745	3	1939.05	1.90478	21.791	0
High	dLFTcTIk	3	2	1	A8K8U1	N-Term(TMT6plex); C5(Carbamidomethyl); K8(TMT6plex)	0	1.00779	3	0.612849	0.943993	3	6.07499	1.02336	3	1.17081	1.02529	3	2.28285	0.832587	3	0.350722	0	1.345e-08	39.06	0.0076672	2	1455.83	4.17411	45.4681	0
High	eADAEANHR	2	5	1	B4DRG7	N-Term(TMT6plex)	0	1.0781	2	3.1235	0.81454	2	12.0976	1.01129	2	7.49646	1.06812	2	14.5239	0.926676	2	2.97972	0	1.128e-05	39.05	0.001985	3	1241.61	1.9656	16.4002	0
High	vTEGQQER	1	2	1	B2R8R5	N-Term(TMT6plex)	0	1.18364	1		0.961263	1		0.934674	1		0.971606	1		0.949216	1		0	0.0008079	39.03	0.00545113	2	1175.62	1.91195	17.8378	0
High	lENDQIESLR	3	7	1	A8K492	N-Term(TMT6plex)	0	1.03442	3	5.1264	1.05944	3	13.0162	0.993725	3	3.68475	0.963639	3	3.96261	0.882611	3	9.9995	0	7.244e-13	39.03	0.00702646	2	1445.78	-0.7326	37.1656	0
High	eQQIEEHRR	1	3	1	B3KSQ7	N-Term(TMT6plex)	0	1.048	1		1.10016	1		0.909306	1		0.99772	1		1.17317	1		0	7.148e-10	39.03	0.00580745	3	1453.78	2.84486	18.7002	1
High	lSQEcPIk	1	8	1	B7Z4K8	N-Term(TMT6plex); C5(Carbamidomethyl); K8(TMT6plex)	0	1.03147	1		0.884373	1		1.03333	1		1.00321	1		0.970607	1		0	0.0004739	39.02	0.0127632	2	1432.83	4.14844	32.7276	0
High	aGNNMLLVGVHGPR	2	11	1	Q5HY54	N-Term(TMT6plex)	0	0.944238	2	10.3548	0.844329	2	13.2943	1.14655	2	3.6024	0.910869	2	2.94771	0.861534	2	29.7576	0	0.0008079	39.02	0.00843991	2	1663.9	-15.2622	36.4789	0
High	eAESSPFVER	5	4	1	Q5CAQ5	N-Term(TMT6plex)	0	0.91788	5	3.24332	0.967748	5	2.41526	1.08961	5	1.90618	0.887423	5	2.39534	1.01962	5	7.928	0	5.748e-11	39.01	0.00406326	2	1379.7	2.48004	30.9064	0
High	gATGDAEQPR	1	1	1	Q9H147	N-Term(TMT6plex)	0	0.945781	1		1.02717	1		1.00947	1		0.925538	1		1.25577	1		0	1.092e-12	39	0.0028074	2	1230.63	2.54471	18.2962	0
High	ncPIDQHHR	1	6	1	F1DAL7	N-Term(TMT6plex); C2(Carbamidomethyl)	0	0.831044	1		1.10556	1		0.982558	1		1.12444	1		1.14776	1		0	3.469e-10	39	0.00248638	3	1405.7	3.54941	17.4803	0
High	vDAQFGGIDQR	3	2	1	P54577	N-Term(TMT6plex)	0	0.975584	3	2.47038	1.04417	3	12.0858	1.01919	3	3.39229	1.00735	3	6.53168	0.869487	3	29.3859	0	4.064e-16	39	0.00654641	2	1434.76	2.31847	36.1123	0
High	aAEEEDEADPk	1	3	1	O15256	N-Term(TMT6plex); K11(TMT6plex)	0	1.09839	1		0.56984	1		1.23318	1		0.957844	1		0.382391	1		0	2.624e-16	38.98	0.00333258	2	1661.83	-0.753411	26.4608	0
High	nGSLIcTASk	1	8	1	B4DMH3	N-Term(TMT6plex); C6(Carbamidomethyl); K10(TMT6plex)	0	1.03066	1		1.10279	1		0.929192	1		1.05741	1		0.963857	1		0	2.624e-16	38.97	0.00897498	2	1508.86	3.81985	31.9228	0
High	qDLQNALEESER	2	2	1	Q9P0K7	N-Term(TMT6plex)	0	1.01739	2	0.185344	0.992752	2	5.83272	1.01187	2	5.42281	1.00831	2	6.31027	0.875305	2	4.30362	0	1.526e-08	38.97	0.0185648	2	1660.85	7.42861	38.3637	0
High	tALIHDGLAR	2	1	1	P25398	N-Term(TMT6plex)	0	0.993001	2	1.10372	1.02092	2	12.5733	0.981033	2	3.16405	1.04595	2	4.89741	0.984135	2	4.93206	0	0.0003635	38.95	0.00824593	3	1295.77	1.52046	31.1753	0
High	gTPQQIDYAR	1	7	2	Q96AE4;B4E0X8	N-Term(TMT6plex)	0																0	3.509e-06	38.95	0.00653307	2	1377.74	3.12733	26.7892	0
High	sSLGPVGLDk	4	7	1	P17987	N-Term(TMT6plex); K10(TMT6plex)	0	1.00458	4	1.86563	0.977713	4	2.03623	0.999224	4	1.68433	1.02013	4	0.993264	0.959588	4	5.60367	0	0.001925	38.95	0.0101562	2	1430.87	6.84646	39.2773	0
High	eLDVEEAHAASTEEk	1	2	1	Q53G42	N-Term(TMT6plex); K15(TMT6plex)	0	0.938254	1		0.99425	1		1.09051	1		0.865835	1		1.01272	1		0	2.624e-16	38.95	0.0111814	3	2116.09	2.39095	34.3724	0
High	nSMPASSFQQQk	2	10	2	B3KRR1;A8MYV2	N-Term(TMT6plex); K12(TMT6plex)	0																0	1.079e-05	38.93	0.0080729	2	1810.96	1.59056	32.0369	0
High	lAAEQELIR	3	1	1	Q15149	N-Term(TMT6plex)	0	0.999078	3	0.487863	0.979809	3	2.56378	0.995285	3	1.40664	1.0501	3	6.65489	0.950293	3	5.27296	0	3.51e-07	38.92	0.00762987	2	1271.76	2.59122	39.7492	0
High	vGAEDADGIDMAYR	1	1	1	P49588	N-Term(TMT6plex)	0	0.912296	1		1.05166	1		1.05112	1		1.03803	1		0.793733	1		0	7.09e-11	38.92	0.00221202	2	1711.82	3.14481	38.9141	0
High	tTTLSGTAPAAGVVPSR	1	9	1	P27816	N-Term(TMT6plex)	0	1.01783	1		0.896523	1		1.04766	1		0.967495	1		0.987252	1		0	1.756e-11	38.92	0.00941872	2	1815.02	4.0796	34.4021	0
High	aSGVQAQMAk	2	11	1	F8W1T6	N-Term(TMT6plex); K10(TMT6plex)	0	0.861064	2	1.34142	1.27857	2	6.37649	0.946268	2	0.0305638	1.05622	2	4.86861	1.02217	2	2.52878	0	1.217e-11	38.91	0.0112077	2	1448.84	4.31224	29.2375	0
High	qTHNNAVVk	1	7	1	B4DG62	N-Term(TMT6plex); K9(TMT6plex)	0	1.08205	1		1.18744	1		0.965058	1		0.816067	1		0.954196	1		0	2.449e-14	38.89	0.00741805	2	1468.87	4.34172	18.6886	0
High	qGESEVSR	3	4	1	Q07065	N-Term(TMT6plex)	0	0.939884	3	1.97567	1.0805	3	4.08824	0.999052	3	4.90322	0.92621	3	6.12041	1.14337	3	7.94327	0	0.0008079	38.88	0.00502795	2	1120.58	2.40918	16.788	0
High	eANLLNAVIVQR	2	4	1	Q53FE8	N-Term(TMT6plex)	0	1.04852	2	4.91426	0.945005	2	0.486874	1.00397	2	4.32176	1.09852	2	0.67503	0.715142	2	13.2527	0	8.617e-13	38.87	0.00801657	2	1568.93	1.05944	47.8067	0
High	vMQEQGTHPk	5	3	1	P35579	N-Term(TMT6plex); K10(TMT6plex)	0	0.947158	5	0.56703	1.12765	5	3.46708	0.980456	5	1.01455	0.968445	5	6.05443	1.09358	5	5.00703	0	7.911e-15	38.87	0.0118238	3	1612.89	0.43638	24.8655	0
High	aGQAVDDFIEk	1	5	1	P52209	N-Term(TMT6plex); K11(TMT6plex)	0	1.00367	1		0.900548	1		1.05266	1		1.03671	1		0.830765	1		0	2.624e-16	38.86	0.00955625	2	1650.91	1.89256	44.1785	0
High	nDLSPTTVMSEGAR	2	3	1	P30043	N-Term(TMT6plex)	0	0.967661	2	1.61119	0.987005	2	5.15848	0.999819	2	2.89562	1.06206	2	2.69767	1.00411	2	7.15339	0	8.891e-14	38.85	0.00486733	2	1706.86	1.82226	37.3702	0
High	nALLSLAk	5	4	1	P04083	N-Term(TMT6plex); K8(TMT6plex)	0	1.04384	5	6.37941	0.903805	5	7.6482	1.03352	5	5.67847	1.03683	5	8.39384	0.899028	5	8.02334	0	1.316e-06	38.83	0.00934756	2	1287.84	2.59821	45.8965	0
High	ccTESLVNR	5	12	1	F6KPG5	N-Term(TMT6plex); C1(Carbamidomethyl); C2(Carbamidomethyl)	0	1.1584	5	4.9094	1.01513	5	2.55547	1.03306	5	0.605915	0.790533	5	7.08372	0.540954	5	30.7953	0	1.201e-11	38.83	0.00198996	2	1367.66	0.985436	28.2732	0
High	aLEATTEHIR	2	2	1	Q9Y490	N-Term(TMT6plex)	0	0.980417	2	16.0357	1.03999	2	3.55501	1.03125	2	2.34152	0.920574	2	3.96096	0.959268	2	21.8833	0	2.74e-05	38.83	0.00765871	3	1369.77	1.93338	28.6235	0
High	dDLSGADIk	3	2	1	P62191	N-Term(TMT6plex); K9(TMT6plex)	0	1.05741	3	0.00934863	0.973099	3	18.5882	0.99411	3	0.255194	1.00856	3	0.666038	0.846632	3	10.8772	0	1.261e-05	38.83	0.00953739	2	1391.79	4.97099	34.1694	0
High	qGTQYTFSSIER	1	1	1	Q08945	N-Term(TMT6plex)	0	1.0406	1		0.991758	1		0.983423	1		0.994909	1		1.01072	1		0	2.624e-16	38.83	0.00483743	2	1645.84	-1.73558	36.2128	0
High	dREAAEGLGSHER	2	3	1	B4E1R7	N-Term(TMT6plex)	0	0.925191	2	6.86418	1.24613	2	1.29496	0.965071	2	4.8889	0.722981	2	6.16945	1.55157	2	13.808	0	2.469e-13	38.83	0.0041632	3	1655.84	4.15068	20.8872	1
High	eSLAEEHEGLVGEGQR	2	3	1	D3DWL9	N-Term(TMT6plex)	0	0.858445	2	4.90022	0.976321	2	5.86761	1.04187	2	9.97256	1.05398	2	11.1496	1.1411	2	6.13824	0	2.624e-16	38.82	0.00684968	3	1968.99	2.42485	30.2457	0
High	aDLGVSGPk	4	1	1	Q09666	N-Term(TMT6plex); K9(TMT6plex)	0	1.03772	4	0.948219	1	4	4.34299	0.954461	4	3.90224	1.02815	4	2.43564	1.0628	4	3.65333	0	3.842e-06	38.81	0.00743102	2	1301.79	2.18077	32.0093	0
High	sATYVNTEGR	1	4	1	P28331	N-Term(TMT6plex)	0	1.04779	1		0.954173	1		0.992763	1		1.04105	1		0.907771	1		0	9.2e-11	38.81	0.00521487	2	1326.69	4.84862	22.6884	0
High	hGVDVEVQGPHEAR	1	3	1	Q9H8T8	N-Term(TMT6plex)	0	0.925753	1		1.14395	1		0.976856	1		0.90754	1		1.29117	1		0	2.624e-16	38.8	0.00491051	4	1758.91	0.518068	26.1336	0
High	vLATETVSHk	1	1	1	Q8N999	N-Term(TMT6plex); K10(TMT6plex)	0	1.0228	1		0.890224	1		0.9635	1		1.36362	1		0.547978	1		0	2.594e-09	38.79	0.00718124	3	1542.93	2.94479	33.4598	0
High	yTGEDFDEDLR	2	1	1	Q14204	N-Term(TMT6plex)	0	1.00376	2	7.71497	0.995917	2	2.67101	1.0022	2	2.99706	1.0457	2	5.52333	0.883337	2	0.414433	0	1.368e-13	38.79	0.00159216	2	1588.74	3.26134	39.3481	0
High	eHGAVAVER	4	4	1	Q53FE8	N-Term(TMT6plex)	0	1.00504	4	1.11872	0.99444	4	10.2576	0.994815	4	1.87849	0.952985	4	5.15493	1.07285	4	4.9357	0	0.0008079	38.77	0.00779181	2	1196.66	3.41947	20.1453	0
High	qQISLATQMVR	1	13	1	Q9BU08	N-Term(TMT6plex)	0	0.994786	1		1.00744	1		1.00018	1		1.04097	1		0.918039	1		0	3.392e-12	38.77	0.0109576	2	1503.86	3.79161	39.7033	0
High	vPQTFTVDcSQAGR	2	2	1	Q14315	N-Term(TMT6plex); C9(Carbamidomethyl)	0	1.17865	2	0.481798	0.933046	2	2.06436	0.943714	2	0.616935	1.0086	2	5.62917	0.882982	2	14.2734	0	2.624e-16	38.77	0.0209994	2	1794.9	0.620478	37.2285	0
High	aGFAGDQIPk	3	5	1	B4DM97	N-Term(TMT6plex); K10(TMT6plex)	0	0.953423	3	2.03181	1.03429	3	1.32669	0.993227	3	1.16121	0.997978	3	2.6654	0.975334	3	1.8511	0	2.746e-09	38.76	0.012034	2	1461.85	5.14981	36.9994	0
High	dIDEVSSLLR	2	4	1	P50990	N-Term(TMT6plex)	0	1.01525	2	11.7424	1.01464	2	6.65498	0.987909	2	1.98079	1.00638	2	5.56399	0.973396	2	0.779361	0	1.654e-10	38.75	0.00739438	2	1375.77	1.52716	47.9282	0
High	qNVAVNELcGR	3	8	1	H0Y2Y8	N-Term(TMT6plex); C9(Carbamidomethyl)	0	1.01152	3	4.1493	0.98963	3	4.58433	0.988554	3	3.79251	1.00077	3	10.4579	1.04753	3	2.94399	0	2.624e-16	38.75	0.0051874	2	1488.78	1.8946	30.7343	0
High	sTPGSNSADGGR	2	4	1	O15231	N-Term(TMT6plex)	0	1.03299	2	16.0696	0.969468	2	6.42195	1.00378	2	3.61231	1.02894	2	31.2779	0.787453	2	35.2608	0	0.002341	38.74	0.00235909	2	1334.66	5.75054	17.6611	0
High	aANmLQQSGSk	1	1	1	P46063	N-Term(TMT6plex); M4(Oxidation); K11(TMT6plex)	0	0.969264	1		1.063	1		0.954014	1		1.04113	1		1.15185	1		0	2.971e-07	38.74	0.00936285	2	1608.88	1.64247	25.63	0
High	cLATGPGIASTVk	1	4	1	O75369	N-Term(TMT6plex); C1(Carbamidomethyl); K13(TMT6plex)	0	0.912034	1		1.08955	1		0.988654	1		1.13909	1		0.841453	1		0	2.522e-11	38.74	0.0107529	2	1733	0.418088	38.892	0
High	gIHDADAEAR	1	13	1	B3KR06	N-Term(TMT6plex)	0	1.11891	1		1.00247	1		0.940336	1		0.978006	1		1.0219	1		0	0.001833	38.73	0.0041262	2	1283.66	4.67456	21.1462	0
High	lVPGPVFGSk	4	6	1	B4DWN1	N-Term(TMT6plex); K10(TMT6plex)	0	0.945123	4	3.51915	0.928626	4	2.84627	1.09963	4	0.520482	0.930372	4	2.86349	0.828449	4	1.42702	0	1.841e-08	38.73	0.00886866	2	1458.91	4.42061	47.1664	0
High	aSTALSNEQQAR	1	1	1	P12270	N-Term(TMT6plex)	0	1.09639	1		0.941732	1		1.00316	1		0.900016	1		1.04655	1		0	0.0008079	38.73	0.00592137	2	1504.79	1.00159	24.3778	0
High	sTTTGHLIYk	7	19	1	P68104	N-Term(TMT6plex); K10(TMT6plex)	0	1.05804	7	24.8196	0.860834	7	2.73978	0.987495	7	4.05317	1.09185	7	14.1588	0.96953	6	6.89288	0	1.815e-13	38.73	0.0106839	2	1578.93	0.850059	30.7087	0
High	lSVISVEDPPQR	2	1	1	P38117	N-Term(TMT6plex)	0	1.0471	2	1.20062	0.93479	2	1.87382	1.02894	2	0.431034	0.996998	2	3.02756	0.841357	2	4.46922	0	1.033e-05	38.72	0.00876154	2	1568.89	4.80221	41.5432	0
High	vAVGQEQAFSVNTR	1	1	1	Q14315	N-Term(TMT6plex)	0	0.998488	1		0.974387	1		0.964365	1		1.15627	1		0.922838	1		0	5.861e-08	38.72	0.00954035	2	1734.94	1.66446	36.9112	0
High	nIGGQIQEk	1	4	1	Q9H3U1	N-Term(TMT6plex); K9(TMT6plex)	0	0.984002	1		1.08037	1		0.989157	1		0.960192	1		1.04373	1		0	5.651e-08	38.71	0.00897016	2	1444.85	-1.08497	30.2867	0
High	hEAFESDLAAHQDR	1	23	2	P12814;O43707	N-Term(TMT6plex)	0																0	4.242e-16	38.7	0.00323751	3	1854.9	1.71664	29.252	0
High	gAGFGPQHNR	3	1	1	Q56VL3	N-Term(TMT6plex)	0	0.856863	3	17.1109	1.14179	3	15.0614	1.01306	3	0.497408	0.874169	3	6.90517	1.29046	3	1.91987	0	2.767e-05	38.69	0.00569899	2	1269.67	3.40705	21.3159	0
High	kAEGEPQEESPLk	3	8	1	Q9NYF8	N-Term(TMT6plex); K1(TMT6plex); K13(TMT6plex)	0	0.931664	3	16.6737	1.05531	3	19.1031	1.01375	3	0.722092	1.0085	3	2.44779	1.34542	3	16.8722	0	2.624e-16	38.69	0.0121754	4	2129.21	2.71521	32.3602	1
High	gLVGPELHDR	2	3	1	Q15149	N-Term(TMT6plex)	0	0.889952	2	31.977	0.923178	2	15.4522	0.858022	2	11.6987	0.866189	2	16.2756	2.16791	2	121.062	0	1.058e-08	38.68	0.0109364	2	1321.75	8.48	32.1308	0
High	eQLAIAEFAR	2	3	1	P17987	N-Term(TMT6plex)	0	1.02194	2	0.104741	0.981742	2	1.48803	1.02388	2	1.58987	1.03528	2	2.3635	0.752058	2	16.7967	0	2.421e-14	38.68	0.0116953	2	1376.78	3.82261	45.2751	0
High	sYSSGGEDGYVR	3	3	1	Q13347	N-Term(TMT6plex)	0	1.06475	3	9.6227	0.928467	3	1.9162	1.0081	3	2.55799	1.08627	3	1.08966	0.936648	3	35.1489	0	0.0008079	38.68	0.00134841	2	1505.71	3.21196	27.868	0
High	aEGAQNQDk	2	1	1	A7BI36	N-Term(TMT6plex); K9(TMT6plex)	0	0.818686	2	1.22311	1.18564	2	1.48672	1.04009	2	3.4073	0.9626	2	2.52432	1.0328	2	19.107	0	4.9e-14	38.67	0.00767447	2	1418.77	3.31207	19.5673	0
High	rLTEANQR	1	2	1	B7ZLC9	N-Term(TMT6plex)	0	1.08312	1		1.07222	1		0.897245	1		0.977497	1		1.24047	1		0	6.673e-07	38.66	0.00927825	3	1216.7	1.95167	19.8135	1
High	hQGVmVGmGQk	6	36	1	B4E335	N-Term(TMT6plex); M5(Oxidation); M8(Oxidation); K11(TMT6plex)	0	0.979195	6	8.46307	1.02258	6	1.22825	0.977023	6	4.05108	1.01165	6	9.63842	1.07507	6	26.3139	0	6.193e-11	38.64	0.0124395	3	1661.89	1.64585	20.7029	0
High	nTNDANScQIIIPQNQVNR	3	8	2	B4DHX4;P50395	N-Term(TMT6plex); C8(Carbamidomethyl)	0																0	0.0002387	38.64	0.00603852	2	2428.23	4.68473	34.3819	0
High	dAAAVGNHVAk	5	1	1	Q13564	N-Term(TMT6plex); K11(TMT6plex)	0	1.03857	5	5.11496	1.03566	5	5.7956	0.972822	5	2.18665	0.959252	5	5.45971	1.03048	5	16.8349	0	0.0008079	38.63	0.00897928	2	1510.88	2.62505	27.3755	0
High	aGVVANDAGDR	1	5	1	Q6P155	N-Term(TMT6plex)	0	0.942818	1		1.08338	1		0.997293	1		1.02075	1		0.982072	1		0	1.277e-10	38.62	0.00490533	2	1273.67	2.38355	22.4236	0
High	rSAPGGGSk	1	7	1	P06748	N-Term(TMT6plex); K9(TMT6plex)	0	1.11202	1		0.989502	1		0.72723	1		1.20928	1		1.80428	1		0	3.234e-14	38.62	0.0107038	3	1274.76	1.88852	17.7422	1
High	lGSLVENNER	2	10	1	B4DVQ5	N-Term(TMT6plex)	0	1.01087	2	1.55634	0.941023	2	7.81403	1.00076	2	7.74979	0.979465	2	3.52131	1.14351	2	14.058	0	8.115e-08	38.62	0.00830608	2	1359.75	2.74934	37.4789	0
High	vESAQSEQk	1	2	1	Q09161	N-Term(TMT6plex); K9(TMT6plex)	0	0.939711	1		1.04218	1		1.03358	1		1.05005	1		0.8003	1		0	2.2e-14	38.62	0.0107244	2	1463.82	3.47457	22.3724	0
High	dAVEHQR	4	4	1	Q86UP2	N-Term(TMT6plex)	0	1.01674	4	3.90528	0.846492	4	17.1541	1.08155	4	11.2163	0.91066	4	9.76218	0.90975	4	16.2086	0	0.001909	38.61	0.00447593	2	1083.58	4.76582	16.2413	0
High	gTTAVLTEk	2	4	1	Q6IBT1	N-Term(TMT6plex); K9(TMT6plex)	0	0.978984	2	7.84658	0.982854	2	1.60299	1.01615	2	3.86946	0.981779	2	0.173944	1.06615	2	1.01323	0	1.24e-09	38.61	0.0136137	2	1377.84	1.22542	32.0019	0
High	qQIcNQQPPcSR	1	3	1	A8K9U6	N-Term(TMT6plex); C4(Carbamidomethyl); C10(Carbamidomethyl)	0	0.919812	1		1.02563	1		1.00198	1		0.992153	1		1.23297	1		0	4.55e-10	38.61	0.00232748	2	1744.85	3.84628	22.0053	0
High	eLEHMVR	4	3	1	Q496C9	N-Term(TMT6plex)	0	0.936949	4	3.2098	1.07829	4	6.44281	1.03689	4	1.7323	0.995981	4	2.95359	0.965961	4	20.8859	0	0.001326	38.6	0.00379606	3	1142.62	1.06691	30.2909	0
High	qLAEEDAAR	3	1	1	Q15149	N-Term(TMT6plex)	0	0.95268	3	2.26757	1.06307	3	3.32968	0.997682	3	1.10612	0.972741	3	0.025911	0.926261	3	5.85938	0	6.002e-10	38.6	0.00546632	2	1231.65	1.73814	22.7994	0
High	sVNELIYk	1	4	1	P18124	N-Term(TMT6plex); K8(TMT6plex)	0	0.921181	1		1.10938	1		0.987994	1		0.984101	1		1.13755	1		0	7.072e-05	38.6	0.00799933	2	1423.86	2.4085	42.3257	0
High	gESSSPSPSAEk	1	2	1	E9PHV5	N-Term(TMT6plex); K12(TMT6plex)	0	0.888528	1		0.987086	1		1.09515	1		1.00864	1		0.828597	1		0	1.184e-07	38.6	0.0195393	2	1620.85	2.35741	24.1277	0
High	aQAEQAALR	2	1	1	Q15149	N-Term(TMT6plex)	0	1.04386	2	3.78617	1.05675	2	2.93751	0.978195	2	1.91923	0.981829	2	5.62575	0.907603	2	4.3563	0	5.637e-07	38.59	0.0081077	2	1186.68	5.58738	22.53	0
High	qNALGHVR	2	2	1	Q6NUM7	N-Term(TMT6plex)	0	0.91435	2	6.07987	1.10149	2	2.51921	0.973521	2	4.09104	0.997187	2	0.509839	1.22625	2	10.5301	0	0.001612	38.56	0.0100795	3	1123.66	2.38261	22.3169	0
High	qVQDESQR	3	1	1	Q15149	N-Term(TMT6plex)	0	1.00898	3	3.84674	0.968309	3	1.67313	0.983975	3	2.18443	1.0308	3	5.99926	0.991731	3	4.39387	0	0.0008079	38.56	0.00385208	2	1218.63	-0.118408	16.898	0
High	aDGYVLEGk	4	3	1	Q5JR95	N-Term(TMT6plex); K9(TMT6plex)	0	1.04477	4	0.464501	1.05473	4	0.961749	0.993477	4	1.13495	0.93716	4	6.3754	1.07981	4	8.07264	0	1.7e-08	38.56	0.00959188	2	1409.81	4.17703	37.472	0
High	hIEEDEVR	2	6	1	B4DE70	N-Term(TMT6plex)	0	1.0042	2	3.05711	1.05096	2	1.2526	0.989977	2	3.61242	0.972243	2	1.63757	1.00726	2	4.29518	0	4.995e-05	38.55	0.00406343	2	1255.65	2.9767	24.6158	0
High	lTAEEMDER	1	8	1	A4QPB0	N-Term(TMT6plex)	0	1.05824	1		0.986101	1		0.991022	1		0.940598	1		1.04818	1		0	0.0008079	38.55	0.00221324	2	1322.65	2.42258	30.3489	0
High	dSQDGSSYR	2	5	1	Q14847	N-Term(TMT6plex)	0	1.05331	2	2.22452	1.03116	2	4.50933	0.959069	2	9.65901	1.04539	2	23.5728	0.857817	2	6.35433	0	4.15e-06	38.52	0.000632721	2	1243.58	2.3475	18.3736	0
High	dTNESTNTR	1	4	1	B4DZH3	N-Term(TMT6plex)	0	0.811658	1		0.934222	1		1.16465	1		0.968777	1		0.886673	1		0	1.504e-13	38.52	0.00228483	2	1266.62	2.58554	16.0414	0
High	qFGAQVHR	2	2	1	Q53GF0	N-Term(TMT6plex)	0	0.969222	2	12.2708	1.06693	2	4.75996	1.01528	2	2.82133	0.893755	2	2.32007	1.11125	2	5.34917	0	2.889e-05	38.49	0.0045447	2	1171.66	3.2081	25.4121	0
High	rYDSNSGGER	2	2	1	P62191	N-Term(TMT6plex)	0	1.07374	2	2.65581	0.77232	2	0.11742	1.07981	2	7.31895	0.951545	2	11.0984	0.913373	2	13.7856	0	5.287e-09	38.49	0.00200335	3	1369.67	2.51216	16.8236	1
High	aGTEDEEEEEEGRR	3	3	1	B2RD51	N-Term(TMT6plex)	0	1.01245	3	1.69711	0.919337	3	8.61865	1.01473	3	4.54854	1.03349	3	1.20106	0.986773	3	0.737446	0	2.624e-16	38.49	0.000644186	3	1864.84	0.429407	19.3841	1
High	qAPGSDSQPR	1	7	1	H7C2E2	N-Term(TMT6plex)	0	0.967766	1		1.03456	1		0.945484	1		1.10671	1		1.11793	1		0	0.0008079	38.48	0.00422879	2	1271.66	3.28665	18.2029	0
High	aFQNVFAPR	2	9	1	B4DTT0	N-Term(TMT6plex)	0	0.888683	2	7.20807	0.923829	2	12.0614	1.12398	2	0.471714	0.999809	2	2.52219	0.810892	2	6.08516	0	6.307e-11	38.48	0.0117569	2	1278.72	2.63423	43.4786	0
High	qTQVNEATk	1	2	1	E7EVX8	N-Term(TMT6plex); K9(TMT6plex)	0	0.989509	1		0.972582	1		0.979647	1		1.04181	1		1.13773	1		0	1.933e-13	38.48	0.0126154	2	1476.85	3.59988	22.4128	0
High	aFFESHPAPSAER	3	7	1	B7Z4B2	N-Term(TMT6plex)	0	1.0333	3	4.21827	0.95091	3	1.81565	0.974178	3	0.46379	1.03555	3	2.40877	1.01939	3	7.91773	0	2.601e-15	38.48	0.00409398	2	1674.85	1.30852	30.9321	0
High	aDYTSHLR	2	3	1	E1NZA1	N-Term(TMT6plex)	0	1.03655	2	3.28081	1.14024	2	19.0368	0.90373	2	9.7919	0.987696	2	12.5513	1.12476	2	18.8643	0	0.00231	38.47	0.00911002	3	1191.63	2.52559	27.4974	0
High	kDDEVQVVR	3	10	1	J3KTJ8	N-Term(TMT6plex); K1(TMT6plex)	0	0.972225	3	6.81096	1.05671	3	0.0960472	0.966912	3	1.15129	0.999104	3	1.63465	1.18863	3	19.6405	0	0.0008079	38.47	0.0126658	2	1545.9	2.4859	25.5194	1
High	dPAAVTESk	1	1	1	Q8TCT9	N-Term(TMT6plex); K9(TMT6plex)	0	0.868806	1		1.36984	1		0.934867	1		0.996918	1		0.998719	1		0	3.136e-11	38.45	0.0112668	2	1375.79	4.53055	29.4923	0
High	qLAAEEER	3	1	1	Q15149	N-Term(TMT6plex)	0	1.02667	3	5.31279	1.08476	3	0.034839	0.926987	3	3.73206	1.12509	3	0.411951	0.965248	3	2.31648	0	0.0008079	38.44	0.00617273	2	1174.63	1.9142	22.3826	0
High	dAALATALGDk	2	5	1	P20700	N-Term(TMT6plex); K11(TMT6plex)	0	0.985994	2	3.09057	0.983013	2	11.275	1.05149	2	3.14219	0.940187	2	9.57344	0.921768	2	5.83595	0	2.624e-16	38.43	0.0137089	2	1503.88	-0.407051	42.996	0
High	rALELEQER	1	1	1	P26038	N-Term(TMT6plex)	0	1.03582	1		1.03313	1		0.898239	1		0.911817	1		1.64008	1		0	3.588e-16	38.42	0.0263948	3	1372.78	3.65202	29.6531	1
High	tNADTDGMVk	2	4	1	B4DFL1	N-Term(TMT6plex); K10(TMT6plex)	0	1.06216	2	3.88829	0.989912	2	9.77951	0.962624	2	2.0691	1.0384	2	1.41594	0.957141	2	0.061549	0	2.5e-15	38.42	0.00812202	2	1509.8	4.29318	29.8174	0
High	aDFSPFGNSQGPSR	1	1	1	Q9H2M9	N-Term(TMT6plex)	0	1.02146	1		0.943418	1		1.00627	1		1.11181	1		0.7716	1		0	4.268e-07	38.42	0.00745298	2	1695.83	1.52444	40.3025	0
High	tLHPDLGTDk	3	2	1	B4DJI1	N-Term(TMT6plex); K10(TMT6plex)	0	0.919318	3	7.82736	1.07423	3	7.71469	0.980277	3	2.08678	1.08883	3	7.18065	1.02236	3	0.320507	0	0.0002519	38.41	0.00936654	2	1554.9	4.2281	31.499	0
High	eVVEAHVDQk	3	7	1	A0A096LNH5	N-Term(TMT6plex); K10(TMT6plex)	0	0.991347	3	16.0059	0.916442	3	4.67785	1.03284	3	8.02752	1.071	3	8.9257	0.955282	3	23.8378	0	4.127e-11	38.41	0.00982081	2	1611.92	3.55734	30.6545	0
High	gAVDQLTR	4	3	1	P05121	N-Term(TMT6plex)	0	0.891666	4	4.33843	0.967514	4	6.76899	1.05575	4	2.26299	1.03875	4	2.24014	1.05204	4	5.45466	0	0.0008079	38.39	0.00996031	2	1088.63	2.99352	26.6229	0
High	mVEGFFDR	2	6	1	B4DMG8	N-Term(TMT6plex)	0	0.995397	2	1.56239	1.06674	2	12.8276	0.989699	2	4.17291	0.932015	2	12.0875	1.07721	2	13.6966	0	0.0005972	38.39	0.00291928	2	1229.62	2.10644	47.0699	0
High	nVEDFTGPR	4	2	1	D3DP46	N-Term(TMT6plex)	0	0.985807	4	2.65908	1.00869	4	0.319386	1.00994	4	4.72653	0.976674	4	6.74296	0.92607	4	10.4482	0	2.012e-09	38.38	0.00588831	2	1263.66	2.79388	34.5084	0
High	sSEEPGVATQR	1	4	1	Q5W9G0	N-Term(TMT6plex)	0	0.930161	1		1.17683	1		0.959806	1		1.01162	1		1.05499	1		0	0.0002133	38.38	0.0127786	2	1389.72	4.14089	20.7855	0
High	eVcFAcVDGk	3	3	1	Q00610	N-Term(TMT6plex); C3(Carbamidomethyl); C6(Carbamidomethyl); K10(TMT6plex)	0	0.988625	3	2.42016	1.04764	3	12.3204	0.969957	3	0.138141	0.994217	3	5.01929	1.10633	3	8.46516	0	2.624e-16	38.37	0.00638947	2	1642.84	1.36081	40.7033	0
High	hVLEGHDR	2	1	1	P53621	N-Term(TMT6plex)	0	0.95193	2	2.41918	1.0752	2	3.2633	1.00159	2	1.43256	0.933344	2	6.92582	1.14808	2	5.54267	0	0.0002615	38.35	0.0101768	3	1191.65	2.53479	18.0729	0
High	eRQEAEEAk	4	1	1	P26038	N-Term(TMT6plex); K9(TMT6plex)	0	0.99519	4	0.768915	1.02351	4	2.53585	0.974164	4	1.72765	0.998599	4	3.54217	1.07608	4	10.8223	0	1.667e-12	38.35	0.00948953	3	1547.85	2.74436	19.7268	1
High	dYIPVDQEELR	3	1	1	Q14204	N-Term(TMT6plex)	0	0.93	3	0.161828	1.11391	3	6.05822	0.991343	3	0.42043	1.06948	3	3.3418	0.829036	3	10.9595	0	5.307e-06	38.35	0.0148045	2	1605.84	2.57063	40.4173	0
High	aPQQEEGPk	1	6	1	B4DDB5	N-Term(TMT6plex); K9(TMT6plex)	0	0.997024	1		0.90587	1		1.05124	1		1.05176	1		0.813466	1		0	1.371e-07	38.33	0.00852712	2	1441.81	3.3422	24.3548	0
High	ccNTcEDVR	2	8	1	Q9Y282	N-Term(TMT6plex); C1(Carbamidomethyl); C2(Carbamidomethyl); C5(Carbamidomethyl)	0	1.02629	2	3.44321	1.15355	2	2.45162	0.965247	2	13.0073	0.882458	2	25.2632	1.00733	2	4.25138	0	1.469e-05	38.33	0.00019096	2	1442.6	1.37419	20.5923	0
High	nLVTEDVMR	3	17	1	K7EQ48	N-Term(TMT6plex)	0	1.23576	3	0.710065	0.884299	3	0.0426618	0.955048	3	1.84944	0.91467	3	4.46272	0.901807	3	2.98611	0	1.483e-06	38.32	0.00807563	2	1305.71	3.89091	37.9188	0
High	vQDSAPVETPR	1	4	1	B2R7U4	N-Term(TMT6plex)	0	0.86048	1		1.30716	1		1.00809	1		0.930146	1		0.891067	1		0	0.0008079	38.32	0.00772228	2	1427.78	5.37182	26.6017	0
High	gGNANATVTk	3	6	1	Q5VXN0	N-Term(TMT6plex); K10(TMT6plex)	0	0.974847	3	7.19566	1.10586	3	0.982251	0.924857	3	4.3174	1.07501	3	3.3999	1.10139	3	0.96232	0	4.12e-16	38.31	0.0147423	2	1390.81	4.71956	24.3081	0
High	cVcPVSNAMcR	2	9	1	Q53TA7	N-Term(TMT6plex); C1(Carbamidomethyl); C3(Carbamidomethyl); C10(Carbamidomethyl)	0	0.923635	2	5.18631	1.03789	2	11.8155	1.08587	2	4.60053	0.795588	2	3.5314	1.14138	2	6.78563	0	4.063e-13	38.31	0.00121746	2	1582.72	5.20966	29.7691	0
High	qVTQLAIDTEER	2	13	1	E7EUU4	N-Term(TMT6plex)	0	1.00646	2	5.73437	0.941776	2	4.07072	1.03895	2	0.905292	1.00307	2	5.28403	0.881721	2	8.81395	0	6.666e-09	38.31	0.00870667	2	1631.87	-5.42801	36.8127	0
High	nLQDAMQVcR	2	5	1	B3KX11	N-Term(TMT6plex); C9(Carbamidomethyl)	0	0.913356	2	7.48777	1.04948	2	0.630372	1.03912	2	5.86617	0.991177	2	3.70186	0.968208	2	6.65831	0	6.15e-15	38.3	0.00445212	2	1463.73	2.97806	35.9376	0
High	vHPVSTMIk	4	2	1	B4DJI1	N-Term(TMT6plex); K9(TMT6plex)	0	0.964253	4	4.90053	0.937898	4	5.22907	1.01491	4	2.55108	1.10831	4	6.65836	0.964205	4	5.87082	0	0.002132	38.3	0.00721805	2	1469.89	2.2775	32.6503	0
High	iLDQSEAEk	3	6	1	X5D7K9	N-Term(TMT6plex); K9(TMT6plex)	0	1.00544	3	0.238946	1.05694	3	1.11118	0.998882	3	1.08378	0.946011	3	3.13121	0.99138	3	1.48052	0	7.542e-10	38.3	0.0180525	2	1490.85	3.78791	34.391	0
High	qLAEGTAQQR	2	1	1	Q15149	N-Term(TMT6plex)	0	0.962535	2	15.7597	1.005	2	10.4295	0.988899	2	3.60695	1.01536	2	0.438565	1.13474	2	3.53842	0	7.748e-10	38.29	0.0080649	2	1330.73	3.86433	21.1247	0
High	eSLQQmAEVTR	1	8	1	A0A024R7F1	N-Term(TMT6plex); M6(Oxidation)	0	1.01971	1		0.971898	1		1.02813	1		0.966443	1		0.926158	1		0	1.536e-06	38.29	0.00650084	2	1536.79	2.62107	28.25	0
High	tVEAEAAHGTVTR	1	8	1	Q0QER2	N-Term(TMT6plex)	0	1.11416	1		0.960274	1		0.918317	1		1.15644	1		0.843226	1		0	2.624e-16	38.29	0.00789441	3	1570.84	1.86818	24.0303	0
High	gPPPPPGDENR	3	5	1	Q13435	N-Term(TMT6plex)	0	0.983197	3	5.93873	1.02258	3	0.859249	1.02044	3	3.49553	1.05202	3	4.31445	0.908274	3	0.0849573	0	0.0012	38.28	0.00590659	2	1361.71	4.25457	23.0221	0
High	sSGAHGEEGSAR	2	2	1	O95101	N-Term(TMT6plex)	0	1.32581	2	3.48664	0.521801	2	18.8555	0.941193	2	2.28368	1.15448	2	11.5923	0.994493	2	6.551	0	1.96e-07	38.28	0.00159738	3	1373.67	3.21874	14.7494	0
High	rQEEEEVVR	1	3	1	B3KTL8	N-Term(TMT6plex)	0	0.953742	1		1.25581	1		0.924582	1		0.982932	1		1.07265	1		0	3.745e-16	38.28	0.00739253	3	1402.75	1.42171	22.2287	1
High	gNSPPSSGEAcR	1	1	1	P41227	N-Term(TMT6plex); C11(Carbamidomethyl)	0	1.00966	1		0.90453	1		1.00623	1		1.21018	1		0.667478	1		0	5.748e-06	38.28	0.000802405	2	1447.69	5.12133	18.2572	0
High	nIGVDNPAAk	3	4	1	P78371	N-Term(TMT6plex); K10(TMT6plex)	0	0.965404	3	0.508273	0.981161	3	0.953201	1.00767	3	0.310857	1.05287	3	7.47938	1.00581	3	7.13534	0	1.564e-10	38.28	0.0205133	2	1456.86	2.52008	32.4392	0
High	vVDHAEENk	1	2	1	Q52LW3	N-Term(TMT6plex); K9(TMT6plex)	0	0.990715	1		1.0459	1		1.02602	1		0.884961	1		1.05869	1		0	0.0007493	38.28	0.00916079	2	1498.83	3.80142	22.0793	0
High	ncFASVFEk	2	3	1	A0A024R408	N-Term(TMT6plex); C2(Carbamidomethyl); K9(TMT6plex)	0	0.957849	2	5.57318	1.09578	2	6.35777	0.999843	2	0.505534	0.981435	2	17.0815	0.961042	2	2.72413	0	0.0008079	38.28	0.0175638	2	1559.83	1.09686	46.4294	0
High	aGLAPLEVR	3	4	1	O75369	N-Term(TMT6plex)	0	0.963541	3	5.95048	0.967429	3	0.755871	1.00082	3	3.58284	1.00998	3	1.06954	0.984087	3	13.2224	0	2.964e-06	38.27	0.00641915	2	1154.72	10.8772	39.479	0
High	hGMFLVR	1	1	1	P46109	N-Term(TMT6plex)	0	0.920802	1		0.929342	1		1.11468	1		0.981361	1		0.801611	1		0	0.002235	38.26	0.010263	3	1088.63	1.94171	35.9779	0
High	lSLDELHR	1	4	1	P05023	N-Term(TMT6plex)	0	0.946536	1		1.00114	1		0.989267	1		1.07577	1		1.07733	1		0	0.0008079	38.25	0.0081096	3	1211.7	1.70472	37.4111	0
High	tAEAGGVTGk	3	4	1	B2R5W3	N-Term(TMT6plex); K10(TMT6plex)	0	0.97154	3	3.53956	1.0296	3	5.43579	0.987158	3	1.38077	0.99013	3	4.13132	1.04515	3	0.260271	0	3.734e-06	38.23	0.0128443	2	1348.78	0.296501	26.1254	0
High	dVAEVDTVRR	2	2	1	Q15149	N-Term(TMT6plex)	0	1.06232	2	2.88305	1.11025	2	14.1521	0.858124	2	2.19233	1.04155	2	9.79924	1.28488	2	7.44695	0	0.001297	38.23	0.0124385	2	1388.77	1.23457	26.6194	1
High	eEASNFR	2	3	1	P25788	N-Term(TMT6plex)	0	1.0248	2	0.128419	0.926452	2	4.93665	0.985347	2	5.96115	1.03987	2	5.37605	1.08638	2	10.0708	0	0.0008079	38.22	0.00302075	2	1081.55	2.65299	23.1835	0
High	nNFEGEVTk	2	10	1	P07237	N-Term(TMT6plex); K9(TMT6plex)	0	0.974093	2	5.07215	0.892055	2	0.551173	1.12808	2	1.71788	0.962826	2	1.99364	0.667715	2	12.5759	0	5.272e-14	38.22	0.00937863	2	1495.82	2.36403	31.8073	0
High	nILLTNEQLESAR	2	5	1	D6RAE9	N-Term(TMT6plex)	0	1.02529	2	8.05931	1.00496	2	12.7882	0.954671	2	4.10671	1.10158	2	4.49744	0.928721	2	14.8221	0	6.194e-06	38.22	0.0104634	2	1729.96	-0.985614	42.3656	0
High	iVAERPGTNSTGPAPMAPPR	1	3	1	B2R8R5	N-Term(TMT6plex)	0	1.01092	1		0.968023	1		1.12162	1		0.830805	1		0.726079	1		0	2.624e-16	38.21	0.0119447	3	2248.21	2.90135	34.3889	0
High	qEILAALEk	4	6	1	P07602	N-Term(TMT6plex); K9(TMT6plex)	0	1.01754	4	7.5806	0.795295	4	17.9496	1.08852	4	2.45051	1.02124	4	2.11267	0.640532	4	45.6682	0	6.103e-05	38.2	0.0109506	2	1472.91	0.63299	48.6288	0
High	aFHNEAQVNPER	4	3	1	P17987	N-Term(TMT6plex)	0	1.04184	4	3.16397	1.08066	4	3.64915	1.01648	4	2.30561	0.9378	4	0.974874	0.880499	4	11.211	0	1.391e-13	38.19	0.00456632	3	1640.84	1.20885	25.8163	0
High	eTAEHENR	3	6	1	H0YD64	N-Term(TMT6plex)	0	0.907134	3	4.35513	1.30018	3	7.12804	0.97744	3	0.217276	0.991742	3	4.55806	1.00104	3	19.2325	0	0.0008079	38.18	0.00219719	3	1214.6	2.54949	15.0722	0
High	nVATEGTSTQk	2	7	1	B4DKV2	N-Term(TMT6plex); K11(TMT6plex)	0	0.965363	2	6.3077	1.09999	2	3.58522	0.945537	2	2.46384	1.02919	2	1.03679	1.15407	2	0.127884	0	8.371e-13	38.18	0.0109175	2	1593.89	1.57564	23.0926	0
High	qPTEEEASSk	3	2	1	Q15459	N-Term(TMT6plex); K10(TMT6plex)	0	1.01237	3	3.51507	0.960219	3	2.99394	1.01333	3	2.77593	1.07147	3	3.35046	0.82874	3	2.14602	0	3.157e-10	38.17	0.00798604	2	1563.83	4.93203	24.3001	0
High	sSIPITVR	1	7	1	B4DQ39	N-Term(TMT6plex)	0	1.01919	1		1.00607	1		0.988945	1		0.991617	1		1.02411	1		0	0.0008079	38.16	0.00960075	2	1101.69	2.05591	33.044	0
High	eGLTSIEEVTk	3	3	1	Q15149	N-Term(TMT6plex); K11(TMT6plex)	0	1.00565	3	4.30564	0.994403	3	0.893776	1.01721	3	0.473425	1.03185	3	1.59118	0.891282	3	1.92693	0	1.808e-14	38.16	0.0148327	2	1663.95	1.06108	42.8084	0
High	dcQLNAHk	2	4	1	B2R8R5	N-Term(TMT6plex); C2(Carbamidomethyl); K8(TMT6plex)	0	1.05047	2	0.608325	0.998069	2	2.33465	1.00969	2	2.46913	0.983056	2	1.62722	0.831838	2	4.35314	0	1.57e-09	38.13	0.00828296	2	1443.78	3.71345	21.4943	0
High	nLLHVTDTGVGMTR	1	5	1	Q5CAQ5	N-Term(TMT6plex)	0	0.995424	1		0.905135	1		1.13271	1		0.898065	1		0.697081	1		0	1.233e-08	38.13	0.0100518	2	1742.95	4.64707	38.2239	0
High	rDDNSAANNSANEk	2	13	1	H0YEC5	N-Term(TMT6plex); K14(TMT6plex)	0	0.933917	2	9.39012	1.02007	2	6.6831	1.01789	2	10.2204	1.18326	2	3.85615	0.594893	2	48.9618	0	2.624e-16	38.13	0.00582961	3	1963.99	4.25618	19.3704	1
High	tLQQQTFk	2	8	2	B4DEA3;A8K1J3	N-Term(TMT6plex); K8(TMT6plex)	0																0	0.0001546	38.12	0.0122488	2	1451.87	6.70207	32.4856	0
High	dVAGLDTEGSk	2	4	1	A0A087X2D8	N-Term(TMT6plex); K11(TMT6plex)	0	0.946618	2	0.449362	1.05226	2	0.141649	1.03318	2	3.21936	0.995775	2	7.2358	0.880673	2	4.45499	0	2.624e-16	38.12	0.0116013	2	1549.86	5.92292	33.8473	0
High	hLAVmPHPER	3	6	1	A8K8N7	N-Term(TMT6plex); M5(Oxidation)	0	1.03282	3	5.64224	1.02234	3	2.13144	0.942516	3	6.47469	1.00076	3	1.33809	1.0417	3	36.1615	0	5.633e-07	38.09	0.0105795	3	1431.78	1.7146	22.8733	0
High	tTDGVYEGVAIGGDR	1	4	2	P53396;A0A024R1Y2	N-Term(TMT6plex)	0																0	7.666e-06	38.09	0.0157179	2	1738.89	4.94032	36.5284	0
High	aAATAEEPDPk	4	10	1	C9JZI7	N-Term(TMT6plex); K11(TMT6plex)	0	0.998244	4	2.56018	1.00374	4	15.988	1.01521	4	7.51198	0.934958	4	3.56394	0.910448	4	9.22116	0	1.045e-09	38.07	0.047543	2	1557.85	0.35282	25.5418	0
High	sNYNLPMHk	3	5	1	P36578	N-Term(TMT6plex); K9(TMT6plex)	0	0.900829	3	7.60163	0.937057	3	3.58687	1.0502	3	0.470986	1.05556	3	10.6854	1.01142	3	1.00542	0	2.427e-13	38.07	0.0134044	2	1561.86	4.84022	31.7441	0
High	nYcNIQVTk	1	3	1	P48444	N-Term(TMT6plex); C3(Carbamidomethyl); K9(TMT6plex)	0	0.972316	1		0.979593	1		1.00325	1		1.12013	1		0.851186	1		0	1.912e-14	38.07	0.0103944	2	1597.89	5.79697	34.0846	0
High	gASQAGmLAPGTR	2	2	1	Q15417	N-Term(TMT6plex); M7(Oxidation)	0	1.01102	2	2.93739	1.05191	2	2.8286	0.94709	2	2.81377	1.0866	2	3.24837	0.965978	2	9.59843	0	3.548e-10	38.06	0.008144	2	1461.77	3.27583	25.1193	0
High	cSDFTEEIcR	2	8	1	B4DJB4	N-Term(TMT6plex); C1(Carbamidomethyl); C9(Carbamidomethyl)	0	1.07387	2	6.22062	0.852106	2	7.62348	1.00738	2	2.67695	1.04334	2	10.2447	0.944091	2	17.6577	0	2.624e-16	38.06	0.000500207	2	1545.69	-1.10804	36.4368	0
High	vTSTQQQTR	3	8	1	B3KVL0	N-Term(TMT6plex)	0	1.04453	3	3.92404	0.966556	3	0.765051	0.970015	3	4.6279	1.03327	3	1.29858	0.900452	3	12.6236	0	7.171e-10	38.03	0.0123558	2	1277.71	3.6102	18.5352	0
High	nIGENEGGIDk	2	4	1	B4DUF1	N-Term(TMT6plex); K11(TMT6plex)	0	0.93225	2	6.25774	1.08843	2	3.58749	1.01566	2	0.630113	0.978959	2	9.4209	0.986571	2	2.90062	0	1.409e-12	38.01	0.00940052	3	1603.87	2.32167	32.1177	0
High	fSPGAPGGSGSQPNQk	3	8	1	H0Y2Y8	N-Term(TMT6plex); K16(TMT6plex)	0	1.07334	3	7.15868	0.816341	3	1.42515	0.982594	3	0.111402	1.02441	3	0.654867	1.03218	3	0.559821	0	1.379e-08	38	0.00927163	2	1974.05	1.67871	29.5486	0
High	tDDSTSGAR	1	8	1	E9PBY7	N-Term(TMT6plex)	0	0.951081	1		0.915742	1		0.998464	1		1.13458	1		1.06466	1		0	2.039e-07	37.99	0.00281967	2	1138.56	2.85549	16.0448	0
High	rQEEEEAMR	1	9	1	Q658Z6	N-Term(TMT6plex)	0	0.938257	1		0.935683	1		0.973108	1		1.2074	1		1.04053	1		0	3.728e-09	37.99	0.00285938	3	1406.69	2.7307	21.0211	1
High	gGDGINSIGGGQk	3	4	1	O00469	N-Term(TMT6plex); K13(TMT6plex)	0	0.954974	3	5.51686	1.01202	3	3.75884	0.999048	3	2.90496	1.03848	3	3.84517	1.0538	3	20.4063	0	2.624e-16	37.99	0.0118506	2	1617.9	2.51485	29.7104	0
High	tVESITDIR	3	3	1	B3KRY3	N-Term(TMT6plex)	0	1.14812	3	6.01104	0.945991	3	4.16576	0.980277	3	0.641969	0.887508	3	3.73011	0.92931	3	8.69457	0	0.0006435	37.98	0.014704	2	1262.72	2.11597	37.3253	0
High	eQLEEEEEAk	2	3	1	P35579	N-Term(TMT6plex); K10(TMT6plex)	0	0.963807	2	3.70756	0.951864	2	0.0462108	1.05969	2	1.37301	1.03867	2	1.32849	0.797485	2	0.157704	0	2.624e-16	37.98	0.00675097	2	1691.88	1.53038	31.495	0
High	vEHTPDGVk	1	3	1	P11216	N-Term(TMT6plex); K9(TMT6plex)	0	0.90166	1		1.05357	1		1.04877	1		0.985846	1		0.963261	1		0	0.0001503	37.95	0.0104852	2	1439.83	2.09033	23.4298	0
High	eTPSSANGPSR	1	2	1	O95817	N-Term(TMT6plex)	0	1.24436	1		0.995323	1		0.938099	1		0.87624	1		0.87284	1		0	4.1e-07	37.94	0.00355134	2	1331.68	1.47963	18.8205	0
High	gEGTEEAEck	1	1	1	Q02952	N-Term(TMT6plex); C9(Carbamidomethyl); K10(TMT6plex)	0	0.829646	1		0.797187	1		1.21206	1		1.07432	1		0.607889	1		0	2.624e-16	37.94	0.00973806	2	1567.77	3.60357	24.2335	0
High	tVVTGIEmFHk	1	1	1	P49411	N-Term(TMT6plex); M8(Oxidation); K11(TMT6plex)	0	1.07158	1		1.18974	1		0.885465	1		1.03444	1		0.942298	1		0	9.505e-13	37.94	0.012494	3	1735.99	5.67457	41.7116	0
High	vVPGYGHAVLR	2	6	2	B4DJV2;H0YIC4	N-Term(TMT6plex)	0																0	1.581e-13	37.93	0.00826261	3	1396.83	1.29924	31.8398	0
High	sAVGFDYQGk	1	4	1	Q14247	N-Term(TMT6plex); K10(TMT6plex)	0	1.06027	1		0.970316	1		1.01294	1		0.989741	1		0.829441	1		0	1.009e-07	37.93	0.010735	2	1529.83	-1.74363	36.8434	0
High	kPDTIEVQQMk	4	19	3	B2R6J2;P26038;P35241	N-Term(TMT6plex); K1(TMT6plex); K11(TMT6plex)	0																0	4.779e-16	37.93	0.0146005	3	2004.19	4.99624	37.108	0
High	iLNDDTALk	2	7	1	B4DEA3	N-Term(TMT6plex); K9(TMT6plex)	0	1.0506	2	2.15472	0.868018	2	3.99906	1.09878	2	0.66158	0.958236	2	1.60178	0.656994	2	1.74919	0	7.432e-10	37.92	0.013714	2	1460.88	3.23748	41.673	0
High	ncSSPEFSk	3	19	1	Q59EI4	N-Term(TMT6plex); C2(Carbamidomethyl); K9(TMT6plex)	0	1.00995	3	2.71991	1.05605	3	1.38286	1.02313	3	4.56125	0.963018	3	4.02238	0.940191	3	2.37656	0	2.611e-07	37.92	0.00438298	2	1513.77	-0.159281	28.752	0
High	hEEFEEGck	1	6	1	I3L3Q4	N-Term(TMT6plex); C8(Carbamidomethyl); K9(TMT6plex)	0	0.915751	1		0.952065	1		1.0636	1		1.09805	1		0.795022	1		0	4.544e-14	37.92	0.00341437	3	1622.79	2.68151	27.4172	0
High	iAAAILNTPDLR	3	4	1	A0A024R6W0	N-Term(TMT6plex)	0	0.863595	3	0.00552184	0.74992	3	20.3314	1.10477	3	16.6431	1.18495	3	33.3218	0.998301	1		0	2.803e-11	37.91	0.00849492	3	1496.9	1.12942	49.5129	0
High	vLLPEYGGTk	4	5	1	P61604	N-Term(TMT6plex); K10(TMT6plex)	0	1.0369	4	1.24175	0.846044	4	9.92777	1.04717	4	0.957212	1.05123	4	1.16199	0.765438	4	11.6443	0	2.511e-06	37.91	0.0145465	2	1534.94	7.83468	44.3843	0
High	eAFQLFDR	4	7	1	F8W1R7	N-Term(TMT6plex)	0	1.08002	4	3.08998	0.72876	4	2.30244	1.12755	4	1.95368	1.00078	4	1.71572	0.581541	4	9.32792	0	0.0006886	37.9	0.0267599	2	1254.67	-1.87802	47.0748	0
High	nHDGSIDFR	4	1	1	Q7L5N7	N-Term(TMT6plex)	0	0.998449	4	5.896	0.95388	4	6.47673	0.961895	4	9.88674	0.987938	4	16.2199	1.15373	4	7.26268	0	4.216e-05	37.89	0.00292599	2	1289.65	3.95917	28.4138	0
High	tNADTDGmVk	1	4	1	B4DFL1	N-Term(TMT6plex); M8(Oxidation); K10(TMT6plex)	0	0.960459	1		1.02454	1		0.995121	1		1.03867	1		1.02951	1		0	1.702e-09	37.89	0.0120047	2	1525.8	3.10063	25.078	0
High	aDLNQGIGEPQSPSR	1	1	1	Q96C19	N-Term(TMT6plex)	0	0.960262	1		0.920904	1		1.08101	1		1.00221	1		0.841238	1		0	3.961e-15	37.89	0.00766446	2	1797.92	-3.23917	30.4074	0
High	iSSDLDGHPVPk	4	6	1	B4E022	N-Term(TMT6plex); K12(TMT6plex)	0	1.15101	3	10.7814	0.802371	3	5.43624	0.987912	4	1.20038	1.23372	4	7.2453	0.906196	2	3.48182	0	3.204e-12	37.88	0.0130425	3	1722.99	3.46215	36.3616	0
High	tVIDYNGER	2	9	1	P07237	N-Term(TMT6plex)	0	1.01812	2	5.43534	1.00471	2	1.27109	1.02943	2	0.157214	0.862315	2	4.3517	1.08937	2	10.6969	0	1.043e-11	37.86	0.00774214	2	1295.68	0.592746	30.8374	0
High	tDSSPNQAR	5	5	1	A6NLN1	N-Term(TMT6plex)	0	1.02385	5	3.60591	1.04582	5	8.55429	0.956176	5	5.20917	1.0653	5	2.38562	1.05897	4	10.2632	0	0.0009265	37.85	0.00560261	2	1204.62	2.63703	16.1852	0
High	eLLTTMGDR	3	8	1	P19105	N-Term(TMT6plex)	0	1.04356	3	2.80194	0.87521	3	1.82337	1.06142	3	4.6841	0.925207	3	13.2759	0.826593	3	22.2184	0	3.827e-07	37.85	0.0122634	2	1264.68	3.67907	38.441	0
High	eAEQENEAR	1	5	1	F8W1F5	N-Term(TMT6plex)	0	1.02684	1		1.01964	1		0.973338	1		1.04278	1		0.939024	1		0	5.275e-16	37.85	0.001657	2	1304.63	2.00787	17.756	0
High	lLEAAAQSTk	3	3	1	Q15149	N-Term(TMT6plex); K10(TMT6plex)	0	1.00735	3	0.150672	0.996292	3	7.28406	1.01277	3	3.27392	0.998336	3	0.202209	0.948656	3	0.0282505	0	6.9e-13	37.85	0.0109263	2	1489.91	4.03488	40.1604	0
High	nTTAAEEAR	3	14	1	O00410	N-Term(TMT6plex)	0	0.990691	3	2.29282	0.983283	3	11.2184	0.994824	3	0.59276	1.08487	3	1.91724	0.980066	3	5.58661	0	1.184e-06	37.84	0.00599373	2	1191.62	2.97373	18.4353	0
High	aSGVEGADVVk	3	8	1	B4DG62	N-Term(TMT6plex); K11(TMT6plex)	0	1.01469	3	4.87808	0.95127	3	2.85621	0.996972	3	2.31882	1.04052	3	1.21464	1.04235	3	0.182156	0	5.417e-14	37.84	0.01475	2	1489.87	6.32444	32.1019	0
High	aNSQPSAGR	3	6	1	B2R7E8	N-Term(TMT6plex)	0	0.997522	3	1.99697	0.997763	3	1.03047	0.991184	3	0.715082	1.04247	3	2.82242	0.835873	3	5.88914	0	3.654e-08	37.83	0.00546366	2	1116.6	2.88859	16.0017	0
High	aAVVESHk	4	2	1	P00390	N-Term(TMT6plex); K8(TMT6plex)	0	0.999094	4	5.75656	1.02094	4	2.18079	0.998109	4	1.9208	0.982287	4	5.12559	1.00899	4	9.86212	0	1.953e-06	37.83	0.00876822	2	1298.79	4.75905	25.0713	0
High	lcVQNSPQEAR	2	6	1	E9PID8	N-Term(TMT6plex); C2(Carbamidomethyl)	0	1.11413	2	4.28189	0.926871	2	7.85002	0.983814	2	2.98288	1.02018	2	4.74706	0.843893	2	6.26015	0	5.368e-13	37.83	0.0070871	2	1530.79	-0.271188	26.7636	0
High	tIAPQNAPR	1	9	1	Q9NYF8	N-Term(TMT6plex)	0	0.963296	1		1.03018	1		1.01439	1		0.929849	1		1.15014	1		0	6.941e-07	37.81	0.00928059	2	1196.7	3.51883	22.9572	0
High	vAASNIVQmk	1	2	1	P49721	N-Term(TMT6plex); M9(Oxidation); K10(TMT6plex)	0	1.0128	1		0.924147	1		1.06323	1		0.996188	1		0.778437	1		0	0.0008079	37.81	0.0136932	2	1534.92	8.8129	34.0016	0
High	aDVVVSGPk	2	2	1	Q09666	N-Term(TMT6plex); K9(TMT6plex)	0	1.03161	2	0.891433	0.945249	2	5.54446	1.00945	2	0.0159773	1.01111	2	6.79127	0.948442	2	7.58363	0	5.737e-09	37.8	0.00797432	2	1329.81	0.536695	31.8436	0
High	lTPEEEEILNk	3	3	1	Q5JR95	N-Term(TMT6plex); K11(TMT6plex)	0	0.940917	3	9.91308	1.08612	3	1.99745	1.04664	3	10.1615	0.950621	3	28.3773	0.952294	3	25.7002	0	0.0008759	37.8	0.0115839	2	1773.02	8.48023	46.0989	0
High	qGQQQAGGk	3	3	1	Q96BA7	N-Term(TMT6plex); K9(TMT6plex)	0	1.0495	3	4.90271	1.12707	3	4.93659	0.870751	3	0.529767	0.951173	3	2.4666	1.34266	3	2.51364	0	2.89e-12	37.77	0.0125666	2	1359.78	1.03047	17.1632	0
High	tAVVVGTITDDVR	1	9	1	G3V203	N-Term(TMT6plex)	0	0.98808	1		0.934981	1		1.11205	1		0.862542	1		0.861183	1		0	0.000808	37.75	0.0129939	2	1574.9	2.4129	42.8289	0
High	rELLELR	2	9	2	Q07283;C9JJP5	N-Term(TMT6plex)	0																0	0.0008118	37.74	0.0108364	3	1157.72	3.51348	35.9508	1
High	qAQEEAER	3	1	1	Q15149	N-Term(TMT6plex)	0	1.01147	3	4.19681	1.09283	3	6.05105	0.973408	3	0.939382	0.954441	3	6.05243	0.92576	3	6.0285	0	4.401e-05	37.73	0.0034743	2	1189.6	2.48671	16.2122	0
High	gAAAATSSk	1	3	1	Q9UNZ5	N-Term(TMT6plex); K9(TMT6plex)	0	0.818636	1		1.13523	1		0.966761	1		0.976551	1		1.56743	1		0	2.73e-08	37.72	0.0337327	2	1221.72	1.21473	22.2284	0
High	yPMAVGLNk	2	3	1	Q9Y3U8	N-Term(TMT6plex); K9(TMT6plex)	0	0.881153	2	5.17248	0.933254	2	2.19289	1.09028	2	1.71549	0.992739	2	4.40978	1.01871	2	32.1594	0	1.838e-08	37.72	0.0146308	2	1450.85	3.54441	42.5259	0
High	aLLGYADNQck	1	8	1	I3L3Q4	N-Term(TMT6plex); C10(Carbamidomethyl); K11(TMT6plex)	0	1.02946	1		0.796729	1		1.06266	1		1.14979	1		0.655526	1		0	3.677e-16	37.72	0.0119599	2	1710.93	4.21829	40.103	0
High	aPVPGTPDSLSSGSSR	1	2	1	A0A087WYB4	N-Term(TMT6plex)	0	1.17997	1		0.954678	1		0.969984	1		0.928175	1		0.868121	1		0	0.0001614	37.72	0.00820709	2	1743.91	3.4213	32.0416	0
High	sASVDAEk	1	6	2	K4DI93;B2RBV7	N-Term(TMT6plex); K8(TMT6plex)	0																0	5.661e-06	37.71	0.01286	2	1264.72	2.08078	23.4191	0
High	vTAQGPGLEPSGNIANk	1	7	1	Q5HY54	N-Term(TMT6plex); K17(TMT6plex)	0	0.939374	1		0.927523	1		1.10546	1		0.922376	1		0.939167	1		0	3.004e-15	37.71	0.0133768	2	2111.19	1.80642	37.0336	0
High	gSDFDcELR	6	6	1	B4DUQ1	N-Term(TMT6plex); C6(Carbamidomethyl)	0	1.02704	6	5.23123	0.888728	6	13.1105	1.02737	6	1.05551	1.02292	6	2.17692	0.86416	6	14.7608	0	1.266e-10	37.7	0.000857613	2	1327.62	1.65545	32.0439	0
High	lPPNVVEESAR	1	1	1	P01023	N-Term(TMT6plex)	0	0.993339	1		0.993305	1		1.07305	1		0.952971	1		0.727505	1		0	0.001731	37.7	0.014053	2	1439.81	3.79179	36.3486	0
High	sTEEQELEk	2	2	1	B3KM90	N-Term(TMT6plex); K9(TMT6plex)	0	1.04724	2	6.82835	0.926369	2	2.49639	0.965611	2	0.421049	1.11495	2	5.92739	0.955031	2	0.501483	0	4.304e-11	37.7	0.0110386	2	1550.83	0.887246	28.5947	0
High	rLETLLR	1	3	1	B3KM36	N-Term(TMT6plex)	0	1.03813	1		0.920469	1		1.01557	1		1.05928	1		0.837918	1		0	0.0008079	37.68	0.00556183	3	1129.73	2.64262	37.2253	1
High	lNEAQPSTIATSMR	1	2	1	P56537	N-Term(TMT6plex)	0	1.15909	1		0.933407	1		0.977251	1		1.03326	1		0.69384	1		0	3.059e-09	37.67	0.0100891	2	1747.93	5.37448	37.3322	0
High	rLEGEDSAR	1	5	1	Q16822	N-Term(TMT6plex)	0	1.10572	1		1.06992	1		0.909814	1		0.953551	1		1.15143	1		0	8.992e-06	37.66	0.00901542	3	1261.67	3.87896	20.3498	1
High	vGENADSQIk	2	1	1	P07305	N-Term(TMT6plex); K10(TMT6plex)	0	0.831108	2	4.63161	1.23722	2	4.28372	0.941606	2	4.40697	0.983878	2	12.0254	1.41016	2	1.79	0	3.247e-16	37.66	0.0143287	2	1518.86	4.33042	28.3407	0
High	gDVDVTGPk	1	1	1	Q09666	N-Term(TMT6plex); K9(TMT6plex)	0	0.928162	1		0.952818	1		1.01634	1		1.08697	1		1.06174	1		0	0.0008079	37.63	0.0112611	2	1345.78	3.67985	30.5445	0
High	hLADHGQLSGIQR	2	1	1	O60783	N-Term(TMT6plex)	0	0.999075	2	15.5837	0.948374	2	13.013	0.98718	2	11.8332	0.94069	2	20.6105	1.24955	2	39.1765	0	6.383e-14	37.63	0.0116753	3	1660.91	2.97171	27.3924	0
High	lGSFGSITR	2	2	1	Q14315	N-Term(TMT6plex)	0	1.00973	2	2.12106	0.990114	2	7.24793	0.981735	2	2.70116	1.09069	2	1.30169	0.893049	2	12.6335	0	2.527e-07	37.62	0.0134839	2	1166.68	2.41508	42.0303	0
High	eAVGGQAEDHLk	1	2	1	A0A0A0MRP0	N-Term(TMT6plex); K12(TMT6plex)	0	1.05451	1		1.08563	1		0.933205	1		1.10129	1		0.795028	1		0	2.624e-16	37.6	0.0117823	3	1711.94	2.98085	30.3955	0
High	hLNDDVVk	3	7	1	E9PCT5	N-Term(TMT6plex); K8(TMT6plex)	0	1.00245	3	0.524638	1.07073	3	11.0637	0.958197	3	0.752229	0.937462	3	6.40745	1.16712	3	8.10658	0	3.158e-06	37.59	0.0095451	2	1397.82	4.47518	29.5552	0
High	tLEDPDLNVR	3	4	1	A8K8U1	N-Term(TMT6plex)	0	1.00415	3	0.0239045	0.974514	3	2.1859	0.990574	3	2.77274	1.0132	3	3.03923	0.998498	3	18.3971	0	0.0001571	37.59	0.00875258	2	1400.76	0.707932	37.0194	0
High	sDALNSAIDk	4	6	1	B4DKT9	N-Term(TMT6plex); K10(TMT6plex)	0	0.968134	4	4.06031	0.981443	4	6.86706	1.01551	4	0.69172	1.02469	4	2.99786	0.946744	4	7.1578	0	3.912e-16	37.59	0.0159375	2	1491.85	3.94184	35.8271	0
High	iQTQPGYANTLR	3	6	1	A0A024RBE8	N-Term(TMT6plex)	0	1.12089	3	11.6013	0.917815	3	7.63096	0.95906	3	4.51493	1.05064	3	5.91669	0.964074	3	4.53892	0	4.245e-06	37.59	0.0140825	2	1590.9	10.5192	32.3774	0
High	eAVTHIGR	3	4	1	P06730	N-Term(TMT6plex)	0	0.958013	3	7.44969	1.07099	3	17.2627	0.984564	3	11.2477	1.0921	3	6.30632	1.13714	3	3.78169	0	0.001086	37.58	0.00818791	3	1111.65	3.20405	24.9988	0
High	gTVVTGTLER	5	1	1	P49411	N-Term(TMT6plex)	0	1.03927	5	3.37231	0.948076	5	5.45277	0.994282	5	1.23903	1.01022	5	4.04868	0.958297	5	7.21555	0	5.198e-07	37.58	0.016594	2	1261.74	3.3763	30.7098	0
High	lMVMEIR	3	4	1	Q06323	N-Term(TMT6plex)	0	1.02675	3	1.18266	0.86273	3	4.22784	1.07493	3	8.19043	1.02493	3	11.4542	0.768833	3	0.993548	0	0.0008079	37.57	0.0189858	2	1120.64	2.36259	47.1783	0
High	dSAQNSVIIVDk	1	3	1	P02786	N-Term(TMT6plex); K12(TMT6plex)	0	0.9094	1		1.04092	1		1.01169	1		1.07319	1		0.981394	1		0	2.624e-16	37.57	0.0137538	2	1747	0.865072	38.1947	0
High	nEPQNATGAPGR	1	1	1	P51148	N-Term(TMT6plex)	0	0.983229	1		0.94616	1		1.08938	1		0.843623	1		1.03274	1		0	1.058e-05	37.55	0.0059242	2	1440.74	1.75992	18.4719	0
High	tTPSYVAFTDTER	4	38	3	E9PKE3;A0A1U9X7W4;P54652	N-Term(TMT6plex)	0																0	1.937e-05	37.55	0.00586268	2	1716.86	-0.461528	38.6995	0
High	aNLPQSFQVDTSk	2	7	1	Q5HY54	N-Term(TMT6plex); K13(TMT6plex)	0	0.987498	2	1.61379	0.96425	2	16.1595	1.04609	2	2.20914	0.989746	2	3.26117	0.872068	2	10.3608	0	1.409e-06	37.54	0.014827	2	1893.06	4.32569	41.4333	0
High	qLQLAQEAAQk	1	1	1	Q15149	N-Term(TMT6plex); K11(TMT6plex)	0	1.02763	1		1.01816	1		1.01968	1		1.0248	1		0.704313	1		0	2.624e-16	37.52	0.011904	2	1686	3.37172	37.2147	0
High	tLTEPcPLASESR	2	22	1	B7Z1N3	N-Term(TMT6plex); C6(Carbamidomethyl)	0	0.969447	2	3.48973	0.993007	2	10.1649	1.05193	2	3.57313	0.89575	2	10.0575	1.05651	2	8.78676	0	0.0004026	37.52	0.00789469	2	1689.87	1.15591	35.9047	0
High	dELADEIANSSGk	1	3	1	P35579	N-Term(TMT6plex); K13(TMT6plex)	0	1.02321	1		1.18107	1		0.892656	1		1.05467	1		1.03351	1		0	2.624e-16	37.52	0.0120544	2	1806.96	3.80565	41.3123	0
High	eGTEASASk	4	1	1	Q8TCT9	N-Term(TMT6plex); K9(TMT6plex)	0	0.943851	4	7.68699	1.06814	4	2.33565	1.0212	4	2.5215	0.979944	4	0.785215	0.982494	4	12.5969	0	1.607e-13	37.51	0.0123661	2	1337.73	0.764057	19.9438	0
High	eSPSAAGPEDk	1	5	1	Q6NX58	N-Term(TMT6plex); K11(TMT6plex)	0	0.993759	1		1.01992	1		0.978169	1		1.05736	1		0.985743	1		0	2.733e-05	37.5	0.069015	2	1545.82	-0.346706	25.7828	0
High	dYDAMGSQTk	1	3	1	Q9Y230	N-Term(TMT6plex); K10(TMT6plex)	0	1.00421	1		0.974336	1		1.02746	1		1.01026	1		0.872298	1		0	3.564e-16	37.5	0.00709533	2	1573.8	1.15405	29.7559	0
High	sELGNQSPSTSSR	2	4	1	A0A0A0MSK5	N-Term(TMT6plex)	0	0.998661	2	4.34937	1.1163	2	0.513012	0.930231	2	1.40226	1.09925	2	2.34852	0.928928	2	12.4805	0	1.695e-15	37.49	0.00619377	2	1578.79	-1.14803	21.454	0
High	gSTAPVGGGAFPTIVER	3	1	1	Q15084	N-Term(TMT6plex)	0	1.12905	3	9.88441	0.864082	3	6.65148	1.17409	3	2.45494	0.74047	3	10.853	0.889768	2	16.7645	0	2.624e-16	37.49	0.0139471	3	1845.01	4.19956	42.1127	0
High	hLTHENVQR	2	6	1	B4DW90	N-Term(TMT6plex)	0	0.882706	2	18.6211	0.751996	2	19.8786	1.01888	2	10.4869	1.4354	2	21.9738	0.666729	2	81.0585	0	8.467e-08	37.48	0.0106296	3	1362.75	2.10386	17.9227	0
High	lFEVGGSPANTR	1	9	1	E7ETC2	N-Term(TMT6plex)	0	1.03402	1		0.967572	1		1.03061	1		0.979015	1		0.843309	1		0	6.795e-06	37.46	0.017032	2	1476.81	5.59065	40.7482	0
High	gTGIVSAPVPk	4	10	1	P15880	N-Term(TMT6plex); K11(TMT6plex)	0	1.03997	4	14.1751	1.05041	4	6.53198	0.980198	4	2.9167	0.933554	4	9.66022	1.15342	3	5.33651	0	1.438e-10	37.45	0.0633562	2	1483.93	2.60338	36.0185	0
High	aTEEHSTR	3	7	1	Q9NYF8	N-Term(TMT6plex)	0	1.11849	3	1.8109	0.674285	3	16.3383	0.961053	3	3.7309	1.18786	3	5.72391	1.01114	3	10.8702	0	0.001035	37.44	0.00357899	3	1159.6	4.42605	14.8776	0
High	gLLSAEVAR	2	3	1	Q15149	N-Term(TMT6plex)	0	1.0342	2	1.50988	0.963194	2	0.278049	1.02227	2	0.312709	0.990034	2	2.41981	0.876103	2	2.00461	0	8.667e-08	37.43	0.0125418	2	1144.69	2.00433	35.801	0
High	nLETFcEETR	2	5	1	B4E266	N-Term(TMT6plex); C6(Carbamidomethyl)	0	0.958262	2	2.16879	1.02173	2	5.51526	1.04589	2	0.960885	0.958938	2	4.14	0.9185	2	18.1872	0	1.393e-14	37.43	0.00261137	2	1527.74	3.03591	36.2326	0
High	hMAAASAEcQNYAk	1	8	1	A7BI36	N-Term(TMT6plex); C9(Carbamidomethyl); K14(TMT6plex)	0	1.01255	1		0.974092	1		1.04295	1		0.874734	1		1.07433	1		0	2.624e-16	37.42	0.0104424	3	2010	2.16058	24.9662	0
High	sLLSAEEAAk	2	5	1	B2R5U1	N-Term(TMT6plex); K10(TMT6plex)	0	0.905395	2	8.9067	1.05554	2	4.85686	1.03797	2	4.582	0.986218	2	4.59377	0.999071	2	2.60186	0	3.488e-16	37.41	0.0170568	2	1476.88	5.40229	38.6938	0
High	gGEIQPVSVk	4	5	1	P61604	N-Term(TMT6plex); K10(TMT6plex)	0	1.01836	4	5.74143	1.022	4	2.62252	1.01498	4	2.8111	0.969437	4	1.0926	0.875752	4	5.69344	0	5.246e-13	37.4	0.0195709	2	1471.89	3.71168	32.8016	0
High	gPLATGGIk	2	2	1	A0A024R1R8	N-Term(TMT6plex); K9(TMT6plex)	0	0.862168	2	4.63038	1.33746	2	0.198814	0.956382	2	1.46101	0.839665	2	7.80757	1.33597	2	4.18556	0	4.231e-07	37.39	0.0080069	2	1271.81	2.27849	34.8556	0
High	gISQEQmQEFR	8	6	1	O43707	N-Term(TMT6plex); M7(Oxidation)	0	0.973909	8	6.34222	0.989313	8	4.39881	1.0641	8	2.31877	0.963818	8	3.25578	0.908925	8	10.5187	0	2.851e-07	37.38	0.0101094	2	1597.79	2.74349	28.0505	0
High	ncIGDFLk	2	4	1	A8K8U1	N-Term(TMT6plex); C2(Carbamidomethyl); K8(TMT6plex)	0	0.992065	2	3.13118	1.05075	2	0.58654	1.00901	2	0.201724	0.967896	2	2.07767	0.945903	2	6.1868	0	8.146e-08	37.37	0.0115344	2	1424.8	2.77636	46.1066	0
High	sVQNHNNk	5	4	1	Q00610	N-Term(TMT6plex); K8(TMT6plex)	0	1.09622	5	7.56568	0.873784	5	37.4338	0.94475	5	1.75052	1.20664	5	6.56578	1.05605	5	34.1127	0	0.0006445	37.36	0.0106703	2	1398.79	5.61569	17.5632	0
High	qTAAQLILk	3	3	1	O75367	N-Term(TMT6plex); K9(TMT6plex)	0	0.94367	3	1.8604	0.983802	3	1.59626	1.06548	3	1.29191	1.00359	3	1.52442	0.849178	3	4.5281	0	1.107e-06	37.35	0.00974689	2	1443.93	2.2077	43.0225	0
High	aETEEGPDVLR	2	4	1	B4DSQ5	N-Term(TMT6plex)	0	0.967589	2	9.13307	1.13148	2	5.73321	1.00649	2	4.64414	0.947103	2	2.08402	0.884683	2	24.2991	0	7.278e-05	37.35	0.00637827	2	1444.75	3.07165	31.5282	0
High	aEDGSVIDYELIDQDAR	1	11	1	P07355	N-Term(TMT6plex)	0	1.02232	1		0.903289	1		1.00985	1		0.857581	1		1.44502	1		0	0.001254	37.35	0.00421537	2	2138.03	-5.11499	45.8332	0
High	gLVGEIIk	3	8	2	P15531;Q32Q12	N-Term(TMT6plex); K8(TMT6plex)	0																0	0.0008079	37.34	0.00627305	2	1286.85	2.79052	46.3783	0
High	eAATTGPQVk	1	5	1	Q86VM9	N-Term(TMT6plex); K10(TMT6plex)	0	1.06601	1		1.02374	1		0.944569	1		0.996738	1		1.08026	1		0	3.045e-06	37.34	0.0134225	2	1459.86	4.00207	26.8986	0
High	eLAMPGEDLk	2	1	1	P49411	N-Term(TMT6plex); K10(TMT6plex)	0	1.05929	2	6.57105	0.898222	2	0.459091	1.03472	2	2.13615	1.0327	2	3.76455	0.761609	2	2.35036	0	0.000397	37.32	0.0180163	2	1560.87	-3.16041	43.0807	0
High	eDDSSQSPNAcR	1	7	1	F8W0R1	N-Term(TMT6plex); C11(Carbamidomethyl)	0	0.842443	1		1.02493	1		1.11097	1		1.04887	1		0.705002	1		0	0.0008539	37.32	0.00536597	2	1594.7	2.85953	18.2154	0
High	vAEVEGEQVDNk	3	2	1	O95202	N-Term(TMT6plex); K12(TMT6plex)	0	1.05418	3	3.99096	0.941796	3	12.6922	1.00572	3	0.671608	0.996756	3	2.59563	0.951376	3	8.30259	0	1.398e-05	37.32	0.0120109	2	1774.97	6.60365	32.7351	0
High	lLDVVHPAAk	5	4	1	Q53HV2	N-Term(TMT6plex); K10(TMT6plex)	0	1.15295	5	20.4375	1.10649	4	12.1966	0.989143	5	31.6125	1.13103	4	25.4969	1.89602	1		0	2.448e-07	37.31	0.0113326	3	1520.96	3.04377	42.7141	0
High	iINADSEDPk	2	5	1	P35998	N-Term(TMT6plex); K10(TMT6plex)	0	1.04698	2	2.85874	0.979645	2	6.79558	0.979135	2	1.53303	1.0549	2	7.9423	0.893116	2	3.88964	0	3.01e-08	37.31	0.0150854	2	1559.88	4.80336	34.5019	0
High	qEMASASSSQR	1	13	2	F8W6I7;Q32P51	N-Term(TMT6plex)	0																0	3.592e-16	37.3	0.00326796	2	1410.69	1.37214	19.5231	0
High	cEDGETFSk	4	3	1	O00622	N-Term(TMT6plex); C1(Carbamidomethyl); K9(TMT6plex)	0	1.06607	4	2.76891	1.04259	4	3.79118	0.967629	4	3.47385	1.00327	4	3.08222	0.933368	4	5.65724	0	1.845e-11	37.3	0.00406866	2	1530.75	1.39939	30.6195	0
High	eALLQASR	5	1	1	P26038	N-Term(TMT6plex)	0	0.98084	5	7.30203	1.00495	5	0.345475	0.995685	5	6.21478	1.01127	5	3.91114	0.987088	5	10.3043	0	0.000969	37.29	0.0656126	2	1116.66	2.54564	30.0646	0
High	rLESSEAER	1	2	1	Q9P0K7	N-Term(TMT6plex)	0	0.889311	1		1.04072	1		1.03489	1		1.05603	1		0.950846	1		0	1.43e-14	37.29	0.00990114	3	1305.7	2.7233	20.3024	1
High	dNFTAIPEGTNGVEER	2	5	1	A0A140VK07	N-Term(TMT6plex)	0	0.956362	2	10.3293	0.931189	2	12.6304	1.00889	2	6.97921	1.08138	2	7.97112	1.0438	2	15.2063	0	2.973e-16	37.29	0.00599108	2	1977.97	0.679832	38.0669	0
High	aEPVEVVAPR	1	3	1	B2R5W3	N-Term(TMT6plex)	0	0.953668	1		0.991662	1		1.05028	1		1.00436	1		0.878908	1		0	7.349e-11	37.27	0.0134718	2	1295.76	3.94862	32.8159	0
High	aVAHHTDcTFIR	2	8	1	Q59GS3	N-Term(TMT6plex); C8(Carbamidomethyl)	0	1.13132	2	4.37408	0.739646	2	8.68465	0.983925	2	7.68791	1.07289	2	9.36677	1.07242	2	21.8561	0	6.192e-15	37.25	0.00809969	3	1656.85	2.93809	26.6657	0
High	hEDHQVSDGALR	2	4	1	Q9ULT8	N-Term(TMT6plex)	0	0.986565	2	5.99711	0.962719	2	17.8936	1.01459	2	3.14107	1.01405	2	10.5809	0.986446	2	25.407	0	3.91e-05	37.24	0.00626813	2	1592.81	4.67235	20.0638	0
High	dLEAHIDSANk	4	3	1	P35579	N-Term(TMT6plex); K11(TMT6plex)	0	1.00773	4	4.97696	0.94367	4	7.25292	1.00477	4	3.18648	1.04728	4	2.96842	0.917112	4	6.56464	0	2.624e-16	37.24	0.0180398	2	1670.91	1.60678	31.2948	0
High	sLQEEHVAVAQLR	2	1	1	Q15149	N-Term(TMT6plex)	0	0.971144	2	4.9525	1.00436	2	18.2059	1.02925	2	5.96462	1.03658	2	7.66404	0.812907	2	3.10633	0	2.624e-16	37.24	0.0133387	2	1708.96	1.77404	33.4161	0
High	hELQANcYEEVk	2	4	1	E9PP50	N-Term(TMT6plex); C7(Carbamidomethyl); K12(TMT6plex)	0	0.921524	2	0.0990218	0.978565	2	5.78057	1.06638	2	1.75281	1.08618	2	2.92977	0.722238	2	7.47591	0	1.295e-12	37.24	0.0102329	2	1978.02	6.51344	29.7772	0
High	vVVDGSGQcHSTDTVk	1	4	1	Q9HAU4	N-Term(TMT6plex); C9(Carbamidomethyl); K16(TMT6plex)	0	0.971616	1		0.776271	1		0.982615	1		1.35438	1		0.890899	1		0	2.624e-16	37.23	0.0107674	3	2147.12	1.32397	31.0076	0
High	hPAHPMR	1	1	1	Q15149	N-Term(TMT6plex)	0	1.10897	1		0.978599	1		0.931808	1		0.994174	1		1.12331	1		0	0.002048	37.22	0.00798513	3	1074.59	3.25249	14.8751	0
High	sLTIAEFk	1	3	1	Q99426	N-Term(TMT6plex); K8(TMT6plex)	0	1.14038	1		0.852168	1		1.04937	1		0.9488	1		0.71274	1		0	2.44e-05	37.21	0.0143341	2	1366.85	9.89637	46.794	0
High	yEEEEEQSR	1	1	1	Q9Y5B9	N-Term(TMT6plex)	0	0.97692	1		0.979146	1		1.02375	1		1.02044	1		0.950844	1		0	5.75e-13	37.19	0.00100267	2	1427.66	5.57738	21.4316	0
High	aQcEDDLAEk	2	3	1	Q12797	N-Term(TMT6plex); C3(Carbamidomethyl); K10(TMT6plex)	0	0.968074	2	0.281491	1.04645	2	0.0185537	1.01226	2	1.16805	0.910892	2	2.74494	1.15378	2	0.243215	0	3.558e-16	37.19	0.00644575	2	1636.83	0.699105	29.0689	0
High	sIPIcTLk	2	3	1	P22314	N-Term(TMT6plex); C5(Carbamidomethyl); K8(TMT6plex)	0	1.01621	2	1.2628	0.953998	2	0.443921	1.01463	2	2.65496	1.00112	2	7.40749	0.973472	2	3.9388	0	1.024e-05	37.16	0.0141924	2	1389.86	0.813637	42.3079	0
High	lGLQHLR	2	2	1	C9J1Z8	N-Term(TMT6plex)	0	1.51209	2	29.3471	0.78697	2	19.0898	0.810024	2	21.4254	0.957195	2	10.3534	0.861295	2	17.1011	0	0.002298	37.15	0.00646685	3	1065.68	2.75432	33.3279	0
High	gGDLmAYDR	1	7	1	B4DUQ1	N-Term(TMT6plex); M5(Oxidation)	0	1.01833	1		1.06961	1		0.969966	1		1.01942	1		0.927684	1		0	0.001064	37.15	0.00717039	2	1242.6	2.27726	27.2506	0
High	iEEELGSk	9	3	1	P06733	N-Term(TMT6plex); K8(TMT6plex)	0	1.0049	9	2.30972	0.937337	9	3.78296	1.01009	9	2.75665	1.02302	9	2.45423	0.979599	9	7.94232	0	0.002349	37.15	0.0148901	3	1362.79	1.83978	37.2701	0
High	dQGGELLSLR	4	6	2	B2R7G6;P12081	N-Term(TMT6plex)	0																0	0.0008507	37.14	0.0152529	2	1316.74	2.98705	39.7083	0
High	nAESNAELk	5	10	1	J3KRB3	N-Term(TMT6plex); K9(TMT6plex)	0	1.01891	5	5.52825	1.09919	5	7.00809	0.915782	5	7.97231	0.983884	5	1.23522	1.32201	5	7.61805	0	1.066e-10	37.14	0.0163638	2	1433.8	2.99454	25.0802	0
High	wLNENAVEk	1	2	1	Q1RMG2	N-Term(TMT6plex); K9(TMT6plex)	0	0.894303	1		0.965088	1		1.02633	1		1.11226	1		1.02681	1		0	3.198e-07	37.14	0.0168178	2	1560.89	5.26824	42.1582	0
High	rAAELGAR	1	2	1	P00390	N-Term(TMT6plex)	0	1.04567	1		1.12637	1		0.857653	1		0.988465	1		1.45242	1		0	5.723e-07	37.13	0.0133904	3	1072.65	2.73819	20.8186	1
High	iENHEGVR	7	10	2	P14618;A0A024R5Z9	N-Term(TMT6plex)	0																0	0.0008079	37.13	0.0107084	2	1182.65	3.17994	22.7497	0
High	aHIAQLcEk	4	5	1	Q00610	N-Term(TMT6plex); C7(Carbamidomethyl); K9(TMT6plex)	0	1.10528	4	10.6324	0.965161	4	0.913302	0.995817	4	4.31698	0.925858	4	4.89256	0.854566	4	23.1106	0	6.199e-07	37.12	0.0132174	2	1527.87	1.88634	29.3402	0
High	eVNAVDSEHEk	3	2	1	P14735	N-Term(TMT6plex); K11(TMT6plex)	0	1.0371	3	8.83479	0.788638	3	37.8119	1.00106	3	6.43766	1.13201	3	0.831351	0.988038	3	33.2211	0	2.624e-16	37.12	0.0110436	3	1714.91	3.14598	27.4445	0
High	aLAAFLk	2	6	1	P39019	N-Term(TMT6plex); K7(TMT6plex)	0	0.940618	2	1.55903	0.886299	2	0.266821	0.990876	2	5.46894	1.13835	2	4.16545	1.19388	2	14.1751	0	0.0008079	37.1	0.0123035	2	1191.79	2.72466	50.3747	0
High	qVDFSEVER	4	3	1	P05121	N-Term(TMT6plex)	0	0.948071	4	2.56388	0.951989	4	4.78336	1.0458	4	2.1602	1.07129	4	3.08825	0.886602	4	3.6775	0	7.627e-07	37.09	0.00774896	2	1337.69	3.433	35.9227	0
High	tTPIEAASSGAR	1	1	1	B4DQ92	N-Term(TMT6plex)	0	1.04736	1		0.931856	1		1.02718	1		0.968698	1		0.926384	1		0	7.243e-05	37.09	0.0211166	2	1389.76	5.09758	26.317	0
High	lNQDQLDAVSk	1	5	1	Q14444	N-Term(TMT6plex); K11(TMT6plex)	0	1.03036	1		0.86664	1		1.06708	1		1.03323	1		0.741357	1		0	6.856e-16	37.07	0.0149117	2	1688.97	5.08669	38.2505	0
High	aHPLGDEGGTASk	1	1	1	Q9H7E9	N-Term(TMT6plex); K13(TMT6plex)	0	0.906575	1		1.10339	1		0.976273	1		1.10429	1		0.984871	1		0	3.569e-16	37.07	0.0134588	3	1697.93	3.3437	25.1386	0
High	kAEAATEAcQLPTSSGDAGR	1	1	1	Q8IWE4	N-Term(TMT6plex); K1(TMT6plex); C9(Carbamidomethyl)	0	0.883131	1		0.772825	1		1.18727	1		1.34059	1					0	2.624e-16	37.06	0.0116597	3	2478.27	3.26949	31.5182	1
High	aLLQSSASR	3	4	1	A8K6Y1	N-Term(TMT6plex)	0	1.01141	3	3.33159	1.03451	3	2.26135	0.969173	3	2.57771	1.0535	3	3.00591	0.963946	3	1.24532	0	5.857e-09	37.05	0.0161147	2	1161.68	1.52224	27.6038	0
High	sQQALVQk	3	4	1	Q5QNZ2	N-Term(TMT6plex); K8(TMT6plex)	0	1.0101	3	6.60314	0.92526	3	0.732201	1.02015	3	0.0364239	1.04936	3	9.21467	0.915535	3	11.2207	0	0.0007082	37.05	0.0255034	2	1359.84	4.25724	27.4855	0
High	eALTYDGALLGDR	1	5	1	Q15056	N-Term(TMT6plex)	0	1.21861	1		0.772668	1		0.946242	1		1.07506	1		0.952947	1		0	0.0008271	37.04	0.0128898	2	1622.86	2.80094	43.9819	0
High	lFQPNLNMDR	1	3	1	P54687	N-Term(TMT6plex)	0	0.894349	1		1.05812	1		1.0882	1		0.94263	1		0.843389	1		0	0.00137	37.03	0.0170213	2	1476.79	3.06879	45.2092	0
High	vcENIPIVLcGNk	2	5	1	P62826	N-Term(TMT6plex); C2(Carbamidomethyl); C10(Carbamidomethyl); K13(TMT6plex)	0	1.04246	2	0.695252	1.09971	2	23.4075	0.996959	2	6.78601	1.09092	2	16.2897	0.784063	1		0	2.624e-16	37.03	0.0143363	3	1974.1	3.04855	46.7964	0
High	gAALITAVGVR	2	6	1	B4DG62	N-Term(TMT6plex)	0	1.0213	2	7.67172	0.907343	2	4.48184	1.02987	2	3.90949	1.0176	2	0.916706	0.929765	2	5.46949	0	6.769e-11	37.01	0.0110482	2	1256.8	5.06074	41.8423	0
High	rGDIVFVDR	1	3	1	O15269	N-Term(TMT6plex)	0	0.921282	1		1.09897	1		0.972214	1		0.996545	1		1.22645	1		0	0.0008079	37.01	0.0175876	3	1305.75	2.29159	34.9989	1
High	lVHSNDGTR	2	11	1	P53814	N-Term(TMT6plex)	0	1.16806	2	13.7467	0.916826	2	8.14431	0.934283	2	8.74463	1.04496	2	13.4014	0.881582	2	23.6963	0	0.001288	36.99	0.00898938	3	1227.67	1.95361	20.2043	0
High	aVAFSPVTELk	1	4	1	P17858	N-Term(TMT6plex); K11(TMT6plex)	0	1.14952	1		0.698817	1		1.08057	1		0.933864	1		0.885346	1		0	1.419e-05	36.99	0.014329	2	1619.99	7.84729	47.284	0
High	eVGEHVVSVR	2	2	1	Q14315	N-Term(TMT6plex)	0	1.01142	2	4.47609	0.989325	2	9.73168	0.99504	2	1.21229	1.01862	2	6.8029	0.978849	2	2.2146	0	3.556e-13	36.98	0.0139812	2	1339.76	5.22193	24.9869	0
High	sDTFINLR	3	7	1	B4E1R7	N-Term(TMT6plex)	0	0.987364	3	1.36783	0.952731	3	5.10592	1.06682	3	1.17666	0.966136	3	6.92715	0.871202	3	26.1888	0	2.197e-10	36.97	0.0158718	2	1194.67	2.53192	41.6519	0
High	hLESWcVQR	1	6	1	Q5JVG7	N-Term(TMT6plex); C6(Carbamidomethyl)	0	0.947562	1		0.888973	1		1.1251	1		0.901537	1		0.932615	1		0	7.358e-07	36.97	0.00677064	3	1443.74	3.32352	33.7438	0
High	mQHLIAR	6	8	2	P14618;A0A024R5Z9	N-Term(TMT6plex)	0																0	0.001729	36.96	0.00787366	2	1097.65	2.48845	30.4968	0
High	fIMESGAk	4	6	1	P23396	N-Term(TMT6plex); K8(TMT6plex)	0	0.970067	4	6.85155	1.02273	4	0.954525	0.970503	4	5.99268	1.03672	4	6.05413	0.880244	4	6.22064	0	0.0008079	36.96	0.0125153	3	1340.77	1.82904	41.0711	0
High	dREEDEEDAYER	2	2	1	P49756	N-Term(TMT6plex)	0	0.906224	2	7.94013	0.965259	2	21.8012	1.01409	2	5.21505	1.12179	2	2.39492	1.00507	2	1.13537	0	2.624e-16	36.96	0.00036247	3	1784.79	5.65018	24.1541	1
High	tTQSGQmSGEGk	1	2	1	Q16630	N-Term(TMT6plex); M7(Oxidation); K12(TMT6plex)	0	0.887029	1		1.09681	1		0.963383	1		1.17896	1		0.965472	1		0	0.0009257	36.95	0.00813402	2	1684.86	2.26576	20.9686	0
High	tAAAASEk	3	2	1	Q9UNZ5	N-Term(TMT6plex); K8(TMT6plex)	0	0.882086	3	1.78456	1.12686	3	0.600061	0.938646	3	1.88009	0.958568	3	3.86058	1.70316	3	6.6247	0	0.0002994	36.94	0.0246505	2	1206.71	3.08032	23.0318	0
High	aHGNSGMVR	2	2	1	P18077	N-Term(TMT6plex)	0	1.14234	2	7.98851	0.971456	2	6.85314	0.835378	2	2.00553	1.10873	2	12.9925	1.31569	2	1.35028	0	0.0008079	36.93	0.00646831	3	1157.61	4.34694	17.3656	0
High	aVDDGVNTFk	3	3	1	P50990	N-Term(TMT6plex); K10(TMT6plex)	0	0.98442	3	1.34317	1.05249	3	2.13833	0.969148	3	2.92537	1.04618	3	2.75195	0.987016	3	13.9816	0	2.455e-10	36.92	0.0170312	2	1523.85	4.52414	36.7654	0
High	aTAEQISSQTGNk	1	5	1	Q16698	N-Term(TMT6plex); K13(TMT6plex)	0	1.03532	1		0.985428	1		1.02599	1		0.875843	1		1.07081	1		0	1.784e-12	36.91	0.01815	2	1792.99	3.17256	27.7489	0
High	tMADGNEk	2	3	1	Q04917	N-Term(TMT6plex); K8(TMT6plex)	0	0.955435	2	0.668977	0.905776	2	12.3817	1.05876	2	2.11502	1.04515	2	1.79046	0.914935	2	6.40969	0	1.053e-08	36.9	0.0104537	2	1323.7	1.65864	22.9504	0
High	sSSQEVEAk	3	2	1	A8K330	N-Term(TMT6plex); K9(TMT6plex)	0	1.01615	3	3.88129	0.967538	3	4.92847	1.00126	3	4.34392	1.00715	3	0.564798	1.04474	3	18.433	0	1.314e-12	36.9	0.0152416	2	1422.79	3.01688	22.1744	0
High	fGIYDIDNk	1	18	1	Q59EI4	N-Term(TMT6plex); K9(TMT6plex)	0	0.816021	1		0.823576	1		1.14634	1		1.09667	1		0.933897	1		0	5.946e-06	36.9	0.0148128	2	1542.86	4.35404	47.1961	0
High	eVAEAATGEDASSPPPk	1	2	1	Q99536	N-Term(TMT6plex); K17(TMT6plex)	0	1.0618	1		0.677597	1		1.14907	1		0.950622	1		0.77787	1		0	0.0008079	36.9	0.020009	2	2114.11	2.19838	30.8091	0
High	aLQQVQEk	1	6	1	A0A087WY61	N-Term(TMT6plex); K8(TMT6plex)	0	1.01012	1		1.01814	1		0.969394	1		1.09751	1		0.892082	1		0	1.471e-06	36.89	0.0157781	2	1401.85	0.508142	29.0422	0
High	sSQPLASk	10	6	1	P17096	N-Term(TMT6plex); K8(TMT6plex)	0	1.01632	10	3.49635	1.06053	10	1.21367	0.96838	10	0.715279	0.972999	10	2.02298	1.1214	10	3.24119	0	0.0001686	36.88	0.0207783	2	1275.77	4.46123	26.9587	0
High	sPSLLQSGAk	1	4	1	I3L1L3	N-Term(TMT6plex); K10(TMT6plex)	0	0.960325	1		1.05288	1		1.00116	1		1.00839	1		1.00011	1		0	6.793e-13	36.87	0.0157687	2	1445.88	3.46496	33.5668	0
High	qQQLTAmk	2	7	1	P35579	N-Term(TMT6plex); M7(Oxidation); K8(TMT6plex)	0	0.951467	2	0.380387	1.13337	2	2.82074	0.999005	2	1.08272	0.9783	2	4.06782	0.924425	2	9.92429	0	0.0008079	36.84	0.0175962	2	1421.82	3.82887	25.0286	0
High	xLETLGQEk	4	6	1	P05787	N-Term(TMT6plex); X1(Q); K9(TMT6plex)	0	1.05363	2	3.75784	1.07307	2	3.76031	0.951667	2	0.634313	0.971604	2	3.75182	1.02024	2	8.82835	0	4.654e-14	36.83	0.0200125	2	1503.88	2.69071	34.3844	0
High	qcLPSLDLSck	1	1	1	P78527	N-Term(TMT6plex); C2(Carbamidomethyl); C10(Carbamidomethyl); K11(TMT6plex)	0	1.0044	1		0.919993	1		1.00727	1		1.0803	1		0.952072	1		0	3.294e-08	36.8	0.0184171	2	1778.96	1.62554	44.3115	0
High	kTGSPGSPGAGGVQSTAk	1	3	1	O43237	N-Term(TMT6plex); K1(TMT6plex); K18(TMT6plex)	0	0.92423	1		0.58143	1		1.09211	1		1.1998	1		1.21157	1		0	2.624e-16	36.78	0.0143253	3	2274.31	5.36773	27.3571	1
High	eVGSIIGk	4	24	2	Q15365;F8VZX2	N-Term(TMT6plex); K8(TMT6plex)	0																0	0.0008079	36.76	0.0152665	2	1260.8	3.16881	39.4281	0
High	aGGPTTPLSPTR	2	5	1	P20700	N-Term(TMT6plex)	0	1.00557	2	2.61623	1.07252	2	4.93829	0.950452	2	2.46091	1.0737	2	4.59282	0.947363	2	4.94095	0	0.0006679	36.76	0.0124093	2	1383.78	3.39787	28.7795	0
High	dYSGQGVVk	1	6	1	Q53GN4	N-Term(TMT6plex); K9(TMT6plex)	0	0.982221	1		1.01735	1		0.972519	1		1.11259	1		0.932907	1		0	2.908e-11	36.76	0.0146444	2	1410.8	2.01043	29.5177	0
High	sASDSSGk	5	7	1	C9JJP5	N-Term(TMT6plex); K8(TMT6plex)	0	1.00391	5	1.51818	1.0108	5	2.88314	1.01986	5	0.686294	0.982821	5	4.44614	0.903324	5	8.36668	0	0.000632	36.75	0.0123216	2	1196.66	2.29105	17.6289	0
High	gVNLDPLGk	2	2	1	P46087	N-Term(TMT6plex); K9(TMT6plex)	0	1.03831	2	8.91658	1.05691	2	1.18591	0.989447	2	2.51477	0.89838	2	15.953	1.03671	2	14.4678	0	0.0008079	36.72	0.0101512	3	1370.84	1.42378	44.2292	0
High	lPVALDPGAk	1	5	1	B4DL99	N-Term(TMT6plex); K10(TMT6plex)	0	1.01656	1		0.888449	1		1.03569	1		1.02541	1		0.944245	1		0	5.885e-05	36.71	0.00939606	3	1438.91	3.69779	45.271	0
High	mEELHNQEVQk	3	4	2	A8K525;H7C367	N-Term(TMT6plex); M1(Oxidation); K11(TMT6plex)	0																0	0.002038	36.7	0.144548	2	1858.98	2.98504	25.9692	0
High	hGEcAQTIR	2	2	1	Q9Y263	N-Term(TMT6plex); C4(Carbamidomethyl)	0	1.04291	2	2.40724	1.07472	2	3.96967	0.934502	2	7.50371	0.951641	2	5.34627	1.19492	2	9.77098	0	3.527e-07	36.69	0.00536794	3	1300.67	3.55884	18.2294	0
High	lcTSVTESEVAR	1	7	1	Q9UG64	N-Term(TMT6plex); C2(Carbamidomethyl)	0	1.00469	1		0.988342	1		0.99825	1		0.991131	1		1.05915	1		0	7.812e-11	36.69	0.0109609	2	1580.83	6.66354	33.8589	0
High	gLVLDHGAR	5	6	1	Q59ET3	N-Term(TMT6plex)	0	1.02392	5	0.584624	1.00515	5	4.92897	1.01439	5	3.06812	1.04078	5	5.33551	0.886801	5	16.7447	0	2.188e-07	36.68	0.0171612	2	1166.69	2.82541	28.8128	0
High	gYDFPAVLR	1	3	1	B4DLA1	N-Term(TMT6plex)	0	0.97829	1		0.866205	1		1.1432	1		0.911919	1		0.748832	1		0	8.65e-07	36.67	0.0128091	2	1266.71	2.85947	46.4545	0
High	eGMEAAVEk	2	4	1	B4E0B9	N-Term(TMT6plex); K9(TMT6plex)	0	0.956712	2	5.90048	1.03958	2	2.7524	0.99408	2	0.175628	1.02954	2	3.1642	1.03146	2	3.41172	0	5.623e-11	36.67	0.0126261	2	1421.78	2.78997	32.9724	0
High	tDAVDSVVR	2	5	1	B2R5U1	N-Term(TMT6plex)	0	0.844489	2	3.7918	1.25561	2	20.7745	0.930186	2	12.3842	1.11816	2	14.0548	1.01758	2	17.2818	0	0.0008088	36.66	0.0132162	2	1190.66	3.07671	30.0349	0
High	aESHNDcPVR	2	6	1	C9J486	N-Term(TMT6plex); C7(Carbamidomethyl)	0	1.07626	2	4.91673	0.980569	2	1.33811	0.974442	2	4.81461	0.965218	2	22.4437	1.0105	2	2.12421	0	0.0008079	36.66	0.00292374	2	1413.68	3.51531	17.6195	0
High	tQLAVcQQR	2	3	1	B2R9U2	N-Term(TMT6plex); C6(Carbamidomethyl)	0	1.02907	2	1.92414	1.03649	2	8.02366	0.984417	2	5.77528	0.98585	2	0.919407	0.952235	2	6.38283	0	0.0007287	36.65	0.0170098	2	1332.73	3.33959	25.2059	0
High	aAATPESQEPQAk	1	1	1	P49006	N-Term(TMT6plex); K13(TMT6plex)	0	1.20816	1		0.873426	1		0.938677	1		1.01323	1		0.947224	1		0	6.302e-08	36.65	0.015431	2	1785.97	-2.52124	25.7996	0
High	vIDPVAPR	2	5	1	P07814	N-Term(TMT6plex)	0	1.02633	2	3.57562	1.05807	2	4.56539	0.956578	2	1.15501	1.00588	2	1.86428	1.03433	2	11.8538	0	0.001508	36.64	0.00808554	2	1095.68	2.56025	34.4288	0
High	aQGHGAk	3	3	1	H3BPZ1	N-Term(TMT6plex); K7(TMT6plex)	0	0.975416	3	0.910846	1.00502	3	5.0185	1.00223	3	0.909688	1.01962	3	1.19167	1.06099	3	2.41715	0	0.0008079	36.64	0.0115972	3	1126.68	1.48814	16.0218	0
High	mGESDDSILR	3	2	1	Q8WVC2	N-Term(TMT6plex)	0	0.964042	3	0.665376	1.03713	3	1.3584	1.00614	3	2.87168	1.02495	3	5.33427	0.958617	3	7.14186	0	4.618e-12	36.64	0.00480146	2	1351.68	2.05469	36.0032	0
High	lIEDNEYTAR	2	14	1	B2RA70	N-Term(TMT6plex)	0	0.948618	2	3.72381	1.10172	2	2.14152	0.985999	2	4.3507	1.01294	2	1.05621	1.00187	2	5.87419	0	8.159e-10	36.62	0.0100066	2	1452.76	3.43692	34.6678	0
High	aQQELEEQTR	4	1	1	P26038	N-Term(TMT6plex)	0	0.945571	4	5.09392	1.06994	4	4.68098	1.01603	4	2.67304	0.969694	4	4.47846	0.900746	4	7.84282	0	8.199e-12	36.62	0.0085584	2	1460.76	3.93909	26.4924	0
High	eDSSSTEFVEk	2	5	1	B3KML1	N-Term(TMT6plex); K11(TMT6plex)	0	1.00889	2	1.39062	0.843082	2	6.59558	1.07106	2	2.72768	1.01842	2	6.79628	0.872332	2	8.11747	0	2.648e-16	36.61	0.0088728	2	1715.88	1.01681	33.6908	0
High	lAQTSDVNk	2	2	1	B4DWE9	N-Term(TMT6plex); K9(TMT6plex)	0	0.956266	2	4.57368	1.01747	2	3.27454	1.01125	2	4.83409	1.02772	2	0.300834	0.982516	2	7.82626	0	2.319e-11	36.6	0.017874	2	1433.84	3.50315	28.5185	0
High	lVSSDPEINTk	2	1	1	Q9Y266	N-Term(TMT6plex); K11(TMT6plex)	0	1.00578	2	6.40503	0.881043	2	1.82555	1.08027	2	1.16562	0.986521	2	7.6979	0.815873	2	0.333976	0	2.567e-08	36.6	0.0172614	2	1660.97	8.14017	36.6032	0
High	tATAGPGTTk	2	4	1	A0A024RAM4	N-Term(TMT6plex); K10(TMT6plex)	0	0.856638	2	7.42406	1.01459	2	10.196	1.1666	2	10.6173	0.833408	2	8.61001	0.8257	2	14.4957	0	1.005e-06	36.59	0.018584	2	1362.8	1.53647	21.9655	0
High	aEDSNTHR	5	3	1	D3DP78	N-Term(TMT6plex)	0	1.03407	5	4.11914	0.805642	5	11.1974	0.976325	5	5.13318	1.18533	5	3.65371	1.02282	5	16.5385	0	0.001959	36.58	0.00196708	3	1158.57	1.07066	14.6201	0
High	wVNSHLAR	1	17	1	Q01082	N-Term(TMT6plex)	0	0.831901	1		0.961532	1		1.11104	1		0.910004	1		1.21721	1		0	3.034e-06	36.58	0.0126926	3	1211.69	3.30161	32.4746	0
High	lLDQIVEk	1	9	2	Q96AE4;B4E0X8	N-Term(TMT6plex); K8(TMT6plex)	0																0	0.0006485	36.56	0.0146722	2	1415.89	3.66583	48.1146	0
High	sSSSTTTNEk	2	7	1	A0A087WUV6	N-Term(TMT6plex); K10(TMT6plex)	0	0.976082	2	0.13928	0.9998	2	7.84548	0.964099	2	3.00717	1.09376	2	0.69283	1.08507	2	0.558359	0	5.235e-15	36.56	0.0194415	2	1499.8	3.72424	20.6813	0
High	fINDQYEk	1	11	1	A0A024R8V0	N-Term(TMT6plex); K8(TMT6plex)	0	0.976227	1		0.973978	1		1.0257	1		1.04808	1		0.88767	1		0	0.0004197	36.56	0.0167919	2	1514.84	6.48879	38.6421	0
High	aLVADSHPESER	1	4	1	Q01082	N-Term(TMT6plex)	0	1.06902	1		0.964371	1		0.9737	1		1.02841	1		0.957375	1		0	5.47e-11	36.56	0.0102341	2	1539.8	2.64411	22.4483	0
High	dNQLSEVANk	2	6	1	Q14978	N-Term(TMT6plex); K10(TMT6plex)	0	1.05603	2	2.84376	0.982685	2	7.44517	1.02202	2	5.19678	0.939101	2	2.57482	0.87333	2	1.01465	0	1.47e-12	36.56	0.0169133	2	1575.88	4.03427	32.3235	0
High	tQVTVQYMQDR	1	2	1	P31153	N-Term(TMT6plex)	0	0.922168	1		0.984822	1		1.00396	1		1.11858	1		1.00684	1		0	3.412e-08	36.56	0.0474059	2	1597.83	2.82731	33.2412	0
High	qTNTDkEk	3	3	2	Q9Y2W1;Q6P0P7	N-Term(TMT6plex); K6(TMT6plex); K8(TMT6plex)	0																0	0.0008079	36.54	0.0171356	2	1650.97	3.66115	22.1309	1
High	sSTQEEIk	1	2	1	Q9Y281	N-Term(TMT6plex); K8(TMT6plex)	0	1.02451	1		0.975927	1		1.0222	1		1.01438	1		0.822269	1		0	1.938e-06	36.53	0.0174863	2	1379.78	4.67484	26.1644	0
High	sSASSGPQILk	1	4	1	A8K6A5	N-Term(TMT6plex); K11(TMT6plex)	0	0.941421	1		0.994437	1		1.05226	1		1.01224	1		0.882989	1		0	3.409e-09	36.53	0.0201877	2	1532.9	-0.107388	32.0955	0
High	eVATDHk	1	4	1	Q92888	N-Term(TMT6plex); K7(TMT6plex)	0	0.91578	1		1.01066	1		1.06012	1		0.953936	1		1.02301	1		0	0.0008195	36.51	0.0125638	3	1257.72	0.837518	20.2942	0
High	ncTYTQVQTR	1	7	1	A0A1W2PRL9	N-Term(TMT6plex); C2(Carbamidomethyl)	0	1.08957	1		0.731045	1		1.046	1		1.03735	1		0.973387	1		0	3.155e-14	36.51	0.00511488	2	1499.75	2.64915	22.6569	0
High	gVVDSEDLPLNISR	8	18	3	P08238;P07900;Q12931	N-Term(TMT6plex)	0																0	1.611e-06	36.51	0.0137923	2	1742.96	7.4139	44.4895	0
High	sLAQAEAEk	4	1	1	Q15149	N-Term(TMT6plex); K9(TMT6plex)	0	0.993746	4	6.39962	1.00348	4	5.7142	1.03872	4	1.21235	0.986397	4	0.28338	0.837679	4	10.5918	0	2.703e-09	36.5	0.0375545	2	1404.81	2.74271	31.683	0
High	hYcTVANPVSR	2	14	1	X5D7K9	N-Term(TMT6plex); C3(Carbamidomethyl)	0	0.952543	2	9.61268	1.0588	2	4.19648	1.08918	2	8.51859	1.00378	2	2.27149	0.952628	1		0	9.324e-16	36.5	0.0110593	3	1532.79	2.89052	27.0594	0
High	eAGDVcYADVYR	3	7	1	Q07955	N-Term(TMT6plex); C6(Carbamidomethyl)	0	0.989784	3	0.571852	0.930235	3	0.164021	1.01084	3	0.222167	1.05652	3	3.77468	0.993496	3	6.53592	0	2.624e-16	36.49	0.00204193	2	1646.76	-2.37282	35.9175	0
High	qHGAGAGGTR	2	3	1	B4DDG9	N-Term(TMT6plex)	0	1.10514	2	21.8067	1.19741	2	10.9735	0.836714	2	13.3008	0.981711	2	0.0717873	1.1578	2	14.3496	0	0.001212	36.48	0.01201	3	1140.61	4.46646	13.9466	0
High	rIEYIEAR	2	1	1	Q8WUW1	N-Term(TMT6plex)	0	1.01862	2	5.7844	1.04341	2	1.77782	0.955386	2	12.4164	0.9631	2	15.1808	1.17134	2	10.5364	0	4.854e-08	36.48	0.022052	3	1278.74	2.07333	31.715	1
[truncated: 12,220 more rows]
