# Supplementary material for: Proteomics-based evaluation of the mechanism underlying vascular injury via DNA interstrand crosslinks, glutathione perturbation, mitogen-activated protein kinase, and Wnt and ErbB signaling pathways induced by crotonaldehyde
Source: Clin Proteomics. 2022 Aug 24;19:33. doi: 10.1186/s12014-022-09369-7 (PMC9400244; doi:10.1186/s12014-022-09369-7)
Supplement: Supplementary file 4 — Additional file 4: Table S4. Differentially expressed proteins after treatment with CRA. [file 12014_2022_9369_MOESM4_ESM.xlsx]

## Sheet: CONT VS CRA
Additional file 4-Different expression proteins after treatment with CRA
Accession	Protein names	Gene names	Description	Score	Coverage	# Proteins	# Unique Peptides	# Peptides	# PSMs	CONT/ref	CRA/ref	# AAs	MW [kDa]	calc. pI	Biological Process	Cell Component	Molecular Function	KEGG Pathways	Ratio(CRA/CONT)
A0A024R2V4	Coiled-coil domain containing 51, isoform CRA_a	CCDC51 hCG_2039469	Coiled-coil domain containing 51, isoform CRA_a OS=Homo sapiens OX=9606 GN=CCDC51 PE=4 SV=1 - [A0A024R2V4_HUMAN]	45.95	7.28	2	1	1	1	0.903199	1.50524	302	33.6365	6.96143	GO:0044700,single organism signaling|GO:0051716,cellular response to stimulus|GO:0007224,smoothened signaling pathway|GO:0050896,response to stimulus|GO:0009987,cellular process|GO:0044763,single-organism cellular process|GO:0050794,regulation of cellular process|GO:0065007,biological regulation|GO:0023052,signaling|GO:0007165,signal transduction|GO:0007166,cell surface receptor signaling pathway…	GO:0098590,plasma membrane region|GO:0060170,ciliary membrane|GO:0043229,intracellular organelle|GO:0043228,non-membrane-bounded organelle|GO:0005929,cilium|GO:0043227,membrane-bounded organelle|GO:0043226,organelle|GO:0031224,intrinsic component of membrane|GO:0005856,cytoskeleton|GO:0031090,organelle membrane|GO:0016021,integral component of membrane|GO:0016020,membrane|GO:0098805,whole membran…		hsa04340,Hedgehog signaling pathway	1.66657
A0A024R3E4	Yes-associated protein 1, 65kDa, isoform CRA_b	YAP1 hCG_41478	Yes-associated protein 1, 65kDa, isoform CRA_b OS=Homo sapiens OX=9606 GN=YAP1 PE=4 SV=1 - [A0A024R3E4_HUMAN]	52.11	3.96	2	1	1	1	0.492397	0.993847	454	48.7248	5.10986	GO:2001234,negative regulation of apoptotic signaling pathway|GO:2001236,regulation of extrinsic apoptotic signaling pathway|GO:2001237,negative regulation of extrinsic apoptotic signaling pathway|GO:2000736,regulation of stem cell differentiation|GO:0080090,regulation of primary metabolic process|GO:0019222,regulation of metabolic process|GO:2001233,regulation of apoptotic signaling pathway|GO:2…	GO:0031974,membrane-enclosed lumen|GO:0043229,intracellular organelle|GO:0043227,membrane-bounded organelle|GO:0043226,organelle|GO:0030054,cell junction|GO:0005737,cytoplasm|GO:0031981,nuclear lumen|GO:0005634,nucleus|GO:0016020,membrane|GO:0005654,nucleoplasm|GO:0043234,protein complex|GO:0032991,macromolecular complex|GO:0043231,intracellular membrane-bounded organelle|GO:0043233,organelle lum…	GO:0008022,protein C-terminus binding|GO:0001012,RNA polymerase II regulatory region DNA binding|GO:0001076,transcription factor activity, RNA polymerase II transcription factor binding|GO:0044877,macromolecular complex binding|GO:0005488,binding|GO:0003676,nucleic acid binding|GO:0003677,DNA binding|GO:1901363,heterocyclic compound binding|GO:0043565,sequence-specific DNA binding|GO:0070064,prol…	hsa04390,Hippo signaling pathway|hsa04392,Hippo signaling pathway -multiple species	2.01838
A0A024R8I8	Chromosome 9 open reading frame 140, isoform CRA_a	C9orf140 hCG_31750	Chromosome 9 open reading frame 140, isoform CRA_a OS=Homo sapiens OX=9606 GN=C9orf140 PE=4 SV=1 - [A0A024R8I8_HUMAN]	0	3.81	2	1	1	1	1.33879	0.689548	394	42.541	8.66064	GO:0044700,single organism signaling|GO:0051716,cellular response to stimulus|GO:0050896,response to stimulus|GO:0009987,cellular process|GO:0044763,single-organism cellular process|GO:0050794,regulation of cellular process|GO:0065007,biological regulation|GO:0023052,signaling|GO:0007165,signal transduction|GO:0007154,cell communication|GO:0050789,regulation of biological process|GO:0044699,singl…	GO:0005856,cytoskeleton|GO:0005615,extracellular space|GO:0043232,intracellular non-membrane-bounded organelle|GO:0044421,extracellular region part|GO:0044464,cell part|GO:0005623,cell|GO:0005622,intracellular|GO:0043229,intracellular organelle|GO:0043228,non-membrane-bounded organelle|GO:0044424,intracellular part|GO:0043226,organelle|GO:0005576,extracellular region			0.515053
A0A024RBI8	G protein-coupled receptor kinase interactor 2, isoform CRA_a	GIT2 hCG_38510	G protein-coupled receptor kinase interactor 2, isoform CRA_a OS=Homo sapiens OX=9606 GN=GIT2 PE=4 SV=1 - [A0A024RBI8_HUMAN]	0	3	10	1	1	1	1.34701	0.808503	333	37.2086	7.40088	GO:0009893,positive regulation of metabolic process|GO:0019222,regulation of metabolic process|GO:0048583,regulation of response to stimulus|GO:0007610,behavior|GO:0008277,regulation of G-protein coupled receptor protein signaling pathway|GO:0023052,signaling|GO:0007165,signal transduction|GO:0023051,regulation of signaling|GO:0010646,regulation of cell communication|GO:0048266,behavioral respons…	GO:0031974,membrane-enclosed lumen|GO:0043229,intracellular organelle|GO:0005924,cell-substrate adherens junction|GO:0005925,focal adhesion|GO:0043227,membrane-bounded organelle|GO:0043226,organelle|GO:0030054,cell junction|GO:0030055,cell-substrate junction|GO:0031981,nuclear lumen|GO:0005634,nucleus|GO:0005654,nucleoplasm|GO:0070161,anchoring junction|GO:0005912,adherens junction|GO:0043231,int…	GO:0043169,cation binding|GO:0046872,metal ion binding|GO:0030234,enzyme regulator activity|GO:0005096,GTPase activator activity|GO:0043167,ion binding|GO:0030695,GTPase regulator activity|GO:0044877,macromolecular complex binding|GO:0008047,enzyme activator activity|GO:0005515,protein binding|GO:0032403,protein complex binding|GO:0098772,molecular function regulator|GO:0060589,nucleoside-triphos…	hsa04144,Endocytosis	0.600221
A0A087WTU3	Testis-expressed protein 264	TEX264	Testis-expressed protein 264 OS=Homo sapiens OX=9606 GN=TEX264 PE=1 SV=1 - [A0A087WTU3_HUMAN]	19.06	5.86	3	1	1	1	1.40675	0.942097	239	25.9497	4.65283	GO:0046903,secretion|GO:0009987,cellular process|GO:0016192,vesicle-mediated transport|GO:0002576,platelet degranulation|GO:0006887,exocytosis|GO:0044765,single-organism transport|GO:0045055,regulated exocytosis|GO:0032940,secretion by cell|GO:0044763,single-organism cellular process|GO:0044699,single-organism process|GO:0006810,transport|GO:0051234,establishment of localization|GO:0051179,locali…	GO:0043230,extracellular organelle|GO:0031982,vesicle|GO:0044421,extracellular region part|GO:0043227,membrane-bounded organelle|GO:0031988,membrane-bounded vesicle|GO:0005576,extracellular region|GO:1903561,extracellular vesicle|GO:0065010,extracellular membrane-bounded organelle|GO:0043226,organelle|GO:0070062,extracellular exosome|GO:0031974,membrane-enclosed lumen|GO:0043229,intracellular org…	GO:0005488,binding|GO:0005515,protein binding		0.669699
A0A090N8Z2	Replication initiator 1	REPIN1 tcag7.1235	Replication initiator 1 OS=Homo sapiens OX=9606 GN=REPIN1 PE=4 SV=1 - [A0A090N8Z2_HUMAN]	0	2.7	3	1	1	1	1.57189	0.93709	556	62.2513	9.93506	GO:0050896,response to stimulus|GO:0044238,primary metabolic process|GO:0034645,cellular macromolecule biosynthetic process|GO:0006869,lipid transport|GO:0051049,regulation of transport|GO:0048583,regulation of response to stimulus|GO:0090304,nucleic acid metabolic process|GO:0044249,cellular biosynthetic process|GO:0046323,glucose import|GO:0006807,nitrogen compound metabolic process|GO:1901360,…	GO:0005811,lipid particle|GO:0022626,cytosolic ribosome|GO:0031974,membrane-enclosed lumen|GO:0031975,envelope|GO:0043229,intracellular organelle|GO:0043228,non-membrane-bounded organelle|GO:0000228,nuclear chromosome|GO:0005622,intracellular|GO:0043227,membrane-bounded organelle|GO:0043226,organelle|GO:0005737,cytoplasm|GO:0016020,membrane|GO:0031090,organelle membrane|GO:0000808,origin recognit…	GO:0043169,cation binding|GO:0097159,organic cyclic compound binding|GO:0044822,poly(A) RNA binding|GO:0043167,ion binding|GO:0003723,RNA binding|GO:0003676,nucleic acid binding|GO:0003677,DNA binding|GO:0046872,metal ion binding|GO:1901363,heterocyclic compound binding|GO:0005488,binding		0.596155
A0A0A0MSK6	Rho GTPase-activating protein 5	ARHGAP5	Rho GTPase-activating protein 5 OS=Homo sapiens OX=9606 GN=ARHGAP5 PE=1 SV=1 - [A0A0A0MSK6_HUMAN]	0	0.6	2	1	1	1	1.51528	0.974436	1498	171.576	6.45557					0.643075
A0A0B6VPR3	Potassium channel, subfamily, member 5 (KCNK5), transcript variant 2	KCNK5b	Potassium channel, subfamily, member 5 (KCNK5), transcript variant 2 OS=Homo sapiens OX=9606 GN=KCNK5b PE=2 SV=1 - [A0A0B6VPR3_HUMAN]	0	1.58	2	1	1	1	2.38877	0.872763	317	35.0174	5.24951	GO:0042391,regulation of membrane potential|GO:0030322,stabilization of membrane potential|GO:0051049,regulation of transport|GO:0034765,regulation of ion transmembrane transport|GO:0050789,regulation of biological process|GO:0034762,regulation of transmembrane transport|GO:0051234,establishment of localization|GO:0071804,cellular potassium ion transport|GO:0071805,potassium ion transmembrane tra…	GO:0031226,intrinsic component of plasma membrane|GO:0016021,integral component of membrane|GO:0016020,membrane|GO:0044464,cell part|GO:0005623,cell|GO:0071944,cell periphery|GO:0005887,integral component of plasma membrane|GO:0005886,plasma membrane|GO:0044425,membrane part|GO:0044459,plasma membrane part|GO:0031224,intrinsic component of membrane	GO:0005267,potassium channel activity|GO:0005261,cation channel activity|GO:0022857,transmembrane transporter activity|GO:0022842,narrow pore channel activity|GO:0022843,voltage-gated cation channel activity|GO:0022840,leak channel activity|GO:0022841,potassium ion leak channel activity|GO:0022803,passive transmembrane transporter activity|GO:0046873,metal ion transmembrane transporter activity|G…	hsa04974,Protein digestion and absorption|hsa04742,Taste transduction	0.36536
A0A0S2Z4N4	PDZ and LIM domain 4 isoform 1 (Fragment)	PDLIM4	PDZ and LIM domain 4 isoform 1 (Fragment) OS=Homo sapiens OX=9606 GN=PDLIM4 PE=2 SV=1 - [A0A0S2Z4N4_HUMAN]	0	5.69	3	1	1	1	0.362988	0.937044	246	25.8378	7.59131	GO:0006996,organelle organization|GO:0044700,single organism signaling|GO:0044699,single-organism process|GO:0007010,cytoskeleton organization|GO:0030029,actin filament-based process|GO:0007154,cell communication|GO:0031532,actin cytoskeleton reorganization|GO:0071840,cellular component organization or biogenesis|GO:0009987,cellular process|GO:0030036,actin cytoskeleton organization|GO:0016043,ce…	GO:0032432,actin filament bundle|GO:0098590,plasma membrane region|GO:0099512,supramolecular fiber|GO:0099513,polymeric cytoskeletal fiber|GO:0015629,actin cytoskeleton|GO:0055037,recycling endosome|GO:0044433,cytoplasmic vesicle part|GO:0031974,membrane-enclosed lumen|GO:0043229,intracellular organelle|GO:0043228,non-membrane-bounded organelle|GO:0055038,recycling endosome membrane|GO:0045202,sy…	GO:0043169,cation binding|GO:0046914,transition metal ion binding|GO:0043167,ion binding|GO:0008270,zinc ion binding|GO:0005515,protein binding|GO:0046872,metal ion binding|GO:0005488,binding|GO:0051393,alpha-actinin binding|GO:0008092,cytoskeletal protein binding|GO:0019899,enzyme binding|GO:0019903,protein phosphatase binding|GO:0019902,phosphatase binding|GO:0042805,actinin binding|GO:0046983,…		2.58147
A0A0X1KG69	InaD-like protein	PATJ	InaD-like protein OS=Homo sapiens OX=9606 GN=PATJ PE=1 SV=1 - [A0A0X1KG69_HUMAN]	0	0.51	5	1	1	1	0.263534	0.860791	1181	129.904	4.86865	GO:0022607,cellular component assembly|GO:0034330,cell junction organization|GO:0023052,signaling|GO:0007165,signal transduction|GO:0035556,intracellular signal transduction|GO:0050789,regulation of biological process|GO:0071840,cellular component organization or biogenesis|GO:0051716,cellular response to stimulus|GO:0016043,cellular component organization|GO:0065007,biological regulation|GO:0044…	GO:0098590,plasma membrane region|GO:0043226,organelle|GO:0071944,cell periphery|GO:0043227,membrane-bounded organelle|GO:0005923,bicellular tight junction|GO:0030054,cell junction|GO:0005737,cytoplasm|GO:0045177,apical part of cell|GO:0031982,vesicle|GO:0098805,whole membrane|GO:0016020,membrane|GO:0031988,membrane-bounded vesicle|GO:0048471,perinuclear region of cytoplasm|GO:0044459,plasma memb…	GO:0005488,binding|GO:0005515,protein binding	hsa04530,Tight junction|hsa04390,Hippo signaling pathway	3.26634
A0A1B0GU86	Aminoacylase-1	ACY1	Aminoacylase-1 OS=Homo sapiens OX=9606 GN=ACY1 PE=4 SV=1 - [A0A1B0GU86_HUMAN]	0	2.95	5	1	1	2	1.15141	0.694038	373	42.153	6.1001	GO:0019752,carboxylic acid metabolic process|GO:0006805,xenobiotic metabolic process|GO:0009410,response to xenobiotic stimulus|GO:0006807,nitrogen compound metabolic process|GO:0044281,small molecule metabolic process|GO:0070887,cellular response to chemical stimulus|GO:0044699,single-organism process|GO:0044710,single-organism metabolic process|GO:0006520,cellular amino acid metabolic process|G…	GO:0005737,cytoplasm|GO:0005622,intracellular|GO:0043230,extracellular organelle|GO:0031982,vesicle|GO:0044421,extracellular region part|GO:0043227,membrane-bounded organelle|GO:0005829,cytosol|GO:0044464,cell part|GO:0005623,cell|GO:0031988,membrane-bounded vesicle|GO:0044444,cytoplasmic part|GO:0005576,extracellular region|GO:0044424,intracellular part|GO:1903561,extracellular vesicle|GO:006501…	GO:0004046,aminoacylase activity|GO:0016787,hydrolase activity|GO:0043169,cation binding|GO:0016810,hydrolase activity, acting on carbon-nitrogen (but not peptide) bonds|GO:0016811,hydrolase activity, acting on carbon-nitrogen (but not peptide) bonds, in linear amides|GO:0043167,ion binding|GO:0003824,catalytic activity|GO:0070011,peptidase activity, acting on L-amino acid peptides|GO:0005488,bin…	hsa01230,Biosynthesis of amino acids|hsa01100,Metabolic pathways|hsa00220,Arginine biosynthesis|hsa01210,2-Oxocarboxylic acid metabolism	0.602771
A0A1B0GV06	Acid ceramidase (Fragment)	ASAH1	Acid ceramidase (Fragment) OS=Homo sapiens OX=9606 GN=ASAH1 PE=1 SV=1 - [A0A1B0GV06_HUMAN]	0	4	16	1	1	2	1.04493		200	22.9326	8.38232	GO:0034641,cellular nitrogen compound metabolic process|GO:0006807,nitrogen compound metabolic process|GO:0044281,small molecule metabolic process|GO:0044699,single-organism process|GO:0006629,lipid metabolic process|GO:0044710,single-organism metabolic process|GO:0071704,organic substance metabolic process|GO:0006687,glycosphingolipid metabolic process|GO:0006664,glycolipid metabolic process|GO:…	GO:0000323,lytic vacuole|GO:0031974,membrane-enclosed lumen|GO:0043229,intracellular organelle|GO:0043227,membrane-bounded organelle|GO:0043226,organelle|GO:0005737,cytoplasm|GO:0044446,intracellular organelle part|GO:0043202,lysosomal lumen|GO:0070062,extracellular exosome|GO:0005773,vacuole|GO:0005775,vacuolar lumen|GO:0031988,membrane-bounded vesicle|GO:0044437,vacuolar part|GO:1903561,extrace…	GO:0016787,hydrolase activity|GO:0017040,ceramidase activity|GO:0016810,hydrolase activity, acting on carbon-nitrogen (but not peptide) bonds|GO:0016811,hydrolase activity, acting on carbon-nitrogen (but not peptide) bonds, in linear amides|GO:0003824,catalytic activity	hsa04071,Sphingolipid signaling pathway|hsa01100,Metabolic pathways|hsa04142,Lysosome|hsa00600,Sphingolipid metabolism	0
A0A1W2PQ15	Ankyrin repeat domain-containing protein 17	ANKRD17	Ankyrin repeat domain-containing protein 17 OS=Homo sapiens OX=9606 GN=ANKRD17 PE=1 SV=1 - [A0A1W2PQ15_HUMAN]	0	0.53	4	1	1	1	0.661433	0.99649	1123	117.935	4.84326	GO:0080090,regulation of primary metabolic process|GO:0019222,regulation of metabolic process|GO:0048584,positive regulation of response to stimulus|GO:0048583,regulation of response to stimulus|GO:0031349,positive regulation of defense response|GO:0072359,circulatory system development|GO:0072358,cardiovascular system development|GO:0007165,signal transduction|GO:0031347,regulation of defense re…	GO:0005737,cytoplasm|GO:0032991,macromolecular complex|GO:0043231,intracellular membrane-bounded organelle|GO:0043232,intracellular non-membrane-bounded organelle|GO:0043227,membrane-bounded organelle|GO:0005634,nucleus|GO:0016020,membrane|GO:0044464,cell part|GO:0005623,cell|GO:0005622,intracellular|GO:0044446,intracellular organelle part|GO:0043229,intracellular organelle|GO:0043228,non-membran…	GO:0005515,protein binding|GO:0097159,organic cyclic compound binding|GO:0044822,poly(A) RNA binding|GO:0044877,macromolecular complex binding|GO:0003723,RNA binding|GO:0003676,nucleic acid binding|GO:0003682,chromatin binding|GO:1901363,heterocyclic compound binding|GO:0005488,binding		1.50656
A0A2P9ADI0	Putative nucleoside-diphosphate-sugar epimerase	BQ8482_111128	Putative nucleoside-diphosphate-sugar epimerase OS=Homo sapiens OX=9606 GN=BQ8482_111128 PE=4 SV=1 - [A0A2P9ADI0_HUMAN]	0	2.5	1	1	1	1	1.80635	1.06843	320	34.7352	9.45166	GO:0008212,mineralocorticoid metabolic process|GO:0008211,glucocorticoid metabolic process|GO:0008210,estrogen metabolic process|GO:0044281,small molecule metabolic process|GO:1901576,organic substance biosynthetic process|GO:1901362,organic cyclic compound biosynthetic process|GO:0044699,single-organism process|GO:0042445,hormone metabolic process|GO:0044710,single-organism metabolic process|GO:…	GO:0005783,endoplasmic reticulum|GO:0044464,cell part|GO:0031970,organelle envelope lumen|GO:0031974,membrane-enclosed lumen|GO:0005789,endoplasmic reticulum membrane|GO:0042175,nuclear outer membrane-endoplasmic reticulum membrane network|GO:0043229,intracellular organelle|GO:0043227,membrane-bounded organelle|GO:0043226,organelle|GO:0031224,intrinsic component of membrane|GO:0005737,cytoplasm|G…	GO:0016229,steroid dehydrogenase activity|GO:0016614,oxidoreductase activity, acting on CH-OH group of donors|GO:0016853,isomerase activity|GO:0016616,oxidoreductase activity, acting on the CH-OH group of donors, NAD or NADP as acceptor|GO:0033764,steroid dehydrogenase activity, acting on the CH-OH group of donors, NAD or NADP as acceptor|GO:0003824,catalytic activity|GO:0003854,3-beta-hydroxy-de…	hsa04913,Ovarian steroidogenesis|hsa01100,Metabolic pathways|hsa04925,Aldosterone synthesis and secretion|hsa00140,Steroid hormone biosynthesis	0.591487
A0A2P9AEI5	Uncharacterized protein	BQ8482_111469	Uncharacterized protein OS=Homo sapiens OX=9606 GN=BQ8482_111469 PE=4 SV=1 - [A0A2P9AEI5_HUMAN]	0	3.47	1	1	1	1	1.83896	1.12419	259	29.0405	10.2866	GO:0048675,axon extension|GO:0033157,regulation of intracellular protein transport|GO:0051169,nuclear transport|GO:0008104,protein localization|GO:0032388,positive regulation of intracellular transport|GO:0010975,regulation of neuron projection development|GO:0048589,developmental growth|GO:0048588,developmental cell growth|GO:0051049,regulation of transport|GO:0048585,negative regulation of resp…	GO:0043230,extracellular organelle|GO:0031982,vesicle|GO:0044421,extracellular region part|GO:0043227,membrane-bounded organelle|GO:0016021,integral component of membrane|GO:0016020,membrane|GO:0044464,cell part|GO:0005623,cell|GO:0031988,membrane-bounded vesicle|GO:0071944,cell periphery|GO:0005576,extracellular region|GO:0005886,plasma membrane|GO:0044425,membrane part|GO:1903561,extracellular …	GO:1901681,sulfur compound binding|GO:0043168,anion binding|GO:0038023,signaling receptor activity|GO:0030215,semaphorin receptor binding|GO:0005515,protein binding|GO:0097367,carbohydrate derivative binding|GO:0035373,chondroitin sulfate proteoglycan binding|GO:0043395,heparan sulfate proteoglycan binding|GO:0043167,ion binding|GO:0005539,glycosaminoglycan binding|GO:0060089,molecular transducer…	hsa04360,Axon guidance	0.611318
A0A2P9AF66	3'(2'),5'-bisphosphate nucleotidase CysQ (EC 3.1.3.7) (3'(2'),5-bisphosphonucleoside 3'(2')-phosphohydrolase) (3'-phosphoadenosine 5'-phosphate phosphatase) (PAP phosphatase)	cysQ BQ8482_111688	3'(2'),5'-bisphosphate nucleotidase CysQ OS=Homo sapiens OX=9606 GN=cysQ PE=4 SV=1 - [A0A2P9AF66_HUMAN]	0	2.68	3	1	1	1	0.578199	1.01063	261	27.694	5.07178	GO:0006650,glycerophospholipid metabolic process|GO:0016311,dephosphorylation|GO:0016310,phosphorylation|GO:0046173,polyol biosynthetic process|GO:0046174,polyol catabolic process|GO:0019751,polyol metabolic process|GO:1901615,organic hydroxy compound metabolic process|GO:0044249,cellular biosynthetic process|GO:0023052,signaling|GO:0007165,signal transduction|GO:0044282,small molecule catabolic …	GO:0005737,cytoplasm|GO:0005829,cytosol|GO:0044464,cell part|GO:0005623,cell|GO:0005622,intracellular|GO:0044444,cytoplasmic part|GO:0044424,intracellular part	GO:0042578,phosphoric ester hydrolase activity|GO:0008934,inositol monophosphate 1-phosphatase activity|GO:0016791,phosphatase activity|GO:0005515,protein binding|GO:0016787,hydrolase activity|GO:0043167,ion binding|GO:0043169,cation binding|GO:0016788,hydrolase activity, acting on ester bonds|GO:0052745,inositol phosphate phosphatase activity|GO:0052834,inositol monophosphate phosphatase activit…	hsa00562,Inositol phosphate metabolism|hsa01100,Metabolic pathways|hsa04070,Phosphatidylinositol signaling system	1.7479
A0A2P9AIR3	Serine protease	BQ8482_180246	Serine protease OS=Homo sapiens OX=9606 GN=BQ8482_180246 PE=4 SV=1 - [A0A2P9AIR3_HUMAN]	0	1.72	1	1	1	1	2.82716	0.751625	290	29.9686	7.03467	GO:0080090,regulation of primary metabolic process|GO:0019222,regulation of metabolic process|GO:0050687,negative regulation of defense response to virus|GO:0048583,regulation of response to stimulus|GO:0030509,BMP signaling pathway|GO:0007165,signal transduction|GO:0007166,cell surface receptor signaling pathway|GO:0007167,enzyme linked receptor protein signaling pathway|GO:1901362,organic cycli…	GO:0005737,cytoplasm|GO:0005622,intracellular|GO:0043230,extracellular organelle|GO:0070062,extracellular exosome|GO:0044421,extracellular region part|GO:0043227,membrane-bounded organelle|GO:0005829,cytosol|GO:0044464,cell part|GO:0005623,cell|GO:0031988,membrane-bounded vesicle|GO:0031012,extracellular matrix|GO:0044444,cytoplasmic part|GO:0005576,extracellular region|GO:0005615,extracellular s…	GO:0004252,serine-type endopeptidase activity|GO:0004175,endopeptidase activity|GO:0017171,serine hydrolase activity|GO:0016787,hydrolase activity|GO:0019838,growth factor binding|GO:0003824,catalytic activity|GO:0070011,peptidase activity, acting on L-amino acid peptides|GO:0005488,binding|GO:0005515,protein binding|GO:0008233,peptidase activity|GO:0005520,insulin-like growth factor binding|GO:0…		0.265859
A0A2P9AJA0	Sensor protein (EC 2.7.13.3)	BQ8482_180436	Sensor protein OS=Homo sapiens OX=9606 GN=BQ8482_180436 PE=4 SV=1 - [A0A2P9AJA0_HUMAN]	0	2.13	1	1	1	1	0.269351	0.829236	470	52.5261	9.72998	GO:0009628,response to abiotic stimulus|GO:0080090,regulation of primary metabolic process|GO:0019222,regulation of metabolic process|GO:0048584,positive regulation of response to stimulus|GO:0048583,regulation of response to stimulus|GO:0006631,fatty acid metabolic process|GO:0098779,mitophagy in response to mitochondrial depolarization|GO:0007165,signal transduction|GO:1901576,organic substance…	GO:0031974,membrane-enclosed lumen|GO:1990204,oxidoreductase complex|GO:0043229,intracellular organelle|GO:0043227,membrane-bounded organelle|GO:0043226,organelle|GO:0005737,cytoplasm|GO:0005967,mitochondrial pyruvate dehydrogenase complex|GO:0005739,mitochondrion|GO:0005759,mitochondrial matrix|GO:0043234,protein complex|GO:1902494,catalytic complex|GO:0045254,pyruvate dehydrogenase complex|GO:0…	GO:0035639,purine ribonucleoside triphosphate binding|GO:0004672,protein kinase activity|GO:0043167,ion binding|GO:1901363,heterocyclic compound binding|GO:0001883,purine nucleoside binding|GO:0001882,nucleoside binding|GO:0043168,anion binding|GO:0000166,nucleotide binding|GO:0016740,transferase activity|GO:1901265,nucleoside phosphate binding|GO:0032549,ribonucleoside binding|GO:0017076,purine …	hsa04066,HIF-1 signaling pathway|hsa04360,Axon guidance|hsa05230,Central carbon metabolism in cancer	2.78639
A0A2P9AMK3	NUDIX hydrolase	BQ8482_280085	NUDIX hydrolase OS=Homo sapiens OX=9606 GN=BQ8482_280085 PE=4 SV=1 - [A0A2P9AMK3_HUMAN]	0	3.81	1	1	1	1	1.15112	0.769925	210	23.2549	6.55127	GO:0006637,acyl-CoA metabolic process|GO:0046434,organophosphate catabolic process|GO:0015936,coenzyme A metabolic process|GO:0015938,coenzyme A catabolic process|GO:0044237,cellular metabolic process|GO:0030154,cell differentiation|GO:0072523,purine-containing compound catabolic process|GO:0008152,metabolic process|GO:0009166,nucleotide catabolic process|GO:0009164,nucleoside catabolic process|G…	GO:0005737,cytoplasm|GO:0043231,intracellular membrane-bounded organelle|GO:0044464,cell part|GO:0005777,peroxisome|GO:0044444,cytoplasmic part|GO:0005623,cell|GO:0005622,intracellular|GO:0042579,microbody|GO:0043229,intracellular organelle|GO:0044424,intracellular part|GO:0043227,membrane-bounded organelle|GO:0043226,organelle|GO:0005782,peroxisomal matrix|GO:0031974,membrane-enclosed lumen|GO:0…	GO:0016790,thiolester hydrolase activity|GO:0005488,binding|GO:0003676,nucleic acid binding|GO:1901363,heterocyclic compound binding|GO:0043169,cation binding|GO:0016289,CoA hydrolase activity|GO:0046914,transition metal ion binding|GO:0000287,magnesium ion binding|GO:0043167,ion binding|GO:0050072,m7G(5')pppN diphosphatase activity|GO:0003986,acetyl-CoA hydrolase activity|GO:0046872,metal ion bi…	hsa04146,Peroxisome	0.668851
A0A2P9AWU7	Putative electron transfer protein	BQ8482_90027	Putative electron transfer protein OS=Homo sapiens OX=9606 GN=BQ8482_90027 PE=4 SV=1 - [A0A2P9AWU7_HUMAN]	0	2.96	1	1	1	1	0.484678	0.954527	709	76.0632	6.771					1.9694
A0PJ48	TAOK2 protein (Fragment)	TAOK2	TAOK2 protein (Fragment) OS=Homo sapiens GN=TAOK2 PE=2 SV=1 - [A0PJ48_HUMAN]	0	2.23	5	1	2	2	2.00928	1.15392	762	87.7048	7.66455					0.574295
A6NC57	Ankyrin repeat domain-containing protein 62	ANKRD62	Ankyrin repeat domain-containing protein 62 OS=Homo sapiens OX=9606 GN=ANKRD62 PE=2 SV=4 - [ANR62_HUMAN]	0	1.85	1	1	1	1	2.13926		917	106.379	6.66846					0
A8KAP9	cDNA FLJ78448, highly similar to Homo sapiens argininosuccinate synthetase (ASS), transcript variant 1, mRNA		cDNA FLJ78448, highly similar to Homo sapiens argininosuccinate synthetase (ASS), transcript variant 1, mRNA OS=Homo sapiens OX=9606 PE=2 SV=1 - [A8KAP9_HUMAN]	0	4.61	8	1	2	2	0.44539	0.894266	412	46.5249	8.03076					2.00783
B1AH59	Activating signal cointegrator 1 complex subunit 2 (Fragment)	ASCC2	Activating signal cointegrator 1 complex subunit 2 (Fragment) OS=Homo sapiens OX=9606 GN=ASCC2 PE=1 SV=1 - [B1AH59_HUMAN]	0	4.17	2	1	1	1	1.19383	0.743424	240	27.5032	6.43018	GO:0034440,lipid oxidation|GO:0006631,fatty acid metabolic process|GO:0006635,fatty acid beta-oxidation|GO:0006473,protein acetylation|GO:0006475,internal protein amino acid acetylation|GO:0019752,carboxylic acid metabolic process|GO:0044248,cellular catabolic process|GO:0009062,fatty acid catabolic process|GO:0044281,small molecule metabolic process|GO:0044282,small molecule catabolic process|GO…	GO:0005737,cytoplasm|GO:0043231,intracellular membrane-bounded organelle|GO:0044464,cell part|GO:0005829,cytosol|GO:0005777,peroxisome|GO:0044444,cytoplasmic part|GO:0005739,mitochondrion|GO:0005622,intracellular|GO:0042579,microbody|GO:0043229,intracellular organelle|GO:0005623,cell|GO:0044424,intracellular part|GO:0043227,membrane-bounded organelle|GO:0043226,organelle|GO:0005782,peroxisomal ma…	GO:0004165,dodecenoyl-CoA delta-isomerase activity|GO:0016614,oxidoreductase activity, acting on CH-OH group of donors|GO:0016853,isomerase activity|GO:0016616,oxidoreductase activity, acting on the CH-OH group of donors, NAD or NADP as acceptor|GO:0003824,catalytic activity|GO:0016860,intramolecular oxidoreductase activity|GO:0016835,carbon-oxygen lyase activity|GO:0016836,hydro-lyase activity|G…	hsa00310,Lysine degradation|hsa03320,PPAR signaling pathway|hsa01100,Metabolic pathways|hsa00071,Fatty acid degradation|hsa01200,Carbon metabolism|hsa00280,Valine, leucine and isoleucine degradation|hsa04146,Peroxisome|hsa00640,Propanoate metabolism|hsa00380,Tryptophan metabolism|hsa01212,Fatty acid metabolism|hsa00650,Butanoate metabolism|hsa00410,beta-Alanine metabolism	0.532272
B1AN62	Nicotinamide/nicotinic acid mononucleotide adenylyltransferase 1	NMNAT1	Nicotinamide/nicotinic acid mononucleotide adenylyltransferase 1 OS=Homo sapiens OX=9606 GN=NMNAT1 PE=1 SV=1 - [B1AN62_HUMAN]	0	3.13	3	1	1	1	1.5708	0.869838	160	18.2994	8.89502	GO:0019674,NAD metabolic process|GO:0006732,coenzyme metabolic process|GO:0006733,oxidoreduction coenzyme metabolic process|GO:0046496,nicotinamide nucleotide metabolic process|GO:0009435,NAD biosynthetic process|GO:0034641,cellular nitrogen compound metabolic process|GO:0009165,nucleotide biosynthetic process|GO:0009108,coenzyme biosynthetic process|GO:0044281,small molecule metabolic process|GO…	GO:0044446,intracellular organelle part|GO:0043231,intracellular membrane-bounded organelle|GO:0031981,nuclear lumen|GO:0043233,organelle lumen|GO:0005634,nucleus|GO:0044464,cell part|GO:0031974,membrane-enclosed lumen|GO:0005622,intracellular|GO:0005654,nucleoplasm|GO:0070013,intracellular organelle lumen|GO:0043229,intracellular organelle|GO:0044428,nuclear part|GO:0005623,cell|GO:0044424,intra…	GO:0000309,nicotinamide-nucleotide adenylyltransferase activity|GO:0035639,purine ribonucleoside triphosphate binding|GO:0005488,binding|GO:0043167,ion binding|GO:1901363,heterocyclic compound binding|GO:1901265,nucleoside phosphate binding|GO:0001882,nucleoside binding|GO:0043168,anion binding|GO:0000166,nucleotide binding|GO:0016740,transferase activity|GO:0001883,purine nucleoside binding|GO:0…	hsa00760,Nicotinate and nicotinamide metabolism|hsa01100,Metabolic pathways	0.553754
B2R9C5	cDNA, FLJ94330		cDNA, FLJ94330 OS=Homo sapiens OX=9606 PE=2 SV=1 - [B2R9C5_HUMAN]	0	4.63	2	1	1	1	1.22691	0.819361	281	32.1755	6.78564	GO:0044238,primary metabolic process|GO:1901575,organic substance catabolic process|GO:1901564,organonitrogen compound metabolic process|GO:0043603,cellular amide metabolic process|GO:0019538,protein metabolic process|GO:0009987,cellular process|GO:0033619,membrane protein proteolysis|GO:0044237,cellular metabolic process|GO:0043170,macromolecule metabolic process|GO:0071704,organic substance met…	GO:0016020,membrane|GO:0005783,endoplasmic reticulum|GO:0030424,axon|GO:0043229,intracellular organelle|GO:0071944,cell periphery|GO:0005887,integral component of plasma membrane|GO:0043227,membrane-bounded organelle|GO:0043226,organelle|GO:0031224,intrinsic component of membrane|GO:0005737,cytoplasm|GO:0031984,organelle subcompartment|GO:0031982,vesicle|GO:0016023,cytoplasmic, membrane-bounded v…	GO:0016787,hydrolase activity|GO:0008798,beta-aspartyl-peptidase activity|GO:0004175,endopeptidase activity|GO:0001540,amyloid-beta binding|GO:0003824,catalytic activity|GO:0033218,amide binding|GO:0008242,omega peptidase activity|GO:0019899,enzyme binding|GO:0070001,aspartic-type peptidase activity|GO:0008238,exopeptidase activity|GO:0070011,peptidase activity, acting on L-amino acid peptides|GO…	hsa05010,Alzheimer's disease	0.667823
B2RAH7	cDNA, FLJ94921, highly similar to Homo sapiens prolyl endopeptidase (PREP), mRNA		cDNA, FLJ94921, highly similar to Homo sapiens prolyl endopeptidase (PREP), mRNA OS=Homo sapiens OX=9606 PE=2 SV=1 - [B2RAH7_HUMAN]	0	5.77	3	4	4	4	1.61373	1.01358	710	80.682	5.85889	GO:0044238,primary metabolic process|GO:0019538,protein metabolic process|GO:0043170,macromolecule metabolic process|GO:0071704,organic substance metabolic process|GO:0008152,metabolic process|GO:0006508,proteolysis|GO:1901564,organonitrogen compound metabolic process|GO:0006807,nitrogen compound metabolic process	GO:0005737,cytoplasm|GO:0043231,intracellular membrane-bounded organelle|GO:0005634,nucleus|GO:0016020,membrane|GO:0044464,cell part|GO:0005623,cell|GO:0005622,intracellular|GO:0043229,intracellular organelle|GO:0044424,intracellular part|GO:0043227,membrane-bounded organelle|GO:0043226,organelle|GO:0005829,cytosol|GO:0044444,cytoplasmic part	GO:0004252,serine-type endopeptidase activity|GO:0004175,endopeptidase activity|GO:0017171,serine hydrolase activity|GO:0016787,hydrolase activity|GO:0003824,catalytic activity|GO:0008238,exopeptidase activity|GO:0070011,peptidase activity, acting on L-amino acid peptides|GO:0005488,binding|GO:0005515,protein binding|GO:0070008,serine-type exopeptidase activity|GO:0008233,peptidase activity|GO:00…	hsa04614,Renin-angiotensin system	0.628099
B2RDY3	Multifunctional fusion protein [Includes: Katanin p60 ATPase-containing subunit A1 (Katanin p60 subunit A1) (EC 5.6.1.1) (p60 katanin); Katanin p60 ATPase-containing subunit A-like 1 (Katanin p60 subunit A-like 1) (p60 katanin-like 1)]	KATNAL1 KATNA1	cDNA, FLJ96827 OS=Homo sapiens OX=9606 GN=KATNAL1 PE=2 SV=1 - [B2RDY3_HUMAN]	0	2.24	3	1	1	3	1.43032	0.578494	490	55.3853	7.02002	GO:0043933,macromolecular complex subunit organization|GO:0019953,sexual reproduction|GO:0000226,microtubule cytoskeleton organization|GO:0007276,gamete generation|GO:0071840,cellular component organization or biogenesis|GO:0000003,reproduction|GO:0071822,protein complex subunit organization|GO:0016043,cellular component organization|GO:0044699,single-organism process|GO:0032501,multicellular org…	GO:0005856,cytoskeleton|GO:0043234,protein complex|GO:0015630,microtubule cytoskeleton|GO:0043228,non-membrane-bounded organelle|GO:0043232,intracellular non-membrane-bounded organelle|GO:0044464,cell part|GO:0005623,cell|GO:0005737,cytoplasm|GO:0044446,intracellular organelle part|GO:0043229,intracellular organelle|GO:0044430,cytoskeletal part|GO:0044424,intracellular part|GO:0032991,macromolecu…	GO:0035639,purine ribonucleoside triphosphate binding|GO:0044877,macromolecular complex binding|GO:0005488,binding|GO:0016887,ATPase activity|GO:0043167,ion binding|GO:1901363,heterocyclic compound binding|GO:0001883,purine nucleoside binding|GO:0001882,nucleoside binding|GO:0043168,anion binding|GO:0042623,ATPase activity, coupled|GO:0008568,microtubule-severing ATPase activity|GO:0000166,nucleo…		0.40445
B3KMZ7	cDNA FLJ13062 fis, clone NT2RP3001672, highly similar to Polycomb protein SCMH1		cDNA FLJ13062 fis, clone NT2RP3001672, highly similar to Polycomb protein SCMH1 OS=Homo sapiens OX=9606 PE=2 SV=1 - [B3KMZ7_HUMAN]	0	2.47	7	2	2	2	0.626454	1.08913	648	71.9475	9.21729	GO:0080090,regulation of primary metabolic process|GO:0019222,regulation of metabolic process|GO:1901362,organic cyclic compound biosynthetic process|GO:0071840,cellular component organization or biogenesis|GO:0010605,negative regulation of macromolecule metabolic process|GO:0000003,reproduction|GO:0070647,protein modification by small protein conjugation or removal|GO:0018193,peptidyl-amino acid…	GO:0031974,membrane-enclosed lumen|GO:0043229,intracellular organelle|GO:0043228,non-membrane-bounded organelle|GO:0010369,chromocenter|GO:0043227,membrane-bounded organelle|GO:0043226,organelle|GO:0031981,nuclear lumen|GO:0005634,nucleus|GO:0005654,nucleoplasm|GO:0005694,chromosome|GO:0098687,chromosomal region|GO:0043231,intracellular membrane-bounded organelle|GO:0043232,intracellular non-memb…	GO:0003676,nucleic acid binding|GO:0003700,transcription factor activity, sequence-specific DNA binding|GO:0097159,organic cyclic compound binding|GO:0005488,binding|GO:0005515,protein binding|GO:0003677,DNA binding|GO:1901363,heterocyclic compound binding|GO:0001071,nucleic acid binding transcription factor activity		1.73857
B3KN49	cDNA FLJ13562 fis, clone PLACE1008080, highly similar to Homo sapiens hexamethylene bis-acetamide inducible 1 (HEXIM1), mRNA		cDNA FLJ13562 fis, clone PLACE1008080, highly similar to Homo sapiens hexamethylene bis-acetamide inducible 1 (HEXIM1), mRNA OS=Homo sapiens OX=9606 PE=2 SV=1 - [B3KN49_HUMAN]	19.15	1.95	2	1	1	1	1.00105	0.638232	359	40.5824	4.89404	GO:0043549,regulation of kinase activity|GO:0019220,regulation of phosphate metabolic process|GO:0080090,regulation of primary metabolic process|GO:0019222,regulation of metabolic process|GO:0048584,positive regulation of response to stimulus|GO:0048583,regulation of response to stimulus|GO:0072359,circulatory system development|GO:0072358,cardiovascular system development|GO:0007165,signal trans…	GO:0005737,cytoplasm|GO:0044446,intracellular organelle part|GO:0043231,intracellular membrane-bounded organelle|GO:0031981,nuclear lumen|GO:0043233,organelle lumen|GO:0005634,nucleus|GO:0044464,cell part|GO:0031974,membrane-enclosed lumen|GO:0005622,intracellular|GO:0005654,nucleoplasm|GO:0070013,intracellular organelle lumen|GO:0043229,intracellular organelle|GO:0044428,nuclear part|GO:0005623,…	GO:0019210,kinase inhibitor activity|GO:0019207,kinase regulator activity|GO:0005515,protein binding|GO:0019887,protein kinase regulator activity|GO:0097159,organic cyclic compound binding|GO:0030234,enzyme regulator activity|GO:0016538,cyclin-dependent protein serine/threonine kinase regulator activity|GO:0004860,protein kinase inhibitor activity|GO:0004861,cyclin-dependent protein serine/threon…		0.637564
B3KSJ3	cDNA FLJ36409 fis, clone THYMU2010448, highly similar to Regulator of nonsense transcripts 3B		cDNA FLJ36409 fis, clone THYMU2010448, highly similar to Regulator of nonsense transcripts 3B OS=Homo sapiens PE=2 SV=1 - [B3KSJ3_HUMAN]	33.83	5.74	6	2	3	4	0.612383	1.00436	470	56.0802	9.39307	GO:0051169,nuclear transport|GO:0051168,nuclear export|GO:0080090,regulation of primary metabolic process|GO:0019222,regulation of metabolic process|GO:1901362,organic cyclic compound biosynthetic process|GO:1901360,organic cyclic compound metabolic process|GO:1901361,organic cyclic compound catabolic process|GO:0010604,positive regulation of macromolecule metabolic process|GO:0010608,posttranscr…	GO:0035145,exon-exon junction complex|GO:0031974,membrane-enclosed lumen|GO:0043229,intracellular organelle|GO:0043227,membrane-bounded organelle|GO:0043226,organelle|GO:0005737,cytoplasm|GO:0031981,nuclear lumen|GO:0005634,nucleus|GO:0005654,nucleoplasm|GO:0043234,protein complex|GO:0032991,macromolecular complex|GO:0043231,intracellular membrane-bounded organelle|GO:0043233,organelle lumen|GO:0…	GO:0005488,binding|GO:0005515,protein binding|GO:0005215,transporter activity|GO:0044822,poly(A) RNA binding|GO:0000166,nucleotide binding|GO:0036094,small molecule binding|GO:0003723,RNA binding|GO:0003676,nucleic acid binding|GO:0097159,organic cyclic compound binding|GO:0005487,nucleocytoplasmic transporter activity|GO:1901363,heterocyclic compound binding|GO:1901265,nucleoside phosphate bindi…	hsa03015,mRNA surveillance pathway|hsa03013,RNA transport	1.64008
B3KSN1	cDNA FLJ36670 fis, clone UTERU2004037, highly similar to Conserved oligomeric Golgi complex component 7		cDNA FLJ36670 fis, clone UTERU2004037, highly similar to Conserved oligomeric Golgi complex component 7 OS=Homo sapiens PE=2 SV=1 - [B3KSN1_HUMAN]	0	1.95	2	1	1	1	1.63452	1.03709	614	68.8561	5.78271					0.63449
B3KTW4	cDNA FLJ38868 fis, clone MESAN2013211, highly similar to Protein FAM98A		cDNA FLJ38868 fis, clone MESAN2013211, highly similar to Protein FAM98A OS=Homo sapiens PE=2 SV=1 - [B3KTW4_HUMAN]	0	4.21	6	1	2	2	0.415245	0.856632	356	37.237	9.96436	GO:0006479,protein methylation|GO:0051130,positive regulation of cellular component organization|GO:0022607,cellular component assembly|GO:0009893,positive regulation of metabolic process|GO:0019222,regulation of metabolic process|GO:0030030,cell projection organization|GO:0030031,cell projection assembly|GO:0032418,lysosome localization|GO:0051128,regulation of cellular component organization|GO…	GO:0043234,protein complex|GO:0072669,tRNA-splicing ligase complex|GO:0032991,macromolecular complex|GO:0044464,cell part|GO:0005623,cell|GO:0005622,intracellular|GO:0044424,intracellular part	GO:0003676,nucleic acid binding|GO:0097159,organic cyclic compound binding|GO:0044822,poly(A) RNA binding|GO:0003723,RNA binding|GO:0005515,protein binding|GO:1901363,heterocyclic compound binding|GO:0005488,binding|GO:0008168,methyltransferase activity|GO:0016740,transferase activity|GO:0008276,protein methyltransferase activity|GO:0016741,transferase activity, transferring one-carbon groups|GO:…		2.06296
B3KVA7	cDNA FLJ16309 fis, clone SKMUS2007816, highly similar to Creatine kinase, sarcomeric mitochondrial		cDNA FLJ16309 fis, clone SKMUS2007816, highly similar to Creatine kinase, sarcomeric mitochondrial (EC 2.7.3.2) OS=Homo sapiens PE=2 SV=1 - [B3KVA7_HUMAN]	0	2.53	3	1	1	1	0.376889	1.14152	356	40.4537	7.44482	GO:0016310,phosphorylation|GO:0019752,carboxylic acid metabolic process|GO:0034641,cellular nitrogen compound metabolic process|GO:0006807,nitrogen compound metabolic process|GO:0044281,small molecule metabolic process|GO:0044707,single-multicellular organism process|GO:0044699,single-organism process|GO:0044710,single-organism metabolic process|GO:0006520,cellular amino acid metabolic process|GO…	GO:0044464,cell part|GO:0031975,envelope|GO:0043229,intracellular organelle|GO:0043227,membrane-bounded organelle|GO:0043226,organelle|GO:0005737,cytoplasm|GO:0031090,organelle membrane|GO:0016020,membrane|GO:0005740,mitochondrial envelope|GO:0005739,mitochondrion|GO:0031967,organelle envelope|GO:0031966,mitochondrial membrane|GO:0043231,intracellular membrane-bounded organelle|GO:0019866,organel…	GO:0035639,purine ribonucleoside triphosphate binding|GO:0004111,creatine kinase activity|GO:0005488,binding|GO:0000166,nucleotide binding|GO:1901363,heterocyclic compound binding|GO:0001883,purine nucleoside binding|GO:0001882,nucleoside binding|GO:0043168,anion binding|GO:0043167,ion binding|GO:0016740,transferase activity|GO:1901265,nucleoside phosphate binding|GO:0032549,ribonucleoside bindin…	hsa01100,Metabolic pathways|hsa00330,Arginine and proline metabolism	3.02879
B4DDK7	cDNA FLJ51792, highly similar to Smad nuclear-interacting protein 1		cDNA FLJ51792, highly similar to Smad nuclear-interacting protein 1 OS=Homo sapiens OX=9606 PE=2 SV=1 - [B4DDK7_HUMAN]	0	2.89	2	1	1	1	1.52001	1.00889	380	43.9274	9.90576	GO:0033157,regulation of intracellular protein transport|GO:0008104,protein localization|GO:0032388,positive regulation of intracellular transport|GO:0080090,regulation of primary metabolic process|GO:0019222,regulation of metabolic process|GO:0051049,regulation of transport|GO:0032386,regulation of intracellular transport|GO:0072655,establishment of protein localization to mitochondrion|GO:00310…	GO:0005737,cytoplasm|GO:0044446,intracellular organelle part|GO:0043231,intracellular membrane-bounded organelle|GO:0031981,nuclear lumen|GO:0043233,organelle lumen|GO:0005634,nucleus|GO:0044464,cell part|GO:0031974,membrane-enclosed lumen|GO:0005622,intracellular|GO:0005654,nucleoplasm|GO:0070013,intracellular organelle lumen|GO:0043229,intracellular organelle|GO:0044428,nuclear part|GO:0005623,…	GO:0003676,nucleic acid binding|GO:0097159,organic cyclic compound binding|GO:0044822,poly(A) RNA binding|GO:0003723,RNA binding|GO:0005515,protein binding|GO:1901363,heterocyclic compound binding|GO:0005488,binding|GO:0003729,mRNA binding		0.663739
B4DFV1	Protein kinase C (EC 2.7.11.13)		Protein kinase C OS=Homo sapiens OX=9606 PE=2 SV=1 - [B4DFV1_HUMAN]	25.42	3.15	9	1	2	3	1.33456	0.604729	603	69.1116	7.76709	GO:0006909,phagocytosis|GO:0046434,organophosphate catabolic process|GO:0051049,regulation of transport|GO:0007596,blood coagulation|GO:0034351,negative regulation of glial cell apoptotic process|GO:0034350,regulation of glial cell apoptotic process|GO:0008064,regulation of actin polymerization or depolymerization|GO:0044281,small molecule metabolic process|GO:0044282,small molecule catabolic pro…	GO:0005783,endoplasmic reticulum|GO:0031974,membrane-enclosed lumen|GO:0043229,intracellular organelle|GO:0071944,cell periphery|GO:0043227,membrane-bounded organelle|GO:0043226,organelle|GO:0030054,cell junction|GO:0034399,nuclear periphery|GO:0070062,extracellular exosome|GO:0031981,nuclear lumen|GO:0005634,nucleus|GO:0016020,membrane|GO:0005739,mitochondrion|GO:0031988,membrane-bounded vesicle…	GO:0035639,purine ribonucleoside triphosphate binding|GO:0019899,enzyme binding|GO:0004699,calcium-independent protein kinase C activity|GO:0008047,enzyme activator activity|GO:0098772,molecular function regulator|GO:0004697,protein kinase C activity|GO:1901363,heterocyclic compound binding|GO:0001883,purine nucleoside binding|GO:0001882,nucleoside binding|GO:0043168,anion binding|GO:0043169,cati…	hsa04912,GnRH signaling pathway|hsa04930,Type II diabetes mellitus|hsa04530,Tight junction|hsa04722,Neurotrophin signaling pathway|hsa04750,Inflammatory mediator regulation of TRP channels|hsa04666,Fc gamma R-mediated phagocytosis|hsa04915,Estrogen signaling pathway|hsa04933,AGE-RAGE signaling pathway in diabetic complications|hsa04062,Chemokine signaling pathway|hsa04931,Insulin resistance|hsa04…	0.453129
B4DI57	cDNA FLJ54111, highly similar to Serotransferrin		cDNA FLJ54111, highly similar to Serotransferrin OS=Homo sapiens OX=9606 PE=2 SV=1 - [B4DI57_HUMAN]	0	3.33	11	1	2	4	0.403415	0.935739	571	63.3958	7.21045	GO:0006887,exocytosis|GO:0019220,regulation of phosphate metabolic process|GO:0080090,regulation of primary metabolic process|GO:0019222,regulation of metabolic process|GO:0060249,anatomical structure homeostasis|GO:0048584,positive regulation of response to stimulus|GO:0048583,regulation of response to stimulus|GO:0032147,activation of protein kinase activity|GO:0032844,regulation of homeostatic…	GO:0098590,plasma membrane region|GO:0016020,membrane|GO:0044421,extracellular region part|GO:0055037,recycling endosome|GO:1990712,HFE-transferrin receptor complex|GO:0031974,membrane-enclosed lumen|GO:0045178,basal part of cell|GO:0030139,endocytic vesicle|GO:0043229,intracellular organelle|GO:0071944,cell periphery|GO:0005905,clathrin-coated pit|GO:0060205,cytoplasmic membrane-bounded vesicle …	GO:1990459,transferrin receptor binding|GO:0005488,binding|GO:0043169,cation binding|GO:0046914,transition metal ion binding|GO:0046915,transition metal ion transmembrane transporter activity|GO:0043167,ion binding|GO:0046873,metal ion transmembrane transporter activity|GO:0046872,metal ion binding|GO:0005215,transporter activity|GO:0008324,cation transmembrane transporter activity|GO:0008199,fer…	hsa04066,HIF-1 signaling pathway|hsa04978,Mineral absorption	2.31955
B4DJ23	Myotubularin-related protein 14 (cDNA FLJ52857)	MTMR14	Myotubularin-related protein 14 OS=Homo sapiens OX=9606 GN=MTMR14 PE=1 SV=1 - [B4DJ23_HUMAN]	0	3.72	4	1	1	1	4.26228	0.682997	188	20.8513	8.74854	GO:0006650,glycerophospholipid metabolic process|GO:0016311,dephosphorylation|GO:0006470,protein dephosphorylation|GO:0044249,cellular biosynthetic process|GO:0044281,small molecule metabolic process|GO:0035335,peptidyl-tyrosine dephosphorylation|GO:0044255,cellular lipid metabolic process|GO:0044699,single-organism process|GO:0045017,glycerolipid biosynthetic process|GO:0044710,single-organism m…	GO:0005737,cytoplasm|GO:0001726,ruffle|GO:0005829,cytosol|GO:0044464,cell part|GO:0031252,cell leading edge|GO:0005623,cell|GO:0005622,intracellular|GO:0044444,cytoplasmic part|GO:0044424,intracellular part|GO:0048471,perinuclear region of cytoplasm|GO:0042995,cell projection	GO:0052866,phosphatidylinositol phosphate phosphatase activity|GO:0016791,phosphatase activity|GO:0016788,hydrolase activity, acting on ester bonds|GO:0016787,hydrolase activity|GO:0004725,protein tyrosine phosphatase activity|GO:0052744,phosphatidylinositol monophosphate phosphatase activity|GO:0004438,phosphatidylinositol-3-phosphatase activity|GO:0042578,phosphoric ester hydrolase activity|GO:…	hsa00562,Inositol phosphate metabolism|hsa01100,Metabolic pathways|hsa04070,Phosphatidylinositol signaling system	0.160242
B4DMA8	ìA0A1B0GV06----	1.38	cDNA FLJ53841, highly similar to Kinesin-like protein KIFC1 OS=Homo sapiens PE=2 SV=1 - [B4DMA8_HUMAN]	0	1.28	5	1	1	1	1.49539	0.77359	549	60.4759	6.69775					0.517318
B4DN11	cDNA FLJ54270		cDNA FLJ54270 OS=Homo sapiens OX=9606 PE=2 SV=1 - [B4DN11_HUMAN]	0	7.14	6	1	1	1	1.86295	1.02256	140	16.0851	6.41748	GO:0016265,obsolete death|GO:0009987,cellular process|GO:0006915,apoptotic process|GO:0012501,programmed cell death|GO:0044763,single-organism cellular process|GO:0008219,cell death|GO:0044699,single-organism process|GO:0050789,regulation of biological process|GO:0050794,regulation of cellular process|GO:0043065,positive regulation of apoptotic process|GO:0048518,positive regulation of biological…	GO:0043231,intracellular membrane-bounded organelle|GO:0005634,nucleus|GO:0044464,cell part|GO:0005623,cell|GO:0005622,intracellular|GO:0043229,intracellular organelle|GO:0044424,intracellular part|GO:0043227,membrane-bounded organelle|GO:0043226,organelle			0.54889
B4DN81	cDNA FLJ59356, highly similar to N-acetylserotonin O-methyltransferase-like protein		cDNA FLJ59356, highly similar to N-acetylserotonin O-methyltransferase-like protein OS=Homo sapiens OX=9606 PE=2 SV=1 - [B4DN81_HUMAN]	42.7462	4.59	4	2	2	2	0.869703	1.40796	545	60.7203	5.99854	GO:0044238,primary metabolic process|GO:0042401,cellular biogenic amine biosynthetic process|GO:0034641,cellular nitrogen compound metabolic process|GO:0006807,nitrogen compound metabolic process|GO:0044281,small molecule metabolic process|GO:0034645,cellular macromolecule biosynthetic process|GO:1901576,organic substance biosynthetic process|GO:1901362,organic cyclic compound biosynthetic proces…	GO:0005737,cytoplasm|GO:0005829,cytosol|GO:0044464,cell part|GO:0005623,cell|GO:0005622,intracellular|GO:0044444,cytoplasmic part|GO:0044424,intracellular part	GO:0003824,catalytic activity|GO:0008757,S-adenosylmethionine-dependent methyltransferase activity|GO:0016741,transferase activity, transferring one-carbon groups|GO:0016740,transferase activity|GO:0008171,O-methyltransferase activity|GO:0005488,binding|GO:0005515,protein binding|GO:0017096,acetylserotonin O-methyltransferase activity|GO:0008168,methyltransferase activity|GO:0046983,protein dimer…	hsa01100,Metabolic pathways|hsa00380,Tryptophan metabolism	1.6189
B4DPN0	cDNA FLJ51265, moderately similar to Beta-2-glycoprotein 1 (Beta-2-glycoprotein I)		cDNA FLJ51265, moderately similar to Beta-2-glycoprotein 1 (Beta-2-glycoprotein I) OS=Homo sapiens OX=9606 PE=2 SV=1 - [B4DPN0_HUMAN]	0	5.47	6	2	2	3	0.573982	0.893438	274	30.3188	7.85498	GO:0007599,hemostasis|GO:0019222,regulation of metabolic process|GO:0048585,negative regulation of response to stimulus|GO:0048584,positive regulation of response to stimulus|GO:0048583,regulation of response to stimulus|GO:0050680,negative regulation of epithelial cell proliferation|GO:0031638,zymogen activation|GO:0072359,circulatory system development|GO:0072358,cardiovascular system developme…	GO:0034358,plasma lipoprotein particle|GO:0031012,extracellular matrix|GO:1990777,lipoprotein particle|GO:0043227,membrane-bounded organelle|GO:0043226,organelle|GO:0042627,chylomicron|GO:0070062,extracellular exosome|GO:0031988,membrane-bounded vesicle|GO:0034361,very-low-density lipoprotein particle|GO:0034364,high-density lipoprotein particle|GO:0009986,cell surface|GO:0031982,vesicle|GO:00329…	GO:1901681,sulfur compound binding|GO:0043168,anion binding|GO:0005543,phospholipid binding|GO:0097367,carbohydrate derivative binding|GO:0030234,enzyme regulator activity|GO:0060230,lipoprotein lipase activator activity|GO:0008289,lipid binding|GO:0008201,heparin binding|GO:0005539,glycosaminoglycan binding|GO:0043167,ion binding|GO:0008047,enzyme activator activity|GO:0005515,protein binding|GO…		1.55656
B4DRL9	cDNA FLJ58404, highly similar to Rab proteins geranylgeranyltransferase component A 1		cDNA FLJ58404, highly similar to Rab proteins geranylgeranyltransferase component A 1 OS=Homo sapiens OX=9606 PE=2 SV=1 - [B4DRL9_HUMAN]	0	1.58	3	1	1	1	2.07936	0.792453	505	57.2278	4.86865	GO:0008104,protein localization|GO:0009893,positive regulation of metabolic process|GO:0019222,regulation of metabolic process|GO:0006810,transport|GO:0006612,protein targeting to membrane|GO:0061024,membrane organization|GO:0072359,circulatory system development|GO:0072358,cardiovascular system development|GO:0051641,cellular localization|GO:0071840,cellular component organization or biogenesis|…	GO:0043234,protein complex|GO:0005737,cytoplasm|GO:0032991,macromolecular complex|GO:1902494,catalytic complex|GO:0005968,Rab-protein geranylgeranyltransferase complex|GO:0044464,cell part|GO:0005623,cell|GO:0005622,intracellular|GO:0044444,cytoplasmic part|GO:1990234,transferase complex|GO:0044424,intracellular part|GO:0005829,cytosol	GO:0005488,binding|GO:0019899,enzyme binding|GO:0005515,protein binding|GO:0004659,prenyltransferase activity|GO:0016765,transferase activity, transferring alkyl or aryl (other than methyl) groups|GO:0030234,enzyme regulator activity|GO:0005096,GTPase activator activity|GO:0017137,Rab GTPase binding|GO:0003824,catalytic activity|GO:0017016,Ras GTPase binding|GO:0030695,GTPase regulator activity|G…		0.381104
B4DUP1	cDNA FLJ57602, highly similar to Creatine kinase M-type		cDNA FLJ57602, highly similar to Creatine kinase M-type (EC 2.7.3.2) OS=Homo sapiens OX=9606 PE=2 SV=1 - [B4DUP1_HUMAN]	0	2.25	3	1	1	1	0.405758	1.04333	267	29.9225	9.29053	GO:0006599,phosphagen metabolic process|GO:0042396,phosphagen biosynthetic process|GO:0042398,cellular modified amino acid biosynthetic process|GO:0016310,phosphorylation|GO:0019752,carboxylic acid metabolic process|GO:0034641,cellular nitrogen compound metabolic process|GO:0006807,nitrogen compound metabolic process|GO:0044281,small molecule metabolic process|GO:1901566,organonitrogen compound b…	GO:0005737,cytoplasm|GO:0005829,cytosol|GO:0044464,cell part|GO:0005623,cell|GO:0005622,intracellular|GO:0044444,cytoplasmic part|GO:0044424,intracellular part	GO:0035639,purine ribonucleoside triphosphate binding|GO:0004111,creatine kinase activity|GO:0005488,binding|GO:0000166,nucleotide binding|GO:1901363,heterocyclic compound binding|GO:0001883,purine nucleoside binding|GO:0001882,nucleoside binding|GO:0043168,anion binding|GO:0043167,ion binding|GO:0016740,transferase activity|GO:1901265,nucleoside phosphate binding|GO:0032549,ribonucleoside bindin…	hsa01100,Metabolic pathways|hsa00330,Arginine and proline metabolism	2.57131
B4DV58			cDNA FLJ55250, highly similar to Cytochrome P450 4B1 (EC 1.14.14.1) OS=Homo sapiens OX=9606 PE=2 SV=1 - [B4DV58_HUMAN]	0	5.4	3	1	1	1	0.57683	0.87648	278	31.4282	8.04541	GO:0051046,regulation of secretion|GO:0051047,positive regulation of secretion|GO:0051049,regulation of transport|GO:0043436,oxoacid metabolic process|GO:0006820,anion transport|GO:0003013,circulatory system process|GO:0003014,renal system process|GO:0044281,small molecule metabolic process|GO:0044282,small molecule catabolic process|GO:0098771,inorganic ion homeostasis|GO:0055078,sodium ion home…	GO:0098590,plasma membrane region|GO:0005783,endoplasmic reticulum|GO:0005789,endoplasmic reticulum membrane|GO:0042175,nuclear outer membrane-endoplasmic reticulum membrane network|GO:0043229,intracellular organelle|GO:0071944,cell periphery|GO:0043227,membrane-bounded organelle|GO:0043226,organelle|GO:0005737,cytoplasm|GO:0045177,apical part of cell|GO:0031982,vesicle|GO:0098805,whole membrane|…	GO:0052869,arachidonic acid omega-hydroxylase activity|GO:0004497,monooxygenase activity|GO:0005488,binding|GO:1901363,heterocyclic compound binding|GO:0016491,oxidoreductase activity|GO:0043169,cation binding|GO:0046914,transition metal ion binding|GO:0016709,oxidoreductase activity, acting on paired donors, with incorporation or reduction of molecular oxygen, NAD(P)H as one donor, and incorpora…	hsa00830,Retinol metabolism|hsa00590,Arachidonic acid metabolism|hsa00071,Fatty acid degradation|hsa01100,Metabolic pathways|hsa04270,Vascular smooth muscle contraction	1.61948
B4DWB3	cDNA FLJ61432, highly similar to Transient receptor potential cation channel subfamily M member 2		cDNA FLJ61432, highly similar to Transient receptor potential cation channel subfamily M member 2 (EC 3.6.1.13) OS=Homo sapiens OX=9606 PE=2 SV=1 - [B4DWB3_HUMAN]	0	2.63	5	1	1	1	1.89926	0.939788	457	52.6318	8.07471	GO:0042221,response to chemical|GO:0006979,response to oxidative stress|GO:0006828,manganese ion transport|GO:0044699,single-organism process|GO:0000041,transition metal ion transport|GO:0051179,localization|GO:0035725,sodium ion transmembrane transport|GO:0098662,inorganic cation transmembrane transport|GO:0098660,inorganic ion transmembrane transport|GO:0015672,monovalent inorganic cation trans…	GO:0031226,intrinsic component of plasma membrane|GO:0016021,integral component of membrane|GO:0016020,membrane|GO:0044464,cell part|GO:0005623,cell|GO:0071944,cell periphery|GO:0005887,integral component of plasma membrane|GO:0005886,plasma membrane|GO:0044425,membrane part|GO:0044459,plasma membrane part|GO:0031224,intrinsic component of membrane|GO:0000323,lytic vacuole|GO:0101003,ficolin-1-ri…	GO:0005261,cation channel activity|GO:0005262,calcium channel activity|GO:0015085,calcium ion transmembrane transporter activity|GO:0015081,sodium ion transmembrane transporter activity|GO:0046915,transition metal ion transmembrane transporter activity|GO:0015077,monovalent inorganic cation transmembrane transporter activity|GO:0072509,divalent inorganic cation transmembrane transporter activity|…	hsa04921,Oxytocin signaling pathway	0.494819
B4DXH3	cDNA FLJ61449, highly similar to UDP-N-acetylglucosamine--dolichyl-phosphate N-acetylglucosamine phosphotransferase		cDNA FLJ61449, highly similar to UDP-N-acetylglucosamine--dolichyl-phosphate N-acetylglucosamine phosphotransferase (EC 2.7.8.15) OS=Homo sapiens OX=9606 PE=2 SV=1 - [B4DXH3_HUMAN]	30.31	2.45	5	1	1	1	1.50233	0.924896	327	37.1708	7.98682					0.615643
B4DY35	cDNA FLJ55007, highly similar to Bifunctional methylenetetrahydrofolate dehydrogenase/cyclohydrolase, mitochondrial		Bifunctional methylenetetrahydrofolate dehydrogenase/cyclohydrolase, mitochondrial OS=Homo sapiens GN=MTHFD2 PE=2 SV=1 - [B4DY35_HUMAN]	0	4.3	4	1	1	1	0.622767	0.965779	186	19.9207	9.33447	GO:0044238,primary metabolic process|GO:0006732,coenzyme metabolic process|GO:0006730,one-carbon metabolic process|GO:0019752,carboxylic acid metabolic process|GO:0044249,cellular biosynthetic process|GO:0034641,cellular nitrogen compound metabolic process|GO:0006807,nitrogen compound metabolic process|GO:0009108,coenzyme biosynthetic process|GO:0044281,small molecule metabolic process|GO:0044283…	GO:0005737,cytoplasm|GO:0043231,intracellular membrane-bounded organelle|GO:0044421,extracellular region part|GO:0005829,cytosol|GO:0044464,cell part|GO:0044444,cytoplasmic part|GO:0005739,mitochondrion|GO:0005622,intracellular|GO:0043229,intracellular organelle|GO:0005576,extracellular region|GO:0005623,cell|GO:0044424,intracellular part|GO:0043227,membrane-bounded organelle|GO:0043226,organelle…	GO:0016787,hydrolase activity|GO:0005488,binding|GO:0016491,oxidoreductase activity|GO:0043168,anion binding|GO:0043169,cation binding|GO:0004329,formate-tetrahydrofolate ligase activity|GO:0000287,magnesium ion binding|GO:0016646,oxidoreductase activity, acting on the CH-NH group of donors, NAD or NADP as acceptor|GO:0016645,oxidoreductase activity, acting on the CH-NH group of donors|GO:0043167…	hsa01100,Metabolic pathways|hsa00670,One carbon pool by folate	1.55079
B4E1C2	Kininogen 1, isoform CRA_b (cDNA FLJ56836, highly similar to Kininogen-1)	KNG1 hCG_2021397	Kininogen 1, isoform CRA_b OS=Homo sapiens OX=9606 GN=KNG1 PE=2 SV=1 - [B4E1C2_HUMAN]	35.3	3.42	5	3	3	4	0.575722	0.94035	644	71.8701	6.81494					1.63334
B4E1T1	cDNA FLJ54081, highly similar to Keratin, type II cytoskeletal 5		cDNA FLJ54081, highly similar to Keratin, type II cytoskeletal 5 OS=Homo sapiens PE=2 SV=1 - [B4E1T1_HUMAN]	32.2808	14.77	33	4	10	27	1.70142	1.11017	555	58.8143	5.97314					0.652494
B4E380	Histone H3		Histone H3 OS=Homo sapiens PE=2 SV=1 - [B4E380_HUMAN]	81.6622	51.33	13	2	10	34	1.61433	1.05396	113	12.9103	11.9272	GO:0007599,hemostasis|GO:0080090,regulation of primary metabolic process|GO:0019222,regulation of metabolic process|GO:0007596,blood coagulation|GO:0060322,head development|GO:0007165,signal transduction|GO:1901362,organic cyclic compound biosynthetic process|GO:0071840,cellular component organization or biogenesis|GO:0006306,DNA methylation|GO:0051716,cellular response to stimulus|GO:0006304,DNA…	GO:0031974,membrane-enclosed lumen|GO:0044815,DNA packaging complex|GO:0043229,intracellular organelle|GO:0043228,non-membrane-bounded organelle|GO:0000785,chromatin|GO:0000786,nucleosome|GO:0000788,nuclear nucleosome|GO:0000228,nuclear chromosome|GO:0043227,membrane-bounded organelle|GO:0043226,organelle|GO:0070062,extracellular exosome|GO:0031981,nuclear lumen|GO:0005634,nucleus|GO:0031988,memb…	GO:0042393,histone binding|GO:0001012,RNA polymerase II regulatory region DNA binding|GO:0001158,enhancer sequence-specific DNA binding|GO:0031491,nucleosome binding|GO:0031490,chromatin DNA binding|GO:0031492,nucleosomal DNA binding|GO:0044877,macromolecular complex binding|GO:0005488,binding|GO:0003676,nucleic acid binding|GO:0003677,DNA binding|GO:1901363,heterocyclic compound binding|GO:00435…	hsa05322,Systemic lupus erythematosus|hsa05034,Alcoholism|hsa05202,Transcriptional misregulation in cancer	0.652879
B7Z2C8	F-box/WD repeat-containing protein 7 (cDNA FLJ55681, highly similar to F-box/WD repeat protein 7)	FBXW7	F-box/WD repeat-containing protein 7 OS=Homo sapiens OX=9606 GN=FBXW7 PE=1 SV=1 - [B7Z2C8_HUMAN]	0	0.94	1	1	1	2	0.267699	0.576416	531	59.6855	8.06006					2.15322
B9EK39	TANC1 protein	TANC1	TANC1 protein OS=Homo sapiens OX=9606 GN=TANC1 PE=2 SV=1 - [B9EK39_HUMAN]	0	0.86	2	1	1	1	0.530911	0.958784	1390	152.051	8.33838	GO:0007632,visual behavior|GO:0030030,cell projection organization|GO:0043954,cellular component maintenance|GO:0030154,cell differentiation|GO:0007612,learning|GO:0007610,behavior|GO:0007611,learning or memory|GO:0006949,syncytium formation|GO:0009416,response to light stimulus|GO:0051146,striated muscle cell differentiation|GO:0061061,muscle structure development|GO:0009653,anatomical structure…	GO:0098590,plasma membrane region|GO:0030425,dendrite|GO:0030424,axon|GO:0071944,cell periphery|GO:0045202,synapse|GO:0030054,cell junction|GO:0097060,synaptic membrane|GO:0044306,neuron projection terminus|GO:0043679,axon terminus|GO:0098805,whole membrane|GO:0016020,membrane|GO:0097458,neuron part|GO:0044456,synapse part|GO:0043005,neuron projection|GO:0043025,neuronal cell body|GO:0098589,memb…			1.80592
C9J080	Beta-adducin (Fragment)	ADD2	Beta-adducin (Fragment) OS=Homo sapiens OX=9606 GN=ADD2 PE=1 SV=1 - [C9J080_HUMAN]	0	4.42	5	1	1	1	1.06295		226	25.4036	5.90967	GO:0006810,transport|GO:0050896,response to stimulus|GO:0009987,cellular process|GO:0042493,response to drug|GO:0051179,localization|GO:0044765,single-organism transport|GO:0044763,single-organism cellular process|GO:1902578,single-organism localization|GO:0042221,response to chemical|GO:0051234,establishment of localization|GO:0055085,transmembrane transport|GO:0044699,single-organism process|GO…	GO:0005911,cell-cell junction|GO:0031974,membrane-enclosed lumen|GO:0043229,intracellular organelle|GO:0043228,non-membrane-bounded organelle|GO:0045202,synapse|GO:0044424,intracellular part|GO:0000228,nuclear chromosome|GO:0043227,membrane-bounded organelle|GO:0043226,organelle|GO:0030054,cell junction|GO:0005856,cytoskeleton|GO:0031981,nuclear lumen|GO:0005634,nucleus|GO:0016020,membrane|GO:000…	GO:0019901,protein kinase binding|GO:0005200,structural constituent of cytoskeleton|GO:0008092,cytoskeletal protein binding|GO:0005080,protein kinase C binding|GO:0019899,enzyme binding|GO:0005198,structural molecule activity|GO:0003779,actin binding|GO:0019900,kinase binding|GO:0005516,calmodulin binding|GO:0005515,protein binding|GO:0005488,binding		0
C9JSN9	Biotinidase (Fragment)	BTD	Biotinidase (Fragment) OS=Homo sapiens OX=9606 GN=BTD PE=1 SV=1 - [C9JSN9_HUMAN]	0	2.79	1	1	1	1	1.90956	0.851402	251	28.5672	6.1001	GO:0019752,carboxylic acid metabolic process|GO:0034641,cellular nitrogen compound metabolic process|GO:0032501,multicellular organismal process|GO:0044281,small molecule metabolic process|GO:0044707,single-multicellular organism process|GO:0044699,single-organism process|GO:0007417,central nervous system development|GO:0044710,single-organism metabolic process|GO:0051186,cofactor metabolic proce…	GO:0031974,membrane-enclosed lumen|GO:0043229,intracellular organelle|GO:0043227,membrane-bounded organelle|GO:0043226,organelle|GO:0005737,cytoplasm|GO:0070062,extracellular exosome|GO:0005615,extracellular space|GO:0005739,mitochondrion|GO:0031988,membrane-bounded vesicle|GO:0005759,mitochondrial matrix|GO:1903561,extracellular vesicle|GO:0031982,vesicle|GO:0043230,extracellular organelle|GO:00…	GO:0016787,hydrolase activity|GO:0047708,biotinidase activity|GO:0016810,hydrolase activity, acting on carbon-nitrogen (but not peptide) bonds|GO:0016811,hydrolase activity, acting on carbon-nitrogen (but not peptide) bonds, in linear amides|GO:0003824,catalytic activity	hsa01100,Metabolic pathways|hsa04977,Vitamin digestion and absorption|hsa00780,Biotin metabolism	0.445862
D3DQT4	Tripartite motif-containing 3, isoform CRA_f (Fragment)	TRIM3 hCG_24076	Tripartite motif-containing 3, isoform CRA_f (Fragment) OS=Homo sapiens OX=9606 GN=TRIM3 PE=4 SV=1 - [D3DQT4_HUMAN]	23.56	2.3	6	1	1	1	0.535388	1.39011	392	42.5542	8.52881	GO:0008104,protein localization|GO:0007275,multicellular organism development|GO:0044699,single-organism process|GO:0044267,cellular protein metabolic process|GO:0044260,cellular macromolecule metabolic process|GO:0071704,organic substance metabolic process|GO:0070647,protein modification by small protein conjugation or removal|GO:0032446,protein modification by small protein conjugation|GO:00068…	GO:0005737,cytoplasm|GO:0043231,intracellular membrane-bounded organelle|GO:0005768,endosome|GO:0044464,cell part|GO:0044444,cytoplasmic part|GO:0005623,cell|GO:0005769,early endosome|GO:0043229,intracellular organelle|GO:0012505,endomembrane system|GO:0044424,intracellular part|GO:0005622,intracellular|GO:0043227,membrane-bounded organelle|GO:0043226,organelle|GO:0030425,dendrite|GO:0031982,vesi…	GO:0019787,ubiquitin-like protein transferase activity|GO:0043169,cation binding|GO:0008022,protein C-terminus binding|GO:0046914,transition metal ion binding|GO:0061630,ubiquitin protein ligase activity|GO:0043167,ion binding|GO:0003824,catalytic activity|GO:0016740,transferase activity|GO:0008270,zinc ion binding|GO:0005515,protein binding|GO:0005488,binding|GO:0046872,metal ion binding|GO:0004…		2.59646
D3DX81	Procollagen (Type III) N-endopeptidase, isoform CRA_a (Fragment)	PCOLN3 hCG_201166	Procollagen (Type III) N-endopeptidase, isoform CRA_a (Fragment) OS=Homo sapiens OX=9606 GN=PCOLN3 PE=4 SV=1 - [D3DX81_HUMAN]	0	2.41	1	1	1	1	0.50037	1.07233	332	34.812	7.88428	GO:0051098,regulation of binding|GO:0032774,RNA biosynthetic process|GO:0080090,regulation of primary metabolic process|GO:0019222,regulation of metabolic process|GO:0031328,positive regulation of cellular biosynthetic process|GO:0043933,macromolecular complex subunit organization|GO:0031326,regulation of cellular biosynthetic process|GO:0031325,positive regulation of cellular metabolic process|G…	GO:0043231,intracellular membrane-bounded organelle|GO:0005634,nucleus|GO:0044464,cell part|GO:0005623,cell|GO:0005622,intracellular|GO:0043229,intracellular organelle|GO:0044424,intracellular part|GO:0043227,membrane-bounded organelle|GO:0043226,organelle	GO:0043169,cation binding|GO:0097159,organic cyclic compound binding|GO:0043167,ion binding|GO:0005488,binding|GO:0003676,nucleic acid binding|GO:0003677,DNA binding|GO:0046872,metal ion binding|GO:1901363,heterocyclic compound binding|GO:0005515,protein binding|GO:0003700,transcription factor activity, sequence-specific DNA binding|GO:0001071,nucleic acid binding transcription factor activity|GO…		2.14307
D3DXI9	DNA polymerase epsilon catalytic subunit (EC 2.7.7.7)	0.57--未统计	Polymerase (DNA directed), epsilon, isoform CRA_a OS=Homo sapiens OX=9606 GN=POLE PE=4 SV=1 - [D3DXI9_HUMAN]	0	0.61	6	1	1	1	0.621279	1.15351	1816	207.316	6.68311	GO:0032502,developmental process|GO:0006297,nucleotide-excision repair, DNA gap filling|GO:0006270,DNA replication initiation|GO:0060249,anatomical structure homeostasis|GO:0006950,response to stress|GO:0000082,G1/S transition of mitotic cell cycle|GO:0006139,nucleobase-containing compound metabolic process|GO:1903047,mitotic cell cycle process|GO:0032200,telomere organization|GO:0044770,cell cyc…	GO:0031974,membrane-enclosed lumen|GO:0043229,intracellular organelle|GO:0043228,non-membrane-bounded organelle|GO:0000109,nucleotide-excision repair complex|GO:0000228,nuclear chromosome|GO:0043227,membrane-bounded organelle|GO:0043226,organelle|GO:0005737,cytoplasm|GO:0008622,epsilon DNA polymerase complex|GO:0031981,nuclear lumen|GO:0005634,nucleus|GO:0016020,membrane|GO:0042575,DNA polymerase…	GO:0034061,DNA polymerase activity|GO:0044877,macromolecular complex binding|GO:0008270,zinc ion binding|GO:0003676,nucleic acid binding|GO:0003677,DNA binding|GO:0043167,ion binding|GO:1901363,heterocyclic compound binding|GO:1901265,nucleoside phosphate binding|GO:0043169,cation binding|GO:0008408,3'-5' exonuclease activity|GO:0051540,metal cluster binding|GO:0046914,transition metal ion bindin…	hsa01100,Metabolic pathways|hsa00230,Purine metabolism|hsa03030,DNA replication|hsa03420,Nucleotide excision repair|hsa05166,HTLV-I infection|hsa03410,Base excision repair|hsa00240,Pyrimidine metabolism	1.85667
D6RAJ6	F-box only protein 4	1.07--未统计	F-box only protein 4 OS=Homo sapiens OX=9606 GN=FBXO4 PE=1 SV=1 - [D6RAJ6_HUMAN]	0	3.61	3	1	1	1	1.66237	0.748128	305	34.5863	6.87354	GO:0044238,primary metabolic process|GO:0080090,regulation of primary metabolic process|GO:0019222,regulation of metabolic process|GO:0060249,anatomical structure homeostasis|GO:0070647,protein modification by small protein conjugation or removal|GO:0031325,positive regulation of cellular metabolic process|GO:0031323,regulation of cellular metabolic process|GO:1901575,organic substance catabolic …	GO:0043234,protein complex|GO:0005737,cytoplasm|GO:0032991,macromolecular complex|GO:1902494,catalytic complex|GO:0044464,cell part|GO:0000151,ubiquitin ligase complex|GO:0005623,cell|GO:0005622,intracellular|GO:0019005,SCF ubiquitin ligase complex|GO:1990234,transferase complex|GO:0044424,intracellular part|GO:0031461,cullin-RING ubiquitin ligase complex|GO:0005829,cytosol|GO:0044444,cytoplasmic…	GO:0019787,ubiquitin-like protein transferase activity|GO:0003824,catalytic activity|GO:0016740,transferase activity|GO:0005488,binding|GO:0005515,protein binding|GO:0046983,protein dimerization activity|GO:0004842,ubiquitin-protein transferase activity|GO:0042802,identical protein binding|GO:0042803,protein homodimerization activity|GO:0061630,ubiquitin protein ligase activity|GO:0061659,ubiquit…	hsa04120,Ubiquitin mediated proteolysis	0.450037
E5RHR2	Elongator complex protein 3 (Fragment)	ELP3	Elongator complex protein 3 (Fragment) OS=Homo sapiens OX=9606 GN=ELP3 PE=1 SV=1 - [E5RHR2_HUMAN]	0	3.66	5	1	1	1	1.49807	0.975338	191	21.459	8.82178	GO:0019220,regulation of phosphate metabolic process|GO:0080090,regulation of primary metabolic process|GO:0019222,regulation of metabolic process|GO:0006473,protein acetylation|GO:0006475,internal protein amino acid acetylation|GO:0009451,RNA modification|GO:1901576,organic substance biosynthetic process|GO:1901362,organic cyclic compound biosynthetic process|GO:0071840,cellular component organi…	GO:0031248,protein acetyltransferase complex|GO:0008023,transcription elongation factor complex|GO:0031974,membrane-enclosed lumen|GO:0043229,intracellular organelle|GO:0043228,non-membrane-bounded organelle|GO:0043227,membrane-bounded organelle|GO:0043226,organelle|GO:0005737,cytoplasm|GO:0000123,histone acetyltransferase complex|GO:0005730,nucleolus|GO:0005634,nucleus|GO:0005654,nucleoplasm|GO:…	GO:0019207,kinase regulator activity|GO:0001099,basal RNA polymerase II transcription machinery binding|GO:0019899,enzyme binding|GO:0044877,macromolecular complex binding|GO:0005488,binding|GO:0098772,molecular function regulator|GO:0010485,H4 histone acetyltransferase activity|GO:0010484,H3 histone acetyltransferase activity|GO:0043169,cation binding|GO:0070063,RNA polymerase binding|GO:0051540…		0.651065
E5RID7	Putative deoxyribonuclease TATDN1	TATDN1	Putative deoxyribonuclease TATDN1 OS=Homo sapiens GN=TATDN1 PE=4 SV=1 - [E5RID7_HUMAN]	0	17.74	6	1	1	1	1.56811	0.983921	62	6.96081	9.77393					0.627455
E5RK41	Pre-mRNA-splicing factor SLU7 (Fragment)	SLU7	Pre-mRNA-splicing factor SLU7 (Fragment) OS=Homo sapiens OX=9606 GN=SLU7 PE=1 SV=1 - [E5RK41_HUMAN]	16.76	4.9	3	1	1	1	1.5479	0.952111	143	16.4174	9.45166	GO:0022607,cellular component assembly|GO:0000245,spliceosomal complex assembly|GO:0043933,macromolecular complex subunit organization|GO:0034605,cellular response to heat|GO:0009266,response to temperature stimulus|GO:0008104,protein localization|GO:0090304,nucleic acid metabolic process|GO:0034641,cellular nitrogen compound metabolic process|GO:0006807,nitrogen compound metabolic process|GO:004…	GO:0031974,membrane-enclosed lumen|GO:0043229,intracellular organelle|GO:0043227,membrane-bounded organelle|GO:0043226,organelle|GO:0016607,nuclear speck|GO:0016604,nuclear body|GO:0031981,nuclear lumen|GO:0005634,nucleus|GO:0016020,membrane|GO:0030529,intracellular ribonucleoprotein complex|GO:0005654,nucleoplasm|GO:0044451,nucleoplasm part|GO:0005737,cytoplasm|GO:0071013,catalytic step 2 splice…	GO:0005488,binding|GO:0036002,pre-mRNA binding|GO:0000386,second spliceosomal transesterification activity|GO:0005515,protein binding|GO:0046914,transition metal ion binding|GO:0030628,pre-mRNA 3'-splice site binding|GO:0097159,organic cyclic compound binding|GO:0043169,cation binding|GO:0043167,ion binding|GO:0003824,catalytic activity|GO:0003723,RNA binding|GO:0003676,nucleic acid binding|GO:00…	hsa03040,Spliceosome	0.615099
E7ER60	Synaptojanin-2	SYNJ2	Synaptojanin-2 OS=Homo sapiens OX=9606 GN=SYNJ2 PE=1 SV=2 - [E7ER60_HUMAN]	14.19	0.95	4	1	1	1	1.45875	0.959703	839	92.246	6.78564	GO:0006650,glycerophospholipid metabolic process|GO:0016311,dephosphorylation|GO:0044249,cellular biosynthetic process|GO:0044281,small molecule metabolic process|GO:0044255,cellular lipid metabolic process|GO:0044699,single-organism process|GO:0045017,glycerolipid biosynthetic process|GO:0044710,single-organism metabolic process|GO:0044711,single-organism biosynthetic process|GO:0090407,organoph…	GO:0005737,cytoplasm|GO:0005829,cytosol|GO:0016020,membrane|GO:0044464,cell part|GO:0005623,cell|GO:0005622,intracellular|GO:0044444,cytoplasmic part|GO:0044424,intracellular part|GO:0030424,axon|GO:0043229,intracellular organelle|GO:0071944,cell periphery|GO:0043226,organelle|GO:0005856,cytoskeleton|GO:0098805,whole membrane|GO:0097458,neuron part|GO:0043005,neuron projection|GO:0098589,membrane…	GO:0005488,binding|GO:0052866,phosphatidylinositol phosphate phosphatase activity|GO:0016791,phosphatase activity|GO:0003676,nucleic acid binding|GO:0005515,protein binding|GO:0016788,hydrolase activity, acting on ester bonds|GO:0097159,organic cyclic compound binding|GO:0016787,hydrolase activity|GO:0042578,phosphoric ester hydrolase activity|GO:0000166,nucleotide binding|GO:0034593,phosphatidyl…	hsa00562,Inositol phosphate metabolism|hsa04070,Phosphatidylinositol signaling system	0.657896
E7EVY0	Mitochondrial inner membrane protein OXA1L	OXA1L	Mitochondrial inner membrane protein OXA1L OS=Homo sapiens OX=9606 GN=OXA1L PE=1 SV=1 - [E7EVY0_HUMAN]	0	3.43	4	1	1	1	0.484658	0.833438	408	45.1367	9.17334	GO:0033615,mitochondrial proton-transporting ATP synthase complex assembly|GO:0022607,cellular component assembly|GO:0009892,negative regulation of metabolic process|GO:0019222,regulation of metabolic process|GO:0070271,protein complex biogenesis|GO:0043933,macromolecular complex subunit organization|GO:0008104,protein localization|GO:0061024,membrane organization|GO:0009060,aerobic respiration|G…	GO:0044464,cell part|GO:0098573,intrinsic component of mitochondrial membrane|GO:0031975,envelope|GO:0043229,intracellular organelle|GO:0031301,integral component of organelle membrane|GO:0031300,intrinsic component of organelle membrane|GO:0032592,integral component of mitochondrial membrane|GO:0043227,membrane-bounded organelle|GO:0043226,organelle|GO:0031224,intrinsic component of membrane|GO:…	GO:0097177,mitochondrial ribosome binding|GO:0044877,macromolecular complex binding|GO:0005488,binding|GO:0005515,protein binding|GO:0043021,ribonucleoprotein complex binding|GO:0046983,protein dimerization activity|GO:0043022,ribosome binding|GO:0042802,identical protein binding|GO:0042803,protein homodimerization activity|GO:0008565,protein transporter activity|GO:0015197,peptide transporter ac…	hsa03060,Protein export	1.81964
E9PIH6	EH domain-binding protein 1-like protein 1 (Fragment)	EHBP1L1	EH domain-binding protein 1-like protein 1 (Fragment) OS=Homo sapiens OX=9606 GN=EHBP1L1 PE=1 SV=1 - [E9PIH6_HUMAN]	58.35	2.69	2	1	1	1	1.49581	0.735697	670	71.629	5.80811		GO:0016020,membrane|GO:0005768,endosome|GO:0005737,cytoplasm|GO:0031982,vesicle|GO:0031410,cytoplasmic vesicle|GO:0044464,cell part|GO:0005623,cell|GO:0005622,intracellular|GO:0044444,cytoplasmic part|GO:0097708,intracellular vesicle|GO:0044424,intracellular part|GO:0043227,membrane-bounded organelle|GO:0043226,organelle|GO:0012505,endomembrane system			0.491839
E9PIQ7	HCLS1-associated protein X-1	HAX1	HCLS1-associated protein X-1 OS=Homo sapiens OX=9606 GN=HAX1 PE=1 SV=1 - [E9PIQ7_HUMAN]	0	5.3	4	1	1	1	1.30792	0.872739	151	17.1565	5.41455	GO:0033157,regulation of intracellular protein transport|GO:2000249,regulation of actin cytoskeleton reorganization|GO:0019220,regulation of phosphate metabolic process|GO:0080090,regulation of primary metabolic process|GO:0019222,regulation of metabolic process|GO:0051049,regulation of transport|GO:0032386,regulation of intracellular transport|GO:0048584,positive regulation of response to stimul…	GO:0016020,membrane|GO:0005783,endoplasmic reticulum|GO:0031970,organelle envelope lumen|GO:0031974,membrane-enclosed lumen|GO:0031975,envelope|GO:0043229,intracellular organelle|GO:0043228,non-membrane-bounded organelle|GO:0005622,intracellular|GO:0043227,membrane-bounded organelle|GO:0043226,organelle|GO:0015629,actin cytoskeleton|GO:0005856,cytoskeleton|GO:0031982,vesicle|GO:0016023,cytoplasmi…	GO:0019966,interleukin-1 binding|GO:0047485,protein N-terminus binding|GO:0019955,cytokine binding|GO:0019838,growth factor binding|GO:0005488,binding|GO:0005515,protein binding		0.667271
E9PP49	Collagen alpha-2(VIII) chain (Collagen type VIII alpha 2)	0.96-未分类	Collagen alpha-2(VIII) chain OS=Homo sapiens OX=9606 GN=COL8A2 PE=1 SV=1 - [E9PP49_HUMAN]	0	2.35	5	1	1	1	0.486113	1.07427	638	60.6698	8.73389	GO:0016337,single organismal cell-cell adhesion|GO:0008152,metabolic process|GO:0043170,macromolecule metabolic process|GO:0072359,circulatory system development|GO:0072358,cardiovascular system development|GO:0032963,collagen metabolic process|GO:0001525,angiogenesis|GO:0007275,multicellular organism development|GO:0044699,single-organism process|GO:0044712,single-organism catabolic process|GO:0…	GO:0005783,endoplasmic reticulum|GO:0031974,membrane-enclosed lumen|GO:0031012,extracellular matrix|GO:0043229,intracellular organelle|GO:0043227,membrane-bounded organelle|GO:0043226,organelle|GO:0005737,cytoplasm|GO:0005581,collagen trimer|GO:0044421,extracellular region part|GO:0044432,endoplasmic reticulum part|GO:0005788,endoplasmic reticulum lumen|GO:0043234,protein complex|GO:0005604,basem…	GO:0005201,extracellular matrix structural constituent|GO:0030674,protein binding, bridging|GO:0005198,structural molecule activity|GO:0005488,binding|GO:0005515,protein binding|GO:0060090,binding, bridging|GO:0030020,extracellular matrix structural constituent conferring tensile strength		2.20991
F6KPG5	Albumin (Fragment)		Albumin (Fragment) OS=Homo sapiens PE=2 SV=1 - [F6KPG5_HUMAN]	95.9291	9.23	14	6	6	24	0.484944	0.985832	585	66.488	6.03662	GO:0044238,primary metabolic process|GO:0022602,ovulation cycle process|GO:0061008,hepaticobiliary system development|GO:0061458,reproductive system development|GO:0042448,progesterone metabolic process|GO:0031016,pancreas development|GO:0019953,sexual reproduction|GO:0008585,female gonad development|GO:0007292,female gamete generation|GO:0010817,regulation of hormone levels|GO:0023052,signaling|…	GO:0005737,cytoplasm|GO:0005615,extracellular space|GO:0044464,cell part|GO:0005623,cell|GO:0005622,intracellular|GO:0005576,extracellular region|GO:0044424,intracellular part|GO:0044421,extracellular region part|GO:0005783,endoplasmic reticulum|GO:0005788,endoplasmic reticulum lumen|GO:0031974,membrane-enclosed lumen|GO:0043229,intracellular organelle|GO:0043227,membrane-bounded organelle|GO:004…	GO:0043169,cation binding|GO:0046872,metal ion binding|GO:0005488,binding|GO:0043167,ion binding|GO:0005515,protein binding	hsa04390,Hippo signaling pathway	2.03288
F8WBH5	Proteasome activator complex subunit 4	PSME4	Proteasome activator complex subunit 4 OS=Homo sapiens OX=9606 GN=PSME4 PE=1 SV=1 - [F8WBH5_HUMAN]	0	3.15	3	1	1	1	0.538643	1.16249	571	65.6175	7.91357	GO:0080090,regulation of primary metabolic process|GO:0019222,regulation of metabolic process|GO:0048585,negative regulation of response to stimulus|GO:0048584,positive regulation of response to stimulus|GO:0048583,regulation of response to stimulus|GO:0031349,positive regulation of defense response|GO:0007289,spermatid nucleus differentiation|GO:0030111,regulation of Wnt signaling pathway|GO:000…	GO:0031974,membrane-enclosed lumen|GO:0043229,intracellular organelle|GO:0043227,membrane-bounded organelle|GO:0043226,organelle|GO:0016607,nuclear speck|GO:0016604,nuclear body|GO:0031981,nuclear lumen|GO:0005634,nucleus|GO:0005654,nucleoplasm|GO:0044451,nucleoplasm part|GO:0005737,cytoplasm|GO:1990111,spermatoproteasome complex|GO:0000502,proteasome complex|GO:0043234,protein complex|GO:0032991…	GO:0042393,histone binding|GO:0030234,enzyme regulator activity|GO:0061134,peptidase regulator activity|GO:0070577,lysine-acetylated histone binding|GO:0008047,enzyme activator activity|GO:0005515,protein binding|GO:0016504,peptidase activator activity|GO:0098772,molecular function regulator|GO:0005488,binding|GO:0070628,proteasome binding|GO:0032403,protein complex binding|GO:0044877,macromolecu…	hsa03050,Proteasome	2.15818
G3V198	Nuclear pore complex protein Nup160 (Fragment)	NUP160	Nuclear pore complex protein Nup160 (Fragment) OS=Homo sapiens OX=9606 GN=NUP160 PE=1 SV=2 - [G3V198_HUMAN]	0	0.99	2	1	1	1	1.75116	1.0639	1314	148.875	5.56689	GO:0051169,nuclear transport|GO:0051168,nuclear export|GO:0019221,cytokine-mediated signaling pathway|GO:0051049,regulation of transport|GO:0034605,cellular response to heat|GO:0048583,regulation of response to stimulus|GO:0061024,membrane organization|GO:0008104,protein localization|GO:0007165,signal transduction|GO:0007166,cell surface receptor signaling pathway|GO:0009408,response to heat|GO:1…	GO:0016020,membrane|GO:0043232,intracellular non-membrane-bounded organelle|GO:0031975,envelope|GO:0043229,intracellular organelle|GO:0043228,non-membrane-bounded organelle|GO:0043227,membrane-bounded organelle|GO:0043226,organelle|GO:0031224,intrinsic component of membrane|GO:0005737,cytoplasm|GO:0046930,pore complex|GO:0016021,integral component of membrane|GO:0005635,nuclear envelope|GO:000077…	GO:0005215,transporter activity|GO:0005487,nucleocytoplasmic transporter activity|GO:0005488,binding|GO:0005515,protein binding|GO:0017056,structural constituent of nuclear pore|GO:0005198,structural molecule activity	hsa03013,RNA transport	0.607541
G3V238	EEF1A lysine methyltransferase 2	EEF1AKMT2	Methyltransferase-like protein 10 OS=Homo sapiens GN=METTL10 PE=4 SV=1 - [G3V238_HUMAN]	0	8.65	4	1	1	1	0.738441	1.12185	104	11.3396	4.88135	GO:0032259,methylation|GO:0008152,metabolic process|GO:0006479,protein methylation|GO:0018022,peptidyl-lysine methylation|GO:0008213,protein alkylation|GO:0006807,nitrogen compound metabolic process|GO:0044267,cellular protein metabolic process|GO:0044260,cellular macromolecule metabolic process|GO:0018193,peptidyl-amino acid modification|GO:0071704,organic substance metabolic process|GO:0009987,…	GO:0005737,cytoplasm|GO:0044464,cell part|GO:0005623,cell|GO:0005622,intracellular|GO:0044424,intracellular part|GO:0043231,intracellular membrane-bounded organelle|GO:0005829,cytosol|GO:0044444,cytoplasmic part|GO:0043226,organelle|GO:0043229,intracellular organelle|GO:0043227,membrane-bounded organelle|GO:0005634,nucleus	GO:0008168,methyltransferase activity|GO:0016740,transferase activity|GO:0016741,transferase activity, transferring one-carbon groups|GO:0003824,catalytic activity|GO:0008757,S-adenosylmethionine-dependent methyltransferase activity|GO:0016278,lysine N-methyltransferase activity|GO:0016279,protein-lysine N-methyltransferase activity|GO:0008170,N-methyltransferase activity|GO:0008276,protein methy…		1.51921
G3V5I8	Signal transducer and activator of transcription 6 (Fragment)	STAT6	Signal transducer and activator of transcription 6 (Fragment) OS=Homo sapiens OX=9606 GN=STAT6 PE=1 SV=1 - [G3V5I8_HUMAN]	0	4.26	2	1	1	1	0.564627	1.08545	141	16.4036	8.86572					1.92243
H0Y432	Centrosomal protein of 55 kDa (Fragment)	CEP55	Centrosomal protein of 55 kDa (Fragment) OS=Homo sapiens OX=9606 GN=CEP55 PE=1 SV=1 - [H0Y432_HUMAN]	0	6.25	2	1	1	1	1.58121	0.814293	208	24.6898	6.17627					0.514981
H0Y4U9	Cilia- and flagella-associated protein 43 (Fragment)	CFAP43	WD repeat-containing protein 96 (Fragment) OS=Homo sapiens GN=WDR96 PE=4 SV=1 - [H0Y4U9_HUMAN]	0	1.36	1	1	1	2	1.33768	0.732226	514	60.8595	7.72314		GO:0042995,cell projection|GO:0044464,cell part|GO:0005623,cell|GO:0031514,motile cilium|GO:0043226,organelle|GO:0005929,cilium			0.547387
H0YBF7	Arf-GAP with SH3 domain, ANK repeat and PH domain-containing protein 1 (Fragment)	ASAP1	Arf-GAP with SH3 domain, ANK repeat and PH domain-containing protein 1 (Fragment) OS=Homo sapiens OX=9606 GN=ASAP1 PE=1 SV=1 - [H0YBF7_HUMAN]	28.46	0.84	3	1	1	1	0.711897	1.10109	950	105.178	7.40088	GO:0009893,positive regulation of metabolic process|GO:0019222,regulation of metabolic process|GO:0030030,cell projection organization|GO:0009653,anatomical structure morphogenesis|GO:0043087,regulation of GTPase activity|GO:0050789,regulation of biological process|GO:0044699,single-organism process|GO:0000902,cell morphogenesis|GO:0051345,positive regulation of hydrolase activity|GO:0048869,cell…	GO:0005737,cytoplasm|GO:0005829,cytosol|GO:0016020,membrane|GO:0044464,cell part|GO:0005623,cell|GO:0005622,intracellular|GO:0044444,cytoplasmic part|GO:0044424,intracellular part|GO:0098590,plasma membrane region|GO:0015629,actin cytoskeleton|GO:0030425,dendrite|GO:0043229,intracellular organelle|GO:0043228,non-membrane-bounded organelle|GO:0045202,synapse|GO:0043226,organelle|GO:0005856,cytoske…	GO:0043168,anion binding|GO:0043169,cation binding|GO:0046872,metal ion binding|GO:0043167,ion binding|GO:0035091,phosphatidylinositol binding|GO:0030234,enzyme regulator activity|GO:0005543,phospholipid binding|GO:0005096,GTPase activator activity|GO:0008289,lipid binding|GO:0005546,phosphatidylinositol-4,5-bisphosphate binding|GO:0005547,phosphatidylinositol-3,4,5-trisphosphate binding|GO:19029…	hsa04144,Endocytosis|hsa04666,Fc gamma R-mediated phagocytosis	1.5467
H0YCU2	Sharpin (Fragment)	SHARPIN	Sharpin (Fragment) OS=Homo sapiens OX=9606 GN=SHARPIN PE=1 SV=1 - [H0YCU2_HUMAN]	0	14.74	2	1	1	1	0.399029	0.876239	95	9.96277	5.17334					2.19593
H0YDD7	REST corepressor 3 (Fragment)	RCOR3	REST corepressor 3 (Fragment) OS=Homo sapiens OX=9606 GN=RCOR3 PE=1 SV=1 - [H0YDD7_HUMAN]	0	9.09	3	1	1	1	1.65139	0.946409	143	15.9569	6.93213	GO:0080090,regulation of primary metabolic process|GO:0019222,regulation of metabolic process|GO:0031326,regulation of cellular biosynthetic process|GO:0031323,regulation of cellular metabolic process|GO:0090304,nucleic acid metabolic process|GO:0044249,cellular biosynthetic process|GO:0034641,cellular nitrogen compound metabolic process|GO:0006807,nitrogen compound metabolic process|GO:0034645,c…	GO:0043231,intracellular membrane-bounded organelle|GO:0005634,nucleus|GO:0044464,cell part|GO:0005623,cell|GO:0005622,intracellular|GO:0043229,intracellular organelle|GO:0044424,intracellular part|GO:0043227,membrane-bounded organelle|GO:0043226,organelle|GO:0043234,protein complex|GO:0032991,macromolecular complex|GO:0017053,transcriptional repressor complex|GO:0005667,transcription factor comp…	GO:0003676,nucleic acid binding|GO:0097159,organic cyclic compound binding|GO:0005488,binding|GO:0005515,protein binding|GO:0003677,DNA binding|GO:1901363,heterocyclic compound binding|GO:0044212,transcription regulatory region DNA binding|GO:0003700,transcription factor activity, sequence-specific DNA binding|GO:0008134,transcription factor binding|GO:0003714,transcription corepressor activity|G…		0.573099
H0YDG7	Serine/threonine-protein phosphatase 2A 65 kDa regulatory subunit A beta isoform (Fragment)	细胞表面蛋白多糖，细胞粘附，连接，纤维装配，细胞骨架，神经细胞形成，激酶活性0.62	Serine/threonine-protein phosphatase 2A 65 kDa regulatory subunit A beta isoform (Fragment) OS=Homo sapiens OX=9606 GN=PPP2R1B PE=1 SV=1 - [H0YDG7_HUMAN]	32.9	8.04	①Cell surface proteoglycan②,positive regulation of cell junction assembly③regulation of focal adhesion assembly，,cell-substrate adhesion④,regulation of actin filament bundle assembly⑤positive regulation of cytoskeleton organization⑥primary neural tube formation⑦,regulation of protein kinase activit	1	2	3	0.869092	1.63196	224	24.7381	5.021	GO:2001235,positive regulation of apoptotic signaling pathway|GO:2001236,regulation of extrinsic apoptotic signaling pathway|GO:0019220,regulation of phosphate metabolic process|GO:0080090,regulation of primary metabolic process|GO:0019222,regulation of metabolic process|GO:2001233,regulation of apoptotic signaling pathway|GO:0006470,protein dephosphorylation|GO:0048584,positive regulation of res…	GO:0016020,membrane|GO:0098589,membrane region|GO:0043230,extracellular organelle|GO:0031982,vesicle|GO:0044421,extracellular region part|GO:0043227,membrane-bounded organelle|GO:0098805,whole membrane|GO:0045121,membrane raft|GO:0031988,membrane-bounded vesicle|GO:0005576,extracellular region|GO:0044425,membrane part|GO:1903561,extracellular vesicle|GO:0065010,extracellular membrane-bounded orga…	GO:0019888,protein phosphatase regulator activity|GO:0019208,phosphatase regulator activity|GO:0005488,binding|GO:0005515,protein binding|GO:0008601,protein phosphatase type 2A regulator activity|GO:0098772,molecular function regulator|GO:0030234,enzyme regulator activity	hsa04350,TGF-beta signaling pathway|hsa04530,Tight junction|hsa05160,Hepatitis C|hsa05142,Chagas disease (American trypanosomiasis)|hsa04114,Oocyte meiosis|hsa04071,Sphingolipid signaling pathway|hsa03015,mRNA surveillance pathway|hsa04390,Hippo signaling pathway|hsa04728,Dopaminergic synapse|hsa04152,AMPK signaling pathway|hsa04261,Adrenergic signaling in cardiomyocytes|hsa04730,Long-term depres…	1.87777
H0YEL3	V-type proton ATPase subunit a (Fragment)	TCIRG1	V-type proton ATPase subunit a (Fragment) OS=Homo sapiens OX=9606 GN=TCIRG1 PE=1 SV=1 - [H0YEL3_HUMAN]	0	12.5	1	1	1	1	1.1379		104	11.3354	5.79541	GO:0044238,primary metabolic process|GO:0009167,purine ribonucleoside monophosphate metabolic process|GO:0009165,nucleotide biosynthetic process|GO:0006826,iron ion transport|GO:0009163,nucleoside biosynthetic process|GO:0007166,cell surface receptor signaling pathway|GO:0009161,ribonucleoside monophosphate metabolic process|GO:0098771,inorganic ion homeostasis|GO:0007169,transmembrane receptor p…	GO:0098590,plasma membrane region|GO:0098796,membrane protein complex|GO:0000323,lytic vacuole|GO:0005887,integral component of plasma membrane|GO:0030139,endocytic vesicle|GO:0000220,vacuolar proton-transporting V-type ATPase, V0 domain|GO:0071944,cell periphery|GO:0005773,vacuole|GO:0005774,vacuolar membrane|GO:0043227,membrane-bounded organelle|GO:0043226,organelle|GO:0031224,intrinsic compone…	GO:0036442,hydrogen-exporting ATPase activity|GO:0019899,enzyme binding|GO:0005488,binding|GO:0016887,ATPase activity|GO:0042625,ATPase coupled ion transmembrane transporter activity|GO:0042626,ATPase activity, coupled to transmembrane movement of substances|GO:0016820,hydrolase activity, acting on acid anhydrides, catalyzing transmembrane movement of substances|GO:0042623,ATPase activity, couple…	hsa05120,Epithelial cell signaling in Helicobacter pylori infection|hsa04966,Collecting duct acid secretion|hsa00190,Oxidative phosphorylation|hsa05323,Rheumatoid arthritis|hsa01100,Metabolic pathways|hsa04721,Synaptic vesicle cycle|hsa04142,Lysosome|hsa04145,Phagosome|hsa05152,Tuberculosis|hsa05110,Vibrio cholerae infection	0
H0YL12	Electron transfer flavoprotein subunit alpha, mitochondrial (Fragment)	ETFA	Electron transfer flavoprotein subunit alpha, mitochondrial (Fragment) OS=Homo sapiens OX=9606 GN=ETFA PE=1 SV=8 - [H0YL12_HUMAN]	0	4.18	5	1	1	1	0.459331	1.01183	239	24.8919	6.53662	GO:0044710,single-organism metabolic process|GO:0015980,energy derivation by oxidation of organic compounds|GO:0044699,single-organism process|GO:0009987,cellular process|GO:0044237,cellular metabolic process|GO:0022900,electron transport chain|GO:0045333,cellular respiration|GO:0044281,small molecule metabolic process|GO:0008152,metabolic process|GO:0022904,respiratory electron transport chain|G…	GO:0031974,membrane-enclosed lumen|GO:0043229,intracellular organelle|GO:0043227,membrane-bounded organelle|GO:0043226,organelle|GO:0005737,cytoplasm|GO:0070062,extracellular exosome|GO:0005739,mitochondrion|GO:0031988,membrane-bounded vesicle|GO:0005759,mitochondrial matrix|GO:1903561,extracellular vesicle|GO:0031982,vesicle|GO:0043230,extracellular organelle|GO:0043231,intracellular membrane-bo…	GO:0043168,anion binding|GO:0050662,coenzyme binding|GO:0050660,flavin adenine dinucleotide binding|GO:0097159,organic cyclic compound binding|GO:0000166,nucleotide binding|GO:0036094,small molecule binding|GO:0003824,catalytic activity|GO:0048037,cofactor binding|GO:0005488,binding|GO:0009055,electron carrier activity|GO:0043167,ion binding|GO:1901363,heterocyclic compound binding|GO:1901265,nuc…		2.03283
H3BNV7	Cytosolic iron-sulfur assembly component 2B (Fragment)	囊泡转运0.65 ---未分类	Mitotic spindle-associated MMXD complex subunit MIP18 (Fragment) OS=Homo sapiens OX=9606 GN=FAM96B PE=1 SV=1 - [H3BNV7_HUMAN]	29.84	13.66	2	1	1	1	1.85155	0.803721	161	17.56	6.0874	GO:0032990,cell part morphogenesis|GO:0048666,neuron development|GO:0044707,single-multicellular organism process|GO:0007409,axonogenesis|GO:0030030,cell projection organization|GO:0030154,cell differentiation|GO:0048468,cell development|GO:0006928,movement of cell or subcellular component|GO:0032501,multicellular organismal process|GO:0023052,signaling|GO:0007165,signal transduction|GO:0031175,n…	GO:0016021,integral component of membrane|GO:0016020,membrane|GO:0044464,cell part|GO:0005623,cell|GO:0044425,membrane part|GO:0009986,cell surface|GO:0031224,intrinsic component of membrane|GO:0071944,cell periphery|GO:0005886,plasma membrane	GO:0038023,signaling receptor activity|GO:0005042,netrin receptor activity|GO:0060089,molecular transducer activity|GO:0004888,transmembrane signaling receptor activity|GO:0004872,receptor activity|GO:0004871,signal transducer activity|GO:0099600,transmembrane receptor activity	hsa04360,Axon guidance	0.43408
H3BPK4	Myosin regulatory light chain 2, skeletal muscle isoform (Fragment)	MYLPF	Myosin regulatory light chain 2, skeletal muscle isoform (Fragment) OS=Homo sapiens OX=9606 GN=MYLPF PE=1 SV=1 - [H3BPK4_HUMAN]	0	3.52	1	1	1	1	1.51208	0.976206	199	21.993	5.80811	GO:0014706,striated muscle tissue development|GO:0061061,muscle structure development|GO:0007275,multicellular organism development|GO:0044699,single-organism process|GO:0007517,muscle organ development|GO:0007519,skeletal muscle tissue development|GO:0048513,animal organ development|GO:0032502,developmental process|GO:0032501,multicellular organismal process|GO:0006936,muscle contraction|GO:0009…	GO:0000323,lytic vacuole|GO:0015629,actin cytoskeleton|GO:0043229,intracellular organelle|GO:0043228,non-membrane-bounded organelle|GO:0044430,cytoskeletal part|GO:0005859,muscle myosin complex|GO:0043227,membrane-bounded organelle|GO:0043226,organelle|GO:0005856,cytoskeleton|GO:0044446,intracellular organelle part|GO:0031090,organelle membrane|GO:0005773,vacuole|GO:0098805,whole membrane|GO:0016…	GO:0043169,cation binding|GO:0005198,structural molecule activity|GO:0043167,ion binding|GO:0008307,structural constituent of muscle|GO:0005509,calcium ion binding|GO:0046872,metal ion binding|GO:0005488,binding	hsa04530,Tight junction|hsa04670,Leukocyte transendothelial migration|hsa04510,Focal adhesion|hsa04810,Regulation of actin cytoskeleton	0.645605
H7BZW6	Histone deacetylase complex subunit SAP18 (Fragment)	0.69---原始表格未查到	Histone deacetylase complex subunit SAP18 (Fragment) OS=Homo sapiens GN=SAP18 PE=4 SV=2 - [H7BZW6_HUMAN]	0	9.09	3	1	1	2	0.495222	1.00768	143	16.0261	9.12939	GO:0080090,regulation of primary metabolic process|GO:0019222,regulation of metabolic process|GO:0050684,regulation of mRNA processing|GO:0050686,negative regulation of mRNA processing|GO:1901362,organic cyclic compound biosynthetic process|GO:0071840,cellular component organization or biogenesis|GO:0010605,negative regulation of macromolecule metabolic process|GO:0040029,regulation of gene expre…	GO:0035145,exon-exon junction complex|GO:0061574,ASAP complex|GO:0031974,membrane-enclosed lumen|GO:0043229,intracellular organelle|GO:0043227,membrane-bounded organelle|GO:0043226,organelle|GO:0016607,nuclear speck|GO:0016604,nuclear body|GO:0031981,nuclear lumen|GO:0005634,nucleus|GO:0005654,nucleoplasm|GO:0044451,nucleoplasm part|GO:0005737,cytoplasm|GO:1902494,catalytic complex|GO:0000118,his…	GO:0003676,nucleic acid binding|GO:0097159,organic cyclic compound binding|GO:0044822,poly(A) RNA binding|GO:0003714,transcription corepressor activity|GO:0003712,transcription cofactor activity|GO:0000989,transcription factor activity, transcription factor binding|GO:0003723,RNA binding|GO:0005515,protein binding|GO:0000988,transcription factor activity, protein binding|GO:1901363,heterocyclic c…	hsa03015,mRNA surveillance pathway|hsa03013,RNA transport	2.03481
H7C4J6	Sperm-associated antigen 8 (Fragment)	SPAG8	Sperm-associated antigen 8 (Fragment) OS=Homo sapiens OX=9606 GN=SPAG8 PE=1 SV=1 - [H7C4J6_HUMAN]	0	2.69	1	1	1	1	1.58294	0.643894	483	50.8423	5.84619	GO:0007599,hemostasis|GO:0006950,response to stress|GO:0007596,blood coagulation|GO:0032940,secretion by cell|GO:0044699,single-organism process|GO:0044710,single-organism metabolic process|GO:0002576,platelet degranulation|GO:0006887,exocytosis|GO:0009611,response to wounding|GO:0051179,localization|GO:0065007,biological regulation|GO:1902578,single-organism localization|GO:0006810,transport|GO:…	GO:0098590,plasma membrane region|GO:0043229,intracellular organelle|GO:0071944,cell periphery|GO:0005623,cell|GO:0043227,membrane-bounded organelle|GO:0043226,organelle|GO:0031224,intrinsic component of membrane|GO:0005737,cytoplasm|GO:0030667,secretory granule membrane|GO:0031982,vesicle|GO:0016023,cytoplasmic, membrane-bounded vesicle|GO:0031410,cytoplasmic vesicle|GO:0016021,integral componen…	GO:0035639,purine ribonucleoside triphosphate binding|GO:0005488,binding|GO:0016887,ATPase activity|GO:0043167,ion binding|GO:1901363,heterocyclic compound binding|GO:0001883,purine nucleoside binding|GO:0016491,oxidoreductase activity|GO:0043168,anion binding|GO:0042626,ATPase activity, coupled to transmembrane movement of substances|GO:0016820,hydrolase activity, acting on acid anhydrides, cata…	hsa02010,ABC transporters|hsa04976,Bile secretion|hsa04024,cAMP signaling pathway	0.406772
I3L0X8	Coronin-7 (Fragment)	CORO7	Coronin-7 (Fragment) OS=Homo sapiens OX=9606 GN=CORO7 PE=4 SV=8 - [I3L0X8_HUMAN]	22.6974	12.42	16	2	2	3	1.70297	1.06241	161	18.2985	9.40771	GO:0022607,cellular component assembly|GO:0070271,protein complex biogenesis|GO:0043933,macromolecular complex subunit organization|GO:0030036,actin cytoskeleton organization|GO:0008104,protein localization|GO:0051641,cellular localization|GO:0034622,cellular macromolecular complex assembly|GO:0044699,single-organism process|GO:0071822,protein complex subunit organization|GO:0048193,Golgi vesicle…	GO:0043229,intracellular organelle|GO:0005622,intracellular|GO:0043227,membrane-bounded organelle|GO:0043226,organelle|GO:0031224,intrinsic component of membrane|GO:0005737,cytoplasm|GO:0031984,organelle subcompartment|GO:0031982,vesicle|GO:0016023,cytoplasmic, membrane-bounded vesicle|GO:0031410,cytoplasmic vesicle|GO:0016021,integral component of membrane|GO:0016020,membrane|GO:0031988,membrane…	GO:0003779,actin binding|GO:0005488,binding|GO:0005515,protein binding|GO:0008092,cytoskeletal protein binding		0.62386
J3KND1	Protein SAAL1 (Serum amyloid A-like 1, isoform CRA_a)	GTP-- ---未分类	Protein SAAL1 OS=Homo sapiens OX=9606 GN=SAAL1 PE=1 SV=1 - [J3KND1_HUMAN]	19.74	4.44	8	2	2	2	0.553912	0.871506	473	53.4246	4.50049	GO:0080090,regulation of primary metabolic process|GO:0019222,regulation of metabolic process|GO:0048585,negative regulation of response to stimulus|GO:0048583,regulation of response to stimulus|GO:0008064,regulation of actin polymerization or depolymerization|GO:0007162,negative regulation of cell adhesion|GO:0043523,regulation of neuron apoptotic process|GO:0043524,negative regulation of neuron…	GO:0009898,cytoplasmic side of plasma membrane|GO:0071944,cell periphery|GO:0098552,side of membrane|GO:0031226,intrinsic component of plasma membrane|GO:0031224,intrinsic component of membrane|GO:0005737,cytoplasm|GO:0001726,ruffle|GO:0016020,membrane|GO:0044459,plasma membrane part|GO:0098562,cytoplasmic side of membrane|GO:0031252,cell leading edge|GO:0005886,plasma membrane|GO:0042995,cell pr…	GO:0001948,glycoprotein binding|GO:0097367,carbohydrate derivative binding|GO:0060589,nucleoside-triphosphatase regulator activity|GO:0019870,potassium channel inhibitor activity|GO:0015459,potassium channel regulator activity|GO:0005096,GTPase activator activity|GO:0019899,enzyme binding|GO:0030695,GTPase regulator activity|GO:0051020,GTPase binding|GO:0008047,enzyme activator activity|GO:000551…	hsa04360,Axon guidance|hsa04014,Ras signaling pathway|hsa04010,MAPK signaling pathway	1.57337
J3KRE3	ATP-dependent RNA helicase DDX42 (Fragment)	DDX42	ATP-dependent RNA helicase DDX42 (Fragment) OS=Homo sapiens OX=9606 GN=DDX42 PE=1 SV=1 - [J3KRE3_HUMAN]	0	17.17	1	1	1	1	1.06561	0.648201	99	11.4613	4.27197					0.60829
K7EKZ6	CXXC-type zinc finger protein 1 (Fragment)	CXXC1	CXXC-type zinc finger protein 1 (Fragment) OS=Homo sapiens OX=9606 GN=CXXC1 PE=1 SV=1 - [K7EKZ6_HUMAN]	0	5.6	5	1	1	1	0.512736	0.940657	250	28.8333	9.02686	GO:0006479,protein methylation|GO:0080090,regulation of primary metabolic process|GO:0019222,regulation of metabolic process|GO:0007165,signal transduction|GO:0051568,histone H3-K4 methylation|GO:1901362,organic cyclic compound biosynthetic process|GO:0071840,cellular component organization or biogenesis|GO:0051716,cellular response to stimulus|GO:0006986,response to unfolded protein|GO:0010604,p…	GO:0031974,membrane-enclosed lumen|GO:0043229,intracellular organelle|GO:0005623,cell|GO:0005622,intracellular|GO:0043227,membrane-bounded organelle|GO:0043226,organelle|GO:0034708,methyltransferase complex|GO:0034399,nuclear periphery|GO:0016604,nuclear body|GO:0031981,nuclear lumen|GO:0005634,nucleus|GO:0005654,nucleoplasm|GO:0044451,nucleoplasm part|GO:0016363,nuclear matrix|GO:0016607,nuclear…	GO:0018024,histone-lysine N-methyltransferase activity|GO:0042054,histone methyltransferase activity|GO:0016278,lysine N-methyltransferase activity|GO:0016279,protein-lysine N-methyltransferase activity|GO:0045322,unmethylated CpG binding|GO:0008276,protein methyltransferase activity|GO:0008270,zinc ion binding|GO:0003676,nucleic acid binding|GO:0003677,DNA binding|GO:0008168,methyltransferase ac…		1.83459
K7EL50	Calreticulin (Fragment)	CALR	Calreticulin (Fragment) OS=Homo sapiens GN=CALR PE=3 SV=1 - [K7EL50_HUMAN]	36.94	9.2	1	1	2	4	1.3781	0.623277	163	19.1289	4.4624					0.452272
L0R8D2	Alternative protein RCOR1	RCOR1	Alternative protein RCOR1 OS=Homo sapiens OX=9606 GN=RCOR1 PE=4 SV=1 - [L0R8D2_HUMAN]	0	14.49	1	1	1	1	2.36511	1.14483	69	7.68676	8.52881					0.484047
M0R0B4	KxDL motif-containing protein 1 (Fragment)	KXD1	KxDL motif-containing protein 1 (Fragment) OS=Homo sapiens OX=9606 GN=KXD1 PE=1 SV=1 - [M0R0B4_HUMAN]	0	8.24	8	1	1	1	0.471429	0.867207	85	9.93516	10.7554	GO:0006810,transport|GO:0016192,vesicle-mediated transport|GO:0051234,establishment of localization|GO:0051179,localization|GO:0032418,lysosome localization|GO:0051640,organelle localization|GO:0051641,cellular localization	GO:0043234,protein complex|GO:0005737,cytoplasm|GO:0032991,macromolecular complex|GO:0031083,BLOC-1 complex|GO:0005829,cytosol|GO:0044464,cell part|GO:0005623,cell|GO:0005622,intracellular|GO:0044444,cytoplasmic part|GO:0044445,cytosolic part|GO:0044424,intracellular part|GO:0031082,BLOC complex|GO:0000323,lytic vacuole|GO:0043229,intracellular organelle|GO:0043227,membrane-bounded organelle|GO:0…	GO:0005488,binding|GO:0005515,protein binding		1.83953
M0R2K7	Branched-chain-amino-acid aminotransferase, mitochondrial (Fragment)	BCAT2	Branched-chain-amino-acid aminotransferase, mitochondrial (Fragment) OS=Homo sapiens OX=9606 GN=BCAT2 PE=1 SV=8 - [M0R2K7_HUMAN]	0	11.11	6	1	1	1	0.599695	1.01499	108	12.6204	9.45166	GO:0044237,cellular metabolic process|GO:0019752,carboxylic acid metabolic process|GO:0009063,cellular amino acid catabolic process|GO:0044249,cellular biosynthetic process|GO:0034641,cellular nitrogen compound metabolic process|GO:0006807,nitrogen compound metabolic process|GO:0044281,small molecule metabolic process|GO:0044282,small molecule catabolic process|GO:0044283,small molecule biosynthe…	GO:0005737,cytoplasm|GO:0043231,intracellular membrane-bounded organelle|GO:0043233,organelle lumen|GO:0044464,cell part|GO:0044444,cytoplasmic part|GO:0031974,membrane-enclosed lumen|GO:0005622,intracellular|GO:0044446,intracellular organelle part|GO:0070013,intracellular organelle lumen|GO:0043229,intracellular organelle|GO:0005739,mitochondrion|GO:0044429,mitochondrial part|GO:0005759,mitochon…	GO:0003824,catalytic activity|GO:0052654,L-leucine transaminase activity|GO:0052655,L-valine transaminase activity|GO:0052656,L-isoleucine transaminase activity|GO:0008483,transaminase activity|GO:0016740,transferase activity|GO:0004084,branched-chain-amino-acid transaminase activity|GO:0016769,transferase activity, transferring nitrogenous groups	hsa01100,Metabolic pathways|hsa00770,Pantothenate and CoA biosynthesis|hsa00280,Valine, leucine and isoleucine degradation|hsa00290,Valine, leucine and isoleucine biosynthesis|hsa01230,Biosynthesis of amino acids|hsa00270,Cysteine and methionine metabolism|hsa01210,2-Oxocarboxylic acid metabolism	1.69252
M0R366	Fibronectin type III and SPRY domain-containing protein 1	FSD1	Fibronectin type III and SPRY domain-containing protein 1 OS=Homo sapiens GN=FSD1 PE=2 SV=1 - [M0R366_HUMAN]	0	2.06	2	1	1	1	0.769786	1.15519	437	49.1616	6.3667	GO:0031110,regulation of microtubule polymerization or depolymerization|GO:0031111,negative regulation of microtubule polymerization or depolymerization|GO:0008104,protein localization|GO:0019220,regulation of phosphate metabolic process|GO:0019221,cytokine-mediated signaling pathway|GO:0019222,regulation of metabolic process|GO:0035372,protein localization to microtubule|GO:0048584,positive regu…	GO:0043229,intracellular organelle|GO:0043228,non-membrane-bounded organelle|GO:0005874,microtubule|GO:0043226,organelle|GO:0005856,cytoskeleton|GO:0005819,spindle|GO:0005875,microtubule associated complex|GO:0044430,cytoskeletal part|GO:0005737,cytoplasm|GO:0015630,microtubule cytoskeleton|GO:0005881,cytoplasmic microtubule|GO:0043234,protein complex|GO:0032991,macromolecular complex|GO:0043232,…	GO:0044389,ubiquitin-like protein ligase binding|GO:0019899,enzyme binding|GO:0044877,macromolecular complex binding|GO:0005488,binding|GO:0043169,cation binding|GO:0046914,transition metal ion binding|GO:0043167,ion binding|GO:0032403,protein complex binding|GO:0046872,metal ion binding|GO:0042802,identical protein binding|GO:0042803,protein homodimerization activity|GO:0015631,tubulin binding|G…	hsa04120,Ubiquitin mediated proteolysis	1.50066
O15066	Kinesin-like protein KIF3B (HH0048) (Microtubule plus end-directed kinesin motor 3B) [Cleaved into: Kinesin-like protein KIF3B, N-terminally processed]	KIF3B KIAA0359	Kinesin-like protein KIF3B OS=Homo sapiens OX=9606 GN=KIF3B PE=1 SV=1 - [KIF3B_HUMAN]	0	1.74	1	1	1	1	1.20291	0.748856	747	85.0728	7.69385					0.622535
O60287	Nucleolar pre-ribosomal-associated protein 1 (Nucleolar protein 254 kDa) (URB1 ribosome biogenesis 1 homolog)	URB1 C21orf108 KIAA0539 NOP254 NPA1	Nucleolar pre-ribosomal-associated protein 1 OS=Homo sapiens OX=9606 GN=URB1 PE=1 SV=4 - [NPA1P_HUMAN]	0	0.31	1	1	1	1	1.269	0.786878	2271	254.227	6.46826		GO:0043231,intracellular membrane-bounded organelle|GO:0031981,nuclear lumen|GO:0043233,organelle lumen|GO:0005634,nucleus|GO:0005730,nucleolus|GO:0044464,cell part|GO:0043232,intracellular non-membrane-bounded organelle|GO:0031974,membrane-enclosed lumen|GO:0005622,intracellular|GO:0044446,intracellular organelle part|GO:0070013,intracellular organelle lumen|GO:0043229,intracellular organelle|GO…	GO:0097159,organic cyclic compound binding|GO:0044822,poly(A) RNA binding|GO:0005488,binding|GO:0003676,nucleic acid binding|GO:1901363,heterocyclic compound binding|GO:0003723,RNA binding		0.620079
O95101	Cytochrome c oxidase subunit 6A, mitochondrial (Cytochrome c oxidase polypeptide VIa)		Cytochrome c oxidase subunit 6A, mitochondrial OS=Homo sapiens OX=9606 PE=2 SV=1 - [O95101_HUMAN]	38.28	15.12	3	2	2	4	0.994493	0.521801	86	9.74482	7.21045	GO:0032774,RNA biosynthetic process|GO:1902600,hydrogen ion transmembrane transport|GO:0006810,transport|GO:0006366,transcription from RNA polymerase II promoter|GO:0090304,nucleic acid metabolic process|GO:0044249,cellular biosynthetic process|GO:0034641,cellular nitrogen compound metabolic process|GO:0006807,nitrogen compound metabolic process|GO:0044281,small molecule metabolic process|GO:0034…	GO:0044464,cell part|GO:0031975,envelope|GO:0043229,intracellular organelle|GO:0070069,cytochrome complex|GO:0043227,membrane-bounded organelle|GO:0043226,organelle|GO:0005737,cytoplasm|GO:0005751,mitochondrial respiratory chain complex IV|GO:0031090,organelle membrane|GO:0005743,mitochondrial inner membrane|GO:0016020,membrane|GO:0098803,respiratory chain complex|GO:0044444,cytoplasmic part|GO:0…	GO:0004129,cytochrome-c oxidase activity|GO:0022890,inorganic cation transmembrane transporter activity|GO:0022891,substrate-specific transmembrane transporter activity|GO:0022892,substrate-specific transporter activity|GO:0005215,transporter activity|GO:0008324,cation transmembrane transporter activity|GO:0022857,transmembrane transporter activity|GO:0015075,ion transmembrane transporter activit…	hsa00190,Oxidative phosphorylation|hsa04260,Cardiac muscle contraction|hsa01100,Metabolic pathways|hsa04932,Non-alcoholic fatty liver disease (NAFLD)|hsa05016,Huntington's disease|hsa05010,Alzheimer's disease|hsa05012,Parkinson's disease	0.56469
P01023	Alpha-2-macroglobulin (Alpha-2-M) (C3 and PZP-like alpha-2-macroglobulin domain-containing protein 5)	A2M CPAMD5 FWP007	Alpha-2-macroglobulin OS=Homo sapiens OX=9606 GN=A2M PE=1 SV=3 - [A2MG_HUMAN]	53.6633	1.76	1	3	3	5	0.511924	0.920754	1474	163.188	6.45557	GO:0007599,hemostasis|GO:0080090,regulation of primary metabolic process|GO:0019222,regulation of metabolic process|GO:0048585,negative regulation of response to stimulus|GO:0048584,positive regulation of response to stimulus|GO:0048583,regulation of response to stimulus|GO:0031348,negative regulation of defense response|GO:0007165,signal transduction|GO:0031347,regulation of defense response|GO:…	GO:0031974,membrane-enclosed lumen|GO:0043229,intracellular organelle|GO:0060205,cytoplasmic membrane-bounded vesicle lumen|GO:0043227,membrane-bounded organelle|GO:0043226,organelle|GO:0005737,cytoplasm|GO:0031983,vesicle lumen|GO:0070062,extracellular exosome|GO:0031093,platelet alpha granule lumen|GO:0016023,cytoplasmic, membrane-bounded vesicle|GO:0031410,cytoplasmic vesicle|GO:0072562,blood …	GO:0030414,peptidase inhibitor activity|GO:0019958,C-X-C chemokine binding|GO:0048306,calcium-dependent protein binding|GO:0019956,chemokine binding|GO:0019955,cytokine binding|GO:0019899,enzyme binding|GO:0005488,binding|GO:0004857,enzyme inhibitor activity|GO:0098772,molecular function regulator|GO:0019959,interleukin-8 binding|GO:0019838,growth factor binding|GO:0002020,protease binding|GO:004…	hsa04610,Complement and coagulation cascades	1.79861
P02533	Keratin, type I cytoskeletal 14 (Cytokeratin-14) (CK-14) (Keratin-14) (K14)	KRT14	Keratin, type I cytoskeletal 14 OS=Homo sapiens GN=KRT14 PE=1 SV=4 - [K1C14_HUMAN]	54.88	16.74	25	5	8	10	2.43216	0.939666	472	51.5294	5.16064	GO:0022607,cellular component assembly|GO:0043933,macromolecular complex subunit organization|GO:0009314,response to radiation|GO:1990267,response to transition metal nanoparticle|GO:0030154,cell differentiation|GO:0007044,cell-substrate junction assembly|GO:0042221,response to chemical|GO:0010043,response to zinc ion|GO:0008544,epidermis development|GO:0044699,single-organism process|GO:0045110,…	GO:0045095,keratin filament|GO:0043229,intracellular organelle|GO:0043228,non-membrane-bounded organelle|GO:0043227,membrane-bounded organelle|GO:0043226,organelle|GO:0005856,cytoskeleton|GO:0045111,intermediate filament cytoskeleton|GO:0031982,vesicle|GO:0005634,nucleus|GO:0031988,membrane-bounded vesicle|GO:0044430,cytoskeletal part|GO:0005576,extracellular region|GO:0005737,cytoplasm|GO:000588…	GO:0005200,structural constituent of cytoskeleton|GO:0019215,intermediate filament binding|GO:0005198,structural molecule activity|GO:0044877,macromolecular complex binding|GO:0005488,binding|GO:0005515,protein binding|GO:0032403,protein complex binding|GO:1990254,keratin filament binding		0.386351
P02765	Alpha-2-HS-glycoprotein (Alpha-2-Z-globulin) (Ba-alpha-2-glycoprotein) (Fetuin-A) [Cleaved into: Alpha-2-HS-glycoprotein chain A; Alpha-2-HS-glycoprotein chain B]	AHSG FETUA PRO2743	Alpha-2-HS-glycoprotein OS=Homo sapiens OX=9606 GN=AHSG PE=1 SV=1 - [FETUA_HUMAN]	236.856	7.08	4	4	4	21	0.395297	0.86613	367	39.2997	5.71924	GO:0008104,protein localization|GO:0050688,regulation of defense response to virus|GO:0032101,regulation of response to external stimulus|GO:0006950,response to stress|GO:0048583,regulation of response to stimulus|GO:0051607,defense response to virus|GO:0002495,antigen processing and presentation of peptide antigen via MHC class II|GO:0061024,membrane organization|GO:0044403,symbiosis, encompassi…	GO:0098796,membrane protein complex|GO:0000323,lytic vacuole|GO:0030139,endocytic vesicle|GO:0031984,organelle subcompartment|GO:0043229,intracellular organelle|GO:0030117,membrane coat|GO:0005773,vacuole|GO:0030131,clathrin adaptor complex|GO:0030119,AP-type membrane coat adaptor complex|GO:0005774,vacuolar membrane|GO:0030135,coated vesicle|GO:0043226,organelle|GO:0030136,clathrin-coated vesicl…	GO:0008565,protein transporter activity|GO:0022892,substrate-specific transporter activity|GO:0005215,transporter activity|GO:0019899,enzyme binding|GO:0019901,protein kinase binding|GO:0019900,kinase binding|GO:0005488,binding|GO:0005515,protein binding|GO:0015197,peptide transporter activity|GO:0030276,clathrin binding	hsa04142,Lysosome	2.19108
P04080	Cystatin-B (CPI-B) (Liver thiol proteinase inhibitor) (Stefin-B)	CSTB CST6 STFB	Cystatin-B OS=Homo sapiens OX=9606 GN=CSTB PE=1 SV=2 - [CYTB_HUMAN]	0	13.27	3	2	2	2	1.16372	0.751262	98	11.1326	7.56201	GO:0044238,primary metabolic process|GO:0009892,negative regulation of metabolic process|GO:0080090,regulation of primary metabolic process|GO:0019222,regulation of metabolic process|GO:0031324,negative regulation of cellular metabolic process|GO:0031323,regulation of cellular metabolic process|GO:0007610,behavior|GO:0043086,negative regulation of catalytic activity|GO:0044699,single-organism pro…	GO:0031974,membrane-enclosed lumen|GO:0043229,intracellular organelle|GO:0043228,non-membrane-bounded organelle|GO:0043227,membrane-bounded organelle|GO:0043226,organelle|GO:0005737,cytoplasm|GO:0070062,extracellular exosome|GO:0031981,nuclear lumen|GO:0005730,nucleolus|GO:0005615,extracellular space|GO:0005634,nucleus|GO:0031988,membrane-bounded vesicle|GO:1903561,extracellular vesicle|GO:003198…	GO:0004866,endopeptidase inhibitor activity|GO:0005515,protein binding|GO:0097159,organic cyclic compound binding|GO:0061135,endopeptidase regulator activity|GO:0061134,peptidase regulator activity|GO:0044822,poly(A) RNA binding|GO:0019899,enzyme binding|GO:1901363,heterocyclic compound binding|GO:0002020,protease binding|GO:0003723,RNA binding|GO:0030414,peptidase inhibitor activity|GO:0004869,c…		0.645568
P05109	Protein S100-A8 (Calgranulin-A) (Calprotectin L1L subunit) (Cystic fibrosis antigen) (CFAG) (Leukocyte L1 complex light chain) (Migration inhibitory factor-related protein 8) (MRP-8) (p8) (S100 calcium-binding protein A8) (Urinary stone protein band A)	S100A8 CAGA CFAG MRP8	Protein S100-A8 OS=Homo sapiens GN=S100A8 PE=1 SV=1 - [S10A8_HUMAN]	0	17.2	1	2	2	3	1.33584	0.883973	93	10.8276	7.03467	GO:0090087,regulation of peptide transport|GO:2001235,positive regulation of apoptotic signaling pathway|GO:0051234,establishment of localization|GO:0080090,regulation of primary metabolic process|GO:0019222,regulation of metabolic process|GO:2001233,regulation of apoptotic signaling pathway|GO:0051049,regulation of transport|GO:0048584,positive regulation of response to stimulus|GO:0048583,regul…	GO:0043229,intracellular organelle|GO:0071944,cell periphery|GO:0043227,membrane-bounded organelle|GO:0043226,organelle|GO:0005856,cytoskeleton|GO:0031982,vesicle|GO:0005615,extracellular space|GO:0005634,nucleus|GO:0016020,membrane|GO:0031988,membrane-bounded vesicle|GO:0005576,extracellular region|GO:0005737,cytoplasm|GO:0005886,plasma membrane|GO:1903561,extracellular vesicle|GO:0070062,extrac…	GO:0050786,RAGE receptor binding|GO:0044877,macromolecular complex binding|GO:0008270,zinc ion binding|GO:0036041,long-chain fatty acid binding|GO:0043168,anion binding|GO:0043169,cation binding|GO:0046914,transition metal ion binding|GO:0043167,ion binding|GO:0005509,calcium ion binding|GO:0005504,fatty acid binding|GO:0046872,metal ion binding|GO:0035662,Toll-like receptor 4 binding|GO:0015631,…		0.661737
P05546	Heparin cofactor 2 (Heparin cofactor II) (HC-II) (Protease inhibitor leuserpin-2) (HLS2) (Serpin D1)	SERPIND1 HCF2	Heparin cofactor 2 OS=Homo sapiens OX=9606 GN=SERPIND1 PE=1 SV=3 - [HEP2_HUMAN]	0	2.4	2	1	1	1	0.571044	1.30052	499	57.0342	6.90283	GO:0009892,negative regulation of metabolic process|GO:0080090,regulation of primary metabolic process|GO:0019222,regulation of metabolic process|GO:0031324,negative regulation of cellular metabolic process|GO:0031323,regulation of cellular metabolic process|GO:0032501,multicellular organismal process|GO:0007599,hemostasis|GO:0043086,negative regulation of catalytic activity|GO:0044699,single-org…	GO:0043230,extracellular organelle|GO:0031982,vesicle|GO:0044421,extracellular region part|GO:0043227,membrane-bounded organelle|GO:0031988,membrane-bounded vesicle|GO:0005576,extracellular region|GO:0005615,extracellular space|GO:1903561,extracellular vesicle|GO:0065010,extracellular membrane-bounded organelle|GO:0043226,organelle|GO:0070062,extracellular exosome|GO:0005783,endoplasmic reticulum…	GO:1901681,sulfur compound binding|GO:0043168,anion binding|GO:0004866,endopeptidase inhibitor activity|GO:0097367,carbohydrate derivative binding|GO:0061135,endopeptidase regulator activity|GO:0061134,peptidase regulator activity|GO:0008201,heparin binding|GO:0005539,glycosaminoglycan binding|GO:0043167,ion binding|GO:0005488,binding|GO:0030414,peptidase inhibitor activity|GO:0004867,serine-type…	hsa04610,Complement and coagulation cascades	2.27744
P09001	39S ribosomal protein L3, mitochondrial (L3mt) (MRP-L3) (Mitochondrial large ribosomal subunit protein uL3m)	MRPL3 MRL3 RPML3	39S ribosomal protein L3, mitochondrial OS=Homo sapiens OX=9606 GN=MRPL3 PE=1 SV=1 - [RM03_HUMAN]	25.79	4.89	7	2	2	3	1.3255	0.877525	348	38.6081	9.48096	GO:0043933,macromolecular complex subunit organization|GO:0044249,cellular biosynthetic process|GO:0034641,cellular nitrogen compound metabolic process|GO:0006807,nitrogen compound metabolic process|GO:0034645,cellular macromolecule biosynthetic process|GO:1901576,organic substance biosynthetic process|GO:0043241,protein complex disassembly|GO:1901566,organonitrogen compound biosynthetic process|…	GO:0015934,large ribosomal subunit|GO:0044464,cell part|GO:0031974,membrane-enclosed lumen|GO:0031975,envelope|GO:0043229,intracellular organelle|GO:0043228,non-membrane-bounded organelle|GO:0043227,membrane-bounded organelle|GO:0043226,organelle|GO:0005737,cytoplasm|GO:0031090,organelle membrane|GO:0070013,intracellular organelle lumen|GO:0016020,membrane|GO:0044444,cytoplasmic part|GO:0005739,m…	GO:0097159,organic cyclic compound binding|GO:0044822,poly(A) RNA binding|GO:0005198,structural molecule activity|GO:0003735,structural constituent of ribosome|GO:0003723,RNA binding|GO:0003676,nucleic acid binding|GO:1901363,heterocyclic compound binding|GO:0005488,binding	hsa03010,Ribosome	0.662033
P10301	Ras-related protein R-Ras (p23)	0.81-- ---未分类	Ras-related protein R-Ras OS=Homo sapiens OX=9606 GN=RRAS PE=1 SV=1 - [RRAS_HUMAN]	49.21	19.72	3	2	3	5	1.10851	0.734625	218	23.4659	6.93213					0.662712
P13645	Keratin, type I cytoskeletal 10 (Cytokeratin-10) (CK-10) (Keratin-10) (K10)	KRT10 KPP	Keratin, type I cytoskeletal 10 OS=Homo sapiens GN=KRT10 PE=1 SV=6 - [K1C10_HUMAN]	431.579	25.68	33	13	16	42	1.99409	1.09047	584	58.7917	5.21143	GO:0071248,cellular response to metal ion|GO:0030154,cell differentiation|GO:0071241,cellular response to inorganic substance|GO:0070887,cellular response to chemical stimulus|GO:0008544,epidermis development|GO:0007275,multicellular organism development|GO:0044699,single-organism process|GO:0051716,cellular response to stimulus|GO:0048869,cellular developmental process|GO:0048513,animal organ de…	GO:0045095,keratin filament|GO:0043229,intracellular organelle|GO:0043228,non-membrane-bounded organelle|GO:0043227,membrane-bounded organelle|GO:0043226,organelle|GO:0005856,cytoskeleton|GO:0045111,intermediate filament cytoskeleton|GO:0031982,vesicle|GO:0005615,extracellular space|GO:0005634,nucleus|GO:0016020,membrane|GO:0031988,membrane-bounded vesicle|GO:0044430,cytoskeletal part|GO:0005737,…	GO:0005198,structural molecule activity|GO:0030280,structural constituent of epidermis|GO:0046983,protein dimerization activity|GO:0046982,protein heterodimerization activity|GO:0005488,binding|GO:0005515,protein binding	hsa05150,Staphylococcus aureus infection	0.546852
P19532	Transcription factor E3 (Class E basic helix-loop-helix protein 33) (bHLHe33)	TFE3 BHLHE33	Transcription factor E3 OS=Homo sapiens OX=9606 GN=TFE3 PE=1 SV=4 - [TFE3_HUMAN]	0	1.39	1	1	1	1	1.68803	1.08538	575	61.4837	5.57959	GO:0080090,regulation of primary metabolic process|GO:0019222,regulation of metabolic process|GO:1901362,organic cyclic compound biosynthetic process|GO:1901360,organic cyclic compound metabolic process|GO:0010604,positive regulation of macromolecule metabolic process|GO:0045785,positive regulation of cell adhesion|GO:0048869,cellular developmental process|GO:0048513,animal organ development|GO:0…	GO:0005737,cytoplasm|GO:0044446,intracellular organelle part|GO:0043231,intracellular membrane-bounded organelle|GO:0031981,nuclear lumen|GO:0043233,organelle lumen|GO:0005634,nucleus|GO:0044464,cell part|GO:0031974,membrane-enclosed lumen|GO:0005622,intracellular|GO:0005654,nucleoplasm|GO:0070013,intracellular organelle lumen|GO:0043229,intracellular organelle|GO:0044428,nuclear part|GO:0005623,…	GO:0001012,RNA polymerase II regulatory region DNA binding|GO:0001159,core promoter proximal region DNA binding|GO:0001077,transcriptional activator activity, RNA polymerase II core promoter proximal region sequence-specific binding|GO:0005488,binding|GO:0003676,nucleic acid binding|GO:0003677,DNA binding|GO:1901363,heterocyclic compound binding|GO:0043565,sequence-specific DNA binding|GO:0000987…	hsa05202,Transcriptional misregulation in cancer	0.642988
P19838	Nuclear factor NF-kappa-B p105 subunit (DNA-binding factor KBF1) (EBP-1) (Nuclear factor of kappa light polypeptide gene enhancer in B-cells 1) [Cleaved into: Nuclear factor NF-kappa-B p50 subunit]	NFKB1	Nuclear factor NF-kappa-B p105 subunit OS=Homo sapiens OX=9606 GN=NFKB1 PE=1 SV=2 - [NFKB1_HUMAN]	0	2.48	4	1	2	2	2.03923	0.855743	968	105.29	5.40186	GO:0051049,regulation of transport|GO:0042035,regulation of cytokine biosynthetic process|GO:0044281,small molecule metabolic process|GO:0042036,negative regulation of cytokine biosynthetic process|GO:1900127,positive regulation of hyaluronan biosynthetic process|GO:0051716,cellular response to stimulus|GO:0043207,response to external biotic stimulus|GO:0060548,negative regulation of cell death|G…	GO:0031974,membrane-enclosed lumen|GO:0043229,intracellular organelle|GO:0043227,membrane-bounded organelle|GO:0043226,organelle|GO:0005737,cytoplasm|GO:0031981,nuclear lumen|GO:0005634,nucleus|GO:0005739,mitochondrion|GO:0005654,nucleoplasm|GO:0033256,I-kappaB/NF-kappaB complex|GO:0043234,protein complex|GO:0032991,macromolecular complex|GO:0043231,intracellular membrane-bounded organelle|GO:004…	GO:0031072,heat shock protein binding|GO:0000980,RNA polymerase II distal enhancer sequence-specific DNA binding|GO:0001012,RNA polymerase II regulatory region DNA binding|GO:0001158,enhancer sequence-specific DNA binding|GO:0044877,macromolecular complex binding|GO:0005488,binding|GO:0003676,nucleic acid binding|GO:0003677,DNA binding|GO:1901363,heterocyclic compound binding|GO:0043565,sequence-…	hsa05133,Pertussis|hsa05132,Salmonella infection|hsa05131,Shigellosis|hsa05134,Legionellosis|hsa05212,Pancreatic cancer|hsa05220,Chronic myeloid leukemia|hsa04024,cAMP signaling pathway|hsa05215,Prostate cancer|hsa05200,Pathways in cancer|hsa05168,Herpes simplex infection|hsa04722,Neurotrophin signaling pathway|hsa04380,Osteoclast differentiation|hsa04066,HIF-1 signaling pathway|hsa04064,NF-kappa…	0.41964
P35908	Keratin, type II cytoskeletal 2 epidermal (Cytokeratin-2e) (CK-2e) (Epithelial keratin-2e) (Keratin-2 epidermis) (Keratin-2e) (K2e) (Type-II keratin Kb2)	KRT2 KRT2A KRT2E	Keratin, type II cytoskeletal 2 epidermal OS=Homo sapiens GN=KRT2 PE=1 SV=2 - [K22E_HUMAN]	229.295	30.2	12	11	17	32	1.74224	1.07814	639	65.3932	8.00146	GO:0050688,regulation of defense response to virus|GO:0019222,regulation of metabolic process|GO:0048584,positive regulation of response to stimulus|GO:0048583,regulation of response to stimulus|GO:0098779,mitophagy in response to mitochondrial depolarization|GO:0031347,regulation of defense response|GO:0007005,mitochondrion organization|GO:0044712,single-organism catabolic process|GO:0044710,sin…	GO:0045095,keratin filament|GO:0043229,intracellular organelle|GO:0043228,non-membrane-bounded organelle|GO:0043227,membrane-bounded organelle|GO:0043226,organelle|GO:0005856,cytoskeleton|GO:0045111,intermediate filament cytoskeleton|GO:0031982,vesicle|GO:0005634,nucleus|GO:0016020,membrane|GO:0031988,membrane-bounded vesicle|GO:0044430,cytoskeletal part|GO:0005882,intermediate filament|GO:003299…	GO:0005200,structural constituent of cytoskeleton|GO:0005488,binding|GO:0005515,protein binding|GO:0005198,structural molecule activity		0.618825
P38935	DNA-binding protein SMUBP-2 (EC 3.6.4.12) (EC 3.6.4.13) (ATP-dependent helicase IGHMBP2) (Glial factor 1) (GF-1) (Immunoglobulin mu-binding protein 2)	IGHMBP2 SMBP2 SMUBP2	DNA-binding protein SMUBP-2 OS=Homo sapiens OX=9606 GN=IGHMBP2 PE=1 SV=3 - [SMBP2_HUMAN]	28.3	1.81	2	1	2	2	0.834931	1.27414	993	109.082	8.96826	GO:0071044,histone mRNA catabolic process|GO:0051168,nuclear export|GO:0080090,regulation of primary metabolic process|GO:0019222,regulation of metabolic process|GO:0051169,nuclear transport|GO:0009048,dosage compensation by inactivation of X chromosome|GO:1901360,organic cyclic compound metabolic process|GO:1901361,organic cyclic compound catabolic process|GO:0051716,cellular response to stimulu…	GO:0035145,exon-exon junction complex|GO:0035770,ribonucleoprotein granule|GO:0044464,cell part|GO:0031974,membrane-enclosed lumen|GO:0043229,intracellular organelle|GO:0043228,non-membrane-bounded organelle|GO:0000785,chromatin|GO:0036464,cytoplasmic ribonucleoprotein granule|GO:0043227,membrane-bounded organelle|GO:0043226,organelle|GO:0005737,cytoplasm|GO:0031981,nuclear lumen|GO:0005634,nucle…	GO:0016887,ATPase activity|GO:0008026,ATP-dependent helicase activity|GO:0035639,purine ribonucleoside triphosphate binding|GO:0044877,macromolecular complex binding|GO:0008270,zinc ion binding|GO:0003676,nucleic acid binding|GO:0003677,DNA binding|GO:0008186,RNA-dependent ATPase activity|GO:0043167,ion binding|GO:1901363,heterocyclic compound binding|GO:0001883,purine nucleoside binding|GO:00018…	hsa03015,mRNA surveillance pathway|hsa03013,RNA transport	1.52604
P41227	N-alpha-acetyltransferase 10 (EC 2.3.1.255) (N-terminal acetyltransferase complex ARD1 subunit homolog A) (hARD1) (NatA catalytic subunit Naa10)	NAA10 ARD1 ARD1A TE2	N-alpha-acetyltransferase 10 OS=Homo sapiens GN=NAA10 PE=1 SV=1 - [NAA10_HUMAN]	38.28	6.38	1	2	2	2	0.622074	1.02674	235	26.4419	5.64307	GO:0006473,protein acetylation|GO:0006475,internal protein amino acid acetylation|GO:0006474,N-terminal protein amino acid acetylation|GO:0031365,N-terminal protein amino acid modification|GO:0043543,protein acylation|GO:0044260,cellular macromolecule metabolic process|GO:0018193,peptidyl-amino acid modification|GO:0071704,organic substance metabolic process|GO:0017198,N-terminal peptidyl-serine …	GO:0031248,protein acetyltransferase complex|GO:0022626,cytosolic ribosome|GO:0043229,intracellular organelle|GO:0043228,non-membrane-bounded organelle|GO:0043227,membrane-bounded organelle|GO:0043226,organelle|GO:0005737,cytoplasm|GO:0005634,nucleus|GO:0031415,NatA complex|GO:0031414,N-terminal protein acetyltransferase complex|GO:0030529,intracellular ribonucleoprotein complex|GO:1902493,acetyl…	GO:0005488,binding|GO:0034212,peptide N-acetyltransferase activity|GO:0008080,N-acetyltransferase activity|GO:0003824,catalytic activity|GO:0016740,transferase activity|GO:0005515,protein binding|GO:1990189,peptide-serine-N-acetyltransferase activity|GO:0016407,acetyltransferase activity|GO:0016746,transferase activity, transferring acyl groups|GO:0016747,transferase activity, transferring acyl g…		1.65051
P48507	Glutamate--cysteine ligase regulatory subunit (GCS light chain) (Gamma-ECS regulatory subunit) (Gamma-glutamylcysteine synthetase regulatory subunit) (Glutamate--cysteine ligase modifier subunit)	GCLM GLCLR	Glutamate--cysteine ligase regulatory subunit OS=Homo sapiens OX=9606 GN=GCLM PE=1 SV=1 - [GSH0_HUMAN]	24.47	4.74	1	1	1	1	0.628711	1.11865	274	30.7078	6.02393	GO:2001234,negative regulation of apoptotic signaling pathway|GO:2001236,regulation of extrinsic apoptotic signaling pathway|GO:2001237,negative regulation of extrinsic apoptotic signaling pathway|GO:0019222,regulation of metabolic process|GO:2001233,regulation of apoptotic signaling pathway|GO:0048585,negative regulation of response to stimulus|GO:0048583,regulation of response to stimulus|GO:00…	GO:0043234,protein complex|GO:0005737,cytoplasm|GO:0032991,macromolecular complex|GO:1902494,catalytic complex|GO:0017109,glutamate-cysteine ligase complex|GO:0044464,cell part|GO:0005623,cell|GO:0005622,intracellular|GO:0044444,cytoplasmic part|GO:0044424,intracellular part|GO:0005829,cytosol	GO:0046982,protein heterodimerization activity|GO:0003824,catalytic activity|GO:0035226,glutamate-cysteine ligase catalytic subunit binding|GO:0004357,glutamate-cysteine ligase activity|GO:0030234,enzyme regulator activity|GO:0019899,enzyme binding|GO:0016881,acid-amino acid ligase activity|GO:0016879,ligase activity, forming carbon-nitrogen bonds|GO:0005488,binding|GO:0005515,protein binding|GO:…	hsa01100,Metabolic pathways|hsa00270,Cysteine and methionine metabolism|hsa00480,Glutathione metabolism	1.87927
Q12789	General transcription factor 3C polypeptide 1 (TF3C-alpha) (TFIIIC box B-binding subunit) (Transcription factor IIIC 220 kDa subunit) (TFIIIC 220 kDa subunit) (TFIIIC220) (Transcription factor IIIC subunit alpha)	GTF3C1	General transcription factor 3C polypeptide 1 OS=Homo sapiens GN=GTF3C1 PE=1 SV=4 - [TF3C1_HUMAN]	0	0.95	3	1	2	2	0.662359	1.27006	2109	238.725	7.29834	GO:0032774,RNA biosynthetic process|GO:0090304,nucleic acid metabolic process|GO:0044249,cellular biosynthetic process|GO:0034641,cellular nitrogen compound metabolic process|GO:0006807,nitrogen compound metabolic process|GO:0034645,cellular macromolecule biosynthetic process|GO:0034660,ncRNA metabolic process|GO:1901362,organic cyclic compound biosynthetic process|GO:0097659,nucleic acid-templat…	GO:0031974,membrane-enclosed lumen|GO:0090576,RNA polymerase III transcription factor complex|GO:0043229,intracellular organelle|GO:0043228,non-membrane-bounded organelle|GO:0043227,membrane-bounded organelle|GO:0043226,organelle|GO:0000127,transcription factor TFIIIC complex|GO:0031981,nuclear lumen|GO:0005730,nucleolus|GO:0005634,nucleus|GO:0016020,membrane|GO:0030529,intracellular ribonucleopr…	GO:0003676,nucleic acid binding|GO:0097159,organic cyclic compound binding|GO:0005488,binding|GO:0005515,protein binding|GO:0003677,DNA binding|GO:1901363,heterocyclic compound binding|GO:0001030,RNA polymerase III type 1 promoter DNA binding|GO:0001031,RNA polymerase III type 2 promoter DNA binding|GO:0000182,rDNA binding|GO:0001016,RNA polymerase III regulatory region DNA binding|GO:0043565,seq…		1.91748
Q13445	Transmembrane emp24 domain-containing protein 1 (Interleukin-1 receptor-like 1 ligand) (Putative T1/ST2 receptor-binding protein) (p24 family protein gamma-1) (Tp24) (p24gamma1)	TMED1 IL1RL1L IL1RL1LG	Transmembrane emp24 domain-containing protein 1 OS=Homo sapiens OX=9606 GN=TMED1 PE=1 SV=1 - [TMED1_HUMAN]	0	7.49	1	2	2	2	0.710879	1.07269	227	25.1897	4.4751	GO:0008104,protein localization|GO:0023052,signaling|GO:0007165,signal transduction|GO:0050789,regulation of biological process|GO:0044699,single-organism process|GO:0051716,cellular response to stimulus|GO:0065007,biological regulation|GO:0071702,organic substance transport|GO:0033036,macromolecule localization|GO:0009987,cellular process|GO:0006810,transport|GO:0050794,regulation of cellular pr…	GO:0005783,endoplasmic reticulum|GO:0033116,endoplasmic reticulum-Golgi intermediate compartment membrane|GO:0005789,endoplasmic reticulum membrane|GO:0042175,nuclear outer membrane-endoplasmic reticulum membrane network|GO:0043229,intracellular organelle|GO:0071944,cell periphery|GO:0043227,membrane-bounded organelle|GO:0043226,organelle|GO:0031224,intrinsic component of membrane|GO:0005737,cyto…	GO:0005102,receptor binding|GO:0005488,binding|GO:0005515,protein binding		1.50897
Q13797	Integrin alpha-9 (Integrin alpha-RLC)	ITGA9	Integrin alpha-9 OS=Homo sapiens GN=ITGA9 PE=1 SV=2 - [ITA9_HUMAN]	0	0.87	1	1	1	1	0.449764	0.885889	1035	114.415	6.13818	GO:0008104,protein localization|GO:0034113,heterotypic cell-cell adhesion|GO:0034446,substrate adhesion-dependent cell spreading|GO:0060710,chorio-allantoic fusion|GO:0060711,labyrinthine layer development|GO:0060713,labyrinthine layer morphogenesis|GO:0048583,regulation of response to stimulus|GO:0048771,tissue remodeling|GO:0007160,cell-matrix adhesion|GO:0061024,membrane organization|GO:007235…	GO:0009897,external side of plasma membrane|GO:0098636,protein complex involved in cell adhesion|GO:0005887,integral component of plasma membrane|GO:0034669,integrin alpha4-beta7 complex|GO:0071944,cell periphery|GO:0098552,side of membrane|GO:0005924,cell-substrate adherens junction|GO:0005925,focal adhesion|GO:0043227,membrane-bounded organelle|GO:0043226,organelle|GO:0030054,cell junction|GO:0…	GO:0043169,cation binding|GO:0046872,metal ion binding|GO:0005515,protein binding|GO:0043167,ion binding|GO:0005488,binding|GO:0003823,antigen binding|GO:1990405,protein antigen binding|GO:0050839,cell adhesion molecule binding|GO:0001968,fibronectin binding|GO:0038023,signaling receptor activity|GO:0019960,C-X3-C chemokine binding|GO:0019956,chemokine binding|GO:0019955,cytokine binding|GO:00600…	hsa04510,Focal adhesion|hsa05140,Leishmaniasis|hsa04672,Intestinal immune network for IgA production|hsa04514,Cell adhesion molecules (CAMs)|hsa04670,Leukocyte transendothelial migration|hsa04512,ECM-receptor interaction|hsa04640,Hematopoietic cell lineage|hsa05410,Hypertrophic cardiomyopathy (HCM)|hsa05412,Arrhythmogenic right ventricular cardiomyopathy (ARVC)|hsa04810,Regulation of actin cytosk…	1.96967
Q2I009	Autogenous vein graft remodeling associated protein 1	AVGR1	Autogenous vein graft remodeling associated protein 1 OS=Homo sapiens OX=9606 GN=AVGR1 PE=2 SV=1 - [Q2I009_HUMAN]	0	1.7	1	1	1	1	1.50102	0.798314	412	48.0369	9.51025	GO:0007599,hemostasis|GO:0007596,blood coagulation|GO:0001503,ossification|GO:0051716,cellular response to stimulus|GO:0014031,mesenchymal cell development|GO:0018212,peptidyl-tyrosine modification|GO:0031102,neuron projection regeneration|GO:0031100,animal organ regeneration|GO:0060548,negative regulation of cell death|GO:0035272,exocrine system development|GO:0008366,axon ensheathment|GO:004648…	GO:0031974,membrane-enclosed lumen|GO:0043229,intracellular organelle|GO:0060205,cytoplasmic membrane-bounded vesicle lumen|GO:0043227,membrane-bounded organelle|GO:0043226,organelle|GO:0005737,cytoplasm|GO:0031983,vesicle lumen|GO:0031982,vesicle|GO:0031093,platelet alpha granule lumen|GO:0016023,cytoplasmic, membrane-bounded vesicle|GO:0031410,cytoplasmic vesicle|GO:0016020,membrane|GO:0031988,…	GO:0042056,chemoattractant activity|GO:0004175,endopeptidase activity|GO:0008083,growth factor activity|GO:0004252,serine-type endopeptidase activity|GO:0016787,hydrolase activity|GO:0017171,serine hydrolase activity|GO:0005102,receptor binding|GO:0003824,catalytic activity|GO:0070011,peptidase activity, acting on L-amino acid peptides|GO:0005488,binding|GO:0005515,protein binding|GO:0008233,pept…	hsa05218,Melanoma|hsa04510,Focal adhesion|hsa05205,Proteoglycans in cancer|hsa05211,Renal cell carcinoma|hsa05200,Pathways in cancer|hsa04015,Rap1 signaling pathway|hsa04014,Ras signaling pathway|hsa05144,Malaria|hsa04060,Cytokine-cytokine receptor interaction|hsa04151,PI3K-Akt signaling pathway	0.531846
Q2VPJ5	CCDC141 protein (Fragment)	CCDC141	CCDC141 protein (Fragment) OS=Homo sapiens OX=9606 GN=CCDC141 PE=2 SV=1 - [Q2VPJ5_HUMAN]	0	2.97	5	1	1	1	2.09239	1.21288	202	23.7553	8.04541					0.579663
Q401N2	Zinc-activated ligand-gated ion channel (Ligand-gated ion channel zinc-activated 1) (Ligand-gated ion-channel receptor L2)	ZACN L2 LGICZ LGICZ1 ZAC	Zinc-activated ligand-gated ion channel OS=Homo sapiens GN=ZACN PE=1 SV=2 - [ZACN_HUMAN]	0	3.16	1	1	1	1	0.405507	0.986874	412	45.7872	8.19189	GO:0042221,response to chemical|GO:0042391,regulation of membrane potential|GO:0050896,response to stimulus|GO:0023052,signaling|GO:0007165,signal transduction|GO:0043279,response to alkaloid|GO:0007271,synaptic transmission, cholinergic|GO:0007274,neuromuscular synaptic transmission|GO:0050789,regulation of biological process|GO:0044699,single-organism process|GO:0009719,response to endogenous s…	GO:0005892,acetylcholine-gated channel complex|GO:0071944,cell periphery|GO:0034702,ion channel complex|GO:0045202,synapse|GO:0031226,intrinsic component of plasma membrane|GO:0031224,intrinsic component of membrane|GO:0016021,integral component of membrane|GO:0016020,membrane|GO:0098802,plasma membrane receptor complex|GO:0097458,neuron part|GO:0043005,neuron projection|GO:0044459,plasma membran…	GO:0038023,signaling receptor activity|GO:0015464,acetylcholine receptor activity|GO:0060089,molecular transducer activity|GO:0004872,receptor activity|GO:0004871,signal transducer activity|GO:0005261,cation channel activity|GO:0070405,ammonium ion binding|GO:0004930,G-protein coupled receptor activity|GO:0015276,ligand-gated ion channel activity|GO:0043167,ion binding|GO:0022857,transmembrane tr…	hsa04742,Taste transduction|hsa04726,Serotonergic synapse	2.43368
Q5GJ68	Hypothetical rhabdomyosarcoma antigen MU-RMS-40.2A		Hypothetical rhabdomyosarcoma antigen MU-RMS-40.2A OS=Homo sapiens OX=9606 PE=2 SV=1 - [Q5GJ68_HUMAN]	0	2.95	3	1	1	1	1.67504	1.01119	407	47.5466	5.23682	GO:0006909,phagocytosis|GO:0019222,regulation of metabolic process|GO:0051048,negative regulation of secretion|GO:0051049,regulation of transport|GO:0048585,negative regulation of response to stimulus|GO:0048583,regulation of response to stimulus|GO:0048771,tissue remodeling|GO:0031348,negative regulation of defense response|GO:0002704,negative regulation of leukocyte mediated immunity|GO:0002703…	GO:0098590,plasma membrane region|GO:0071944,cell periphery|GO:0045202,synapse|GO:0043227,membrane-bounded organelle|GO:0043226,organelle|GO:0030054,cell junction|GO:0097060,synaptic membrane|GO:0070062,extracellular exosome|GO:0098805,whole membrane|GO:0016020,membrane|GO:0031988,membrane-bounded vesicle|GO:0044456,synapse part|GO:0044459,plasma membrane part|GO:0005576,extracellular region|GO:0…	GO:0005089,Rho guanyl-nucleotide exchange factor activity|GO:0005088,Ras guanyl-nucleotide exchange factor activity|GO:0035639,purine ribonucleoside triphosphate binding|GO:0005085,guanyl-nucleotide exchange factor activity|GO:0019899,enzyme binding|GO:0008047,enzyme activator activity|GO:0098772,molecular function regulator|GO:1901363,heterocyclic compound binding|GO:0001883,purine nucleoside bi…	hsa05200,Pathways in cancer|hsa05220,Chronic myeloid leukemia	0.603679
Q5SXX8	Ethanolamine kinase 2 (Fragment)	ETNK2	Ethanolamine kinase 2 (Fragment) OS=Homo sapiens OX=9606 GN=ETNK2 PE=1 SV=1 - [Q5SXX8_HUMAN]	0	3.69	3	1	1	1	1.48365	0.878776	217	24.8216	7.95752	GO:0032502,developmental process|GO:0006650,glycerophospholipid metabolic process|GO:0048589,developmental growth|GO:0061458,reproductive system development|GO:0016310,phosphorylation|GO:0009791,post-embryonic development|GO:0009790,embryo development|GO:0009792,embryo development ending in birth or egg hatching|GO:0044281,small molecule metabolic process|GO:0035264,multicellular organism growth|…	GO:0005737,cytoplasm|GO:0005829,cytosol|GO:0044464,cell part|GO:0005623,cell|GO:0005622,intracellular|GO:0044444,cytoplasmic part|GO:0044424,intracellular part	GO:0035639,purine ribonucleoside triphosphate binding|GO:0005488,binding|GO:0000166,nucleotide binding|GO:1901363,heterocyclic compound binding|GO:1901265,nucleoside phosphate binding|GO:0001882,nucleoside binding|GO:0043168,anion binding|GO:0043167,ion binding|GO:0016740,transferase activity|GO:0004305,ethanolamine kinase activity|GO:0001883,purine nucleoside binding|GO:0032549,ribonucleoside bi…	hsa01100,Metabolic pathways|hsa00564,Glycerophospholipid metabolism	0.592308
Q5TG38	DNA methyltransferase 1-associated protein 1 (Fragment)	DMAP1	DNA methyltransferase 1-associated protein 1 (Fragment) OS=Homo sapiens GN=DMAP1 PE=2 SV=1 - [Q5TG38_HUMAN]	0	5.91	11	2	2	2	1.56168	0.807108	237	27.6473	9.5249	GO:0033157,regulation of intracellular protein transport|GO:0051169,nuclear transport|GO:0008104,protein localization|GO:0032388,positive regulation of intracellular transport|GO:0080090,regulation of primary metabolic process|GO:0019222,regulation of metabolic process|GO:0051049,regulation of transport|GO:0032386,regulation of intracellular transport|GO:0006475,internal protein amino acid acetyl…	GO:0031248,protein acetyltransferase complex|GO:0031974,membrane-enclosed lumen|GO:0043229,intracellular organelle|GO:0043228,non-membrane-bounded organelle|GO:0035267,NuA4 histone acetyltransferase complex|GO:1902562,H4 histone acetyltransferase complex|GO:0043227,membrane-bounded organelle|GO:0043226,organelle|GO:0005737,cytoplasm|GO:0031981,nuclear lumen|GO:0005634,nucleus|GO:0043189,H4/H2A hi…	GO:0001085,RNA polymerase II transcription factor binding|GO:0000989,transcription factor activity, transcription factor binding|GO:0008134,transcription factor binding|GO:0003714,transcription corepressor activity|GO:0003712,transcription cofactor activity|GO:0005488,binding|GO:0005515,protein binding|GO:0001103,RNA polymerase II repressing transcription factor binding|GO:0000988,transcription f…		0.516818
Q5VZB9	Doublesex- and mab-3-related transcription factor A1	DMRTA1 DMO	Doublesex- and mab-3-related transcription factor A1 OS=Homo sapiens OX=9606 GN=DMRTA1 PE=2 SV=1 - [DMRTA_HUMAN]	0	1.19	2	1	1	1	2.32499	0.857006	504	53.0915	8.89502	GO:0080090,regulation of primary metabolic process|GO:0019222,regulation of metabolic process|GO:0007617,mating behavior|GO:0007610,behavior|GO:1901362,organic cyclic compound biosynthetic process|GO:1901360,organic cyclic compound metabolic process|GO:0007618,mating|GO:0045137,development of primary sexual characteristics|GO:0048511,rhythmic process|GO:0048513,animal organ development|GO:0046483…	GO:0043231,intracellular membrane-bounded organelle|GO:0005634,nucleus|GO:0044464,cell part|GO:0005623,cell|GO:0005622,intracellular|GO:0043229,intracellular organelle|GO:0044424,intracellular part|GO:0043227,membrane-bounded organelle|GO:0043226,organelle	GO:0001159,core promoter proximal region DNA binding|GO:0001071,nucleic acid binding transcription factor activity|GO:0003676,nucleic acid binding|GO:0003677,DNA binding|GO:1901363,heterocyclic compound binding|GO:0043565,sequence-specific DNA binding|GO:0043167,ion binding|GO:0000987,core promoter proximal region sequence-specific DNA binding|GO:0046872,metal ion binding|GO:0042802,identical pro…		0.368606
Q68DE6	Uncharacterized protein DKFZp781A0353 (Fragment)	DKFZp781A0353	Uncharacterized protein DKFZp781A0353 (Fragment) OS=Homo sapiens OX=9606 GN=DKFZp781A0353 PE=2 SV=1 - [Q68DE6_HUMAN]	0	1.97	3	1	2	2	0.785242	1.30314	1017	116.712	6.7417	GO:0071044,histone mRNA catabolic process|GO:0033151,V(D)J recombination|GO:0034605,cellular response to heat|GO:0044257,cellular protein catabolic process|GO:0072425,signal transduction involved in G2 DNA damage checkpoint|GO:0051716,cellular response to stimulus|GO:0019222,regulation of metabolic process|GO:0072422,signal transduction involved in DNA damage checkpoint|GO:0001666,response to hyp…	GO:0031974,membrane-enclosed lumen|GO:0000781,chromosome, telomeric region|GO:0043229,intracellular organelle|GO:0043228,non-membrane-bounded organelle|GO:0043227,membrane-bounded organelle|GO:0043226,organelle|GO:0005856,cytoskeleton|GO:0005819,spindle|GO:0031982,vesicle|GO:0031981,nuclear lumen|GO:0016023,cytoplasmic, membrane-bounded vesicle|GO:0031410,cytoplasmic vesicle|GO:0005634,nucleus|GO…	GO:0035004,phosphatidylinositol 3-kinase activity|GO:0035639,purine ribonucleoside triphosphate binding|GO:0044877,macromolecular complex binding|GO:0004672,protein kinase activity|GO:0003676,nucleic acid binding|GO:0003677,DNA binding|GO:0043167,ion binding|GO:1901363,heterocyclic compound binding|GO:0001883,purine nucleoside binding|GO:0001882,nucleoside binding|GO:0043168,anion binding|GO:0097…	hsa04110,Cell cycle|hsa05206,MicroRNAs in cancer|hsa04115,p53 signaling pathway|hsa04068,FoxO signaling pathway|hsa04210,Apoptosis|hsa04064,NF-kappa B signaling pathway|hsa05202,Transcriptional misregulation in cancer|hsa05166,HTLV-I infection	1.65954
Q6FHK1	MRPL28 protein (Fragment)	MRPL28	MRPL28 protein (Fragment) OS=Homo sapiens OX=9606 GN=MRPL28 PE=2 SV=1 - [Q6FHK1_HUMAN]	0	10.16	5	1	1	2	1.53582	0.960265	128	14.7997	4.90674	GO:0043933,macromolecular complex subunit organization|GO:0044249,cellular biosynthetic process|GO:0034641,cellular nitrogen compound metabolic process|GO:0006807,nitrogen compound metabolic process|GO:0034645,cellular macromolecule biosynthetic process|GO:1901576,organic substance biosynthetic process|GO:0043241,protein complex disassembly|GO:1901566,organonitrogen compound biosynthetic process|…	GO:0015934,large ribosomal subunit|GO:0044464,cell part|GO:0031974,membrane-enclosed lumen|GO:0031975,envelope|GO:0043229,intracellular organelle|GO:0043228,non-membrane-bounded organelle|GO:0043227,membrane-bounded organelle|GO:0043226,organelle|GO:0005737,cytoplasm|GO:0031090,organelle membrane|GO:0031981,nuclear lumen|GO:0070013,intracellular organelle lumen|GO:0005634,nucleus|GO:0016020,membr…	GO:0005515,protein binding|GO:0097159,organic cyclic compound binding|GO:0044822,poly(A) RNA binding|GO:0005198,structural molecule activity|GO:0003735,structural constituent of ribosome|GO:0003723,RNA binding|GO:0003676,nucleic acid binding|GO:1901363,heterocyclic compound binding|GO:0005488,binding	hsa03010,Ribosome	0.625245
Q6PGP7	Tetratricopeptide repeat protein 37 (TPR repeat protein 37) (SKI3 homolog) (Ski3) (Tricho-hepatic-enteric syndrome protein) (Thespin)	TTC37 KIAA0372	Tetratricopeptide repeat protein 37 OS=Homo sapiens GN=TTC37 PE=1 SV=1 - [TTC37_HUMAN]	0	1.53	1	2	2	2	0.618569	1.02155	1564	175.375	7.53271					1.65147
Q6PIA1	MLL2 protein (Fragment)	0.59------未分类	MLL2 protein (Fragment) OS=Homo sapiens OX=9606 GN=MLL2 PE=2 SV=1 - [Q6PIA1_HUMAN]	0	2.78	1	1	1	1	11.287		395	45.8582	8.41162	GO:0006479,protein methylation|GO:0080090,regulation of primary metabolic process|GO:0019222,regulation of metabolic process|GO:0048588,developmental cell growth|GO:0048584,positive regulation of response to stimulus|GO:0048583,regulation of response to stimulus|GO:0007292,female gamete generation|GO:0007165,signal transduction|GO:0051568,histone H3-K4 methylation|GO:1901362,organic cyclic compou…	GO:0031974,membrane-enclosed lumen|GO:0043229,intracellular organelle|GO:0005623,cell|GO:0043227,membrane-bounded organelle|GO:0043226,organelle|GO:0034708,methyltransferase complex|GO:0031981,nuclear lumen|GO:0005634,nucleus|GO:0005654,nucleoplasm|GO:0044451,nucleoplasm part|GO:1902494,catalytic complex|GO:1990234,transferase complex|GO:0043234,protein complex|GO:0032991,macromolecular complex|G…	GO:0018024,histone-lysine N-methyltransferase activity|GO:0042054,histone methyltransferase activity|GO:0016278,lysine N-methyltransferase activity|GO:0016279,protein-lysine N-methyltransferase activity|GO:0008276,protein methyltransferase activity|GO:0008270,zinc ion binding|GO:0003676,nucleic acid binding|GO:0003677,DNA binding|GO:0008168,methyltransferase activity|GO:1901363,heterocyclic compo…	hsa00310,Lysine degradation	0
Q6PII6	TMF1 protein (Fragment)	TMF1	TMF1 protein (Fragment) OS=Homo sapiens OX=9606 GN=TMF1 PE=2 SV=1 - [Q6PII6_HUMAN]	0	1.88	3	1	1	1	0.666883	1.10694	533	58.3458	4.76709					1.65986
Q7Z6G1	Znf197 truncated protein (Fragment)		Znf197 truncated protein (Fragment) OS=Homo sapiens OX=9606 PE=2 SV=1 - [Q7Z6G1_HUMAN]	0	1.53	1	1	1	1	0.546451	1.03435	391	44.1752	5.8208	GO:0080090,regulation of primary metabolic process|GO:0019222,regulation of metabolic process|GO:0031326,regulation of cellular biosynthetic process|GO:0031323,regulation of cellular metabolic process|GO:0090304,nucleic acid metabolic process|GO:0044249,cellular biosynthetic process|GO:0034641,cellular nitrogen compound metabolic process|GO:0006807,nitrogen compound metabolic process|GO:0034645,c…	GO:0043231,intracellular membrane-bounded organelle|GO:0005634,nucleus|GO:0044464,cell part|GO:0005623,cell|GO:0005622,intracellular|GO:0043229,intracellular organelle|GO:0044424,intracellular part|GO:0043227,membrane-bounded organelle|GO:0043226,organelle	GO:0043169,cation binding|GO:0003700,transcription factor activity, sequence-specific DNA binding|GO:0097159,organic cyclic compound binding|GO:0043167,ion binding|GO:0005488,binding|GO:0003676,nucleic acid binding|GO:0003677,DNA binding|GO:0046872,metal ion binding|GO:1901363,heterocyclic compound binding|GO:0001071,nucleic acid binding transcription factor activity|GO:0000981,RNA polymerase II …		1.89285
Q8IYT3	Coiled-coil domain-containing protein 170	CCDC170 C6orf97	Coiled-coil domain-containing protein 170 OS=Homo sapiens OX=9606 GN=CCDC170 PE=1 SV=3 - [CC170_HUMAN]	0	0.98	1	1	1	1	2.35802	1.01885	715	82.2257	6.63916					0.432079
Q8N7H5	RNA polymerase II-associated factor 1 homolog (hPAF1) (Pancreatic differentiation protein 2)	PAF1 PD2	RNA polymerase II-associated factor 1 homolog OS=Homo sapiens OX=9606 GN=PAF1 PE=1 SV=2 - [PAF1_HUMAN]	0	1.88	1	1	1	1	2.00108	1.33056	531	59.9391	4.62744	GO:0050707,regulation of cytokine secretion|GO:0019220,regulation of phosphate metabolic process|GO:0080090,regulation of primary metabolic process|GO:0019222,regulation of metabolic process|GO:0051047,positive regulation of secretion|GO:0051049,regulation of transport|GO:0048585,negative regulation of response to stimulus|GO:0048584,positive regulation of response to stimulus|GO:0048583,regulati…	GO:0071944,cell periphery|GO:0031226,intrinsic component of plasma membrane|GO:0043226,organelle|GO:0031224,intrinsic component of membrane|GO:0046930,pore complex|GO:0031982,vesicle|GO:0043227,membrane-bounded organelle|GO:0016021,integral component of membrane|GO:0016020,membrane|GO:0031988,membrane-bounded vesicle|GO:0005615,extracellular space|GO:0044459,plasma membrane part|GO:0005887,integr…	GO:0005126,cytokine receptor binding|GO:0042379,chemokine receptor binding|GO:0004866,endopeptidase inhibitor activity|GO:0008009,chemokine activity|GO:0061135,endopeptidase regulator activity|GO:0061134,peptidase regulator activity|GO:0005102,receptor binding|GO:0005125,cytokine activity|GO:0005515,protein binding|GO:0030414,peptidase inhibitor activity|GO:0001664,G-protein coupled receptor bind…	hsa05133,Pertussis|hsa04610,Complement and coagulation cascades|hsa05322,Systemic lupus erythematosus|hsa05168,Herpes simplex infection|hsa05150,Staphylococcus aureus infection|hsa05020,Prion diseases	0.66492
Q8N883	Zinc finger protein 614	ZNF614	Zinc finger protein 614 OS=Homo sapiens OX=9606 GN=ZNF614 PE=1 SV=2 - [ZN614_HUMAN]	0	1.03	1	1	1	1	0.499617	0.888747	585	67.1715	9.0415	GO:0080090,regulation of primary metabolic process|GO:0019222,regulation of metabolic process|GO:0031326,regulation of cellular biosynthetic process|GO:0031323,regulation of cellular metabolic process|GO:0090304,nucleic acid metabolic process|GO:0044249,cellular biosynthetic process|GO:0034641,cellular nitrogen compound metabolic process|GO:0006807,nitrogen compound metabolic process|GO:0034645,c…	GO:0043231,intracellular membrane-bounded organelle|GO:0005634,nucleus|GO:0044464,cell part|GO:0005623,cell|GO:0005622,intracellular|GO:0043229,intracellular organelle|GO:0044424,intracellular part|GO:0043227,membrane-bounded organelle|GO:0043226,organelle	GO:0043169,cation binding|GO:0005515,protein binding|GO:0097159,organic cyclic compound binding|GO:0043167,ion binding|GO:0005488,binding|GO:0003676,nucleic acid binding|GO:0003677,DNA binding|GO:0046872,metal ion binding|GO:1901363,heterocyclic compound binding|GO:0003700,transcription factor activity, sequence-specific DNA binding|GO:0001071,nucleic acid binding transcription factor activity|GO…		1.77886
Q8N999	Uncharacterized protein C12orf29	C12orf29	Uncharacterized protein C12orf29 OS=Homo sapiens OX=9606 GN=C12orf29 PE=1 SV=2 - [CL029_HUMAN]	38.79	3.08	1	1	1	1	0.547978	0.890224	325	37.466	7.06396	GO:0032502,developmental process|GO:0002376,immune system process|GO:0048856,anatomical structure development|GO:0044707,single-multicellular organism process|GO:0009987,cellular process|GO:0048869,cellular developmental process|GO:0032501,multicellular organismal process|GO:0030154,cell differentiation|GO:0044767,single-organism developmental process|GO:0002244,hematopoietic progenitor cell diff…				1.62456
Q8ND71	GTPase IMAP family member 8 (Immune-associated nucleotide-binding protein 9) (IAN-9) (Protein IanT)	GIMAP8 IAN9 IANT	GTPase IMAP family member 8 OS=Homo sapiens OX=9606 GN=GIMAP8 PE=2 SV=2 - [GIMA8_HUMAN]	0	2.11	10	1	2	2	1.51185	0.93245	665	74.8434	8.33838	GO:0016265,obsolete death|GO:0070228,regulation of lymphocyte apoptotic process|GO:0044699,single-organism process|GO:0070231,T cell apoptotic process|GO:0070232,regulation of T cell apoptotic process|GO:0009987,cellular process|GO:2000106,regulation of leukocyte apoptotic process|GO:0070227,lymphocyte apoptotic process|GO:0050794,regulation of cellular process|GO:0012501,programmed cell death|GO…	GO:0005783,endoplasmic reticulum|GO:0031974,membrane-enclosed lumen|GO:0043229,intracellular organelle|GO:0043227,membrane-bounded organelle|GO:0043226,organelle|GO:0005737,cytoplasm|GO:0031981,nuclear lumen|GO:0005634,nucleus|GO:0005739,mitochondrion|GO:0005654,nucleoplasm|GO:0005794,Golgi apparatus|GO:0012505,endomembrane system|GO:0043231,intracellular membrane-bounded organelle|GO:0043233,org…	GO:0043168,anion binding|GO:0005488,binding|GO:0019001,guanyl nucleotide binding|GO:0035639,purine ribonucleoside triphosphate binding|GO:0097367,carbohydrate derivative binding|GO:0043167,ion binding|GO:1901363,heterocyclic compound binding|GO:1901265,nucleoside phosphate binding|GO:0000166,nucleotide binding|GO:0036094,small molecule binding|GO:0032561,guanyl ribonucleotide binding|GO:0032553,r…		0.616763
Q8TAX5	AFF4 protein	AFF4	AFF4 protein OS=Homo sapiens OX=9606 GN=AFF4 PE=2 SV=1 - [Q8TAX5_HUMAN]	104.451	4.11	2	1	1	4	1.47832	0.958372	365	40.1745	9.51025	GO:0032774,RNA biosynthetic process|GO:0080090,regulation of primary metabolic process|GO:0019222,regulation of metabolic process|GO:0009891,positive regulation of biosynthetic process|GO:0031326,regulation of cellular biosynthetic process|GO:0031325,positive regulation of cellular metabolic process|GO:0051173,positive regulation of nitrogen compound metabolic process|GO:0031323,regulation of cel…	GO:0008023,transcription elongation factor complex|GO:0031974,membrane-enclosed lumen|GO:0043229,intracellular organelle|GO:0043227,membrane-bounded organelle|GO:0043226,organelle|GO:0031981,nuclear lumen|GO:0005634,nucleus|GO:0005654,nucleoplasm|GO:0044451,nucleoplasm part|GO:0043234,protein complex|GO:0032991,macromolecular complex|GO:0043231,intracellular membrane-bounded organelle|GO:0043233,…	GO:0003700,transcription factor activity, sequence-specific DNA binding|GO:0005488,binding|GO:0005515,protein binding|GO:0001071,nucleic acid binding transcription factor activity	hsa05202,Transcriptional misregulation in cancer	0.648287
Q8TC04	Keratin 23 (Histone deacetylase inducible)	KRT23	Keratin 23 (Histone deacetylase inducible) OS=Homo sapiens OX=9606 GN=KRT23 PE=2 SV=1 - [Q8TC04_HUMAN]	22.16	1.66	1	1	1	2	1.25474	0.819684	422	48.1472	6.53662	GO:0044707,single-multicellular organism process|GO:0065008,regulation of biological quality|GO:0045104,intermediate filament cytoskeleton organization|GO:0030154,cell differentiation|GO:0006928,movement of cell or subcellular component|GO:0042592,homeostatic process|GO:0030104,water homeostasis|GO:0032501,multicellular organismal process|GO:0061436,establishment of skin barrier|GO:0008544,epider…	GO:0043229,intracellular organelle|GO:0043228,non-membrane-bounded organelle|GO:0043227,membrane-bounded organelle|GO:0043226,organelle|GO:0005856,cytoskeleton|GO:0045111,intermediate filament cytoskeleton|GO:0031982,vesicle|GO:0005634,nucleus|GO:0031988,membrane-bounded vesicle|GO:0044430,cytoskeletal part|GO:0005882,intermediate filament|GO:0032991,macromolecular complex|GO:1903561,extracellula…	GO:0005200,structural constituent of cytoskeleton|GO:0005488,binding|GO:0005515,protein binding|GO:0005198,structural molecule activity		0.65327
Q96CD4	Similar to breast cancer anti-estrogen resistance 1 (Fragment)		Similar to breast cancer anti-estrogen resistance 1 (Fragment) OS=Homo sapiens OX=9606 PE=2 SV=1 - [Q96CD4_HUMAN]	0	5.58	9	2	2	2	0.791862	1.30289	466	49.8565	6.21436	GO:0007599,hemostasis|GO:0048584,positive regulation of response to stimulus|GO:0048583,regulation of response to stimulus|GO:0007165,signal transduction|GO:0007166,cell surface receptor signaling pathway|GO:0007167,enzyme linked receptor protein signaling pathway|GO:0007169,transmembrane receptor protein tyrosine kinase signaling pathway|GO:0071840,cellular component organization or biogenesis|G…	GO:0015629,actin cytoskeleton|GO:0031974,membrane-enclosed lumen|GO:0043229,intracellular organelle|GO:0043228,non-membrane-bounded organelle|GO:0005924,cell-substrate adherens junction|GO:0005925,focal adhesion|GO:0043227,membrane-bounded organelle|GO:0043226,organelle|GO:0030054,cell junction|GO:0030055,cell-substrate junction|GO:0005856,cytoskeleton|GO:0001726,ruffle|GO:0031981,nuclear lumen|G…	GO:0005515,protein binding|GO:0019900,kinase binding|GO:0017124,SH3 domain binding|GO:0019899,enzyme binding|GO:0019901,protein kinase binding|GO:0060089,molecular transducer activity|GO:0019904,protein domain specific binding|GO:0004871,signal transducer activity|GO:0005488,binding	hsa05100,Bacterial invasion of epithelial cells|hsa04015,Rap1 signaling pathway|hsa04670,Leukocyte transendothelial migration|hsa04510,Focal adhesion|hsa04062,Chemokine signaling pathway|hsa04810,Regulation of actin cytoskeleton	1.64535
Q96JB9	Ubiquitin UBF-fl		Ubiquitin UBF-fl OS=Homo sapiens OX=9606 PE=2 SV=1 - [Q96JB9_HUMAN]	0	6.74	1	1	1	1	1.57554	1.03807	89	9.67484	9.34912	GO:0043549,regulation of kinase activity|GO:0019220,regulation of phosphate metabolic process|GO:0080090,regulation of primary metabolic process|GO:0032434,regulation of proteasomal ubiquitin-dependent protein catabolic process|GO:0032435,negative regulation of proteasomal ubiquitin-dependent protein catabolic process|GO:0032844,regulation of homeostatic process|GO:0044257,cellular protein catabo…	GO:0031974,membrane-enclosed lumen|GO:0043229,intracellular organelle|GO:0005623,cell|GO:0043227,membrane-bounded organelle|GO:0043226,organelle|GO:0005737,cytoplasm|GO:0031981,nuclear lumen|GO:0005634,nucleus|GO:0005654,nucleoplasm|GO:1902494,catalytic complex|GO:1990234,transferase complex|GO:0031461,cullin-RING ubiquitin ligase complex|GO:0043234,protein complex|GO:0032991,macromolecular compl…	GO:0044389,ubiquitin-like protein ligase binding|GO:0035639,purine ribonucleoside triphosphate binding|GO:0019899,enzyme binding|GO:0005488,binding|GO:0043167,ion binding|GO:1901363,heterocyclic compound binding|GO:1901265,nucleoside phosphate binding|GO:0001882,nucleoside binding|GO:0019787,ubiquitin-like protein transferase activity|GO:0016874,ligase activity|GO:0000166,nucleotide binding|GO:00…	hsa04120,Ubiquitin mediated proteolysis	0.658864
Q96PY5	Formin-like protein 2 (Formin homology 2 domain-containing protein 2)	FMNL2 FHOD2 KIAA1902	Formin-like protein 2 OS=Homo sapiens OX=9606 GN=FMNL2 PE=1 SV=3 - [FMNL2_HUMAN]	0	0.55	1	1	1	1	1.51888	0.95151	1086	123.243	7.40088	GO:0022604,regulation of cell morphogenesis|GO:0022603,regulation of anatomical structure morphogenesis|GO:0030036,actin cytoskeleton organization|GO:0051128,regulation of cellular component organization|GO:0023052,signaling|GO:0007165,signal transduction|GO:0035556,intracellular signal transduction|GO:0009653,anatomical structure morphogenesis|GO:0050789,regulation of biological process|GO:00446…	GO:0005737,cytoplasm|GO:0005829,cytosol|GO:0044464,cell part|GO:0005623,cell|GO:0005622,intracellular|GO:0044444,cytoplasmic part|GO:0044424,intracellular part	GO:0008092,cytoskeletal protein binding|GO:0017048,Rho GTPase binding|GO:0017016,Ras GTPase binding|GO:0003779,actin binding|GO:0031267,small GTPase binding|GO:0051020,GTPase binding|GO:0019899,enzyme binding|GO:0005515,protein binding|GO:0005488,binding|GO:0045296,cadherin binding|GO:0050839,cell adhesion molecule binding		0.626457
Q9BY89	Uncharacterized protein KIAA1671	KIAA1671	Uncharacterized protein KIAA1671 OS=Homo sapiens GN=KIAA1671 PE=1 SV=2 - [K1671_HUMAN]	0	0.72	1	1	1	1	0.410071	1.04084	1806	196.59	8.47021	GO:0060249,anatomical structure homeostasis|GO:0042592,homeostatic process|GO:0044249,cellular biosynthetic process|GO:0034641,cellular nitrogen compound metabolic process|GO:0006807,nitrogen compound metabolic process|GO:1901360,organic cyclic compound metabolic process|GO:0034645,cellular macromolecule biosynthetic process|GO:1901576,organic substance biosynthetic process|GO:0071840,cellular co…	GO:0031933,telomeric heterochromatin|GO:0031974,membrane-enclosed lumen|GO:0000781,chromosome, telomeric region|GO:0043229,intracellular organelle|GO:0043228,non-membrane-bounded organelle|GO:0000785,chromatin|GO:0000784,nuclear chromosome, telomeric region|GO:0000228,nuclear chromosome|GO:0005622,intracellular|GO:0043227,membrane-bounded organelle|GO:0043226,organelle|GO:0005856,cytoskeleton|GO:…	GO:0008092,cytoskeletal protein binding|GO:0019899,enzyme binding|GO:0005488,binding|GO:0005515,protein binding|GO:0030506,ankyrin binding|GO:0045296,cadherin binding|GO:0071532,ankyrin repeat binding|GO:0044877,macromolecular complex binding|GO:0019904,protein domain specific binding|GO:0050839,cell adhesion molecule binding		2.53819
Q9H116	GDNF-inducible zinc finger protein 1 (Zinc finger and BTB domain-containing protein 23) (Zinc finger protein 336)	GZF1 ZBTB23 ZNF336	GDNF-inducible zinc finger protein 1 OS=Homo sapiens OX=9606 GN=GZF1 PE=1 SV=1 - [GZF1_HUMAN]	0	1.27	1	1	1	1	0.752202	1.22153	711	80.4406	7.86963	GO:0080090,regulation of primary metabolic process|GO:0019222,regulation of metabolic process|GO:1901362,organic cyclic compound biosynthetic process|GO:1901360,organic cyclic compound metabolic process|GO:0010605,negative regulation of macromolecule metabolic process|GO:0001823,mesonephros development|GO:0001822,kidney development|GO:0048513,animal organ development|GO:0060993,kidney morphogenes…	GO:0031974,membrane-enclosed lumen|GO:0043229,intracellular organelle|GO:0043228,non-membrane-bounded organelle|GO:0043227,membrane-bounded organelle|GO:0043226,organelle|GO:0005737,cytoplasm|GO:0031981,nuclear lumen|GO:0005730,nucleolus|GO:0005634,nucleus|GO:0005654,nucleoplasm|GO:0005794,Golgi apparatus|GO:0012505,endomembrane system|GO:0043231,intracellular membrane-bounded organelle|GO:004323…	GO:0001012,RNA polymerase II regulatory region DNA binding|GO:0001159,core promoter proximal region DNA binding|GO:0001158,enhancer sequence-specific DNA binding|GO:0005488,binding|GO:0003676,nucleic acid binding|GO:0003677,DNA binding|GO:0001078,transcriptional repressor activity, RNA polymerase II core promoter proximal region sequence-specific binding|GO:1901363,heterocyclic compound binding|G…		1.62393
Q9H488	GDP-fucose protein O-fucosyltransferase 1 (EC 2.4.1.221) (Peptide-O-fucosyltransferase 1) (O-FucT-1)	POFUT1 FUT12 KIAA0180	GDP-fucose protein O-fucosyltransferase 1 OS=Homo sapiens OX=9606 GN=POFUT1 PE=1 SV=1 - [OFUT1_HUMAN]	0	2.32	1	1	1	1	1.64882	0.926996	388	43.9272	8.52881	GO:0080090,regulation of primary metabolic process|GO:0019222,regulation of metabolic process|GO:0072359,circulatory system development|GO:0072358,cardiovascular system development|GO:0007165,signal transduction|GO:0007166,cell surface receptor signaling pathway|GO:1901362,organic cyclic compound biosynthetic process|GO:1901360,organic cyclic compound metabolic process|GO:0044710,single-organism …	GO:0005737,cytoplasm|GO:0005783,endoplasmic reticulum|GO:0016020,membrane|GO:0044464,cell part|GO:0044444,cytoplasmic part|GO:0005623,cell|GO:0005622,intracellular|GO:0043229,intracellular organelle|GO:0012505,endomembrane system|GO:0044424,intracellular part|GO:0043227,membrane-bounded organelle|GO:0043226,organelle|GO:0043231,intracellular membrane-bounded organelle	GO:0008417,fucosyltransferase activity|GO:0003824,catalytic activity|GO:0016740,transferase activity|GO:0016757,transferase activity, transferring glycosyl groups|GO:0016758,transferase activity, transferring hexosyl groups|GO:0046922,peptide-O-fucosyltransferase activity	hsa00514,Other types of O-glycan biosynthesis	0.562218
Q9H511	Kelch-like protein 31 (BTB and kelch domain-containing protein 6) (Kelch repeat and BTB domain-containing protein 1) (Kelch-like protein KLHL)	KLHL31 BKLHD6 KBTBD1 KLHL	Kelch-like protein 31 OS=Homo sapiens OX=9606 GN=KLHL31 PE=2 SV=1 - [KLH31_HUMAN]	0	2.68	1	1	1	1	0.690126	1.1831	634	70.201	6.72705	GO:0000280,nuclear division|GO:1903047,mitotic cell cycle process|GO:0022402,cell cycle process|GO:0051301,cell division|GO:0007067,mitotic nuclear division|GO:0044699,single-organism process|GO:0044267,cellular protein metabolic process|GO:0044260,cellular macromolecule metabolic process|GO:0071704,organic substance metabolic process|GO:0070647,protein modification by small protein conjugation o…	GO:0043234,protein complex|GO:0032991,macromolecular complex|GO:1902494,catalytic complex|GO:0044464,cell part|GO:0030496,midbody|GO:0000151,ubiquitin ligase complex|GO:0005623,cell|GO:0005622,intracellular|GO:1990234,transferase complex|GO:0044424,intracellular part|GO:0031461,cullin-RING ubiquitin ligase complex|GO:0031463,Cul3-RING ubiquitin ligase complex|GO:0005737,cytoplasm|GO:0005829,cytos…	GO:0019787,ubiquitin-like protein transferase activity|GO:0003824,catalytic activity|GO:0016740,transferase activity|GO:0004842,ubiquitin-protein transferase activity	hsa04120,Ubiquitin mediated proteolysis	1.71432
Q9NPA8	Transcription and mRNA export factor ENY2 (Enhancer of yellow 2 transcription factor homolog)	ENY2 DC6	Transcription and mRNA export factor ENY2 OS=Homo sapiens OX=9606 GN=ENY2 PE=1 SV=1 - [ENY2_HUMAN]	0	8.91	1	1	1	1	1.21285	0.761625	101	11.5213	9.33447	GO:0090087,regulation of peptide transport|GO:0051169,nuclear transport|GO:0051168,nuclear export|GO:0080090,regulation of primary metabolic process|GO:0019222,regulation of metabolic process|GO:0035773,insulin secretion involved in cellular response to glucose stimulus|GO:0051048,negative regulation of secretion|GO:0051049,regulation of transport|GO:0048585,negative regulation of response to sti…	GO:0031248,protein acetyltransferase complex|GO:0098796,membrane protein complex|GO:0031974,membrane-enclosed lumen|GO:0031975,envelope|GO:0043229,intracellular organelle|GO:0043227,membrane-bounded organelle|GO:0043226,organelle|GO:0031224,intrinsic component of membrane|GO:0000124,SAGA complex|GO:0046930,pore complex|GO:0031981,nuclear lumen|GO:0070013,intracellular organelle lumen|GO:0005634,n…	GO:0003713,transcription coactivator activity|GO:0003712,transcription cofactor activity|GO:0030374,ligand-dependent nuclear receptor transcription coactivator activity|GO:0000989,transcription factor activity, transcription factor binding|GO:0000988,transcription factor activity, protein binding|GO:0005488,binding|GO:0003682,chromatin binding		0.627962
Q9NQG1	Protein MANBAL	MANBAL	Protein MANBAL OS=Homo sapiens OX=9606 GN=MANBAL PE=1 SV=1 - [MANBL_HUMAN]	0	14.12	1	1	1	1	1.44847	0.965137	85	9.46116	9.15869		GO:0044425,membrane part|GO:0016021,integral component of membrane|GO:0016020,membrane|GO:0031224,intrinsic component of membrane	GO:0005488,binding|GO:0005515,protein binding		0.666315
Q9NSH2	Uncharacterized protein DKFZp547B243 (Fragment)	DKFZp547B243	Uncharacterized protein DKFZp547B243 (Fragment) OS=Homo sapiens OX=9606 GN=DKFZp547B243 PE=2 SV=1 - [Q9NSH2_HUMAN]	0	8.2	13	1	2	3	1.39691	0.814777	183	21.0187	8.23584					0.583271
Q9NSI2	Protein FAM207A	FAM207A C21orf70 PRED56	Protein FAM207A OS=Homo sapiens OX=9606 GN=FAM207A PE=1 SV=2 - [F207A_HUMAN]	35.53	3.91	1	1	1	1	1.83377	0.85318	230	25.4408	11.0776					0.46526
Q9NU22	Midasin (Dynein-related AAA-ATPase MDN1) (MIDAS-containing protein)	MDN1 KIAA0301	Midasin OS=Homo sapiens GN=MDN1 PE=1 SV=2 - [MDN1_HUMAN]	0	0.21	14	1	2	3	0.4228	0.932854	5596	632.42	5.68115	GO:0022607,cellular component assembly|GO:0071822,protein complex subunit organization|GO:0070271,protein complex biogenesis|GO:0043933,macromolecular complex subunit organization|GO:0006461,protein complex assembly|GO:0016043,cellular component organization|GO:0065003,macromolecular complex assembly|GO:0044085,cellular component biogenesis|GO:0008152,metabolic process|GO:0009987,cellular process…	GO:0031974,membrane-enclosed lumen|GO:0043229,intracellular organelle|GO:0043228,non-membrane-bounded organelle|GO:0043227,membrane-bounded organelle|GO:0043226,organelle|GO:0005856,cytoskeleton|GO:0045111,intermediate filament cytoskeleton|GO:0031981,nuclear lumen|GO:0005730,nucleolus|GO:0005634,nucleus|GO:0016020,membrane|GO:0005737,cytoplasm|GO:0043231,intracellular membrane-bounded organelle|…	GO:0035639,purine ribonucleoside triphosphate binding|GO:0005488,binding|GO:0016887,ATPase activity|GO:0043167,ion binding|GO:1901363,heterocyclic compound binding|GO:1901265,nucleoside phosphate binding|GO:0001882,nucleoside binding|GO:0043168,anion binding|GO:0051082,unfolded protein binding|GO:0000166,nucleotide binding|GO:0001883,purine nucleoside binding|GO:0032549,ribonucleoside binding|GO:…	hsa03008,Ribosome biogenesis in eukaryotes	2.20637
Q9NVM6	DnaJ homolog subfamily C member 17	DNAJC17	DnaJ homolog subfamily C member 17 OS=Homo sapiens OX=9606 GN=DNAJC17 PE=1 SV=1 - [DJC17_HUMAN]	0	4.28	1	1	1	1	1.66998	0.908848	304	34.6661	8.52881					0.544228
Q9NYJ1	Cytochrome c oxidase assembly factor 4 homolog, mitochondrial (Coiled-coil-helix-coiled-coil-helix domain-containing protein 8) (E2-induced gene 2 protein)	COA4 CHCHD8 E2IG2	Cytochrome c oxidase assembly factor 4 homolog, mitochondrial OS=Homo sapiens OX=9606 GN=COA4 PE=1 SV=2 - [COA4_HUMAN]	25.11	18.39	1	2	2	3	1.34572	0.867364	87	10.1277	6.03662	GO:0006775,fat-soluble vitamin metabolic process|GO:0019220,regulation of phosphate metabolic process|GO:0080090,regulation of primary metabolic process|GO:0019222,regulation of metabolic process|GO:0090080,positive regulation of MAPKKK cascade by fibroblast growth factor receptor signaling pathway|GO:0051048,negative regulation of secretion|GO:0051049,regulation of transport|GO:0048584,positive …	GO:0005615,extracellular space|GO:0044464,cell part|GO:0005623,cell|GO:0005622,intracellular|GO:0005576,extracellular region|GO:0044421,extracellular region part|GO:0005783,endoplasmic reticulum|GO:0005788,endoplasmic reticulum lumen|GO:0031974,membrane-enclosed lumen|GO:0043229,intracellular organelle|GO:0043227,membrane-bounded organelle|GO:0043226,organelle|GO:0005737,cytoplasm|GO:0044432,endo…	GO:0008083,growth factor activity|GO:0070851,growth factor receptor binding|GO:0005488,binding|GO:0005515,protein binding|GO:0005102,receptor binding|GO:0005104,fibroblast growth factor receptor binding|GO:0005105,type 1 fibroblast growth factor receptor binding|GO:0005088,Ras guanyl-nucleotide exchange factor activity|GO:0005085,guanyl-nucleotide exchange factor activity|GO:0035004,phosphatidyli…	hsa05218,Melanoma|hsa05200,Pathways in cancer|hsa04015,Rap1 signaling pathway|hsa04014,Ras signaling pathway|hsa04010,MAPK signaling pathway|hsa04810,Regulation of actin cytoskeleton|hsa04151,PI3K-Akt signaling pathway	0.544537
Q9UPS8	Ankyrin repeat domain-containing protein 26	ANKRD26 KIAA1074	Ankyrin repeat domain-containing protein 26 OS=Homo sapiens OX=9606 GN=ANKRD26 PE=1 SV=3 - [ANR26_HUMAN]	0	0.41	3	1	1	1	0.625871	1.05083	1709	196.202	5.71924	GO:0019220,regulation of phosphate metabolic process|GO:0080090,regulation of primary metabolic process|GO:0019222,regulation of metabolic process|GO:0048585,negative regulation of response to stimulus|GO:0048583,regulation of response to stimulus|GO:0007610,behavior|GO:0007165,signal transduction|GO:0007166,cell surface receptor signaling pathway|GO:0007167,enzyme linked receptor protein signali…	GO:0005856,cytoskeleton|GO:0043234,protein complex|GO:0015630,microtubule cytoskeleton|GO:0043228,non-membrane-bounded organelle|GO:0015629,actin cytoskeleton|GO:0043232,intracellular non-membrane-bounded organelle|GO:0005813,centrosome|GO:0044464,cell part|GO:0005623,cell|GO:0005815,microtubule organizing center|GO:0044446,intracellular organelle part|GO:0043229,intracellular organelle|GO:004443…			1.67899
Q9Y2Y1	DNA-directed RNA polymerase III subunit RPC10 (RNA polymerase III subunit C10) (DNA-directed RNA polymerase III subunit K) (RNA polymerase III 12.5 kDa subunit) (RPC12.5) (RNA polymerase III subunit C11) (HsC11p) (RPC11) (hRPC11)	POLR3K RPC11 My010	DNA-directed RNA polymerase III subunit RPC10 OS=Homo sapiens OX=9606 GN=POLR3K PE=1 SV=2 - [RPC10_HUMAN]	0	8.33	1	1	1	1	0.988209	1.49182	108	12.3277	7.82568	GO:0032774,RNA biosynthetic process|GO:0006950,response to stress|GO:0002376,immune system process|GO:0032606,type I interferon production|GO:0090304,nucleic acid metabolic process|GO:0044249,cellular biosynthetic process|GO:0034641,cellular nitrogen compound metabolic process|GO:0006807,nitrogen compound metabolic process|GO:1901360,organic cyclic compound metabolic process|GO:0034645,cellular m…	GO:0030880,RNA polymerase complex|GO:0044464,cell part|GO:0031974,membrane-enclosed lumen|GO:0043229,intracellular organelle|GO:0043228,non-membrane-bounded organelle|GO:0043227,membrane-bounded organelle|GO:0043226,organelle|GO:0005737,cytoplasm|GO:0031981,nuclear lumen|GO:0005730,nucleolus|GO:0005634,nucleus|GO:0055029,nuclear DNA-directed RNA polymerase complex|GO:0005654,nucleoplasm|GO:004445…	GO:0043169,cation binding|GO:0016779,nucleotidyltransferase activity|GO:0046914,transition metal ion binding|GO:0016772,transferase activity, transferring phosphorus-containing groups|GO:0097159,organic cyclic compound binding|GO:0034062,5'-3' RNA polymerase activity|GO:0043167,ion binding|GO:0003824,catalytic activity|GO:0016740,transferase activity|GO:0001056,RNA polymerase III activity|GO:0008…	hsa01100,Metabolic pathways|hsa04623,Cytosolic DNA-sensing pathway|hsa03020,RNA polymerase|hsa05169,Epstein-Barr virus infection|hsa00230,Purine metabolism|hsa00240,Pyrimidine metabolism	1.50962
Q9Y4L5	E3 ubiquitin-protein ligase RNF115 (EC 2.3.2.27) (RING finger protein 115) (RING-type E3 ubiquitin transferase RNF115) (Rabring 7) (Zinc finger protein 364)	RNF115 ZNF364	E3 ubiquitin-protein ligase RNF115 OS=Homo sapiens OX=9606 GN=RNF115 PE=1 SV=2 - [RN115_HUMAN]	0	3.95	1	1	1	1	0.614607	1.11741	304	33.682	5.69385	GO:0048585,negative regulation of response to stimulus|GO:0048583,regulation of response to stimulus|GO:0007165,signal transduction|GO:0007166,cell surface receptor signaling pathway|GO:0007167,enzyme linked receptor protein signaling pathway|GO:0007169,transmembrane receptor protein tyrosine kinase signaling pathway|GO:0070936,protein K48-linked ubiquitination|GO:0044712,single-organism cataboli…	GO:0005737,cytoplasm|GO:0043231,intracellular membrane-bounded organelle|GO:0005634,nucleus|GO:0044464,cell part|GO:0005623,cell|GO:0005622,intracellular|GO:0043229,intracellular organelle|GO:0044424,intracellular part|GO:0043227,membrane-bounded organelle|GO:0043226,organelle|GO:0044446,intracellular organelle part|GO:0005829,cytosol|GO:0031981,nuclear lumen|GO:0043233,organelle lumen|GO:0044444…	GO:0019787,ubiquitin-like protein transferase activity|GO:0043169,cation binding|GO:0046914,transition metal ion binding|GO:0005154,epidermal growth factor receptor binding|GO:0016874,ligase activity|GO:0061630,ubiquitin protein ligase activity|GO:0043167,ion binding|GO:0003824,catalytic activity|GO:0016740,transferase activity|GO:0008270,zinc ion binding|GO:0005515,protein binding|GO:0070851,gro…		1.81808
Q9Y5M8	Signal recognition particle receptor subunit beta (SR-beta) (Protein APMCF1)	SRPRB PSEC0230	Signal recognition particle receptor subunit beta OS=Homo sapiens GN=SRPRB PE=1 SV=3 - [SRPRB_HUMAN]	0	5.17	1	1	1	1	0.626717	1.26834	271	29.6838	9.0415	GO:0008104,protein localization|GO:0061024,membrane organization|GO:0007165,signal transduction|GO:0071840,cellular component organization or biogenesis|GO:0051716,cellular response to stimulus|GO:0006986,response to unfolded protein|GO:0070727,cellular macromolecule localization|GO:0043043,peptide biosynthetic process|GO:0071310,cellular response to organic substance|GO:0033036,macromolecule loc…	GO:0005783,endoplasmic reticulum|GO:0005789,endoplasmic reticulum membrane|GO:0042175,nuclear outer membrane-endoplasmic reticulum membrane network|GO:0043229,intracellular organelle|GO:0043228,non-membrane-bounded organelle|GO:0043227,membrane-bounded organelle|GO:0043226,organelle|GO:0031224,intrinsic component of membrane|GO:0005856,cytoskeleton|GO:0031090,organelle membrane|GO:0005874,microtu…	GO:0043168,anion binding|GO:0005488,binding|GO:0019001,guanyl nucleotide binding|GO:0035639,purine ribonucleoside triphosphate binding|GO:0097367,carbohydrate derivative binding|GO:0043167,ion binding|GO:1901363,heterocyclic compound binding|GO:1901265,nucleoside phosphate binding|GO:0000166,nucleotide binding|GO:0036094,small molecule binding|GO:0032561,guanyl ribonucleotide binding|GO:0032553,r…	hsa03060,Protein export	2.02378
U3KQ85	Protein C10	C12orf57	Protein C10 OS=Homo sapiens OX=9606 GN=C12orf57 PE=1 SV=1 - [U3KQ85_HUMAN]	0	9.89	3	1	1	1	0.551015	0.834046	91	9.63284	5.33838					1.51365
X5DRB5	NudE neurodevelopment protein 1 isoform D (Fragment)	NDE1	NudE neurodevelopment protein 1 isoform D (Fragment) OS=Homo sapiens OX=9606 GN=NDE1 PE=2 SV=1 - [X5DRB5_HUMAN]	0	10.56	14	2	2	2	0.777691	1.23455	284	32.4084	4.83057					1.58745
X6RER8	PHD finger protein 19 (Fragment)	PHF19	PHD finger protein 19 (Fragment) OS=Homo sapiens OX=9606 GN=PHF19 PE=1 SV=7 - [X6RER8_HUMAN]	0	12.26	5	1	1	1	0.416927	0.676679	106	11.936	8.89502	GO:0006479,protein methylation|GO:0080090,regulation of primary metabolic process|GO:0019222,regulation of metabolic process|GO:0031056,regulation of histone modification|GO:0031058,positive regulation of histone modification|GO:1901362,organic cyclic compound biosynthetic process|GO:0071840,cellular component organization or biogenesis|GO:0044710,single-organism metabolic process|GO:0010605,nega…	GO:0031974,membrane-enclosed lumen|GO:0043229,intracellular organelle|GO:0005623,cell|GO:0043227,membrane-bounded organelle|GO:0043226,organelle|GO:0034708,methyltransferase complex|GO:0031519,PcG protein complex|GO:0031981,nuclear lumen|GO:0005634,nucleus|GO:0005654,nucleoplasm|GO:0044451,nucleoplasm part|GO:1902494,catalytic complex|GO:1990234,transferase complex|GO:0043234,protein complex|GO:0…	GO:0043169,cation binding|GO:0042393,histone binding|GO:0035064,methylated histone binding|GO:0046914,transition metal ion binding|GO:0043167,ion binding|GO:0008270,zinc ion binding|GO:0005515,protein binding|GO:0046872,metal ion binding|GO:0005488,binding		1.62302
